# Supplementary material for: Complete genomes of the eukaryotic poultry parasite Histomonas meleagridis: linking sequence analysis with virulence / attenuation
Source: BMC Genomics. 2021 Oct 21;22:753. doi: 10.1186/s12864-021-08059-2 (PMC8529796; doi:10.1186/s12864-021-08059-2)
Supplement: Supplementary file 4 — Additional file 4: Table S1. Annotation of transposons in the virulent and attenuated strains of H. meleagridis. [file 12864_2021_8059_MOESM4_ESM.xlsx]

## Sheet: Virulent transposons
Contig	Start	End	Transposon class	Strand
contig_1	556027	556892	Polinton-2_TV	+
contig_1	557012	557129	Polinton-2_TV	-
contig_1	1371789	1371998	Polinton-2_TV	+
contig_1	1372176	1373030	Polinton-2_TV	-
contig_10	1507	1694	Polinton-2_TV	-
contig_10	1695	2011	Polinton-2_TV	-
contig_10	5277	5933	Polinton-2_TV	-
contig_10	8882	9008	NeSL-1_TV	-
contig_10	16563	16832	NeSL-1_TV	-
contig_101	20419	20671	Polinton-2_TV	-
contig_101	21324	21524	Polinton-2_TV	-
contig_101	21945	22003	Polinton-2_TV	-
contig_101	39757	40587	Polinton-2_TV	+
contig_104	117	840	Polinton-2_TV	-
contig_104	268552	268619	Mariner-1_TV	+
contig_104	424578	424700	MAR1_TV	+
contig_106	7288	7795	Polinton-1_TV	+
contig_106	11746	11852	Polinton-2_TV	-
contig_106	12131	12443	Polinton-2_TV	-
contig_109	17634	17752	Polinton-2_TV	-
contig_109	40087	40150	MAR1_TV	-
contig_109	154204	154861	Polinton-2_TV	+
contig_11	226720	226815	Polinton-2_TV	-
contig_11	556382	557038	Polinton-2_TV	+
contig_111	95269	95340	Polinton-1_TV	+
contig_113	6769	6848	hAT-3_TV	-
contig_113	23596	23853	Polinton-1_TV	-
contig_118	67971	68317	Polinton-2_TV	+
contig_118	68316	68709	Polinton-2_TV	+
contig_118	68877	68994	Polinton-2_TV	-
contig_118	81044	81405	Polinton-2_TV	-
contig_118	749980	750038	Polinton-1_TV	+
contig_118	750586	750843	Polinton-1_TV	+
contig_12	40102	40153	P-1_TV	-
contig_12	270351	271140	Polinton-2_TV	-
contig_12	273637	273707	Polinton-2_TV	-
contig_12	282915	282997	Mariner-1_TV	-
contig_123	12077	12174	Polinton-2_TV	+
contig_123	213605	213682	NeSL-1_TV	+
contig_13	8190	8575	Polinton-1_TV	+
contig_13	14497	14552	MAR1_TV	-
contig_13	17954	18278	Polinton-1_TV	+
contig_13	39087	39145	Polinton-1_TV	-
contig_13	73430	73627	Polinton-1_TV	+
contig_130	7524	7622	Polinton-2_TV	+
contig_130	8802	9353	Polinton-1_TV	+
contig_130	128408	128980	Polinton-1_TV	-
contig_14	5157	6895	Polinton-1_TV	-
contig_14	10767	11252	Polinton-2_TV	+
contig_14	11629	11688	Polinton-2_TV	+
contig_14	13174	13281	Polinton-2_TV	+
contig_14	360601	360653	NeSL-1_TV	-
contig_14	393387	393506	Polinton-1_TV	+
contig_14	393992	394249	Polinton-1_TV	+
contig_14	528225	528990	Polinton-2_TV	-
contig_14	542812	542870	Polinton-1_TV	+
contig_142	1755	2235	Polinton-2_TV	-
contig_142	51527	52084	Polinton-1_TV	+
contig_142	63188	63220	Polinton-2_TV	+
contig_142	63220	63775	Polinton-1_TV	-
contig_142	63775	63878	Polinton-2_TV	+
contig_142	64357	64713	Polinton-2_TV	-
contig_146	482821	482874	Polinton-1_TV	+
contig_146	580859	581329	Polinton-2_TV	+
contig_146	583669	585784	Polinton-1_TV	-
contig_147	1421	1624	Polinton-2_TV	-
contig_15	474807	475283	Polinton-2_TV	+
contig_153	19140	19217	Polinton-2_TV	+
contig_16	551743	551858	NeSL-1_TV	+
contig_16	901657	901709	NeSL-1_TV	+
contig_16	1211734	1211798	Mariner-1_TV	-
contig_165	12654	12910	Polinton-1_TV	-
contig_165	13458	13516	Polinton-1_TV	-
contig_178	7074	7132	Polinton-2_TV	-
contig_18	548231	548367	Polinton-1_TV	-
contig_18	558129	558528	Polinton-2_TV	+
contig_18	570582	571454	Polinton-2_TV	-
contig_18	572531	573150	Polinton-2_TV	-
contig_18	589273	589348	MAR1_TV	-
contig_182	13134	13186	NeSL-1_TV	-
contig_182	21997	22271	Polinton-2_TV	-
contig_19	15512	16165	Polinton-2_TV	+
contig_19	17335	17405	Polinton-2_TV	+
contig_19	20280	21076	Polinton-2_TV	+
contig_19	23551	23841	Polinton-2_TV	-
contig_199	14556	15102	Polinton-1_TV	-
contig_199	24020	24295	Polinton-2_TV	+
contig_199	26809	27592	Polinton-2_TV	-
contig_199	30547	30622	Polinton-2_TV	-
contig_199	35427	35684	Polinton-1_TV	-
contig_20	214126	214233	Polinton-2_TV	-
contig_20	2111706	2112426	NeSL-1_TV	+
contig_20	2219177	2219229	NeSL-1_TV	-
contig_20	2479368	2479549	Polinton-2_TV	+
contig_20	2482126	2482934	Polinton-2_TV	-
contig_20	2827455	2827513	Polinton-1_TV	-
contig_20	3082784	3083440	Polinton-2_TV	+
contig_202	13234	13457	Polinton-2_TV	+
contig_204	6607	7257	Polinton-2_TV	-
contig_204	310204	310309	Polinton-2_TV	+
contig_204	313215	313708	Polinton-1_TV	-
contig_204	318644	320830	Polinton-1_TV	-
contig_204	330596	331399	Polinton-2_TV	+
contig_206	58740	58779	MuDR-2_TV	+
contig_206	122797	123354	Polinton-1_TV	-
contig_206	123872	124162	Polinton-2_TV	-
contig_21	98151	98422	NeSL-1_TV	+
contig_226	838	2999	Polinton-1_TV	+
contig_23	431368	431420	NeSL-1_TV	-
contig_237	2844	3042	Polinton-2_TV	+
contig_237	5017	5661	Polinton-1_TV	+
contig_242	8607	8729	NeSL-1_TV	-
contig_242	16113	16236	NeSL-1_TV	-
contig_25	303060	303112	NeSL-1_TV	+
contig_25	313246	313298	NeSL-1_TV	+
contig_25	370579	370634	MAR1_TV	+
contig_25	417819	418217	Polinton-2_TV	+
contig_25	430676	430793	Polinton-2_TV	+
contig_25	430928	431810	Polinton-2_TV	-
contig_25	433009	433647	Polinton-2_TV	-
contig_26	651638	651680	P-1_TV	+
contig_265	185	999	Polinton-2_TV	-
contig_269	15263	15514	Polinton-2_TV	+
contig_279	12658	12909	Polinton-2_TV	+
contig_285	1406	1461	Polinton-2_TV	+
contig_285	1597	1654	Polinton-2_TV	-
contig_285	9222	9479	Polinton-1_TV	-
contig_30	19921	20031	MAR1_TV	+
contig_30	64770	64824	MAR1_TV	+
contig_30	81758	81882	NeSL-1_TV	-
contig_30	87217	87873	Polinton-2_TV	+
contig_30	647359	648083	Polinton-2_TV	-
contig_30	653751	654200	Polinton-2_TV	-
contig_30	888985	889254	NeSL-1_TV	+
contig_30	896375	896640	NeSL-1_TV	+
contig_31	186182	186851	Polinton-2_TV	+
contig_31	187352	188011	Polinton-2_TV	-
contig_32	297505	297544	Harbinger-3_TV	-
contig_32	358980	359019	Harbinger-3_TV	+
contig_327	564	1340	Polinton-2_TV	-
contig_33	8931	8993	Polinton-1_TV	+
contig_33	114499	114563	Mariner-1_TV	-
contig_33	529373	530256	Polinton-2_TV	+
contig_35	1545	2330	Polinton-2_TV	-
contig_35	12044	14245	Polinton-1_TV	+
contig_35	17832	18457	Polinton-2_TV	-
contig_35	18457	18539	Polinton-1_TV	+
contig_36	86457	86747	NeSL-1_TV	-
contig_36	108774	108832	Polinton-1_TV	+
contig_36	109379	109636	Polinton-1_TV	+
contig_37	785	1442	Polinton-2_TV	-
contig_37	206989	208594	Polinton-1_TV	+
contig_4	677451	677714	NeSL-1_TV	-
contig_4	738087	738250	Polinton-2_TV	-
contig_4	817438	817522	Polinton-2_TV	-
contig_4	825892	825983	Polinton-2_TV	+
contig_40	5602	5833	Polinton-2_TV	-
contig_40	6437	6650	Polinton-2_TV	-
contig_40	16386	17256	Polinton-2_TV	+
contig_40	37109	37710	Polinton-2_TV	+
contig_40	37855	37972	Polinton-2_TV	-
contig_40	46567	46828	Polinton-1_TV	-
contig_40	48486	48847	Polinton-2_TV	-
contig_40	54608	55331	Polinton-2_TV	-
contig_44	200407	200462	MAR1_TV	+
contig_44	204268	204917	Polinton-2_TV	+
contig_44	215279	215554	Polinton-2_TV	+
contig_44	482930	483052	MAR1_TV	-
contig_45	202	1949	Polinton-1_TV	+
contig_45	2341	2737	Polinton-1_TV	+
contig_45	5157	5234	Polinton-2_TV	+
contig_48	71087	71449	Polinton-2_TV	+
contig_48	71594	71812	Polinton-2_TV	+
contig_48	84170	84914	Polinton-2_TV	-
contig_48	434007	434078	MAR1_TV	+
contig_48	471972	472628	Polinton-2_TV	+
contig_50	637	1361	Polinton-2_TV	+
contig_51	3896	4159	NeSL-1_TV	+
contig_51	17365	17585	NeSL-1_TV	-
contig_51	431159	431848	Polinton-2_TV	+
contig_51	1369311	1369502	Polinton-2_TV	+
contig_52	9191	9249	Polinton-1_TV	-
contig_53	73831	73891	Harbinger-1_TV	-
contig_53	301733	301785	NeSL-1_TV	-
contig_53	304726	304778	NeSL-1_TV	-
contig_53	438174	438293	Polinton-1_TV	+
contig_53	527294	529364	Polinton-1_TV	-
contig_53	539395	540197	Polinton-2_TV	+
contig_53	542648	542923	Polinton-2_TV	-
contig_55	456	1112	Polinton-2_TV	-
contig_56	38183	38241	Polinton-1_TV	+
contig_56	38788	39045	Polinton-1_TV	+
contig_57	5514	7717	Polinton-1_TV	+
contig_6	3908	4356	Polinton-1_TV	+
contig_6	9880	11963	Polinton-1_TV	+
contig_6	14152	14272	NeSL-1_TV	-
contig_6	21656	21779	NeSL-1_TV	-
contig_6	540716	540771	MAR1_TV	-
contig_6	798290	798371	Polinton-2_TV	-
contig_6	910360	910412	NeSL-1_TV	-
contig_6	997835	998489	Polinton-2_TV	+
contig_63	11548	12201	Polinton-2_TV	-
contig_64	95626	95884	Polinton-1_TV	-
contig_64	98839	99271	Polinton-1_TV	-
contig_64	214408	214537	NeSL-1_TV	-
contig_65	21659	21947	Polinton-2_TV	-
contig_65	22628	22885	Polinton-2_TV	-
contig_65	40391	41069	Polinton-2_TV	-
contig_65	42182	42815	Polinton-2_TV	-
contig_65	50210	50467	Polinton-2_TV	+
contig_65	51147	51435	Polinton-2_TV	+
contig_67	156055	156113	Polinton-1_TV	+
contig_67	156661	156918	Polinton-1_TV	+
contig_68	249922	250734	Polinton-2_TV	+
contig_68	256976	257490	Polinton-2_TV	+
contig_68	260567	260663	Polinton-2_TV	-
contig_68	268028	268362	Polinton-2_TV	+
contig_68	268540	268766	Polinton-2_TV	+
contig_68	280517	281197	Polinton-2_TV	-
contig_68	284329	284433	Polinton-2_TV	-
contig_68	285140	285340	Polinton-2_TV	-
contig_7	3749	4024	Polinton-2_TV	+
contig_7	6480	7282	Polinton-2_TV	-
contig_7	8171	8619	Polinton-1_TV	+
contig_7	13394	15579	Polinton-1_TV	+
contig_71	12714	13034	Polinton-2_TV	-
contig_76	18722	18822	Polinton-1_TV	-
contig_76	30299	30357	Polinton-1_TV	+
contig_79	2256	2333	Polinton-2_TV	-
contig_79	9335	9592	Polinton-1_TV	-
contig_79	11316	11374	Polinton-1_TV	-
contig_79	12913	13483	Polinton-1_TV	-
contig_79	16656	16913	Polinton-1_TV	+
contig_79	46127	46185	Polinton-1_TV	-
contig_80	127123	128050	Polinton-2_TV	-
contig_82	663	1322	Polinton-2_TV	-
contig_86	49107	49675	Polinton-1_TV	-
contig_86	170787	170845	Polinton-1_TV	+
contig_88	19597	19680	MAR1_TV	+
contig_9	212099	212144	Kolobok-2_TV	-
contig_9	920130	920405	Polinton-2_TV	+
contig_9	922855	923657	Polinton-2_TV	-
contig_9	925730	925848	Polinton-2_TV	-
contig_9	927073	927484	Polinton-1_TV	+
contig_9	938199	938538	Polinton-2_TV	-
contig_9	968567	968858	NeSL-1_TV	-
contig_92	117609	117900	NeSL-1_TV	+
contig_92	266237	267101	Polinton-2_TV	+
contig_92	269174	269404	Polinton-1_TV	+
contig_92	279823	280032	Polinton-2_TV	+
contig_92	280168	281034	Polinton-2_TV	-
contig_92	295186	295443	Polinton-1_TV	-
contig_92	295938	295996	Polinton-1_TV	-
contig_95	5444	5508	Mariner-1_TV	-
contig_95	19893	20454	Polinton-1_TV	-
contig_95	22163	22524	Polinton-2_TV	-
scaffold_143	101361	101499	Polinton-2_TV	-
scaffold_61	942992	943134	MAR1_TV	+
scaffold_61	1066637	1066689	NeSL-1_TV	-
scaffold_61	1139769	1140115	Polinton-1_TV	+
scaffold_61	1343280	1343332	NeSL-1_TV	+
scaffold_61	2461541	2462192	Polinton-2_TV	+
scaffold_61	2814078	2814341	NeSL-1_TV	-
scaffold_85	72254	72337	MAR1_TV	-

## Sheet: Attenuated transposons
Contig	Start	End	Transposon class	Strand
contig_1	14509	15055	Polinton-1_TV	-
contig_1	23189	23312	NeSL-1_TV	+
contig_1	25497	25708	Polinton-2_TV	+
contig_1	28126	28928	Polinton-2_TV	-
contig_1	31776	31882	Polinton-2_TV	-
contig_10	462178	462231	Polinton-1_TV	+
contig_10	560185	560655	Polinton-2_TV	+
contig_10	563009	565124	Polinton-1_TV	-
contig_101	135044	135263	Polinton-2_TV	+
contig_102	6884	7097	Polinton-2_TV	+
contig_102	7701	7932	Polinton-2_TV	+
contig_102	13780	14006	Polinton-2_TV	+
contig_102	99896	99956	Harbinger-1_TV	-
contig_102	325189	325241	NeSL-1_TV	+
contig_102	327212	327264	NeSL-1_TV	-
contig_102	330205	330257	NeSL-1_TV	-
contig_109	908	1165	Polinton-1_TV	-
contig_11	122594	122646	NeSL-1_TV	-
contig_11	313141	313487	Polinton-1_TV	-
contig_11	386569	386621	NeSL-1_TV	+
contig_11	508441	508583	MAR1_TV	-
contig_110	17343	17600	Polinton-1_TV	-
contig_112	358818	358954	Polinton-1_TV	-
contig_113	8214	8570	Polinton-2_TV	+
contig_113	9049	9152	Polinton-2_TV	-
contig_113	9152	9713	Polinton-1_TV	+
contig_113	9713	9745	Polinton-2_TV	-
contig_113	20848	21403	Polinton-1_TV	-
contig_114	6583	6638	Polinton-2_TV	+
contig_114	6774	6831	Polinton-2_TV	-
contig_115	340725	341533	Polinton-2_TV	+
contig_115	344110	344291	Polinton-2_TV	-
contig_117	213989	214096	Polinton-2_TV	-
contig_119	107556	107830	Polinton-2_TV	+
contig_119	142910	142962	NeSL-1_TV	-
contig_119	151019	151290	Polinton-2_TV	-
contig_120	15360	15617	Polinton-1_TV	-
contig_120	16164	16222	Polinton-1_TV	-
contig_120	21738	21838	Polinton-1_TV	-
contig_123	6196	7478	Polinton-1_TV	+
contig_123	7578	8400	Polinton-1_TV	+
contig_126	225477	225740	NeSL-1_TV	+
contig_127	196406	196776	Polinton-2_TV	+
contig_129	231035	231150	NeSL-1_TV	+
contig_13	706	1364	Polinton-2_TV	-
contig_137	2481	3190	Polinton-2_TV	+
contig_139	625	1336	Polinton-2_TV	+
contig_139	4546	4902	Polinton-2_TV	+
contig_139	7770	8551	Polinton-2_TV	+
contig_142	509	747	Polinton-2_TV	-
contig_142	746	925	Polinton-2_TV	-
contig_142	6813	6935	MAR1_TV	-
contig_142	162768	162835	Mariner-1_TV	-
contig_142	430643	431283	Polinton-2_TV	+
contig_142	432420	432984	Polinton-2_TV	+
contig_142	443835	444069	Polinton-1_TV	-
contig_142	445363	445597	Polinton-2_TV	-
contig_142	445734	446109	Polinton-2_TV	-
contig_142	454961	455784	Polinton-1_TV	-
contig_142	455886	457151	Polinton-1_TV	-
contig_146	35871	36120	Polinton-1_TV	-
contig_147	335	393	Polinton-1_TV	-
contig_147	255254	255910	Polinton-2_TV	+
contig_149	17962	18020	Polinton-1_TV	+
contig_149	42555	42610	MAR1_TV	+
contig_15	142534	142598	Mariner-1_TV	+
contig_15	247838	247900	Polinton-1_TV	-
contig_152	124	465	Polinton-1_TV	+
contig_152	499	2199	Polinton-1_TV	+
contig_152	10606	10729	NeSL-1_TV	+
contig_152	13311	13522	Polinton-2_TV	+
contig_152	15995	16788	Polinton-2_TV	-
contig_155	22008	22935	Polinton-2_TV	+
contig_157	356573	356836	NeSL-1_TV	-
contig_157	417171	417334	Polinton-2_TV	-
contig_157	496493	496590	Polinton-2_TV	-
contig_157	504972	505063	Polinton-2_TV	+
contig_158	131853	132192	Polinton-2_TV	+
contig_164	214591	214649	Polinton-1_TV	+
contig_164	215198	215455	Polinton-1_TV	+
contig_165	31256	31327	MAR1_TV	-
contig_170	66556	66611	MAR1_TV	+
contig_173	3211	4218	Polinton-1_TV	+
contig_176	133802	133879	NeSL-1_TV	+
contig_18	13323	13394	Polinton-1_TV	+
contig_18	189236	189307	Polinton-2_TV	-
contig_18	190141	190341	Polinton-2_TV	-
contig_18	190762	190820	Polinton-2_TV	-
contig_18	208658	209399	Polinton-2_TV	+
contig_180	2334	2609	Polinton-2_TV	+
contig_180	269613	269735	MAR1_TV	-
contig_183	5664	5716	NeSL-1_TV	+
contig_183	315769	315833	Mariner-1_TV	-
contig_184	19151	19829	Polinton-2_TV	+
contig_185	139759	139882	NeSL-1_TV	-
contig_185	265020	265395	Polinton-2_TV	+
contig_185	277949	278803	Polinton-2_TV	-
contig_192	1050	2790	Polinton-1_TV	+
contig_192	11355	12099	Polinton-2_TV	+
contig_193	129	2335	Polinton-1_TV	+
contig_196	32	679	Polinton-2_TV	-
contig_20	301925	302614	Polinton-2_TV	-
contig_200	5312	5520	Polinton-2_TV	-
contig_202	204	323	Polinton-1_TV	+
contig_206	1758	2238	Polinton-2_TV	-
contig_21	47614	47691	Polinton-2_TV	-
contig_21	50109	50505	Polinton-1_TV	-
contig_21	50713	52588	Polinton-1_TV	+
contig_210	81015	81351	Polinton-1_TV	+
contig_210	83033	83152	Polinton-1_TV	+
contig_210	84577	84834	Polinton-1_TV	+
contig_215	165297	165492	Polinton-2_TV	+
contig_215	165514	165768	Polinton-2_TV	+
contig_223	8955	9748	Polinton-2_TV	-
contig_223	12551	12668	Polinton-2_TV	-
contig_225	5903	5961	Polinton-1_TV	+
contig_225	27636	28206	Polinton-1_TV	+
contig_225	35163	35433	Polinton-1_TV	-
contig_225	40659	40717	Polinton-1_TV	+
contig_225	49297	49374	Polinton-2_TV	+
contig_225	52449	52507	Polinton-1_TV	+
contig_227	15670	15728	Polinton-1_TV	+
contig_227	21436	21693	Polinton-1_TV	-
contig_227	22242	22300	Polinton-1_TV	-
contig_227	34113	34171	Polinton-1_TV	-
contig_232	306816	307472	Polinton-2_TV	+
contig_233	26269	26351	Polinton-1_TV	-
contig_233	26351	26976	Polinton-2_TV	+
contig_233	30411	32614	Polinton-1_TV	-
contig_237	1438	1813	Polinton-2_TV	+
contig_237	1958	2184	Polinton-2_TV	+
contig_237	4142	4786	Polinton-1_TV	+
contig_237	19025	19083	Polinton-1_TV	-
contig_239	2901	2959	Polinton-1_TV	-
contig_239	4971	5143	Polinton-1_TV	-
contig_240	6187	6614	Polinton-1_TV	+
contig_240	15727	16223	Polinton-1_TV	+
contig_246	102709	102761	NeSL-1_TV	+
contig_248	368824	369024	Polinton-2_TV	+
contig_248	369731	369835	Polinton-2_TV	+
contig_249	16815	16894	hAT-3_TV	+
contig_25	269437	270320	Polinton-2_TV	+
contig_26	275119	275382	NeSL-1_TV	+
contig_26	626632	627283	Polinton-2_TV	-
contig_265	10678	10774	Polinton-2_TV	-
contig_268	221	2305	Polinton-1_TV	+
contig_272	7817	8074	Polinton-1_TV	-
contig_273	1103	1803	Polinton-1_TV	+
contig_273	5553	7714	Polinton-1_TV	-
contig_281	87024	87387	Polinton-1_TV	+
contig_282	578	1315	Polinton-2_TV	+
contig_285	4213	4533	Polinton-2_TV	+
contig_286	8840	9505	Polinton-2_TV	+
contig_286	9650	9767	Polinton-2_TV	-
contig_287	58681	58720	MuDR-2_TV	+
contig_287	122737	123294	Polinton-1_TV	-
contig_287	123812	124102	Polinton-2_TV	-
contig_292	16204	16461	Polinton-1_TV	-
contig_292	17006	17064	Polinton-1_TV	-
contig_295	2093	2829	Polinton-2_TV	+
contig_30	2653	3102	Polinton-2_TV	-
contig_301	12744	12798	MAR1_TV	-
contig_301	83836	84115	Polinton-2_TV	+
contig_301	84293	84522	Polinton-2_TV	+
contig_308	2327	2841	Polinton-2_TV	-
contig_308	9082	9894	Polinton-2_TV	-
contig_31	109454	109645	Polinton-2_TV	+
contig_315	85279	87349	Polinton-1_TV	-
contig_316	5360	5443	MAR1_TV	+
contig_322	25588	25639	P-1_TV	-
contig_322	254670	255458	Polinton-2_TV	-
contig_322	257956	258026	Polinton-2_TV	-
contig_322	267238	267320	Mariner-1_TV	-
contig_329	57585	57624	Harbinger-3_TV	+
contig_33	7530	7628	Polinton-2_TV	+
contig_33	8808	9359	Polinton-1_TV	+
contig_33	127790	128362	Polinton-1_TV	-
contig_33	144982	145040	Polinton-1_TV	-
contig_331	16077	16152	MAR1_TV	-
contig_332	74273	75878	Polinton-1_TV	+
contig_34	12982	13836	Polinton-2_TV	-
contig_36	46025	46839	Polinton-2_TV	+
contig_40	145758	146414	Polinton-2_TV	+
contig_44	105711	105849	Polinton-2_TV	-
contig_46	2711	2968	Polinton-1_TV	-
contig_46	3515	3573	Polinton-1_TV	-
contig_46	10520	10955	Polinton-1_TV	-
contig_46	112401	112658	Polinton-1_TV	-
contig_46	113206	113455	Polinton-1_TV	-
contig_46	230295	230424	NeSL-1_TV	-
contig_48	124503	124598	Polinton-2_TV	-
contig_49	17162	17207	Kolobok-2_TV	-
contig_50	13506	13914	Polinton-1_TV	+
contig_50	29806	30378	Polinton-1_TV	+
contig_50	39831	39889	Polinton-1_TV	-
contig_50	53576	54341	Polinton-2_TV	+
contig_50	189027	189146	Polinton-1_TV	-
contig_50	221537	221589	NeSL-1_TV	+
contig_54	32	729	Polinton-2_TV	-
contig_54	1798	2273	Polinton-2_TV	-
contig_54	482101	482713	Polinton-2_TV	+
contig_56	220012	220945	Polinton-2_TV	+
contig_56	232571	232797	Polinton-2_TV	-
contig_56	232975	233310	Polinton-2_TV	-
contig_56	245921	245985	Mariner-1_TV	-
contig_56	260512	261143	Polinton-1_TV	-
contig_56	262773	263171	Polinton-2_TV	-
contig_56	267086	267739	Polinton-2_TV	-
contig_56	355072	355124	NeSL-1_TV	+
contig_56	467156	467237	Polinton-2_TV	+
contig_56	726167	726222	MAR1_TV	+
contig_58	86378	86668	NeSL-1_TV	-
contig_58	108189	108247	Polinton-1_TV	+
contig_58	108794	109051	Polinton-1_TV	+
contig_64	11290	11547	Polinton-1_TV	-
contig_64	12094	12152	Polinton-1_TV	-
contig_65	664	787	NeSL-1_TV	+
contig_65	3536	3777	Polinton-2_TV	+
contig_65	6292	7079	Polinton-2_TV	-
contig_65	14843	15100	Polinton-1_TV	-
contig_68	348913	349569	Polinton-2_TV	+
contig_68	352815	353680	Polinton-2_TV	+
contig_68	353857	353974	Polinton-2_TV	-
contig_68	363353	363714	Polinton-2_TV	-
contig_68	371546	371944	Polinton-2_TV	-
contig_68	392018	392269	Polinton-2_TV	+
contig_68	423038	423296	Polinton-2_TV	-
contig_68	440608	441286	Polinton-2_TV	-
contig_68	442399	443032	Polinton-2_TV	-
contig_68	450324	450581	Polinton-2_TV	+
contig_68	451259	451547	Polinton-2_TV	+
contig_7	104885	104937	NeSL-1_TV	-
contig_70	1121	1529	Polinton-1_TV	-
contig_74	26703	26745	P-1_TV	-
contig_74	679913	680678	Polinton-2_TV	+
contig_74	680964	681081	Polinton-2_TV	-
contig_74	692094	692769	Polinton-2_TV	-
contig_74	697143	697346	Polinton-2_TV	-
contig_75	42875	42930	MAR1_TV	-
contig_75	100104	100156	NeSL-1_TV	-
contig_75	110290	110342	NeSL-1_TV	-
contig_76	3551	4063	Polinton-2_TV	+
contig_77	35087	35145	Polinton-1_TV	+
contig_77	35692	35949	Polinton-1_TV	+
contig_77	176984	177839	Polinton-2_TV	+
contig_77	177970	178121	Polinton-2_TV	-
contig_77	180541	181199	Polinton-2_TV	+
contig_77	210882	211535	Polinton-2_TV	+
contig_77	215467	216252	Polinton-2_TV	+
contig_77	218721	218962	Polinton-2_TV	-
contig_87	15020	15138	Polinton-2_TV	-
contig_87	37320	37383	MAR1_TV	-
contig_87	151118	151493	Polinton-2_TV	+
contig_88	972	1544	Polinton-1_TV	-
contig_9	76112	76170	Polinton-1_TV	-
contig_9	249259	250147	Polinton-2_TV	+
contig_9	250282	250397	Polinton-2_TV	-
contig_9	259678	259860	Polinton-1_TV	-
contig_9	261465	261826	Polinton-2_TV	-
contig_9	309360	309617	Polinton-1_TV	+
contig_91	230611	230694	MAR1_TV	-
contig_91	253288	253407	Polinton-1_TV	-
contig_91	254785	255353	Polinton-1_TV	-
contig_94	554	1283	Polinton-2_TV	-
contig_95	662	1169	Polinton-1_TV	+
contig_95	4490	4595	Polinton-2_TV	-
contig_95	308275	308925	Polinton-2_TV	+
contig_97	767	1517	Polinton-2_TV	-

## Sheet: Summary
Transposon classes	Virulent	Attenuated
Polinton-2_TV	135	129
Polinton-1_TV	69	90
NeSL-1_TV	33	24
MAR1_TV	14	13
Mariner-1_TV	5	5
Harbinger-3_TV	2	1
P-1_TV	2	2
Harbinger-1_TV	1	1
Kolobok-2_TV	1	1
MuDR-2_TV	1	1
hAT-3_TV	1	1
Total	264	268
