# Supplementary material for: Complete genomes of the eukaryotic poultry parasite Histomonas meleagridis: linking sequence analysis with virulence / attenuation
Source: BMC Genomics. 2021 Oct 21;22:753. doi: 10.1186/s12864-021-08059-2 (PMC8529796; doi:10.1186/s12864-021-08059-2)
Supplement: Supplementary file 5 — Additional file 5: Table S2. Transmembrane proteins in H. meleagridis. [file 12864_2021_8059_MOESM5_ESM.xlsx]

## Sheet: TMHMM predictions
Seq. Name	Seq. Description	Seq. Length	#Hits	min. eValue	mean Similarity	#GOs	GO terms	AAs in TMHs	first 60 AAs in TMHs	predicted TMHs	Topology
g16.t1	hypothetical protein	301	2	3.26e-95	58.1%	2	C:membrane; C:integral component of membrane	ExpAA=49.52	First60=23.10	PredHel=2	Topology=o23-45i250-272o
g20.t1	endoplasmic reticulum-Golgi intermediate compartment protein 3-like	353	20	9.6e-139	52.87%	2	C:cytoplasm; C:organelle	ExpAA=43.54	First60=21.83	PredHel=2	Topology=i24-46o321-343i
g27.t1	hypothetical protein	109	3	4.42e-17	60.52%	2	P:protein-containing complex assembly; C:cellular_component	ExpAA=44.91	First60=22.87	PredHel=2	Topology=i35-57o62-84i
g33.t1	Transmembrane amino acid transporter protein	432	20	0.0	66.08%	2	F:transmembrane transporter activity; C:cellular_component	ExpAA=221.22	First60=13.57	PredHel=10	Topology=o44-66i73-95o115-137i157-174o184-203i261-283o303-325i346-363o368-390i403-425o
g38.t1	hypothetical protein	601	0	null	NaN%	NA	-	ExpAA=24.16	First60=2.20	PredHel=1	Topology=o562-584i
g50.t1	Clan SB, family S8	982	20	3.4e-46	53.3%	1	F:peptidase activity	ExpAA=22.92	First60=0.01	PredHel=1	Topology=o942-964i
g60.t1	hypothetical protein	220	9	4.91e-81	56.63%	2	C:membrane; C:integral component of membrane	ExpAA=45.36	First60=18.69	PredHel=2	Topology=i43-64o84-106i
g61.t1	translocon-associated protein subunit gamma-like	165	10	2.89e-36	57.37%	2	P:protein targeting; C:cellular_component	ExpAA=77.45	First60=22.13	PredHel=3	Topology=i37-58o68-90i114-136o
g66.t1	hypothetical protein	125	2	1.05e-23	61.56%	1	C:cellular_component	ExpAA=42.23	First60=27.83	PredHel=2	Topology=i13-32o52-74i
g79.t1	hypothetical protein	221	3	1.5e-69	65.34%	2	C:membrane; C:integral component of membrane	ExpAA=22.07	First60=0.00	PredHel=1	Topology=i195-217o
g80.t1	hypothetical protein	87	1	13.3	53.42%	5	C:integral component of plasma membrane; C:membrane; C:integral component of membrane; P:osmosensory signaling pathway via Sho1 osmosensor; F:osmosensor activity	ExpAA=23.12	First60=14.31	PredHel=1	Topology=o47-69i
g81.t1	translation initiation factor IF-2	438	3	1.01e-18	54.4%	2	C:membrane; C:integral component of membrane	ExpAA=97.50	First60=31.09	PredHel=4	Topology=i12-34o54-76i83-105o266-288i
g82.t1	hypothetical protein	325	10	2.95e-44	46.89%	1	F:molecular_function	ExpAA=22.65	First60=0.00	PredHel=1	Topology=o296-318i
g96.t1	XYPPX repeat family protein	335	20	8.17e-117	51.75%	1	C:cellular_component	ExpAA=155.21	First60=0.00	PredHel=6	Topology=i76-98o118-140i153-187o219-241i248-282o292-314i
g97.t1	XYPPX repeat family protein	156	9	7.13e-43	58.15%	1	C:cellular_component	ExpAA=43.77	First60=23.65	PredHel=2	Topology=i25-47o62-84i
g100.t1	DUF5057 domain-containing protein	582	20	1.53e-43	49.6%	2	C:membrane; C:integral component of membrane	ExpAA=66.27	First60=0.00	PredHel=3	Topology=o433-455i476-498o518-540i
g114.t1	hypothetical protein	448	8	3.25e-36	46.59%	3	F:toxic substance binding; C:membrane; C:integral component of membrane	ExpAA=153.33	First60=20.06	PredHel=7	Topology=i39-61o196-218i225-247o252-274i286-308o333-355i362-384o
g131.t1	hypothetical protein	178	2	7.89e-25	60.24%	NA	-	ExpAA=21.68	First60=0.00	PredHel=1	Topology=i155-177o
g137.t1	dolichyl-diphosphooligosaccharide--protein glycosyltransferase 48 kDa subunit	410	20	0.0	46.94%	4	P:cellular protein modification process; C:endoplasmic reticulum; P:biosynthetic process; F:molecular_function	ExpAA=20.94	First60=0.00	PredHel=1	Topology=o381-403i
g154.t1	Transmembrane amino acid transporter protein	333	20	3.16e-71	53.48%	4	C:membrane; C:integral component of membrane; F:amino acid transmembrane transporter activity; P:amino acid transmembrane transport	ExpAA=154.43	First60=0.00	PredHel=7	Topology=i69-91o96-118i144-166o186-203i216-238o253-275i288-310o
g178.t1	GDP-fucose transporter-related protein	362	20	1.71e-158	66.55%	4	F:transmembrane transporter activity; P:cellular protein modification process; C:Golgi apparatus; P:biosynthetic process	ExpAA=207.07	First60=34.27	PredHel=9	Topology=o15-37i44-66o86-105i118-135o164-186i199-218o233-255i260-282o286-308i
g189.t1	Transmembrane amino acid transporter protein	392	20	3.31e-161	64.82%	1	C:cellular_component	ExpAA=202.17	First60=24.04	PredHel=9	Topology=o26-48i69-91o111-130i137-159o179-201i213-235o255-277i328-350o360-382i
g208.t1	beta-galactosidase-like protein	392	20	6.82e-91	47.81%	9	P:carbohydrate metabolic process; C:beta-galactosidase complex; P:metabolic process; C:membrane; C:integral component of membrane; F:hydrolase activity, hydrolyzing O-glycosyl compounds; F:beta-galactosidase activity; F:hydrolase activity, acting on glycosyl bonds; F:hydrolase activity	ExpAA=22.90	First60=0.10	PredHel=1	Topology=o356-378i
g216.t1	hypothetical protein	384	14	9.23e-75	48.54%	2	C:membrane; C:integral component of membrane	ExpAA=21.72	First60=21.70	PredHel=1	Topology=i7-29o
g219.t1	bacterial Ig-like domain protein	566	20	3.24e-26	48.91%	2	C:membrane; C:integral component of membrane	ExpAA=53.07	First60=0.59	PredHel=1	Topology=o490-512i
g221.t1	rac-like GTP-binding protein 5	195	20	9.92e-33	59.33%	7	C:cytoskeleton; C:cytoplasm; P:signal transduction; F:GTPase activity; F:ion binding; C:nucleolus; C:plasma membrane	ExpAA=17.72	First60=0.13	PredHel=1	Topology=o79-98i
g226.t1	Metalloenzyme superfamily protein	410	20	0.0	60.91%	2	F:ion binding; F:isomerase activity	ExpAA=19.48	First60=0.00	PredHel=1	Topology=i222-244o
g227.t1	hypothetical protein	105	0	null	NaN%	NA	-	ExpAA=21.49	First60=0.00	PredHel=1	Topology=i75-97o
g228.t1	hypothetical protein	469	2	5.32e-39	47.51%	2	C:membrane; C:integral component of membrane	ExpAA=189.27	First60=0.12	PredHel=8	Topology=o84-106i119-141o151-173i180-202o207-229i242-264o289-311i359-381o
g229.t1	Metalloenzyme superfamily protein	399	20	1.13e-167	57.46%	2	F:ion binding; F:isomerase activity	ExpAA=21.13	First60=0.77	PredHel=1	Topology=i211-233o
g241.t1	YeeE/YedE family protein	348	20	1.11e-84	51.07%	1	C:cellular_component	ExpAA=175.14	First60=30.84	PredHel=8	Topology=i13-30o45-67i88-110o120-142i182-213o245-262i275-294o309-331i
g248.t1	Acyltransferase family protein	263	20	1.4e-123	61.06%	2	F:transferase activity, transferring acyl groups; C:cellular_component	ExpAA=38.00	First60=30.56	PredHel=1	Topology=i2-21o
g250.t1	hypothetical protein	337	20	2.09e-42	49.48%	7	C:cell; P:activation of GTPase activity; F:GTPase activator activity; C:membrane; C:integral component of membrane; P:intracellular protein transport; F:Rab GTPase binding	ExpAA=20.02	First60=0.00	PredHel=1	Topology=o312-331i
g260.t1	hypothetical protein	180	2	8.08e-62	65.56%	5	P:protein maturation; C:protein-containing complex; P:cellular nitrogen compound metabolic process; F:peptidase activity; C:organelle	ExpAA=45.80	First60=22.76	PredHel=2	Topology=i36-58o68-90i
g264.t1	hypothetical protein	276	0	null	NaN%	NA	-	ExpAA=22.62	First60=0.00	PredHel=1	Topology=o233-255i
g292.t1	Acyltransferase family protein	335	20	2.87e-82	52.22%	1	F:transferase activity, transferring acyl groups	ExpAA=49.34	First60=12.80	PredHel=2	Topology=i48-70o90-112i
g310.t1	MatE family protein	492	20	4.05e-80	52.02%	2	F:transmembrane transporter activity; C:cellular_component	ExpAA=263.88	First60=21.94	PredHel=12	Topology=i39-61o76-98i125-144o164-186i199-221o226-248i268-290o314-333i346-368o394-416i418-440o450-472i
g311.t1	MatE family protein	498	20	7e-71	51.07%	2	F:transmembrane transporter activity; C:cellular_component	ExpAA=264.97	First60=20.03	PredHel=12	Topology=i41-63o85-107i127-146o166-188i193-215o225-247i267-289o318-340i349-371o391-413i420-439o449-471i
g315.t1	hypothetical protein	88	0	null	NaN%	NA	-	ExpAA=22.93	First60=22.93	PredHel=1	Topology=o28-50i
g319.t1	right-handed parallel beta-helix repeat-containing protein	811	20	6e-82	46.64%	NA	-	ExpAA=22.55	First60=0.00	PredHel=1	Topology=o774-796i
g348.t1	TKL family protein kinase	287	20	1.32e-34	54.28%	3	F:ion binding; P:cellular protein modification process; F:kinase activity	ExpAA=17.31	First60=0.03	PredHel=1	Topology=i268-286o
g355.t1	hypothetical protein	298	2	0.000118	49.22%	2	C:membrane; C:integral component of membrane	ExpAA=142.42	First60=22.95	PredHel=6	Topology=o25-47i60-82o97-119i139-161o181-203i215-237o
g365.t1	leucine-rich repeat domain-containing protein	1273	20	1.16e-155	47.31%	1	F:GTP binding	ExpAA=23.16	First60=0.00	PredHel=1	Topology=o1229-1251i
g369.t1	Alpha amylase, catalytic domain containing protein	655	20	0.0	71.01%	4	P:carbohydrate metabolic process; F:ion binding; C:cellular_component; F:hydrolase activity, acting on glycosyl bonds	ExpAA=20.88	First60=20.79	PredHel=1	Topology=i28-50o
g373.t1	hypothetical protein	356	0	null	NaN%	NA	-	ExpAA=66.39	First60=0.00	PredHel=3	Topology=i65-87o102-124i137-159o
g394.t1	hypothetical protein	519	1	3.27e-42	52.32%	NA	-	ExpAA=28.28	First60=22.25	PredHel=1	Topology=i13-35o
g399.t1	Clan SB, family S8, subtilisin-like serine peptidase	989	20	0.0	49.75%	1	F:peptidase activity	ExpAA=34.13	First60=8.12	PredHel=1	Topology=o929-951i
g402.t1	putative integral membrane protein	419	20	2.84e-99	57.17%	2	C:membrane; C:integral component of membrane	ExpAA=196.09	First60=32.63	PredHel=10	Topology=i9-31o51-73i94-116o121-138i145-167o182-201i214-236o263-285i298-316o331-350i
g415.t1	Carbohydrate binding domain-containing protein	194	20	9.5e-42	64.74%	3	C:membrane; C:integral component of membrane; F:hydrolase activity, acting on glycosyl bonds	ExpAA=25.02	First60=0.25	PredHel=1	Topology=i166-188o
g422.t1	hypothetical protein	110	0	null	NaN%	NA	-	ExpAA=39.45	First60=8.38	PredHel=2	Topology=o52-74i81-98o
g423.t1	Heparinase II/III-like protein	1071	20	0.0	55.75%	1	F:lyase activity	ExpAA=23.08	First60=0.00	PredHel=1	Topology=o1039-1061i
g450.t1	leucine-rich repeat domain-containing protein	646	20	1.96e-74	51.85%	7	F:ATP binding; P:polysaccharide catabolic process; C:membrane; C:integral component of membrane; F:protein kinase activity; F:hydrolase activity, hydrolyzing O-glycosyl compounds; P:protein phosphorylation	ExpAA=22.95	First60=0.01	PredHel=1	Topology=o560-582i
g451.t1	leucine-rich repeat domain-containing protein	199	20	3.87e-05	60.38%	1	C:cellular_component	ExpAA=22.95	First60=0.13	PredHel=1	Topology=o123-145i
g478.t1	calcium-translocating P-type ATPase, SERCA-type	795	20	1.79e-137	45.85%	2	C:cellular_component; F:molecular_function	ExpAA=175.13	First60=0.00	PredHel=8	Topology=i142-159o169-191i590-612o622-644i657-679o711-733i740-762o772-794i
g482.t1	NIPA-like protein 2	286	20	9.59e-108	52.27%	2	F:transmembrane transporter activity; C:cellular_component	ExpAA=170.71	First60=37.48	PredHel=8	Topology=i20-42o46-68i75-92o115-132i139-161o174-196i203-225o235-254i
g494.t1	MatE family protein	523	20	0.0	66.14%	2	F:transmembrane transporter activity; C:cellular_component	ExpAA=241.29	First60=10.47	PredHel=11	Topology=o50-72i137-159o174-193i200-222o232-254i275-297o324-346i358-380o395-417i430-452o462-484i
g496.t1	major facilitator superfamily transporter	439	20	7.61e-159	59.85%	1	C:cellular_component	ExpAA=221.49	First60=21.29	PredHel=11	Topology=o29-51i64-81o96-113i134-156o171-190i220-237o270-289i301-320o330-352i364-386o391-413i
g499.t1	hypothetical protein	327	0	null	NaN%	NA	-	ExpAA=22.91	First60=0.00	PredHel=1	Topology=o295-317i
g504.t1	dolichol kinase	139	20	1.1e-37	65.88%	2	C:cellular_component; F:molecular_function	ExpAA=86.60	First60=42.36	PredHel=4	Topology=i7-29o33-52i65-87o97-119i
g550.t1	Legume-like lectin family protein	388	14	2.55e-90	49.71%	1	C:organelle	ExpAA=19.23	First60=0.00	PredHel=1	Topology=o358-376i
g555.t1	Peptidase C39 like family protein	299	20	3.45e-32	52.99%	2	C:membrane; C:integral component of membrane	ExpAA=22.42	First60=22.04	PredHel=1	Topology=i12-34o
g558.t1	hypothetical protein	193	9	6.34e-45	51.52%	2	C:membrane; C:integral component of membrane	ExpAA=82.95	First60=30.50	PredHel=4	Topology=o22-44i51-73o123-145i152-174o
g568.t1	nicastrin	616	20	0.0	45.45%	2	P:protein maturation; C:cellular_component	ExpAA=22.42	First60=0.00	PredHel=1	Topology=o583-605i
g573.t1	ABC transporter family protein	607	20	0.0	62.5%	4	F:ATPase activity; F:transmembrane transporter activity; F:ion binding; C:cellular_component	ExpAA=78.27	First60=14.35	PredHel=3	Topology=i47-69o89-111i181-203o
g588.t1	leucine-rich repeat domain-containing protein	440	20	2.18e-47	53.6%	1	F:carbohydrate binding	ExpAA=22.99	First60=0.01	PredHel=1	Topology=o352-374i
g590.t1	S8 family serine peptidase	826	20	1.97e-50	48.23%	1	F:peptidase activity	ExpAA=23.19	First60=0.01	PredHel=1	Topology=o789-811i
g593.t1	STE family protein kinase	612	20	0.0	66.48%	5	C:cytoplasm; P:signal transduction; F:ion binding; P:cellular protein modification process; F:kinase activity	ExpAA=24.04	First60=0.00	PredHel=1	Topology=o574-596i
g607.t1	hypothetical protein	552	6	7.99e-54	35.63%	13	F:molybdenum ion binding; F:calcium-dependent cysteine-type endopeptidase activity; F:metalloendopeptidase activity; F:metallopeptidase activity; F:heme binding; P:nitrate assimilation; F:metal ion binding; F:oxidoreductase activity; F:calcium ion binding; C:membrane; P:proteolysis; C:integral component of membrane; P:oxidation-reduction process	ExpAA=351.65	First60=32.12	PredHel=17	Topology=i9-31o41-63i76-98o102-124i137-159o174-196i203-225o240-262i269-286o301-323i336-358o362-384i396-418o452-469i476-498o511-528i533-550o
g611.t1	V-type proton ATPase 16 kDa proteolipid subunit	159	20	5.11e-83	75.09%	3	F:transmembrane transporter activity; C:protein-containing complex; C:vacuole	ExpAA=91.41	First60=29.40	PredHel=4	Topology=i12-34o54-76i89-111o126-148i
g635.t1	hypothetical protein	157	0	null	NaN%	NA	-	ExpAA=22.33	First60=0.01	PredHel=1	Topology=o121-143i
g638.t1	hypothetical protein	150	0	null	NaN%	NA	-	ExpAA=62.34	First60=40.18	PredHel=3	Topology=o5-24i31-53o79-101i
g641.t1	hypothetical protein	130	0	null	NaN%	NA	-	ExpAA=22.31	First60=0.41	PredHel=1	Topology=i82-104o
g657.t1	V-type proton ATPase 16 kDa proteolipid subunit	159	20	6.79e-83	74.97%	3	F:transmembrane transporter activity; C:protein-containing complex; C:vacuole	ExpAA=91.31	First60=29.53	PredHel=4	Topology=i12-34o54-76i89-111o126-148i
g671.t1	Peptidase C39 like family protein	294	20	4.52e-45	54.31%	2	C:membrane; C:integral component of membrane	ExpAA=23.47	First60=23.03	PredHel=1	Topology=i25-47o
g689.t1	Synapsin, ATP binding domain containing protein	402	20	3.59e-118	58.38%	2	F:ion binding; C:cellular_component	ExpAA=20.32	First60=0.00	PredHel=1	Topology=o381-400i
g703.t1	oligosaccharyltransferase complex subunit OSTC-like	157	20	6.08e-44	53.36%	1	C:cellular_component	ExpAA=66.11	First60=22.60	PredHel=3	Topology=o33-55i90-112o122-144i
g723.t1	hypothetical protein	212	1	1.56e-17	52.91%	2	C:membrane; C:integral component of membrane	ExpAA=86.62	First60=32.41	PredHel=4	Topology=i7-29o49-71i78-97o166-188i
g737.t1	leucine-rich repeat domain-containing protein	1176	20	3.46e-75	44.96%	6	F:GTP binding; P:polysaccharide catabolic process; C:membrane; C:integral component of membrane; F:carbohydrate binding; F:hydrolase activity, hydrolyzing O-glycosyl compounds	ExpAA=23.00	First60=0.01	PredHel=1	Topology=o1127-1149i
g739.t1	endoplasmic reticulum-Golgi intermediate compartment protein 3-like	274	20	1.04e-105	55.57%	3	P:vesicle-mediated transport; C:cytoplasm; C:organelle	ExpAA=22.31	First60=0.00	PredHel=1	Topology=o240-262i
g747.t1	papain family cysteine protease domain containing protein	654	20	0.0	53.4%	1	C:cellular_component	ExpAA=22.58	First60=22.42	PredHel=1	Topology=i21-43o
g752.t1	Alpha amylase, catalytic domain containing protein	657	20	0.0	70.4%	4	P:carbohydrate metabolic process; F:ion binding; C:cellular_component; F:hydrolase activity, acting on glycosyl bonds	ExpAA=21.99	First60=21.92	PredHel=1	Topology=i28-50o
g767.t1	cytoplasmic heat shock protein 70	557	20	1.57e-102	60.69%	2	F:molecular_function; P:response to stress	ExpAA=23.43	First60=3.47	PredHel=1	Topology=o537-556i
g779.t1	Dolichyl-phosphate-mannose-protein mannosyltransferase	443	20	9.41e-147	51.5%	4	F:transferase activity, transferring glycosyl groups; P:cellular protein modification process; P:biosynthetic process; C:cellular_component	ExpAA=215.38	First60=21.73	PredHel=9	Topology=i13-35o120-142i154-173o188-210i230-252o320-342i347-364o369-388i395-417o
g782.t1	leucine-rich repeat domain-containing protein	2203	20	0.0	46.83%	5	F:GTP binding; F:DNA binding; P:polysaccharide catabolic process; F:carbohydrate binding; F:hydrolase activity, hydrolyzing O-glycosyl compounds	ExpAA=24.17	First60=0.01	PredHel=1	Topology=o2162-2184i
g785.t1	hypothetical protein	172	1	1.1e-06	47.75%	2	C:membrane; C:integral component of membrane	ExpAA=21.50	First60=0.30	PredHel=1	Topology=o137-156i
g787.t1	hypothetical protein	395	0	null	NaN%	NA	-	ExpAA=20.13	First60=0.00	PredHel=1	Topology=o332-349i
g797.t1	hypothetical protein	220	2	0.0424	49.01%	2	C:membrane; C:integral component of membrane	ExpAA=57.68	First60=0.42	PredHel=2	Topology=i114-136o151-173i
g806.t1	hypothetical protein	99	0	null	NaN%	NA	-	ExpAA=43.33	First60=22.78	PredHel=2	Topology=o37-59i66-88o
g810.t1	Legume-like lectin family protein	437	20	5.94e-77	50.92%	1	C:organelle	ExpAA=21.99	First60=0.00	PredHel=1	Topology=o404-426i
g811.t1	hypothetical protein	169	1	1.35e-26	62.66%	2	C:membrane; C:integral component of membrane	ExpAA=26.94	First60=4.26	PredHel=1	Topology=i122-144o
g814.t1	hypothetical protein	485	3	2.34e-159	60.21%	1	C:cellular_component	ExpAA=133.78	First60=20.71	PredHel=6	Topology=i7-29o89-111i135-157o237-259i266-288o430-452i
g825.t1	hypothetical protein	492	0	null	NaN%	NA	-	ExpAA=23.54	First60=0.00	PredHel=1	Topology=o385-407i
g834.t1	longevity assurance protein	271	20	7.19e-87	53.69%	4	C:cytoplasm; P:lipid metabolic process; P:biosynthetic process; C:organelle	ExpAA=122.85	First60=22.79	PredHel=6	Topology=o20-42i63-82o111-128i141-163o190-207i226-245o
g840.t1	M28 family peptidase	442	20	6.78e-147	59.21%	4	C:membrane; P:proteolysis; C:integral component of membrane; F:aminopeptidase activity	ExpAA=80.52	First60=0.00	PredHel=4	Topology=i88-110o114-133i193-212o227-249i
g842.t1	Legume-like lectin family protein	427	12	3.43e-57	48.3%	1	C:organelle	ExpAA=18.81	First60=0.01	PredHel=1	Topology=o397-415i
g860.t1	hypothetical protein	299	3	4.09e-41	47.32%	2	C:membrane; C:integral component of membrane	ExpAA=23.00	First60=0.00	PredHel=1	Topology=o248-270i
g867.t1	hypothetical protein	271	0	null	NaN%	NA	-	ExpAA=22.87	First60=0.00	PredHel=1	Topology=o237-259i
g883.t1	putative transmembrane protein	186	20	1.18e-32	54.44%	1	P:biological_process	ExpAA=19.68	First60=18.71	PredHel=1	Topology=i7-24o
g898.t1	Thioredoxin family protein	368	20	2.37e-48	48.03%	2	P:homeostatic process; C:endoplasmic reticulum	ExpAA=22.87	First60=0.00	PredHel=1	Topology=o338-360i
g907.t1	DUF2407 C-terminal domain-containing protein	162	12	2.54e-24	52.06%	2	C:membrane; C:integral component of membrane	ExpAA=42.49	First60=0.00	PredHel=2	Topology=i111-133o138-155i
g919.t1	RhoGEF domain containing protein	356	20	9.16e-117	52.52%	3	P:biological_process; C:cellular_component; F:enzyme binding	ExpAA=19.32	First60=18.78	PredHel=1	Topology=i12-29o
g923.t1	polymorphic membrane protein	431	20	9.27e-08	44.72%	6	F:calcium ion binding; C:membrane; P:proteolysis; C:integral component of membrane; F:cysteine-type peptidase activity; F:peptidase activity	ExpAA=37.29	First60=1.58	PredHel=1	Topology=o377-399i
g965.t1	Laminin A family protein	631	20	0.0	56.41%	3	P:lipid metabolic process; C:cellular_component; F:molecular_function	ExpAA=22.98	First60=0.02	PredHel=1	Topology=o599-621i
g975.t1	hypothetical protein	968	0	null	NaN%	NA	-	ExpAA=23.81	First60=0.01	PredHel=1	Topology=o896-918i
g986.t1	leucine-rich repeat domain-containing protein	1077	20	2.86e-57	45.1%	10	F:GTP binding; F:DNA binding; C:extracellular space; P:polysaccharide catabolic process; F:metallocarboxypeptidase activity; P:peptide metabolic process; F:calcium ion binding; P:protein processing; F:hydrolase activity, hydrolyzing O-glycosyl compounds; F:carbohydrate binding	ExpAA=23.59	First60=0.00	PredHel=1	Topology=o1041-1063i
g988.t1	Alpha amylase, catalytic domain containing protein	656	20	0.0	70.25%	4	P:carbohydrate metabolic process; F:ion binding; C:cellular_component; F:hydrolase activity, acting on glycosyl bonds	ExpAA=22.66	First60=22.62	PredHel=1	Topology=i28-50o
g989.t1	hypothetical protein	480	0	null	NaN%	NA	-	ExpAA=21.31	First60=0.00	PredHel=1	Topology=i152-174o
g1000.t1	Carbohydrate binding domain-containing protein	747	20	2.6e-138	54.23%	3	C:membrane; C:integral component of membrane; F:hydrolase activity, acting on glycosyl bonds	ExpAA=22.86	First60=0.00	PredHel=1	Topology=o713-735i
g1002.t1	leucine-rich repeat domain-containing protein	598	20	7.18e-78	59.23%	5	F:ATP binding; C:membrane; C:integral component of membrane; F:protein kinase activity; P:protein phosphorylation	ExpAA=55.11	First60=0.01	PredHel=1	Topology=o476-498i
g1005.t1	hypothetical protein	420	5	2.25e-84	57.84%	2	C:membrane; C:integral component of membrane	ExpAA=51.77	First60=0.00	PredHel=2	Topology=i83-105o110-127i
g1011.t1	hypothetical protein	364	2	1.83e-71	56.19%	2	C:membrane; C:integral component of membrane	ExpAA=107.74	First60=14.24	PredHel=5	Topology=o39-56i69-91o106-128i149-171o301-323i
g1016.t1	leucine-rich repeat domain-containing protein	534	20	7.15e-92	56.29%	9	F:GTP binding; F:ATP binding; F:calcium ion binding; P:proteolysis; C:membrane; C:integral component of membrane; F:cysteine-type endopeptidase activity; F:protein kinase activity; P:protein phosphorylation	ExpAA=28.92	First60=0.01	PredHel=1	Topology=o500-522i
g1019.t1	hypothetical protein	205	20	1.44e-54	51.61%	1	F:ion binding	ExpAA=68.08	First60=0.00	PredHel=3	Topology=o68-90i111-133o153-175i
g1026.t1	dispatched-like protein	990	20	0.0	47.76%	1	C:cellular_component	ExpAA=254.96	First60=22.95	PredHel=11	Topology=o30-52i297-319o323-345i352-374o389-411i423-445o522-544i777-799o803-825i868-890o905-927i
g1030.t1	calcium-translocating P-type ATPase, PMCA-type family protein	996	20	0.0	68.38%	3	F:transmembrane transporter activity; F:ion binding; C:cellular_component	ExpAA=194.05	First60=0.00	PredHel=8	Topology=i93-112o127-146i280-302o330-352i747-769o814-836i888-910o925-947i
g1032.t1	hypothetical protein	116	0	null	NaN%	NA	-	ExpAA=21.99	First60=7.81	PredHel=1	Topology=o52-74i
g1045.t1	hypothetical protein	269	0	null	NaN%	NA	-	ExpAA=26.72	First60=21.99	PredHel=1	Topology=i7-29o
g1069.t1	CAP domain-containing protein	395	20	1.61e-12	47.23%	2	C:membrane; C:integral component of membrane	ExpAA=22.79	First60=0.00	PredHel=1	Topology=o361-383i
g1082.t1	hypothetical protein	352	9	6.67e-86	47.17%	2	C:membrane; C:integral component of membrane	ExpAA=20.54	First60=20.44	PredHel=1	Topology=o15-34i
g1097.t1	yhhn family protein	231	4	1.83e-41	52.28%	1	C:cellular_component	ExpAA=162.66	First60=42.17	PredHel=8	Topology=o10-32i37-59o69-86i91-113o123-142i149-171o176-198i210-229o
g1104.t1	Ser/Thr protein phosphatase	660	20	0.0	48.49%	2	C:cellular_component; F:molecular_function	ExpAA=132.48	First60=22.78	PredHel=6	Topology=i21-43o436-458i501-520o547-569i582-601o611-633i
g1110.t1	ABC transporter family protein	262	20	9.85e-68	62.38%	3	F:transmembrane transporter activity; F:ion binding; C:plasma membrane	ExpAA=64.74	First60=0.01	PredHel=3	Topology=o90-108i176-198o208-230i
g1111.t1	ABC transporter family protein	466	20	0.0	72.94%	4	F:ATPase activity; F:transmembrane transporter activity; F:ion binding; C:cellular_component	ExpAA=83.00	First60=31.81	PredHel=4	Topology=o25-42i44-66o122-141i161-183o
g1112.t1	leucine-rich repeat domain-containing protein	322	20	7.94e-11	63.06%	2	P:polysaccharide catabolic process; F:hydrolase activity, hydrolyzing O-glycosyl compounds	ExpAA=56.41	First60=0.00	PredHel=2	Topology=i220-239o254-276i
g1127.t1	golgin subfamily B member 1-like	1947	20	6.87e-103	49.69%	7	F:nucleotide binding; F:ATP binding; F:microtubule motor activity; F:RNA binding; P:microtubule-based movement; F:microtubule binding; F:motor activity	ExpAA=17.87	First60=17.86	PredHel=1	Topology=i7-24o
g1131.t1	PQ loop repeat family protein	286	20	5.92e-85	54.53%	4	C:membrane; P:basic amino acid transmembrane transport; F:basic amino acid transmembrane transporter activity; C:integral component of membrane	ExpAA=121.76	First60=15.58	PredHel=5	Topology=i62-84o88-107i161-178o193-215i228-250o
g1158.t1	hypothetical protein	259	20	3.55e-116	55.84%	1	C:cellular_component	ExpAA=129.08	First60=40.42	PredHel=5	Topology=i7-29o42-64i112-134o193-215i222-244o
g1164.t1	cellulase family glycosylhydrolase	538	20	7.48e-97	54.17%	2	P:carbohydrate metabolic process; F:hydrolase activity, acting on glycosyl bonds	ExpAA=22.89	First60=0.00	PredHel=1	Topology=o510-532i
g1167.t1	syntaxin-12-like isoform X3	221	11	5.05e-51	57.71%	2	P:vesicle-mediated transport; C:cellular_component	ExpAA=22.66	First60=0.00	PredHel=1	Topology=i197-219o
g1174.t1	pecanex protein 1	1026	20	0.0	49.91%	1	C:cellular_component	ExpAA=282.76	First60=22.84	PredHel=9	Topology=i12-34o147-169i178-197o264-286i299-321o331-348i355-377o392-414i559-581o
g1176.t1	hypothetical protein	362	0	null	NaN%	NA	-	ExpAA=84.57	First60=9.99	PredHel=3	Topology=i51-73o99-121i128-150o
g1182.t1	hypothetical protein	112	0	null	NaN%	NA	-	ExpAA=22.90	First60=0.00	PredHel=1	Topology=o62-84i
g1186.t1	major facilitator superfamily transporter	404	1	1.29e-07	50.28%	2	F:transmembrane transporter activity; C:cellular_component	ExpAA=217.90	First60=33.26	PredHel=10	Topology=i13-35o50-72i93-115o172-194i221-243o253-275i282-301o306-328i341-360o375-392i
g1196.t1	molybdenum cofactor sulfurase	502	20	0.0	64.28%	2	C:cellular_component; F:molecular_function	ExpAA=22.62	First60=22.44	PredHel=1	Topology=i7-29o
g1211.t1	hypothetical protein	154	1	24.1	71.43%	3	F:ATP binding; F:protein kinase activity; P:protein phosphorylation	ExpAA=22.93	First60=0.00	PredHel=1	Topology=o98-120i
g1227.t1	GPI transamidase component GPI16	120	20	0.0485	52.46%	5	P:lipid metabolic process; P:cellular protein modification process; C:protein-containing complex; C:endoplasmic reticulum; P:biosynthetic process	ExpAA=22.18	First60=0.09	PredHel=1	Topology=o78-100i
g1228.t1	LysM peptidoglycan-binding domain-containing protein	798	20	6.88e-168	55.24%	4	P:small molecule metabolic process; P:nucleobase-containing compound catabolic process; P:biosynthetic process; F:molecular_function	ExpAA=24.05	First60=0.00	PredHel=1	Topology=o760-782i
g1230.t1	choline transporter-like protein 2 isoform X2	671	20	0.0	50.18%	1	C:cellular_component	ExpAA=216.70	First60=22.08	PredHel=9	Topology=o38-60i236-258o263-285i315-337o365-387i417-439o480-502i579-597o607-629i
g1241.t1	Vesicle transport protein SFT2B	151	20	4.24e-47	58.5%	2	P:vesicle-mediated transport; C:cellular_component	ExpAA=90.79	First60=31.03	PredHel=4	Topology=i26-48o52-74i87-109o114-136i
g1249.t1	hypothetical protein	1204	9	9.21e-62	54.84%	2	C:membrane; C:integral component of membrane	ExpAA=114.14	First60=0.00	PredHel=5	Topology=o483-505i517-539o745-767i780-802o1061-1083i
g1250.t1	hypothetical protein	335	7	1.71e-61	53.57%	2	C:membrane; C:integral component of membrane	ExpAA=53.84	First60=0.01	PredHel=2	Topology=o212-234i287-309o
g1253.t1	hypothetical protein	357	20	1.95e-107	56.24%	2	C:membrane; C:integral component of membrane	ExpAA=147.14	First60=35.79	PredHel=7	Topology=i7-29o44-66i79-101o126-148i155-174o184-201i206-228o
g1255.t1	major facilitator superfamily transporter	465	20	9.05e-154	59.77%	2	F:transmembrane transporter activity; C:cellular_component	ExpAA=258.21	First60=20.29	PredHel=12	Topology=i23-41o61-83i90-109o119-141i148-170o180-199i232-254o285-307i314-331o341-363i376-398o418-437i
g1270.t1	hypothetical protein	197	0	null	NaN%	NA	-	ExpAA=21.27	First60=0.03	PredHel=1	Topology=i179-196o
g1276.t1	hypothetical protein	376	1	0.716	46.05%	2	C:membrane; C:integral component of membrane	ExpAA=21.72	First60=0.27	PredHel=1	Topology=o341-363i
g1281.t1	putative signal peptidase complex subunit 3	157	20	9.45e-55	50.34%	5	P:protein maturation; C:protein-containing complex; P:cellular nitrogen compound metabolic process; F:peptidase activity; C:organelle	ExpAA=20.23	First60=20.11	PredHel=1	Topology=i5-27o
g1282.t1	Clan SB, family S8, subtilisin-like serine peptidase	1184	20	5.96e-80	48.61%	1	F:peptidase activity	ExpAA=22.90	First60=0.00	PredHel=1	Topology=o1146-1168i
g1283.t1	hypothetical protein	420	0	null	NaN%	NA	-	ExpAA=23.10	First60=0.01	PredHel=1	Topology=o386-408i
g1302.t1	Sodium/calcium exchanger protein	616	20	0.0	59.79%	3	F:transmembrane transporter activity; P:homeostatic process; C:cellular_component	ExpAA=296.65	First60=0.00	PredHel=14	Topology=o75-97i102-120o135-157i218-240o250-269i276-298o313-335i348-370o418-440i461-483o498-520i533-555o560-582i591-613o
g1309.t1	cation efflux family protein	427	20	6.41e-154	59.11%	3	F:transmembrane transporter activity; P:homeostatic process; C:cellular_component	ExpAA=89.16	First60=0.00	PredHel=4	Topology=i125-147o190-212i225-247o283-302i
g1311.t1	calcium-translocating P-type ATPase, PMCA-type family protein	930	20	0.0	64.09%	3	F:transmembrane transporter activity; F:ion binding; C:cellular_component	ExpAA=205.33	First60=0.00	PredHel=9	Topology=i79-96o106-125i264-283o303-325i714-736o779-796i809-828o843-865i878-900o
g1312.t1	hypothetical protein	176	5	1.77e-30	56.0%	2	C:membrane; C:integral component of membrane	ExpAA=86.24	First60=40.04	PredHel=4	Topology=o15-37i44-66o86-108i115-134o
g1329.t1	carbohydrate binding domain containing protein	703	20	1.02e-141	48.89%	1	F:hydrolase activity, acting on glycosyl bonds	ExpAA=22.94	First60=0.00	PredHel=1	Topology=o668-690i
g1339.t1	peptidase A22B family protein	302	20	1.37e-132	53.98%	4	P:protein maturation; P:cellular nitrogen compound metabolic process; F:peptidase activity; C:organelle	ExpAA=166.54	First60=36.51	PredHel=8	Topology=i5-23o38-60i67-89o117-136i149-171o208-230i243-262o272-290i
g1349.t1	hypothetical protein	460	9	3.34e-97	49.43%	3	F:transferase activity, transferring glycosyl groups; C:membrane; C:integral component of membrane	ExpAA=19.93	First60=19.92	PredHel=1	Topology=i16-33o
g1362.t1	ATP-dependent DNA ligase	666	20	0.0	59.76%	8	F:DNA binding; C:cytoplasm; F:ion binding; P:biosynthetic process; P:DNA metabolic process; C:organelle; P:response to stress; F:ligase activity	ExpAA=20.04	First60=0.05	PredHel=1	Topology=i206-228o
g1365.t1	Synapsin, ATP binding domain containing protein	395	20	1.35e-125	57.21%	2	F:ion binding; C:cellular_component	ExpAA=23.18	First60=0.00	PredHel=1	Topology=o369-391i
g1367.t1	Integral membrane protein	326	20	3.1e-139	63.58%	2	F:transmembrane transporter activity; C:Golgi apparatus	ExpAA=172.85	First60=26.35	PredHel=8	Topology=i38-60o65-84i91-113o128-147i168-190o210-232i252-274o278-300i
g1377.t1	transmembrane protein	457	20	5.67e-105	48.47%	2	C:membrane; C:integral component of membrane	ExpAA=53.54	First60=22.83	PredHel=2	Topology=o4-26i121-143o
g1380.t1	hypothetical protein	209	9	1.02e-78	54.8%	1	C:cellular_component	ExpAA=44.33	First60=0.00	PredHel=2	Topology=i138-160o170-192i
g1385.t1	AGC family protein kinase	406	20	4.44e-87	55.58%	3	F:ion binding; P:cellular protein modification process; F:kinase activity	ExpAA=20.17	First60=0.00	PredHel=1	Topology=i107-129o
g1419.t1	TKL family protein kinase	1247	20	2.41e-167	55.97%	3	F:ion binding; P:cellular protein modification process; F:kinase activity	ExpAA=21.42	First60=0.00	PredHel=1	Topology=o1175-1194i
g1440.t1	hypothetical protein	335	20	1.48e-107	55.83%	2	C:membrane; C:integral component of membrane	ExpAA=29.91	First60=19.78	PredHel=1	Topology=i9-31o
g1455.t1	hypothetical protein	147	1	1.53e-11	56.13%	1	F:molecular_function	ExpAA=22.42	First60=0.00	PredHel=1	Topology=o121-143i
g1461.t1	leucine-rich repeat domain-containing protein	808	20	6.32e-58	53.73%	7	C:extracellular space; F:metallocarboxypeptidase activity; P:peptide metabolic process; F:calcium ion binding; C:membrane; C:integral component of membrane; P:protein processing	ExpAA=28.48	First60=0.00	PredHel=1	Topology=o736-758i
g1477.t1	phospholipid-transporting P-type ATPase, putative	875	20	0.0	63.43%	6	P:membrane organization; C:endosome; P:vesicle-mediated transport; F:ion binding; C:Golgi apparatus; C:plasma membrane	ExpAA=159.98	First60=0.00	PredHel=7	Topology=i177-199o658-680i687-709o738-760i767-786o791-813i826-848o
g1479.t1	hypothetical protein	443	12	4.27e-85	47.73%	2	C:membrane; C:integral component of membrane	ExpAA=22.01	First60=19.55	PredHel=1	Topology=i40-62o
g1486.t1	Heparinase II/III-like protein	1293	20	0.0	51.92%	1	F:lyase activity	ExpAA=22.89	First60=0.00	PredHel=1	Topology=o1257-1279i
g1491.t1	DUF5050 domain-containing protein	320	20	0.0793	55.89%	4	P:proteolysis; C:membrane; F:peptidase activity; P:pathogenesis	ExpAA=27.51	First60=0.00	PredHel=1	Topology=o280-302i
g1504.t1	vesicle-associated membrane	189	9	2.3e-48	52.58%	1	C:cellular_component	ExpAA=26.10	First60=1.91	PredHel=1	Topology=i165-187o
g1507.t1	hypothetical protein	171	0	null	NaN%	NA	-	ExpAA=34.30	First60=5.54	PredHel=1	Topology=o122-144i
g1511.t1	hypothetical protein	956	19	0.0	45.37%	2	C:membrane; C:integral component of membrane	ExpAA=23.05	First60=0.00	PredHel=1	Topology=o894-916i
g1517.t1	TPR-repeat-containing protein	710	20	1.88e-36	47.01%	2	C:membrane; C:integral component of membrane	ExpAA=63.29	First60=0.04	PredHel=3	Topology=o564-586i593-615o635-657i
g1521.t1	SacI-like domain containing protein	1183	20	0.0	42.34%	1	F:molecular_function	ExpAA=19.41	First60=0.76	PredHel=1	Topology=i85-104o
g1559.t1	major facilitator superfamily transporter	478	20	0.0	61.93%	2	F:transmembrane transporter activity; C:cellular_component	ExpAA=250.01	First60=20.55	PredHel=12	Topology=i34-53o73-95i108-127o142-164i185-207o217-239i268-290o310-332i344-366o376-398i405-424o439-461i
g1572.t1	Pb-fam-4 protein	238	8	0.0472	62.17%	2	C:membrane; C:integral component of membrane	ExpAA=46.50	First60=0.08	PredHel=2	Topology=i132-154o169-191i
g1578.t1	CAP domain-containing protein	546	20	1.44e-16	46.62%	NA	-	ExpAA=23.11	First60=0.00	PredHel=1	Topology=o508-530i
g1587.t1	Ig domain-containing protein	559	20	2.78e-27	48.66%	2	C:membrane; C:integral component of membrane	ExpAA=42.54	First60=3.15	PredHel=1	Topology=o486-508i
g1600.t1	Legume-like lectin family protein	326	6	3.44e-31	49.3%	1	C:organelle	ExpAA=22.42	First60=0.01	PredHel=1	Topology=o292-314i
g1616.t1	integral membrane protein, putative	374	20	0.0	59.92%	1	C:cellular_component	ExpAA=207.13	First60=34.11	PredHel=10	Topology=i12-34o49-71i91-113o118-135i142-164o179-198i219-241o256-278i291-313o323-342i
g1626.t1	putative serine/threonine-protein kinase clkA	540	1	58.4	50.12%	NA	-	ExpAA=23.60	First60=0.26	PredHel=1	Topology=o465-487i
g1627.t1	hypothetical protein	559	0	null	NaN%	NA	-	ExpAA=23.49	First60=0.05	PredHel=1	Topology=o484-506i
g1638.t1	surface antigen BspA-like	842	20	1.78e-66	45.33%	4	F:calcium ion binding; C:membrane; C:integral component of membrane; P:nitrate assimilation	ExpAA=23.18	First60=0.35	PredHel=1	Topology=o798-820i
g1646.t1	bacterial Ig-like domain protein	615	20	7.43e-38	45.85%	2	C:membrane; C:integral component of membrane	ExpAA=57.81	First60=0.00	PredHel=1	Topology=o537-559i
g1649.t1	DUF5057 domain-containing protein	688	20	1.05e-51	50.82%	2	C:membrane; C:integral component of membrane	ExpAA=22.89	First60=0.08	PredHel=1	Topology=o617-639i
g1654.t1	C39 family peptidase	731	20	2.56e-71	58.64%	NA	-	ExpAA=44.79	First60=0.00	PredHel=2	Topology=o666-688i695-717o
g1668.t1	hypothetical protein	309	3	7.11e-50	48.22%	2	C:membrane; C:integral component of membrane	ExpAA=23.03	First60=0.00	PredHel=1	Topology=o266-288i
g1670.t1	Sodium:sulfate symporter transmembrane region family protein	563	20	0.0	58.16%	2	F:transmembrane transporter activity; C:cellular_component	ExpAA=238.17	First60=26.19	PredHel=10	Topology=i21-43o58-80i93-115o158-180i201-223o250-267i398-415o435-457i478-500o523-545i
g1675.t1	hypothetical protein	680	10	1.11e-32	46.32%	2	C:membrane; C:integral component of membrane	ExpAA=23.03	First60=0.00	PredHel=1	Topology=o649-671i
g1676.t1	Laminin A family protein	620	20	0.0	54.44%	3	P:lipid metabolic process; C:cellular_component; F:molecular_function	ExpAA=22.46	First60=0.00	PredHel=1	Topology=o589-611i
g1693.t1	hypothetical protein	532	10	6.49e-98	49.04%	2	C:membrane; C:integral component of membrane	ExpAA=206.11	First60=17.57	PredHel=9	Topology=i101-123o128-145i178-200o215-237i244-266o281-303i316-335o340-357i370-392o
g1708.t1	hypothetical protein	217	0	null	NaN%	NA	-	ExpAA=22.95	First60=0.00	PredHel=1	Topology=o171-193i
g1710.t1	phospholipid-translocating P-type ATPase, flippase family protein	944	20	0.0	64.64%	4	P:membrane organization; F:ion binding; P:transport; C:plasma membrane	ExpAA=162.13	First60=16.52	PredHel=8	Topology=o4-26i208-230o258-280i775-797o807-829i860-882o892-914i921-943o
g1725.t1	hypothetical protein	448	1	4.44e-19	60.81%	2	C:membrane; C:integral component of membrane	ExpAA=23.08	First60=0.00	PredHel=1	Topology=o387-409i
g1727.t1	Mini-chromosome maintenance complex-binding protein	514	20	6.54e-101	48.8%	3	C:nuclear chromatin; P:DNA-dependent DNA replication; F:chromatin binding	ExpAA=54.98	First60=0.17	PredHel=3	Topology=i207-229o244-266i279-301o
g1748.t1	hypothetical protein	163	2	2.72e-35	62.64%	2	C:membrane; C:integral component of membrane	ExpAA=70.04	First60=32.56	PredHel=3	Topology=o26-48i53-75o80-102i
g1749.t1	large repetitive protein	809	20	4.69e-16	52.12%	3	C:membrane; C:integral component of membrane; P:pathogenesis	ExpAA=22.88	First60=0.03	PredHel=1	Topology=o766-788i
g1758.t1	HLH domain-containing protein	272	10	1.11e-75	50.29%	9	P:proteasome-mediated ubiquitin-dependent protein catabolic process; F:ubiquitin binding; F:calcium ion binding; P:proteolysis; C:membrane; F:cysteine-type carboxypeptidase activity; C:integral component of membrane; F:Lys48-specific deubiquitinase activity; P:protein K48-linked deubiquitination	ExpAA=29.00	First60=0.10	PredHel=1	Topology=i122-144o
g1760.t1	ABC transporter family protein	599	20	0.0	63.44%	4	F:ATPase activity; F:transmembrane transporter activity; F:ion binding; C:plasma membrane	ExpAA=98.33	First60=21.36	PredHel=3	Topology=i39-61o81-103i169-191o
g1768.t1	hypothetical protein	1300	6	0.0	43.73%	2	C:membrane; C:integral component of membrane	ExpAA=22.29	First60=0.59	PredHel=1	Topology=o1280-1299i
g1782.t1	Synaptobrevin family protein	213	20	5.85e-50	56.01%	2	P:vesicle-mediated transport; C:cellular_component	ExpAA=21.89	First60=0.10	PredHel=1	Topology=i183-205o
g1796.t1	ORM1-like protein 3	118	20	2.06e-41	72.54%	7	P:homeostatic process; P:lipid metabolic process; C:protein-containing complex; P:cellular nitrogen compound metabolic process; P:biosynthetic process; C:organelle; P:response to stress	ExpAA=52.47	First60=19.17	PredHel=3	Topology=o15-34i67-84o88-107i
g1797.t1	cytoplasmic heat shock protein 70	416	20	0.0	81.94%	7	F:ATPase activity; C:cytoplasm; F:oxidoreductase activity; F:ion binding; F:unfolded protein binding; P:protein folding; P:response to stress	ExpAA=20.37	First60=19.41	PredHel=1	Topology=i12-29o
g1816.t1	hypothetical protein	363	2	2.09e-61	46.68%	2	C:membrane; C:integral component of membrane	ExpAA=89.15	First60=2.48	PredHel=4	Topology=o59-81i88-110o120-142i305-327o
g1854.t1	Plexin repeat family protein	127	2	2.03e-10	50.17%	2	C:membrane; C:integral component of membrane	ExpAA=24.42	First60=2.03	PredHel=1	Topology=o89-111i
g1870.t1	hypothetical protein	331	1	2.63e-37	53.99%	1	F:molecular_function	ExpAA=20.74	First60=0.05	PredHel=1	Topology=o306-325i
g1881.t1	bacterial Ig-like domain protein	643	20	2.14e-54	50.81%	2	C:membrane; C:integral component of membrane	ExpAA=20.34	First60=0.00	PredHel=1	Topology=o574-595i
g1892.t1	bacterial Ig-like domain protein	578	20	9.2e-20	43.53%	3	C:membrane; C:integral component of membrane; F:carbohydrate binding	ExpAA=22.44	First60=0.00	PredHel=1	Topology=o534-556i
g1911.t1	hypothetical protein	427	13	2.77e-124	55.75%	2	C:membrane; C:integral component of membrane	ExpAA=20.04	First60=20.01	PredHel=1	Topology=i13-32o
g1913.t1	heat shock 70 kDa protein cognate 1	658	20	2.08e-141	60.77%	2	F:molecular_function; P:response to stress	ExpAA=20.88	First60=0.03	PredHel=1	Topology=o642-657i
g1921.t1	MFS transporter	488	20	0.0	59.93%	2	F:transmembrane transporter activity; C:plasma membrane	ExpAA=266.66	First60=36.46	PredHel=12	Topology=i13-35o45-67i80-102o106-128i149-168o188-210i240-262o272-294i303-322o327-349i369-400o415-437i
g1927.t1	putative secreted protein	825	20	1.98e-100	47.72%	1	F:lyase activity	ExpAA=22.38	First60=0.01	PredHel=1	Topology=o799-821i
g1948.t1	ribosomal-protein-alanine N-acetyltransferase	216	20	3.99e-26	50.67%	1	F:transferase activity, transferring acyl groups	ExpAA=19.63	First60=0.02	PredHel=1	Topology=o195-212i
g1955.t1	hypothetical protein	391	1	1.23e-53	64.8%	2	P:vesicle-mediated transport; F:molecular_function	ExpAA=21.12	First60=0.00	PredHel=1	Topology=o212-234i
g1956.t1	hypothetical protein	134	1	1.51e-10	57.97%	2	C:membrane; C:integral component of membrane	ExpAA=65.36	First60=38.97	PredHel=3	Topology=o5-27i48-67o101-123i
g1984.t1	ectonucleoside triphosphate diphosphohydrolase 1 isoform X2	439	20	7.75e-60	48.39%	1	F:molecular_function	ExpAA=23.41	First60=0.06	PredHel=1	Topology=o396-418i
g1985.t1	hypothetical protein	272	1	8.65e-41	60.33%	2	C:membrane; C:integral component of membrane	ExpAA=72.79	First60=36.26	PredHel=2	Topology=o15-37i44-66o
g2000.t1	root hair defective 3 GTP-binding protein	791	20	0.0	52.69%	3	P:membrane organization; F:ion binding; C:endoplasmic reticulum	ExpAA=29.95	First60=0.02	PredHel=1	Topology=o655-677i
g2007.t1	hypothetical protein	495	5	1.53e-45	44.28%	2	C:membrane; C:integral component of membrane	ExpAA=22.80	First60=0.01	PredHel=1	Topology=o471-493i
g2015.t1	Clan SC, family S28, unassigned serine peptidase	511	20	3.71e-54	46.38%	1	F:peptidase activity	ExpAA=20.66	First60=0.00	PredHel=1	Topology=o475-494i
g2023.t1	hypothetical protein	401	1	2.39e-15	50.0%	2	C:membrane; C:integral component of membrane	ExpAA=21.94	First60=0.00	PredHel=1	Topology=o377-399i
g2031.t1	DUF5057 domain-containing protein	720	20	1.57e-39	50.34%	2	C:membrane; C:integral component of membrane	ExpAA=58.17	First60=0.00	PredHel=3	Topology=o562-584i604-621o645-667i
g2035.t1	hypothetical protein	266	2	1.22e-59	53.32%	2	C:membrane; C:integral component of membrane	ExpAA=24.82	First60=2.01	PredHel=1	Topology=o223-245i
g2050.t1	leucine-rich repeat domain-containing protein	341	20	1.15e-24	53.24%	1	F:GTP binding	ExpAA=35.00	First60=1.23	PredHel=1	Topology=o298-320i
g2066.t1	EF hand family protein	572	20	3.3e-168	53.89%	3	F:calcium ion binding; C:membrane; C:integral component of membrane	ExpAA=43.31	First60=0.00	PredHel=2	Topology=o503-522i534-556o
g2067.t1	hypothetical protein	243	20	3.46e-83	49.17%	1	C:cellular_component	ExpAA=101.91	First60=19.85	PredHel=5	Topology=i35-52o67-89i102-121o131-148i161-180o
g2072.t1	phospholipid-translocating P-type ATPase, flippase family protein	943	20	0.0	59.47%	3	F:ion binding; C:cellular_component; P:transport	ExpAA=176.30	First60=0.00	PredHel=8	Topology=i191-213o239-261i714-736o751-770i797-816o826-848i855-877o892-914i
g2088.t1	bacterial Ig-like domain protein	572	20	3.23e-36	50.18%	2	C:membrane; C:integral component of membrane	ExpAA=56.72	First60=0.03	PredHel=2	Topology=o465-487i500-522o
g2089.t1	hypothetical protein	369	3	3.91e-92	62.69%	2	C:membrane; C:integral component of membrane	ExpAA=35.35	First60=0.04	PredHel=2	Topology=i320-342o352-368i
g2128.t1	leucine-rich repeat domain-containing protein	242	20	1.92e-24	57.01%	NA	-	ExpAA=22.76	First60=0.03	PredHel=1	Topology=o209-231i
g2146.t1	hypothetical protein	379	1	1.85e-18	48.42%	2	C:membrane; C:integral component of membrane	ExpAA=70.01	First60=26.69	PredHel=3	Topology=o27-49i56-78o242-264i
g2159.t1	sigma-70 family RNA polymerase sigma factor	1087	20	5.34e-84	70.5%	5	C:cell wall; P:cellular nitrogen compound metabolic process; P:biosynthetic process; C:extracellular region; F:molecular_function	ExpAA=23.03	First60=0.00	PredHel=1	Topology=o1045-1067i
g2164.t1	hypothetical protein	165	7	2.52e-33	54.69%	2	P:protein targeting; C:cellular_component	ExpAA=83.63	First60=21.64	PredHel=4	Topology=i36-58o68-90i111-131o146-163i
g2166.t1	hypothetical protein	220	9	1.65e-80	57.78%	2	C:membrane; C:integral component of membrane	ExpAA=48.89	First60=21.61	PredHel=2	Topology=i42-64o84-106i
g2169.t1	hypothetical protein	293	2	0.651	43.17%	2	C:membrane; C:integral component of membrane	ExpAA=151.13	First60=33.49	PredHel=7	Topology=o10-27i47-69o84-101i122-144o171-193i213-235o250-272i
g2182.t1	leucine-rich repeat domain-containing protein	827	20	2.67e-89	50.49%	11	F:heat shock protein binding; C:extracellular space; P:polysaccharide catabolic process; F:metallocarboxypeptidase activity; P:peptide metabolic process; F:calcium ion binding; C:membrane; P:protein processing; F:unfolded protein binding; F:hydrolase activity, hydrolyzing O-glycosyl compounds; P:nitrate assimilation	ExpAA=22.86	First60=0.00	PredHel=1	Topology=o785-807i
g2209.t1	hypothetical protein	169	4	7.58e-41	57.56%	2	C:membrane; C:integral component of membrane	ExpAA=82.61	First60=24.36	PredHel=4	Topology=i20-42o62-84i116-135o145-163i
g2218.t1	50S ribosomal protein L31	414	4	8.53e-24	62.28%	8	F:DNA binding; F:structural constituent of ribosome; C:membrane; C:integral component of membrane; C:nucleosome; C:ribosome; P:nucleosome assembly; P:translation	ExpAA=86.96	First60=37.94	PredHel=4	Topology=o4-23i44-66o76-95i250-272o
g2223.t1	hypothetical protein	350	6	3.18e-73	54.61%	4	F:calcium ion binding; C:membrane; C:integral component of membrane; C:endoplasmic reticulum	ExpAA=19.72	First60=0.00	PredHel=1	Topology=o71-93i
g2262.t1	CDP-alcohol phosphatidyltransferase family protein	409	20	8.91e-116	56.75%	4	P:lipid metabolic process; P:biosynthetic process; C:cellular_component; F:molecular_function	ExpAA=173.01	First60=10.11	PredHel=8	Topology=i50-72o140-162i175-197o207-229i242-261o271-293i306-328o332-354i
g2286.t1	Clan SB, family S8, subtilisin-like serine peptidase	790	20	3.65e-72	46.77%	1	F:peptidase activity	ExpAA=22.78	First60=0.03	PredHel=1	Topology=o748-770i
g2291.t1	Derlin-1	226	20	3.17e-67	55.81%	1	C:cellular_component	ExpAA=109.92	First60=34.84	PredHel=5	Topology=i13-35o50-69i90-112o132-154i167-186o
g2294.t1	hypothetical protein	206	4	3.4e-19	49.78%	2	C:membrane; C:integral component of membrane	ExpAA=44.79	First60=18.98	PredHel=2	Topology=i41-63o175-197i
g2298.t1	hypothetical protein	514	20	0.0	58.72%	2	C:membrane; C:integral component of membrane	ExpAA=216.54	First60=8.57	PredHel=9	Topology=i69-91o101-123i157-176o196-215i228-250o274-296i301-320o330-352i357-375o
g2303.t1	Synaptobrevin family protein	211	20	3.89e-39	52.32%	2	P:vesicle-mediated transport; C:cellular_component	ExpAA=22.40	First60=0.39	PredHel=1	Topology=i183-205o
g2314.t1	hypothetical protein	96	0	null	NaN%	NA	-	ExpAA=16.46	First60=15.74	PredHel=1	Topology=i9-31o
g2327.t1	hypothetical protein	345	5	9.46e-114	62.78%	2	C:membrane; C:integral component of membrane	ExpAA=68.12	First60=0.04	PredHel=3	Topology=o226-248i290-307o311-328i
g2331.t1	leucine-rich repeat domain-containing protein	1326	20	0.0	48.72%	4	F:GTP binding; P:polysaccharide catabolic process; F:carbohydrate binding; F:hydrolase activity, hydrolyzing O-glycosyl compounds	ExpAA=24.38	First60=0.12	PredHel=1	Topology=o1284-1306i
g2342.t1	hypothetical protein	322	6	4.37e-62	45.94%	1	C:cellular_component	ExpAA=123.38	First60=9.78	PredHel=6	Topology=i51-73o100-122i135-157o204-223i235-254o258-277i
g2354.t1	hypothetical protein	185	0	null	NaN%	NA	-	ExpAA=22.63	First60=22.63	PredHel=1	Topology=i7-29o
g2358.t1	protein transporter Sec61 subunit alpha isoform 2	480	20	0.0	72.29%	4	P:protein targeting; F:transmembrane transporter activity; C:protein-containing complex; C:endoplasmic reticulum	ExpAA=193.32	First60=21.97	PredHel=8	Topology=i31-53o79-101i144-166o176-198i240-262o362-384i417-439o443-462i
g2364.t1	Secretory carrier-associated membrane protein 1	338	20	1.35e-111	49.71%	3	C:cytoplasm; P:protein transport; C:organelle	ExpAA=91.93	First60=0.00	PredHel=4	Topology=i149-171o186-208i215-237o257-279i
g2371.t1	Clan SB, family S8, subtilisin-like serine peptidase	1016	20	2.24e-91	47.64%	1	F:peptidase activity	ExpAA=23.06	First60=0.00	PredHel=1	Topology=o981-1003i
g2387.t1	hypothetical protein	199	4	3.02e-88	62.84%	1	C:cellular_component	ExpAA=21.53	First60=0.04	PredHel=1	Topology=o171-193i
g2390.t1	major facilitator superfamily transporter	431	20	2.85e-74	48.4%	1	P:transmembrane transport	ExpAA=208.81	First60=11.67	PredHel=10	Topology=i37-56o66-85i92-109o124-146i153-175o248-270i275-297o302-324i337-359o374-396i
g2393.t1	hypothetical protein	216	1	4.28e-07	58.62%	2	C:membrane; C:integral component of membrane	ExpAA=19.28	First60=0.00	PredHel=1	Topology=i195-212o
g2397.t1	hypothetical protein	158	0	null	NaN%	NA	-	ExpAA=19.57	First60=0.00	PredHel=1	Topology=o135-157i
g2405.t1	Auxin Efflux Carrier family protein	196	13	1.14e-22	46.31%	3	P:transmembrane transport; C:membrane; C:integral component of membrane	ExpAA=56.33	First60=4.76	PredHel=2	Topology=i125-147o167-189i
g2407.t1	putative integral membrane protein	396	20	0.0	68.25%	1	C:cellular_component	ExpAA=213.26	First60=29.56	PredHel=10	Topology=i13-32o52-70i105-127o132-154i159-181o191-209i229-251o280-302i314-332o342-364i
g2408.t1	Adenosine 3'-phospho 5'-phosphosulfate transporter 2	280	20	2.4e-67	61.05%	2	F:transmembrane transporter activity; C:Golgi apparatus	ExpAA=106.68	First60=26.05	PredHel=5	Topology=o38-60i72-89o104-126i139-161o194-213i
g2410.t1	Transmembrane amino acid transporter protein	452	20	7.93e-152	66.01%	1	C:cellular_component	ExpAA=235.58	First60=0.47	PredHel=11	Topology=i60-82o87-109i134-156o176-193i200-222o242-264i277-299o319-341i361-383o388-410i422-444o
g2415.t1	hypothetical protein	315	0	null	NaN%	NA	-	ExpAA=20.59	First60=0.00	PredHel=1	Topology=o292-314i
g2419.t1	hypothetical protein	261	3	1.79e-29	50.63%	2	C:membrane; C:integral component of membrane	ExpAA=109.00	First60=28.02	PredHel=5	Topology=o20-42i54-76o96-118i152-174o178-200i
g2428.t1	hypothetical protein	429	6	3.02e-107	53.67%	3	F:toxic substance binding; C:membrane; C:integral component of membrane	ExpAA=173.61	First60=22.16	PredHel=8	Topology=i23-45o179-201i213-232o247-266i278-300o320-342i349-371o381-403i
g2429.t1	endoplasmic reticulum-Golgi intermediate compartment protein 3 isoform X2	366	20	2.66e-136	54.17%	3	P:vesicle-mediated transport; C:cytoplasm; C:organelle	ExpAA=45.22	First60=22.33	PredHel=2	Topology=i21-43o320-342i
g2440.t1	Ig domain-containing protein	680	20	5.55e-44	47.14%	1	F:molecular_function	ExpAA=67.44	First60=0.03	PredHel=3	Topology=o533-555i568-590o610-632i
g2448.t1	hypothetical protein	955	20	0.0	49.62%	1	F:molecular_function	ExpAA=23.09	First60=0.00	PredHel=1	Topology=o927-949i
g2459.t1	Transmembrane amino acid transporter protein	448	20	0.0	68.32%	2	F:transmembrane transporter activity; C:cellular_component	ExpAA=227.92	First60=2.26	PredHel=11	Topology=i55-77o87-109i130-152o175-192i197-219o242-264i277-299o321-343i364-386o390-409i422-444o
g2483.t1	putative acetylcholine regulator unc-18	558	20	3.66e-160	49.84%	1	P:vesicle-mediated transport	ExpAA=14.71	First60=11.82	PredHel=1	Topology=i43-65o
g2485.t1	Adenylate and Guanylate cyclase catalytic domain containing protein	470	20	0.0	63.88%	6	P:small molecule metabolic process; P:signal transduction; F:lyase activity; P:cellular nitrogen compound metabolic process; P:biosynthetic process; C:cellular_component	ExpAA=41.54	First60=15.43	PredHel=2	Topology=o45-67i282-304o
g2495.t1	putative membrane spanning protein	230	20	1.2e-38	48.18%	7	P:transmembrane transport; F:transmembrane transporter activity; F:pyrimidine nucleotide-sugar transmembrane transporter activity; C:membrane; C:integral component of membrane; C:Golgi membrane; P:pyrimidine nucleotide-sugar transmembrane transport	ExpAA=124.12	First60=38.91	PredHel=6	Topology=i12-31o36-55i76-95o115-137i150-172o182-199i
g2507.t1	Clan SC, family S28, unassigned serine peptidase	521	20	1.44e-58	44.52%	1	F:peptidase activity	ExpAA=22.89	First60=0.00	PredHel=1	Topology=o482-504i
g2509.t1	hypothetical protein	544	1	2.99e-41	49.62%	2	C:membrane; C:integral component of membrane	ExpAA=22.70	First60=0.00	PredHel=1	Topology=o517-539i
g2513.t1	hypothetical protein	308	0	null	NaN%	NA	-	ExpAA=16.82	First60=0.00	PredHel=1	Topology=o288-305i
g2516.t1	TNF receptor-associated factor 6	177	20	1.62e-08	54.4%	1	F:ion binding	ExpAA=18.50	First60=0.00	PredHel=1	Topology=i158-176o
g2542.t1	hypothetical protein	127	0	null	NaN%	NA	-	ExpAA=20.22	First60=20.22	PredHel=1	Topology=o5-24i
g2543.t1	hypothetical protein	110	0	null	NaN%	NA	-	ExpAA=20.73	First60=20.73	PredHel=1	Topology=o4-23i
g2553.t1	hypothetical protein	126	0	null	NaN%	NA	-	ExpAA=22.94	First60=7.78	PredHel=1	Topology=o54-76i
g2555.t1	A-kinase anchor protein 9 isoform X11	296	1	20.9	56.97%	NA	-	ExpAA=16.31	First60=0.00	PredHel=1	Topology=i278-295o
g2566.t1	DUF1542 domain-containing protein	656	20	4.02e-19	53.55%	3	C:membrane; C:integral component of membrane; P:pathogenesis	ExpAA=25.77	First60=0.00	PredHel=1	Topology=o618-640i
g2578.t1	hypothetical protein	269	6	1.3e-67	65.28%	1	C:cellular_component	ExpAA=88.60	First60=10.53	PredHel=4	Topology=o51-73i80-102o144-166i173-195o
g2580.t1	hypothetical protein	258	1	0.0196	41.14%	4	P:proteolysis; C:membrane; C:integral component of membrane; F:serine-type endopeptidase activity	ExpAA=22.88	First60=0.08	PredHel=1	Topology=o218-240i
g2612.t1	hypothetical protein	376	3	1.46e-62	58.3%	2	C:membrane; C:integral component of membrane	ExpAA=39.66	First60=0.06	PredHel=2	Topology=o322-344i357-374o
g2616.t1	scamp-domain-containing protein	277	20	1.98e-110	52.29%	3	C:endosome; P:protein transport; C:Golgi apparatus	ExpAA=90.42	First60=0.00	PredHel=4	Topology=i108-130o145-167i180-202o217-239i
g2623.t1	glycosyl transferase	333	20	1.34e-164	71.82%	4	F:transferase activity, transferring glycosyl groups; P:cellular protein modification process; C:endoplasmic reticulum; P:biosynthetic process	ExpAA=43.17	First60=21.95	PredHel=2	Topology=o10-32i221-238o
g2626.t1	glycoside/pentoside/hexuronide transporter	510	20	2.51e-134	52.13%	2	F:transmembrane transporter activity; C:cellular_component	ExpAA=237.81	First60=19.35	PredHel=11	Topology=o26-48i77-99o114-136i149-171o207-226i254-276o291-310i323-340o355-377i405-427o447-469i
g2627.t1	hypothetical protein	179	9	3.5	64.51%	5	P:biological_process; C:membrane; C:integral component of membrane; C:cellular_component; F:molecular_function	ExpAA=22.79	First60=0.03	PredHel=1	Topology=o137-159i
g2640.t1	Legume-like lectin family protein	432	20	2.23e-98	51.86%	2	C:cytoplasm; C:organelle	ExpAA=20.92	First60=0.00	PredHel=1	Topology=o401-420i
g2641.t1	Clan SB, family S8, subtilisin-like serine peptidase	787	20	0.0	47.59%	2	F:peptidase activity; C:cellular_component	ExpAA=22.67	First60=0.00	PredHel=1	Topology=o745-767i
g2648.t1	polycystic kidney disease protein 1-like 2	610	4	6.72e-16	60.28%	NA	-	ExpAA=22.41	First60=0.00	PredHel=1	Topology=o583-605i
g2653.t1	hypothetical protein	267	0	null	NaN%	NA	-	ExpAA=65.41	First60=39.71	PredHel=3	Topology=o10-32i45-64o199-221i
g2654.t1	hypothetical protein	291	20	4.25e-117	47.27%	1	C:cellular_component	ExpAA=23.05	First60=23.03	PredHel=1	Topology=i36-58o
g2661.t1	cation channel family protein	501	20	1.31e-143	51.41%	2	F:transmembrane transporter activity; C:cellular_component	ExpAA=141.73	First60=13.59	PredHel=6	Topology=i47-69o73-95i116-138o177-199i219-241o256-278i
g2663.t1	Methyltransferase FkbM family	708	20	5.22e-141	45.92%	5	C:membrane; C:integral component of membrane; F:methyltransferase activity; F:transferase activity; P:methylation	ExpAA=21.68	First60=21.66	PredHel=1	Topology=i26-48o
g2674.t1	ABC transporter family protein	595	20	0.0	66.05%	4	F:ATPase activity; F:transmembrane transporter activity; F:ion binding; C:plasma membrane	ExpAA=122.80	First60=22.56	PredHel=6	Topology=i38-60o84-106i156-175o180-197i259-281o296-318i
g2675.t1	ABC transporter family protein	665	20	0.0	67.03%	4	F:ATPase activity; F:transmembrane transporter activity; F:ion binding; C:cellular_component	ExpAA=122.83	First60=20.61	PredHel=5	Topology=i34-56o106-128i203-225o285-307i314-336o
g2695.t1	V-type proton ATPase 16 kDa proteolipid subunit	166	20	7.88e-70	72.34%	3	F:transmembrane transporter activity; C:protein-containing complex; C:vacuole	ExpAA=91.13	First60=22.86	PredHel=4	Topology=o20-39i60-82o102-124i136-158o
g2698.t1	Legume-like lectin family protein	436	20	1.04e-86	51.29%	1	C:organelle	ExpAA=20.06	First60=0.00	PredHel=1	Topology=o406-428i
g2703.t1	hypothetical protein	347	5	4.15e-54	50.67%	2	C:membrane; C:integral component of membrane	ExpAA=53.50	First60=0.00	PredHel=2	Topology=o230-252i293-310o
g2709.t1	hypothetical protein	161	3	3.89e-18	55.4%	2	C:membrane; C:integral component of membrane	ExpAA=47.73	First60=0.01	PredHel=2	Topology=i61-83o120-137i
g2724.t1	zinc transporter 6	356	20	1.41e-157	50.17%	2	F:transmembrane transporter activity; C:cellular_component	ExpAA=106.30	First60=17.89	PredHel=4	Topology=i43-65o75-97i110-132o147-169i
g2727.t1	hypothetical protein	203	12	8.87e-42	52.66%	1	C:cellular_component	ExpAA=80.88	First60=20.30	PredHel=4	Topology=i40-62o67-86i141-163o167-189i
g2737.t1	hypothetical protein	814	2	5.99e-172	54.47%	2	C:membrane; C:integral component of membrane	ExpAA=274.05	First60=18.98	PredHel=12	Topology=o10-32i78-97o101-123i135-157o227-249i270-292o307-329i489-511o538-560i567-589o599-621i751-773o
g2738.t1	penicillin-binding protein	177	8	0.0483	78.95%	2	C:membrane; C:integral component of membrane	ExpAA=22.53	First60=0.00	PredHel=1	Topology=o141-163i
g2742.t1	leucine-rich repeat domain-containing protein	382	20	2.82e-10	57.65%	1	P:polysaccharide catabolic process	ExpAA=31.22	First60=0.07	PredHel=1	Topology=o317-339i
g2746.t1	hypothetical protein	311	0	null	NaN%	NA	-	ExpAA=23.03	First60=0.01	PredHel=1	Topology=o262-284i
g2762.t1	hypothetical protein	427	3	2.76e-23	48.82%	2	C:membrane; C:integral component of membrane	ExpAA=92.27	First60=29.86	PredHel=4	Topology=i12-34o54-76i83-105o278-300i
g2764.t1	leucine-rich repeat domain-containing protein	915	20	2.25e-139	52.63%	9	C:extracellular space; P:polysaccharide catabolic process; F:metallocarboxypeptidase activity; P:peptide metabolic process; F:calcium ion binding; C:membrane; C:integral component of membrane; P:protein processing; F:hydrolase activity, hydrolyzing O-glycosyl compounds	ExpAA=27.37	First60=3.46	PredHel=1	Topology=o873-895i
g2780.t1	membrane protein	314	20	3.06e-92	54.48%	1	C:cellular_component	ExpAA=46.33	First60=22.38	PredHel=2	Topology=o33-55i273-295o
g2781.t1	hypothetical protein	585	2	1.22e-24	50.09%	2	C:membrane; C:integral component of membrane	ExpAA=91.56	First60=33.00	PredHel=4	Topology=i12-34o49-71i83-105o271-293i
g2784.t1	MBOAT family protein	462	20	1.44e-151	49.93%	4	F:transferase activity, transferring acyl groups; C:membrane; C:integral component of membrane; F:transferase activity	ExpAA=158.94	First60=32.97	PredHel=7	Topology=o20-42i49-66o71-93i214-236o246-265i386-408o423-445i
g2790.t1	Carbohydrate binding domain protein	351	20	6.31e-84	63.16%	3	C:membrane; C:integral component of membrane; F:hydrolase activity, acting on glycosyl bonds	ExpAA=23.12	First60=0.00	PredHel=1	Topology=o315-337i
g2792.t1	hypothetical protein	611	11	2.42e-70	46.66%	2	C:membrane; C:integral component of membrane	ExpAA=23.67	First60=0.01	PredHel=1	Topology=o556-578i
g2793.t1	major facilitator superfamily transporter	471	20	0.0	62.31%	2	F:transmembrane transporter activity; C:cellular_component	ExpAA=247.59	First60=21.39	PredHel=12	Topology=i31-53o68-90i103-125o140-159i179-198o213-232i262-281o310-329i342-361o366-388i401-423o433-455i
g2798.t1	hypothetical protein	101	0	null	NaN%	NA	-	ExpAA=23.19	First60=18.81	PredHel=1	Topology=o43-65i
g2799.t1	NADH-ubiquinone oxidoreductase chain 5	212	11	1.56e-24	53.9%	2	C:membrane; C:integral component of membrane	ExpAA=57.96	First60=21.99	PredHel=1	Topology=o188-210i
g2814.t1	leucine-rich repeat domain-containing protein	209	18	0.356	57.89%	2	C:membrane; C:integral component of membrane	ExpAA=22.89	First60=0.13	PredHel=1	Topology=o170-192i
g2819.t1	hypothetical protein	218	7	2.01e-19	51.72%	2	C:membrane; C:integral component of membrane	ExpAA=130.55	First60=43.12	PredHel=6	Topology=o10-32i39-58o68-87i100-122o142-164i171-193o
g2825.t1	Ser/Thr protein phosphatase	437	20	1.91e-117	52.38%	1	C:cellular_component	ExpAA=22.61	First60=22.59	PredHel=1	Topology=i5-27o
g2834.t1	hypothetical protein	333	8	7.43e-48	51.74%	2	C:membrane; C:integral component of membrane	ExpAA=82.26	First60=0.00	PredHel=4	Topology=i86-105o109-128i184-205o209-231i
g2838.t1	Clan SB, family S8, subtilisin-like serine peptidase	831	20	4.2e-78	47.37%	1	F:peptidase activity	ExpAA=23.01	First60=0.00	PredHel=1	Topology=o781-803i
g2841.t1	class I nuclease	338	20	2.32e-99	51.69%	3	F:nuclease activity; P:nucleobase-containing compound catabolic process; P:DNA metabolic process	ExpAA=20.90	First60=0.02	PredHel=1	Topology=o300-319i
g2842.t1	Mannosyl-oligosaccharide 1,2-alpha-mannosidase MNS1	574	20	1.56e-164	59.06%	4	P:biological_process; F:ion binding; C:cellular_component; F:hydrolase activity, acting on glycosyl bonds	ExpAA=22.91	First60=21.82	PredHel=1	Topology=i12-34o
g2847.t1	Auxin Efflux Carrier family protein	314	20	2.75e-66	47.28%	2	P:transmembrane transport; C:cellular_component	ExpAA=147.13	First60=34.67	PredHel=6	Topology=o15-37i46-68o78-100i166-188o231-253i290-312o
g2851.t1	leucine-rich repeat domain-containing protein	709	20	2.73e-72	52.1%	1	F:calcium ion binding	ExpAA=63.47	First60=0.00	PredHel=3	Topology=o546-568i589-611o626-648i
g2852.t1	leucine-rich repeat domain-containing protein	548	20	1.22e-08	44.76%	6	P:polysaccharide catabolic process; F:calcium ion binding; P:proteolysis; F:cysteine-type endopeptidase activity; F:hydrolase activity, hydrolyzing O-glycosyl compounds; F:hydrolase activity	ExpAA=23.04	First60=0.03	PredHel=1	Topology=o511-533i
g2866.t1	hypothetical protein	232	4	3.87e-62	53.39%	2	C:membrane; C:integral component of membrane	ExpAA=22.58	First60=0.04	PredHel=1	Topology=o184-206i
g2869.t1	hypothetical protein	243	0	null	NaN%	NA	-	ExpAA=23.93	First60=0.00	PredHel=1	Topology=o163-182i
g2879.t1	alpha/beta hydrolase	315	20	1.4e-139	77.36%	1	F:molecular_function	ExpAA=26.22	First60=21.82	PredHel=1	Topology=i7-29o
g2884.t1	phosphate translocator protein	189	20	8.18e-36	55.9%	2	F:transmembrane transporter activity; C:cellular_component	ExpAA=79.86	First60=18.22	PredHel=3	Topology=i69-91o96-118i131-148o
g2897.t1	calcium-translocating P-type ATPase, PMCA-type family protein	1435	20	0.0	73.44%	3	F:transmembrane transporter activity; F:ion binding; C:cellular_component	ExpAA=192.93	First60=0.00	PredHel=9	Topology=o554-573i580-602o741-760i781-803o1192-1214i1268-1287o1302-1319i1332-1354o1369-1391i
g2898.t1	S-layer protein	1364	20	9.73e-144	45.33%	1	C:cellular_component	ExpAA=22.97	First60=0.00	PredHel=1	Topology=o1319-1341i
g2899.t1	leucine-rich repeat domain-containing protein	467	20	1.9e-51	56.14%	4	F:heat shock protein binding; P:polysaccharide catabolic process; F:unfolded protein binding; F:hydrolase activity, hydrolyzing O-glycosyl compounds	ExpAA=22.00	First60=0.02	PredHel=1	Topology=o417-439i
g2906.t1	endoplasmic reticulum-Golgi intermediate compartment protein 3-like	374	20	5.25e-164	54.17%	3	P:vesicle-mediated transport; C:cytoplasm; C:organelle	ExpAA=27.54	First60=21.21	PredHel=1	Topology=i21-43o
g2917.t1	NAD(P)-dependent oxidoreductase	517	20	0.0	71.19%	1	F:molecular_function	ExpAA=22.98	First60=0.00	PredHel=1	Topology=o492-514i
g2922.t1	DENN domain-containing protein	363	20	1.68e-100	54.07%	2	C:cellular_component; F:enzyme binding	ExpAA=66.04	First60=0.93	PredHel=3	Topology=o118-140i147-169o173-195i
g2925.t1	hypothetical protein	211	20	6.96e-84	61.6%	NA	-	ExpAA=17.69	First60=0.00	PredHel=1	Topology=i82-104o
g2926.t1	V-type proton ATPase 16 kDa proteolipid subunit 2	165	20	1.59e-85	70.35%	3	F:transmembrane transporter activity; C:protein-containing complex; C:vacuole	ExpAA=93.05	First60=26.13	PredHel=4	Topology=o15-37i59-81o96-118i131-153o
g2929.t1	hypothetical protein	804	14	1.28e-145	41.25%	2	C:membrane; C:integral component of membrane	ExpAA=22.98	First60=0.00	PredHel=1	Topology=o731-753i
g2947.t1	STE family protein kinase	598	20	7.03e-159	63.94%	5	P:signal transduction; F:ion binding; P:cellular protein modification process; C:cellular_component; F:kinase activity	ExpAA=39.53	First60=0.02	PredHel=2	Topology=i552-569o573-592i
g2954.t1	Listeria repeat-containing protein	749	20	1.77e-25	39.99%	2	C:membrane; C:integral component of membrane	ExpAA=22.93	First60=22.72	PredHel=1	Topology=i31-53o
g2960.t1	cell cycle control protein	310	20	2.47e-85	49.37%	1	C:cellular_component	ExpAA=44.04	First60=21.25	PredHel=2	Topology=o37-59i265-287o
g2963.t1	vacuolar protein sorting 55	134	5	1.72e-08	52.52%	5	P:negative regulation of protein localization to cell surface; C:endosome; C:membrane; C:integral component of membrane; P:late endosome to vacuole transport via multivesicular body sorting pathway	ExpAA=90.06	First60=44.20	PredHel=4	Topology=o5-27i32-54o69-91i98-120o
g2968.t1	ABC transporter family protein	746	20	0.0	65.57%	5	F:ATPase activity; F:transmembrane transporter activity; F:ion binding; C:organelle; C:intracellular	ExpAA=139.14	First60=7.10	PredHel=6	Topology=o167-189i210-232o247-269i276-293o303-322i343-365o
g2971.t1	hypothetical protein	352	5	6.34e-25	50.21%	2	C:membrane; C:integral component of membrane	ExpAA=25.19	First60=0.17	PredHel=1	Topology=o308-330i
g2974.t1	hypothetical protein	230	6	1.18e-79	62.83%	2	C:membrane; C:integral component of membrane	ExpAA=53.48	First60=21.23	PredHel=2	Topology=i20-42o92-111i
g2985.t1	STE family protein kinase	461	20	1.07e-106	66.68%	5	P:signal transduction; F:ion binding; P:cellular protein modification process; C:cellular_component; F:kinase activity	ExpAA=32.84	First60=0.02	PredHel=1	Topology=o426-460i
g3022.t1	hypothetical protein	226	0	null	NaN%	1	C:cellular_component	ExpAA=147.06	First60=38.56	PredHel=7	Topology=i2-21o31-53i60-82o110-132i139-161o171-190i197-219o
g3023.t1	Acyltransferase family protein	314	20	3.45e-136	55.08%	2	F:transferase activity, transferring acyl groups; C:cellular_component	ExpAA=84.49	First60=17.52	PredHel=1	Topology=i40-62o
g3034.t1	hypothetical protein	447	5	4.45e-45	50.67%	3	F:toxic substance binding; C:membrane; C:integral component of membrane	ExpAA=149.17	First60=21.83	PredHel=6	Topology=o27-49i187-209o242-264i271-293o315-337i346-368o
g3049.t1	hypothetical protein	255	6	1.4e-39	50.54%	2	C:membrane; C:integral component of membrane	ExpAA=95.17	First60=31.31	PredHel=4	Topology=i21-40o50-72i93-115o175-197i
g3053.t1	ankyrin repeat protein	366	20	5.74e-74	47.74%	5	F:ATP binding; C:membrane; C:integral component of membrane; F:protein kinase activity; P:protein phosphorylation	ExpAA=25.08	First60=0.00	PredHel=1	Topology=o323-345i
g3054.t1	hypothetical protein	492	2	6.44e-24	61.19%	3	C:membrane; C:integral component of membrane; P:cell adhesion	ExpAA=22.79	First60=0.00	PredHel=1	Topology=o418-440i
g3067.t1	hypothetical protein	213	8	1.99e-86	57.36%	2	F:transmembrane transporter activity; C:cellular_component	ExpAA=90.11	First60=24.98	PredHel=4	Topology=i21-43o67-89i96-118o157-179i
g3079.t1	hypothetical protein	369	5	1.79e-94	49.42%	2	C:membrane; C:integral component of membrane	ExpAA=168.37	First60=12.44	PredHel=7	Topology=o51-73i93-115o135-157i178-199o214-248i268-290o343-365i
g3083.t1	hypothetical protein	348	1	2.45e-05	49.05%	NA	-	ExpAA=22.38	First60=0.01	PredHel=1	Topology=o295-317i
g3085.t1	hypothetical protein	209	6	1.38e-47	52.54%	2	C:membrane; C:integral component of membrane	ExpAA=29.22	First60=0.32	PredHel=1	Topology=i71-93o
g3097.t1	cation efflux family protein	463	20	1.85e-164	64.44%	2	F:transmembrane transporter activity; C:cellular_component	ExpAA=120.87	First60=4.87	PredHel=6	Topology=o54-76i88-105o125-147i159-181o191-213i226-244o
g3115.t1	ZIP Zinc transporter family protein	308	20	2.35e-109	54.61%	2	F:transmembrane transporter activity; C:cellular_component	ExpAA=158.65	First60=32.83	PredHel=7	Topology=i9-31o67-89i150-172o182-204i213-235o240-259i279-298o
g3119.t1	Tetraspanin family protein	213	19	5.9e-34	49.09%	1	C:cellular_component	ExpAA=89.76	First60=35.31	PredHel=4	Topology=i7-29o49-71i78-100o178-197i
g3138.t1	ABC transporter family protein	767	20	0.0	66.21%	5	F:ATPase activity; F:transmembrane transporter activity; F:ion binding; C:organelle; C:intracellular	ExpAA=166.39	First60=22.99	PredHel=8	Topology=o26-48i169-188o198-220i241-263o278-300i307-324o334-356i377-399o
g3145.t1	hypothetical protein	649	20	1.16e-91	52.66%	1	C:cellular_component	ExpAA=150.24	First60=0.00	PredHel=7	Topology=o331-353i360-382o397-419i432-451o456-475i522-544o548-567i
g3154.t1	Ubiquitin-conjugating enzyme family protein	256	20	3.53e-70	65.91%	1	C:cellular_component	ExpAA=21.54	First60=0.00	PredHel=1	Topology=o232-254i
g3166.t1	LysM peptidoglycan-binding domain-containing protein	770	20	1.4e-157	54.57%	4	P:small molecule metabolic process; P:nucleobase-containing compound catabolic process; P:biosynthetic process; F:molecular_function	ExpAA=23.12	First60=0.00	PredHel=1	Topology=o726-748i
g3168.t1	hypothetical protein	379	9	5.13e-75	49.52%	2	C:membrane; C:integral component of membrane	ExpAA=22.34	First60=22.13	PredHel=1	Topology=i9-31o
g3177.t1	hypothetical protein	214	0	null	NaN%	NA	-	ExpAA=88.75	First60=26.06	PredHel=4	Topology=i20-42o57-79i92-112o151-173i
g3183.t1	hypothetical protein	1144	6	4.23e-25	45.84%	2	C:membrane; C:integral component of membrane	ExpAA=22.18	First60=0.00	PredHel=1	Topology=o869-891i
g3185.t1	Synapsin, ATP binding domain containing protein	395	20	3.14e-132	57.98%	2	F:ion binding; C:cellular_component	ExpAA=21.99	First60=0.00	PredHel=1	Topology=o370-392i
g3187.t1	hypothetical protein	202	7	3.32e-42	53.93%	2	C:membrane; C:integral component of membrane	ExpAA=59.02	First60=26.98	PredHel=1	Topology=i21-43o
g3211.t1	hypothetical protein	99	1	77.8	59.09%	2	C:membrane; C:integral component of membrane	ExpAA=19.84	First60=19.84	PredHel=1	Topology=o10-29i
g3215.t1	Integral membrane protein	378	20	9.74e-164	61.74%	1	C:cellular_component	ExpAA=206.88	First60=33.52	PredHel=9	Topology=i13-35o50-68i89-111o116-135i142-164o221-243i272-294o309-331i333-355o
g3220.t1	hypothetical protein	114	0	null	NaN%	NA	-	ExpAA=22.53	First60=0.01	PredHel=1	Topology=o72-94i
g3247.t1	papain family cysteine protease domain containing protein	567	20	0.0	51.31%	5	P:proteolysis; C:membrane; C:integral component of membrane; F:cysteine-type peptidase activity; F:peptidase activity	ExpAA=25.23	First60=22.66	PredHel=1	Topology=i19-41o
g3250.t1	Nucleoside transporter family protein	404	20	2.58e-163	53.17%	2	F:transmembrane transporter activity; C:plasma membrane	ExpAA=231.90	First60=18.16	PredHel=11	Topology=i43-65o80-99i106-128o133-152i157-179o194-216i250-272o287-309i316-338o342-364i377-399o
g3281.t1	Clan S, family S54, Rhomboid-like serine peptidase	353	20	8.8e-91	56.23%	2	F:peptidase activity; C:cellular_component	ExpAA=154.62	First60=0.00	PredHel=7	Topology=i100-122o159-181i194-216o221-240i247-269o273-295i302-324o
g3303.t1	Vesicle transport v-SNARE protein	192	20	7.38e-72	54.91%	3	P:vesicle-mediated transport; C:Golgi apparatus; F:molecular_function	ExpAA=19.23	First60=0.00	PredHel=1	Topology=o170-189i
g3308.t1	hypothetical protein	280	4	4.15e-141	67.15%	2	C:membrane; C:integral component of membrane	ExpAA=20.82	First60=0.01	PredHel=1	Topology=o178-200i
g3312.t1	MatE family protein	515	20	5.83e-134	59.33%	2	F:transmembrane transporter activity; C:cellular_component	ExpAA=261.49	First60=14.45	PredHel=12	Topology=i46-68o83-105i126-148o168-190i197-214o227-249i270-289o311-333i354-376o391-413i426-448o463-485i
g3313.t1	protein transporter Sec61 subunit alpha isoform 2	480	20	0.0	72.29%	4	P:protein targeting; F:transmembrane transporter activity; C:protein-containing complex; C:endoplasmic reticulum	ExpAA=193.32	First60=21.97	PredHel=8	Topology=i31-53o79-101i144-166o176-198i240-262o362-384i417-439o443-462i
g3322.t1	hypothetical protein	451	4	3.01e-122	51.46%	2	C:membrane; C:integral component of membrane	ExpAA=45.74	First60=0.00	PredHel=2	Topology=o149-171i184-206o
g3330.t1	Calreticulin family protein	300	20	4.03e-100	64.68%	4	F:ion binding; C:endoplasmic reticulum; F:unfolded protein binding; P:protein folding	ExpAA=22.15	First60=0.01	PredHel=1	Topology=o277-299i
g3332.t1	hypothetical protein	351	6	4.59e-35	48.14%	4	C:cell cortex; P:cell morphogenesis; C:membrane; C:integral component of membrane	ExpAA=28.41	First60=5.03	PredHel=1	Topology=i76-98o
g3349.t1	Phospholipid-transporting ATPase 2	1037	20	0.0	48.65%	3	F:ion binding; C:cellular_component; P:transport	ExpAA=217.09	First60=21.92	PredHel=10	Topology=i36-58o68-87i276-298o334-356i789-811o826-843i873-895o910-929i934-956o982-1004i
g3352.t1	DUF5057 domain-containing protein	796	20	1.58e-50	50.14%	2	C:membrane; C:integral component of membrane	ExpAA=65.29	First60=0.01	PredHel=3	Topology=o653-675i695-714o729-751i
g3356.t1	DUF5057 domain-containing protein	622	20	1.08e-41	52.4%	2	C:membrane; C:integral component of membrane	ExpAA=66.03	First60=0.43	PredHel=3	Topology=o453-475i496-518o538-560i
g3357.t1	major facilitator superfamily transporter	414	20	1.14e-94	55.75%	2	F:transmembrane transporter activity; C:cellular_component	ExpAA=246.17	First60=32.97	PredHel=11	Topology=o5-27i48-70o80-102i107-129o161-183i204-223o238-260i267-289o304-323i330-352o357-379i
g3383.t1	vacuolar protein sorting-associated protein 55-like	126	13	3.2e-26	50.63%	8	P:negative regulation of protein localization to cell surface; C:endosome; C:membrane; C:integral component of membrane; C:Vps55/Vps68 complex; C:late endosome; C:vacuole; P:late endosome to vacuole transport via multivesicular body sorting pathway	ExpAA=87.90	First60=43.33	PredHel=4	Topology=o5-27i32-54o69-91i98-120o
g3386.t1	hypothetical protein	1473	0	null	NaN%	NA	-	ExpAA=23.61	First60=0.25	PredHel=1	Topology=o1420-1442i
g3388.t1	hypothetical protein	201	1	6.04e-11	52.43%	2	C:membrane; C:integral component of membrane	ExpAA=89.42	First60=25.56	PredHel=4	Topology=i16-38o58-80i87-109o170-192i
g3396.t1	hypothetical protein	132	2	9.95e-06	58.7%	2	C:membrane; C:integral component of membrane	ExpAA=18.45	First60=0.00	PredHel=1	Topology=o76-93i
g3409.t1	hypothetical protein	230	2	7.92e-56	60.32%	1	C:cellular_component	ExpAA=22.62	First60=0.02	PredHel=1	Topology=o158-180i
g3410.t1	hypothetical protein	593	0	null	NaN%	NA	-	ExpAA=22.71	First60=0.00	PredHel=1	Topology=o547-569i
g3412.t1	hypothetical protein	219	7	3.64e-54	53.58%	2	C:membrane; C:integral component of membrane	ExpAA=37.54	First60=17.02	PredHel=1	Topology=i81-103o
g3427.t1	hypothetical protein	539	5	5.14e-128	55.08%	NA	-	ExpAA=21.95	First60=0.00	PredHel=1	Topology=o478-500i
g3431.t1	leucine-rich repeat domain-containing protein	2147	20	0.0	48.92%	5	F:GTP binding; F:DNA binding; P:polysaccharide catabolic process; F:carbohydrate binding; F:hydrolase activity, hydrolyzing O-glycosyl compounds	ExpAA=25.08	First60=0.00	PredHel=1	Topology=o2102-2124i
g3463.t1	UDP-xylose transporter 1-like	346	20	4.54e-87	55.24%	2	F:transmembrane transporter activity; C:cellular_component	ExpAA=179.89	First60=39.78	PredHel=9	Topology=o4-21i41-60o70-87i120-139o143-161i182-201o216-238i245-264o279-297i
g3470.t1	ATP synthase subunit C family protein	167	20	1.44e-90	71.93%	2	F:transmembrane transporter activity; C:protein-containing complex	ExpAA=91.03	First60=27.55	PredHel=4	Topology=i13-35o55-77i98-120o135-157i
g3478.t1	signal peptide peptidase family protein	126	20	3.14e-21	56.58%	2	F:peptidase activity; C:cellular_component	ExpAA=61.60	First60=25.63	PredHel=2	Topology=i53-75o85-107i
g3480.t1	dolichyl-diphosphooligosaccharide--protein glycosyltransferase subunit 1A	439	20	2.23e-166	46.62%	4	F:transferase activity, transferring glycosyl groups; P:cellular protein modification process; C:endoplasmic reticulum; P:biosynthetic process	ExpAA=22.34	First60=0.00	PredHel=1	Topology=o401-423i
g3485.t1	Oligosaccharyl transferase STT3 subunit family protein	597	20	0.0	64.94%	4	F:transferase activity, transferring glycosyl groups; P:cellular protein modification process; P:biosynthetic process; C:cellular_component	ExpAA=241.69	First60=31.70	PredHel=11	Topology=i20-42o52-71i78-95o115-137i144-166o176-198i211-233o265-287i300-318o322-344i351-373o
g3486.t1	nodal modulator 1-like	1037	20	0.0	44.82%	2	C:cellular_component; F:molecular_function	ExpAA=20.89	First60=0.49	PredHel=1	Topology=o985-1007i
g3501.t1	secretory carrier-associated membrane protein 1-like	220	20	1.12e-67	51.9%	3	P:protein transport; C:cytoplasmic vesicle; C:Golgi apparatus	ExpAA=97.35	First60=0.00	PredHel=5	Topology=i69-91o106-126i139-158o163-180i187-209o
g3505.t1	hypothetical protein	106	0	null	NaN%	NA	-	ExpAA=22.97	First60=22.97	PredHel=1	Topology=o24-46i
g3510.t1	LMBR1-like conserved region family protein	490	20	1.08e-132	56.15%	1	C:cellular_component	ExpAA=210.53	First60=44.16	PredHel=9	Topology=o5-27i39-61o76-98i119-141o190-212i298-320o340-373i394-416o436-458i
g3529.t1	carbohydrate binding domain containing protein	701	20	6.93e-135	50.24%	1	F:hydrolase activity, acting on glycosyl bonds	ExpAA=21.48	First60=0.00	PredHel=1	Topology=o665-687i
g3554.t1	ABC transporter family protein	592	20	0.0	68.72%	4	F:ATPase activity; F:transmembrane transporter activity; F:ion binding; C:plasma membrane	ExpAA=131.34	First60=22.24	PredHel=6	Topology=i37-59o81-103i153-172o177-199i263-285o295-317i
g3556.t1	DUF2407 C-terminal domain-containing protein	249	20	1.25e-43	49.83%	10	F:3-oxo-5-alpha-steroid 4-dehydrogenase activity; F:oxidoreductase activity, acting on the CH-CH group of donors; C:membrane; P:lipid metabolic process; C:integral component of membrane; C:Dsc E3 ubiquitin ligase complex; P:oxidation-reduction process; C:endoplasmic reticulum; P:dolichol-linked oligosaccharide biosynthetic process; F:ligase activity	ExpAA=37.19	First60=0.00	PredHel=2	Topology=o202-221i228-247o
g3557.t1	hypothetical protein	451	4	3.2e-27	47.13%	1	P:protein transport	ExpAA=22.13	First60=0.00	PredHel=1	Topology=o364-386i
g3558.t1	PAP2 superfamily protein	214	20	6.01e-48	55.26%	6	F:phosphatidate phosphatase activity; F:peroxidase activity; C:membrane; C:integral component of membrane; P:cellular oxidant detoxification; P:dephosphorylation	ExpAA=83.41	First60=25.04	PredHel=4	Topology=i27-49o59-78i148-170o180-195i
g3566.t1	leucine-rich repeat domain-containing protein	1333	20	1.33e-160	47.1%	1	F:GTP binding	ExpAA=23.38	First60=0.01	PredHel=1	Topology=o1286-1308i
g3571.t1	XYPPX repeat family protein	429	4	1.07e-05	40.7%	2	C:membrane; C:integral component of membrane	ExpAA=214.91	First60=19.76	PredHel=9	Topology=i41-63o78-100i107-129o133-155i176-198o218-240i253-275o342-364i369-391o
g3575.t1	Putative plant SNARE 11	234	10	7.28e-65	51.4%	4	P:vesicle-mediated transport; C:cytoplasm; P:protein transport; C:organelle	ExpAA=22.35	First60=0.00	PredHel=1	Topology=i193-215o
g3581.t1	secretory carrier-associated membrane protein 1-like	221	20	3.81e-70	54.28%	3	P:protein transport; C:cytoplasmic vesicle; C:Golgi apparatus	ExpAA=102.74	First60=0.01	PredHel=4	Topology=i69-91o101-123i136-158o173-195i
g3582.t1	Oocyte zinc finger protein XlCOF7.1	278	10	0.000286	75.44%	6	P:small molecule metabolic process; P:carbohydrate metabolic process; P:generation of precursor metabolites and energy; P:catabolic process; P:cellular nitrogen compound metabolic process; F:isomerase activity	ExpAA=22.46	First60=0.01	PredHel=1	Topology=o222-244i
g3583.t1	hypothetical protein	450	3	1.22e-154	64.34%	1	F:lipid binding	ExpAA=35.78	First60=33.14	PredHel=1	Topology=i21-43o
g3588.t1	ABC transporter family protein	403	20	3.34e-121	52.39%	4	F:ATPase activity; F:transmembrane transporter activity; F:ion binding; C:cellular_component	ExpAA=64.63	First60=21.92	PredHel=3	Topology=o20-39i102-124o139-161i
g3596.t1	leucine-rich repeat domain-containing protein	1712	20	0.0	45.99%	4	F:GTP binding; P:polysaccharide catabolic process; F:carbohydrate binding; F:hydrolase activity, hydrolyzing O-glycosyl compounds	ExpAA=25.05	First60=0.22	PredHel=1	Topology=o1669-1691i
g3603.t1	hypothetical protein	494	2	1.21e-72	49.19%	1	F:molecular_function	ExpAA=21.99	First60=0.00	PredHel=1	Topology=o463-485i
g3606.t1	hypothetical protein	360	20	7.7e-43	47.75%	7	C:cell; P:activation of GTPase activity; F:GTPase activator activity; C:membrane; C:integral component of membrane; P:intracellular protein transport; F:Rab GTPase binding	ExpAA=20.60	First60=0.00	PredHel=1	Topology=o336-358i
g3611.t1	DHHC zinc finger domain containing protein	329	20	1.05e-57	51.94%	2	F:transferase activity, transferring acyl groups; C:cellular_component	ExpAA=91.09	First60=0.20	PredHel=4	Topology=i64-86o91-113i193-215o230-252i
g3620.t1	adhesin-like protein	249	20	2.26e-19	49.4%	3	P:cell communication; C:membrane; C:integral component of membrane	ExpAA=37.69	First60=1.25	PredHel=1	Topology=i191-213o
g3637.t1	PAP2 superfamily protein	245	20	2.18e-50	54.31%	2	C:cellular_component; F:molecular_function	ExpAA=117.61	First60=23.91	PredHel=5	Topology=o10-27i57-76o81-103i167-185o200-219i
g3639.t1	translocon-associated protein TRAP alpha subunit	237	4	5.37e-54	50.9%	1	C:organelle	ExpAA=21.67	First60=0.00	PredHel=1	Topology=o161-183i
g3642.t1	hypothetical protein	383	4	4.02e-25	45.88%	2	C:membrane; C:integral component of membrane	ExpAA=19.64	First60=0.02	PredHel=1	Topology=o316-335i
g3644.t1	hypothetical protein	862	0	null	NaN%	NA	-	ExpAA=39.31	First60=0.00	PredHel=1	Topology=o797-819i
g3663.t1	Adenylate and Guanylate cyclase catalytic domain containing protein	786	20	6.81e-123	73.51%	6	P:small molecule metabolic process; P:signal transduction; F:lyase activity; P:cellular nitrogen compound metabolic process; P:biosynthetic process; C:plasma membrane	ExpAA=21.41	First60=0.18	PredHel=1	Topology=i293-315o
g3669.t1	bacterial Ig-like domain protein	519	9	5.71e-20	45.2%	3	C:membrane; C:integral component of membrane; F:carbohydrate binding	ExpAA=23.25	First60=0.00	PredHel=1	Topology=o450-472i
g3691.t1	hypothetical protein	383	0	null	NaN%	NA	-	ExpAA=82.67	First60=0.00	PredHel=3	Topology=i88-110o125-147i154-176o
g3698.t1	ORM1-like protein 3	151	20	3.05e-58	67.13%	6	P:homeostatic process; P:lipid metabolic process; C:protein-containing complex; P:cellular nitrogen compound metabolic process; P:biosynthetic process; C:organelle	ExpAA=74.74	First60=33.64	PredHel=4	Topology=i21-43o47-66i100-117o121-140i
g3701.t1	hypothetical protein	532	14	8.44e-88	42.69%	2	C:membrane; C:integral component of membrane	ExpAA=23.26	First60=0.00	PredHel=1	Topology=o471-493i
g3723.t1	hypothetical protein	107	3	1.6e-33	69.09%	1	C:cellular_component	ExpAA=22.85	First60=0.02	PredHel=1	Topology=i78-100o
g3728.t1	hypothetical protein	524	2	8.01e-46	44.42%	2	C:membrane; C:integral component of membrane	ExpAA=36.86	First60=22.95	PredHel=1	Topology=i13-35o
g3729.t1	hypothetical protein	471	5	4.89e-83	49.22%	2	C:membrane; C:integral component of membrane	ExpAA=20.01	First60=0.01	PredHel=1	Topology=o449-468i
g3735.t1	hypothetical protein	169	13	1.08e-40	49.15%	2	C:membrane; C:integral component of membrane	ExpAA=23.09	First60=0.05	PredHel=1	Topology=i113-135o
g3738.t1	Carbohydrate binding domain-containing protein	443	20	2.29e-74	52.1%	4	C:membrane; C:integral component of membrane; F:hydrolase activity, acting on glycosyl bonds; F:hydrolase activity	ExpAA=22.70	First60=0.00	PredHel=1	Topology=o409-431i
g3740.t1	hypothetical protein	466	2	1.14e-17	47.68%	2	C:membrane; C:integral component of membrane	ExpAA=107.46	First60=31.08	PredHel=4	Topology=i12-34o54-76i83-105o253-275i
g3747.t1	alpha-galactosidase	929	20	0.0	59.06%	1	F:lyase activity	ExpAA=45.82	First60=0.01	PredHel=2	Topology=o804-826i902-924o
g3763.t1	DUF5057 domain-containing protein	748	20	3.22e-53	49.72%	2	C:membrane; C:integral component of membrane	ExpAA=65.84	First60=0.00	PredHel=3	Topology=o579-601i622-644o664-686i
g3770.t1	MatE family protein	520	20	1.51e-170	61.42%	2	F:transmembrane transporter activity; C:cellular_component	ExpAA=251.66	First60=8.48	PredHel=12	Topology=i43-65o80-102i123-145o165-187i194-216o231-248i268-290o318-340i352-374o394-416i423-445o455-477i
g3771.t1	hypothetical protein	286	2	2.44e-69	63.72%	2	C:membrane; C:integral component of membrane	ExpAA=19.12	First60=0.00	PredHel=1	Topology=o265-283i
g3779.t1	Alpha amylase, catalytic domain containing protein	656	20	0.0	69.91%	4	P:carbohydrate metabolic process; F:ion binding; C:cellular_component; F:hydrolase activity, acting on glycosyl bonds	ExpAA=22.29	First60=22.28	PredHel=1	Topology=i28-50o
g3788.t1	hypothetical protein	311	0	null	NaN%	NA	-	ExpAA=21.36	First60=0.01	PredHel=1	Topology=o254-273i
g3794.t1	ABC transporter family protein	816	20	0.0	62.52%	4	F:ATPase activity; F:transmembrane transporter activity; F:ion binding; C:cellular_component	ExpAA=170.85	First60=13.48	PredHel=8	Topology=i47-69o84-106i246-268o298-320i333-355o365-387i394-416o441-463i
g3798.t1	hypothetical protein	237	2	2.14e-90	66.23%	1	C:cellular_component	ExpAA=21.26	First60=20.81	PredHel=1	Topology=o10-29i
g3803.t1	protein SEY1	797	20	0.0	52.27%	4	P:biological_process; C:cytoplasm; F:ion binding; C:organelle	ExpAA=26.84	First60=0.02	PredHel=1	Topology=o654-676i
g3806.t1	hypothetical protein	1130	6	1.15e-25	45.47%	2	C:membrane; C:integral component of membrane	ExpAA=33.06	First60=0.00	PredHel=1	Topology=o775-797i
g3810.t1	Transmembrane amino acid transporter protein	464	20	9.1e-145	64.38%	1	F:transmembrane transporter activity	ExpAA=228.30	First60=0.00	PredHel=10	Topology=o99-121i142-164o184-201i208-230o253-275i288-310o330-349i377-396o400-422i435-457o
g3836.t1	hypothetical protein	160	0	null	NaN%	NA	-	ExpAA=22.76	First60=0.01	PredHel=1	Topology=o118-140i
g3842.t1	DUF5057 domain-containing protein	673	20	1.76e-36	44.75%	2	C:membrane; C:integral component of membrane	ExpAA=63.07	First60=0.00	PredHel=3	Topology=o531-553i574-596o625-647i
g3851.t1	hypothetical protein	231	2	2.94e-07	51.24%	2	C:membrane; C:integral component of membrane	ExpAA=20.10	First60=0.06	PredHel=1	Topology=o110-127i
g3857.t1	Acyltransferase family protein	311	20	2.05e-139	55.99%	2	F:transferase activity, transferring acyl groups; C:cellular_component	ExpAA=56.81	First60=10.00	PredHel=2	Topology=o45-79i92-111o
g3862.t1	hypothetical protein	109	0	null	NaN%	NA	-	ExpAA=22.29	First60=9.68	PredHel=1	Topology=o50-72i
g3864.t1	hypothetical protein	215	0	null	NaN%	NA	-	ExpAA=95.45	First60=41.19	PredHel=4	Topology=o4-26i38-60o75-97i110-132o
g3872.t1	hypothetical protein	452	3	1.72e-29	46.94%	2	C:membrane; C:integral component of membrane	ExpAA=94.57	First60=28.88	PredHel=4	Topology=i7-29o56-78i85-107o271-293i
g3877.t1	Carbohydrate binding domain protein	805	20	4.25e-127	51.72%	3	C:membrane; C:integral component of membrane; F:hydrolase activity, acting on glycosyl bonds	ExpAA=22.93	First60=0.00	PredHel=1	Topology=o775-797i
g3882.t1	Calreticulin family protein	495	20	2.93e-134	55.79%	4	F:ion binding; C:endoplasmic reticulum; F:unfolded protein binding; P:protein folding	ExpAA=17.61	First60=0.00	PredHel=1	Topology=o448-467i
g3887.t1	Ser/Thr protein phosphatase	442	20	2.65e-126	52.13%	2	C:cellular_component; F:molecular_function	ExpAA=19.44	First60=19.44	PredHel=1	Topology=i7-26o
g3890.t1	bacterial Ig-like domain protein	602	20	1.65e-26	45.31%	3	C:membrane; C:integral component of membrane; F:carbohydrate binding	ExpAA=23.67	First60=0.02	PredHel=1	Topology=o536-558i
g3904.t1	LPXTG-domain-containing protein cell wall anchor domain	454	1	4.21	60.36%	2	C:membrane; C:integral component of membrane	ExpAA=22.64	First60=0.00	PredHel=1	Topology=o419-441i
g3905.t1	hypothetical protein	372	0	null	NaN%	NA	-	ExpAA=22.66	First60=0.00	PredHel=1	Topology=i337-359o
g3917.t1	hypothetical protein	391	0	null	NaN%	NA	-	ExpAA=23.22	First60=0.43	PredHel=1	Topology=o356-378i
g3934.t1	hypothetical protein	113	2	2.42e-17	64.08%	1	C:cellular_component	ExpAA=21.88	First60=17.51	PredHel=1	Topology=o43-65i
g3935.t1	hypothetical protein	976	18	0.0	45.83%	2	C:membrane; C:integral component of membrane	ExpAA=31.45	First60=0.00	PredHel=1	Topology=o911-933i
g3937.t1	hypothetical protein	146	2	1.75e-25	63.31%	1	C:cellular_component	ExpAA=21.77	First60=0.01	PredHel=1	Topology=o76-98i
g3939.t1	Ser/Thr protein phosphatase	497	20	2.15e-157	72.45%	2	F:phosphatase activity; P:cellular protein modification process	ExpAA=107.23	First60=0.00	PredHel=5	Topology=o302-324i337-359o397-414i421-443o453-472i
g3945.t1	SERCA-type calcium-translocating P-type ATPase	989	20	0.0	66.17%	4	F:transmembrane transporter activity; P:homeostatic process; F:ion binding; C:cellular_component	ExpAA=174.86	First60=0.00	PredHel=8	Topology=i68-85o95-114i263-282o306-328i830-852o886-908i921-943o953-975i
g3946.t1	alpha/beta hydrolase	453	4	7.05e-154	52.89%	2	C:membrane; C:integral component of membrane	ExpAA=21.06	First60=0.01	PredHel=1	Topology=o420-439i
g3955.t1	hypothetical protein	376	4	1.24e-169	63.28%	1	C:cellular_component	ExpAA=171.74	First60=21.22	PredHel=8	Topology=i35-57o67-89i101-123o133-150i157-176o191-213i298-320o324-346i
g3963.t1	class I nuclease	303	20	4.83e-101	51.72%	3	F:nuclease activity; P:nucleobase-containing compound catabolic process; P:DNA metabolic process	ExpAA=21.91	First60=0.00	PredHel=1	Topology=o274-296i
g3965.t1	hypothetical protein	135	7	3.7e-26	59.6%	1	C:cellular_component	ExpAA=75.36	First60=31.86	PredHel=3	Topology=o10-32i52-74o109-131i
g3975.t1	leucine-rich repeat domain-containing protein	334	20	1.53e-12	60.24%	7	C:extracellular space; F:metallocarboxypeptidase activity; P:peptide metabolic process; F:calcium ion binding; P:protein processing; F:carbohydrate binding; F:hydrolase activity	ExpAA=48.30	First60=0.02	PredHel=2	Topology=i231-250o265-287i
g3977.t1	DHHC zinc finger domain containing protein	301	20	2.27e-76	50.36%	2	F:transferase activity, transferring acyl groups; C:cellular_component	ExpAA=99.60	First60=17.03	PredHel=4	Topology=o53-75i82-104o183-205i217-239o
g3978.t1	scamp-domain-containing protein	241	20	5.8e-64	49.5%	3	C:cytoplasm; P:protein transport; C:organelle	ExpAA=87.31	First60=0.00	PredHel=4	Topology=i93-115o125-144i157-179o199-221i
g3989.t1	TB2/DP1, HVA22 family protein	136	20	1.84e-36	57.36%	7	P:pseudouridine synthesis; P:signal transduction; P:protein catabolic process; P:regulation of GTPase activity; C:membrane; C:integral component of membrane; P:ribosome biogenesis	ExpAA=43.72	First60=42.67	PredHel=2	Topology=i7-28o38-60i
g3994.t1	receptor expression-enhancing protein 5-like	170	20	5.3e-49	63.53%	1	C:cellular_component	ExpAA=63.74	First60=37.48	PredHel=3	Topology=i7-29o44-66i71-93o
g4014.t1	LMBR1-like conserved region family protein	555	20	0.0	50.34%	2	C:membrane; C:integral component of membrane	ExpAA=193.61	First60=45.01	PredHel=9	Topology=o5-27i34-56o76-98i119-141o151-173i330-352o372-394i414-436o458-477i
g4020.t1	leucine-rich repeat domain-containing protein	457	20	9.48e-67	59.12%	7	F:ATP binding; P:polysaccharide catabolic process; C:membrane; C:integral component of membrane; F:protein kinase activity; F:hydrolase activity, hydrolyzing O-glycosyl compounds; P:protein phosphorylation	ExpAA=46.29	First60=1.55	PredHel=1	Topology=o410-432i
g4021.t1	hypothetical protein	251	4	1.51	56.0%	2	C:membrane; C:integral component of membrane	ExpAA=56.53	First60=0.06	PredHel=2	Topology=i145-164o174-196i
g4027.t1	hypothetical protein	244	2	6.33e-17	47.2%	NA	-	ExpAA=21.72	First60=21.47	PredHel=1	Topology=i13-35o
g4044.t1	hypothetical protein	288	0	null	NaN%	NA	-	ExpAA=22.87	First60=0.01	PredHel=1	Topology=o221-243i
g4050.t1	hypothetical protein	332	20	1.25e-109	45.48%	1	C:cellular_component	ExpAA=48.43	First60=0.00	PredHel=2	Topology=i255-272o292-314i
g4052.t1	putative beta-1,4-mannosyl-glycoprotein beta-1,4-N-acetylglucosaminyltransferase	443	20	5.91e-89	57.14%	4	F:transferase activity, transferring glycosyl groups; P:cellular protein modification process; P:biosynthetic process; C:cellular_component	ExpAA=19.84	First60=19.81	PredHel=1	Topology=i7-26o
g4060.t1	Acyltransferase family protein	331	20	2.45e-104	53.99%	1	F:transferase activity, transferring acyl groups	ExpAA=70.86	First60=11.66	PredHel=3	Topology=i50-72o92-113i126-148o
g4071.t1	Capsular polysaccharide phosphotransferase fcs1	379	20	4.71e-52	49.98%	1	F:molecular_function	ExpAA=22.68	First60=22.67	PredHel=1	Topology=i21-43o
g4094.t1	GATA zinc finger domain-containing protein 7	622	20	6.45e-20	55.82%	2	C:membrane; C:integral component of membrane	ExpAA=48.86	First60=0.00	PredHel=1	Topology=o545-567i
g4097.t1	subtilisin-like serine peptidase	819	20	5.51e-48	48.88%	1	F:peptidase activity	ExpAA=23.17	First60=0.02	PredHel=1	Topology=o774-796i
g4101.t1	hypothetical protein	392	1	6.03e-36	50.13%	2	C:membrane; C:integral component of membrane	ExpAA=40.78	First60=0.00	PredHel=2	Topology=i195-214o304-321i
g4109.t1	leucine-rich repeat domain-containing protein	520	20	2.74e-32	44.62%	10	C:extracellular space; P:polysaccharide catabolic process; F:metallocarboxypeptidase activity; P:peptide metabolic process; F:calcium ion binding; C:membrane; P:protein processing; F:hydrolase activity, hydrolyzing O-glycosyl compounds; F:carbohydrate binding; P:nitrate assimilation	ExpAA=23.05	First60=0.00	PredHel=1	Topology=o487-509i
g4121.t1	hypothetical protein	454	14	1.29e-129	50.49%	2	C:membrane; C:integral component of membrane	ExpAA=36.20	First60=21.17	PredHel=1	Topology=i13-35o
g4136.t1	Tetraspanin family protein	202	10	7.83e-40	53.92%	2	C:membrane; C:integral component of membrane	ExpAA=90.64	First60=37.83	PredHel=4	Topology=i13-35o45-67i79-101o155-177i
g4140.t1	Carbohydrate binding domain-containing protein	827	20	2.25e-118	52.17%	3	C:membrane; C:integral component of membrane; F:hydrolase activity, acting on glycosyl bonds	ExpAA=22.85	First60=0.02	PredHel=1	Topology=o790-812i
g4160.t1	leucine-rich repeat domain-containing protein	264	20	2.14e-08	54.16%	2	P:polysaccharide catabolic process; F:hydrolase activity, hydrolyzing O-glycosyl compounds	ExpAA=24.05	First60=0.00	PredHel=1	Topology=o168-190i
g4161.t1	hypothetical protein	767	0	null	NaN%	NA	-	ExpAA=22.99	First60=0.00	PredHel=1	Topology=o718-740i
g4162.t1	ZIP Zinc transporter family protein	299	20	1.84e-113	56.3%	2	F:transmembrane transporter activity; C:cellular_component	ExpAA=162.80	First60=33.87	PredHel=7	Topology=i9-31o67-89i145-163o178-200i207-229o233-255i274-296o
g4167.t1	hypothetical protein	112	0	null	NaN%	NA	-	ExpAA=23.16	First60=0.31	PredHel=1	Topology=o79-101i
g4171.t1	peptidyl-trna hydrolase	179	20	1.39e-33	56.58%	2	C:cytoplasm; F:molecular_function	ExpAA=18.69	First60=18.48	PredHel=1	Topology=o5-27i
g4181.t1	uncharacterized protein	1088	1	21.4	62.2%	NA	-	ExpAA=23.02	First60=0.05	PredHel=1	Topology=o1046-1068i
g4185.t1	major facilitator superfamily transporter	313	20	1.33e-130	56.54%	2	F:transmembrane transporter activity; C:cellular_component	ExpAA=155.37	First60=22.13	PredHel=7	Topology=o26-48i61-83o111-130i159-181o187-209i216-238o284-306i
g4199.t1	DUF5057 domain-containing protein	634	20	1.01e-49	48.73%	2	C:membrane; C:integral component of membrane	ExpAA=19.48	First60=0.00	PredHel=1	Topology=o566-587i
g4219.t1	Ser/Thr protein phosphatase	621	20	4.28e-97	46.21%	1	F:molecular_function	ExpAA=139.28	First60=20.00	PredHel=6	Topology=i12-31o423-442i478-500o522-543i550-572o587-609i
g4230.t1	hypothetical protein	343	3	1.68e-48	60.32%	2	C:membrane; C:integral component of membrane	ExpAA=22.19	First60=22.03	PredHel=1	Topology=o10-32i
g4240.t1	phospholipid N-methyltransferase	121	10	1.66e-25	53.73%	3	P:lipid metabolic process; F:methyltransferase activity; P:biosynthetic process	ExpAA=46.14	First60=21.29	PredHel=2	Topology=o22-41i95-112o
g4246.t1	molecular chaperone DnaJ	521	20	1.05e-83	64.07%	3	P:biological_process; F:ion binding; C:cellular_component	ExpAA=24.48	First60=0.00	PredHel=1	Topology=o471-493i
g4248.t1	anti-sigma factor domain-containing protein	249	9	0.0798	70.63%	NA	-	ExpAA=26.32	First60=0.00	PredHel=1	Topology=o212-234i
g4254.t1	NAD(P)-dependent oxidoreductase	528	20	0.0	72.46%	1	F:molecular_function	ExpAA=27.18	First60=0.61	PredHel=1	Topology=o505-527i
g4258.t1	leucine-rich repeat domain-containing protein	255	20	2.12e-27	52.99%	3	P:polysaccharide catabolic process; C:membrane; C:integral component of membrane	ExpAA=22.83	First60=0.09	PredHel=1	Topology=o205-227i
g4259.t1	Ser/Thr protein phosphatase	636	20	5.15e-104	47.54%	1	F:molecular_function	ExpAA=146.80	First60=21.91	PredHel=7	Topology=o5-27i414-436o451-473i486-503o531-553i558-580o595-613i
g4261.t1	hypothetical protein	254	20	1.74e-105	54.88%	1	C:cellular_component	ExpAA=130.90	First60=38.68	PredHel=6	Topology=i7-24o37-59i66-85o105-127i189-211o221-243i
g4264.t1	PAP2 superfamily protein	258	20	2.3e-46	51.63%	4	F:phosphatidate phosphatase activity; C:membrane; C:integral component of membrane; P:dephosphorylation	ExpAA=104.49	First60=22.41	PredHel=5	Topology=i23-45o75-97i110-129o188-207i220-239o
g4265.t1	ABC transporter family protein	403	20	8.42e-172	75.04%	4	F:ATPase activity; F:transmembrane transporter activity; F:ion binding; C:cellular_component	ExpAA=47.77	First60=6.45	PredHel=2	Topology=i59-78o93-115i
g4269.t1	Auxin Efflux Carrier family protein	375	16	2.71e-44	44.34%	2	P:transmembrane transport; C:cellular_component	ExpAA=179.08	First60=40.31	PredHel=7	Topology=o5-27i39-56o66-88i226-243o258-280i292-314o348-370i
g4277.t1	hypothetical protein	352	4	5.77e-30	47.51%	2	C:membrane; C:integral component of membrane	ExpAA=23.77	First60=0.27	PredHel=1	Topology=o309-331i
g4285.t1	RuvB-like 1	99	20	2.18e-32	79.26%	11	P:chromosome organization; P:ribonucleoprotein complex assembly; F:ion binding; P:cellular protein modification process; C:nuclear chromosome; C:protein-containing complex; F:helicase activity; P:biosynthetic process; P:DNA metabolic process; P:response to stress; C:nucleoplasm	ExpAA=19.86	First60=0.00	PredHel=1	Topology=i68-87o
g4287.t1	Immuno-dominant variable surface antigen-like	1473	20	1.2e-162	47.42%	2	C:membrane; C:integral component of membrane	ExpAA=40.94	First60=18.09	PredHel=2	Topology=i7-24o1436-1458i
g4313.t1	Synaptobrevin family protein	105	20	1.27e-25	59.85%	7	P:membrane organization; P:vesicle-mediated transport; C:cytoplasmic vesicle; C:protein-containing complex; C:Golgi apparatus; C:endoplasmic reticulum; F:molecular_function	ExpAA=18.76	First60=0.00	PredHel=1	Topology=i82-104o
g4326.t1	hypothetical protein	308	10	3.71e-51	52.38%	2	C:membrane; C:integral component of membrane	ExpAA=22.79	First60=22.42	PredHel=1	Topology=i13-35o
g4338.t1	hypothetical protein	157	0	null	NaN%	NA	-	ExpAA=66.29	First60=26.60	PredHel=3	Topology=o24-43i56-78o113-135i
g4339.t1	hypothetical protein	114	0	null	NaN%	NA	-	ExpAA=26.90	First60=13.78	PredHel=1	Topology=o55-77i
g4359.t1	leucine-rich repeat domain-containing protein	828	20	1.93e-73	50.26%	3	F:calcium ion binding; C:membrane; P:nitrate assimilation	ExpAA=24.30	First60=0.00	PredHel=1	Topology=o780-802i
g4362.t1	hypothetical protein	374	20	2.51e-147	52.36%	2	C:membrane; C:integral component of membrane	ExpAA=22.26	First60=22.24	PredHel=1	Topology=i9-31o
g4374.t1	ubiquitin-conjugating enzyme E2 J1	269	20	1.59e-77	67.59%	3	P:biological_process; C:cellular_component; F:molecular_function	ExpAA=22.32	First60=0.00	PredHel=1	Topology=o246-268i
g4381.t1	dolichyl-diphosphooligosaccharide--protein glycosyltransferase 48 kDa subunit	340	20	2.56e-158	47.14%	4	P:cellular protein modification process; C:endoplasmic reticulum; P:biosynthetic process; F:molecular_function	ExpAA=20.22	First60=0.00	PredHel=1	Topology=o314-336i
g4395.t1	hypothetical protein	357	0	null	NaN%	NA	-	ExpAA=88.27	First60=13.39	PredHel=3	Topology=i48-70o96-118i125-147o
g4400.t1	hypothetical protein	443	6	7.07e-62	51.13%	3	F:toxic substance binding; C:membrane; C:integral component of membrane	ExpAA=169.22	First60=21.67	PredHel=8	Topology=o26-48i187-209o214-236i249-271o276-298i319-341o351-373i386-403o
g4414.t1	leucine-rich repeat domain-containing protein	725	20	9.48e-66	52.88%	9	C:extracellular space; P:polysaccharide catabolic process; F:metallocarboxypeptidase activity; P:peptide metabolic process; F:calcium ion binding; C:membrane; C:integral component of membrane; P:protein processing; F:hydrolase activity, hydrolyzing O-glycosyl compounds	ExpAA=64.88	First60=0.09	PredHel=3	Topology=o571-593i600-622o637-659i
g4416.t1	hypothetical protein	342	0	null	NaN%	NA	-	ExpAA=87.87	First60=22.90	PredHel=3	Topology=o34-56i82-104o109-131i
g4420.t1	hypothetical protein	355	0	null	NaN%	NA	-	ExpAA=86.36	First60=15.15	PredHel=3	Topology=i46-68o93-115i122-144o
g4421.t1	hypothetical protein	367	0	null	NaN%	NA	-	ExpAA=87.71	First60=5.31	PredHel=4	Topology=o55-77i103-125o135-157i307-329o
g4424.t1	hypothetical protein	283	6	2.75e-34	49.88%	2	C:membrane; C:integral component of membrane	ExpAA=104.03	First60=13.15	PredHel=5	Topology=o50-67i72-94o125-147i185-202o212-234i
g4430.t1	hypothetical protein	156	2	1.91e-09	51.63%	2	C:membrane; C:integral component of membrane	ExpAA=23.09	First60=0.02	PredHel=1	Topology=o106-128i
g4448.t1	peptidyl-tRNA hydrolase	173	20	6.61e-38	54.5%	2	C:cytoplasm; F:molecular_function	ExpAA=19.57	First60=19.54	PredHel=1	Topology=o4-23i
g4449.t1	Transmembrane amino acid transporter protein	454	20	5.01e-134	62.97%	4	C:membrane; C:integral component of membrane; F:amino acid transmembrane transporter activity; P:amino acid transmembrane transport	ExpAA=233.92	First60=0.05	PredHel=11	Topology=i65-87o91-113i134-156o176-198i203-225o245-267i280-302o317-339i366-385o390-412i425-447o
g4452.t1	hypothetical protein	361	0	null	NaN%	NA	-	ExpAA=82.58	First60=16.08	PredHel=3	Topology=o45-67i93-115o119-141i
g4458.t1	hypothetical protein	356	8	3.49e-63	50.18%	2	P:signal transduction; F:enzyme binding	ExpAA=37.48	First60=0.00	PredHel=2	Topology=i69-91o106-128i
g4461.t1	hypothetical protein	91	2	1.89	62.25%	2	C:membrane; C:integral component of membrane	ExpAA=22.99	First60=9.69	PredHel=1	Topology=o52-74i
g4487.t1	hypothetical protein	606	1	1.09e-26	56.59%	2	C:membrane; C:integral component of membrane	ExpAA=22.44	First60=0.00	PredHel=1	Topology=o530-552i
g4488.t1	Thioredoxin family protein	383	20	1.32e-100	48.71%	1	P:homeostatic process	ExpAA=21.29	First60=0.00	PredHel=1	Topology=o350-372i
g4518.t1	Acyltransferase family protein	329	20	1.72e-107	54.34%	1	F:transferase activity, transferring acyl groups	ExpAA=75.07	First60=14.31	PredHel=4	Topology=o44-61i63-85o95-117i130-152o
g4521.t1	PQ loop repeat family protein	233	20	2.53e-68	53.14%	4	C:membrane; P:basic amino acid transmembrane transport; F:basic amino acid transmembrane transporter activity; C:integral component of membrane	ExpAA=100.49	First60=35.91	PredHel=4	Topology=i20-42o47-69i149-171o186-208i
g4523.t1	hypothetical protein	232	0	null	NaN%	NA	-	ExpAA=78.40	First60=12.30	PredHel=3	Topology=o83-105i126-148o163-185i
g4530.t1	CLN3 protein	390	20	1.53e-169	55.69%	3	P:homeostatic process; C:cellular_component; P:transport	ExpAA=230.89	First60=32.88	PredHel=9	Topology=i21-43o53-70i77-99o104-126i139-161o165-187i283-305o315-337i357-379o
g4536.t1	putative apyrase 6	453	20	7.03e-44	44.98%	1	F:molecular_function	ExpAA=22.75	First60=0.21	PredHel=1	Topology=o403-425i
g4541.t1	vesicle-associated membrane protein 7	204	20	6.71e-31	45.08%	3	P:vesicle-mediated transport; C:membrane; C:integral component of membrane	ExpAA=19.70	First60=0.00	PredHel=1	Topology=o184-203i
g4545.t1	hypothetical protein	220	8	1.11e-20	51.05%	2	C:membrane; C:integral component of membrane	ExpAA=130.96	First60=43.40	PredHel=6	Topology=o10-32i39-58o68-87i100-122o142-164i171-193o
g4548.t1	hypothetical protein	189	0	null	NaN%	NA	-	ExpAA=76.42	First60=10.92	PredHel=3	Topology=o83-105i126-148o163-185i
g4591.t1	hypothetical protein	256	6	9.99e-28	50.57%	2	C:membrane; C:integral component of membrane	ExpAA=83.86	First60=25.64	PredHel=4	Topology=i29-51o56-78i129-148o153-175i
g4595.t1	hypothetical protein	147	0	null	NaN%	NA	-	ExpAA=49.34	First60=26.36	PredHel=2	Topology=i34-56o71-93i
g4597.t1	hypothetical protein	113	0	null	NaN%	NA	-	ExpAA=44.60	First60=22.83	PredHel=2	Topology=i29-51o71-93i
g4603.t1	hypothetical protein	455	2	3.74e-144	66.07%	2	C:membrane; C:integral component of membrane	ExpAA=22.16	First60=0.00	PredHel=1	Topology=o420-442i
g4615.t1	hypothetical protein	205	6	1.9e-12	48.92%	2	C:membrane; C:integral component of membrane	ExpAA=20.38	First60=0.01	PredHel=1	Topology=o179-198i
g4616.t1	hypothetical protein	1022	20	1.2e-139	49.65%	3	C:membrane; C:integral component of membrane; F:lipid binding	ExpAA=216.67	First60=1.65	PredHel=9	Topology=o508-530i589-611o656-678i699-721o746-768i793-815o825-847i868-890o971-993i
g4627.t1	PAP2 superfamily protein	290	7	3.3e-56	57.27%	2	C:membrane; C:integral component of membrane	ExpAA=109.15	First60=13.13	PredHel=4	Topology=i127-149o164-186i199-221o241-263i
g4630.t1	hypothetical protein	143	0	null	NaN%	NA	-	ExpAA=40.08	First60=17.23	PredHel=2	Topology=o24-41i107-129o
g4636.t1	COPI associated protein	98	5	9.68e-17	59.86%	2	C:membrane; C:integral component of membrane	ExpAA=46.41	First60=36.41	PredHel=2	Topology=o20-42i47-69o
g4640.t1	RING/U-box superfamily protein	301	20	1.21e-78	50.26%	4	C:nucleus; F:metal ion binding; C:membrane; C:integral component of membrane	ExpAA=119.80	First60=32.80	PredHel=6	Topology=i20-37o42-64i77-99o114-136i148-170o190-209i
g4651.t1	hypothetical protein	519	5	1.97e-101	49.74%	2	C:membrane; C:integral component of membrane	ExpAA=22.96	First60=0.00	PredHel=1	Topology=o485-507i
g4664.t1	endoplasmic reticulum mannosyl-oligosaccharide 1,2-alpha-mannosidase-like	459	20	1.16e-92	48.6%	3	F:ion binding; C:cellular_component; F:hydrolase activity, acting on glycosyl bonds	ExpAA=16.92	First60=16.80	PredHel=1	Topology=i5-22o
g4665.t1	glycosyl transferase	398	20	7.93e-148	49.61%	1	C:cellular_component	ExpAA=17.48	First60=0.03	PredHel=1	Topology=o380-397i
g4682.t1	P-type ATPase	1079	20	0.0	64.71%	4	P:membrane organization; F:ion binding; P:transport; C:plasma membrane	ExpAA=210.81	First60=13.97	PredHel=10	Topology=i43-65o69-91i270-292o317-339i837-859o869-891i922-944o959-981i988-1010o1025-1047i
g4691.t1	putative carbonic anhydrase-like protein 2	690	10	4.33e-10	72.55%	4	F:DNA binding; C:nucleus; P:regulation of transcription, DNA-templated; F:sequence-specific DNA binding	ExpAA=22.85	First60=0.00	PredHel=1	Topology=o587-609i
g4701.t1	reticulophagy regulator 3-like isoform X1	201	9	1.27e-05	47.12%	2	C:membrane; C:integral component of membrane	ExpAA=85.57	First60=23.71	PredHel=4	Topology=i30-52o56-78i122-144o154-174i
g4703.t1	cellulase family glycosylhydrolase	878	20	2.09e-95	42.7%	8	P:carbohydrate metabolic process; C:beta-galactosidase complex; C:membrane; C:integral component of membrane; F:hydrolase activity, hydrolyzing O-glycosyl compounds; F:beta-galactosidase activity; F:hydrolase activity, acting on glycosyl bonds; F:hydrolase activity	ExpAA=23.21	First60=0.06	PredHel=1	Topology=o841-863i
g4713.t1	V-type proton ATPase subunit e1	75	20	1.05e-14	59.37%	2	F:transmembrane transporter activity; C:protein-containing complex	ExpAA=45.04	First60=42.73	PredHel=2	Topology=o10-32i39-61o
g4715.t1	calcium-translocating P-type ATPase, PMCA-type family protein	926	20	0.0	65.13%	3	F:transmembrane transporter activity; F:ion binding; C:cellular_component	ExpAA=207.88	First60=0.00	PredHel=10	Topology=i79-96o106-125i262-284o299-321i707-729o739-757i778-800o810-829i849-871o886-908i
g4728.t1	Acyltransferase family protein	318	20	1.49e-163	55.4%	2	F:transferase activity, transferring acyl groups; C:cellular_component	ExpAA=50.31	First60=13.58	PredHel=2	Topology=o45-76i96-115o
g4734.t1	V-type proton ATPase 16 kDa proteolipid subunit 2	166	20	2.82e-85	70.34%	3	F:transmembrane transporter activity; C:protein-containing complex; C:vacuole	ExpAA=93.71	First60=26.55	PredHel=4	Topology=o15-37i59-81o96-118i131-153o
g4736.t1	hypothetical protein	192	5	2.51e-89	71.76%	1	C:cellular_component	ExpAA=21.99	First60=0.00	PredHel=1	Topology=o159-181i
g4737.t1	Clan SB, family S8, subtilisin-like serine peptidase	800	20	3.68e-61	44.81%	1	F:peptidase activity	ExpAA=22.91	First60=0.00	PredHel=1	Topology=o763-785i
g4744.t1	hypothetical protein	411	2	3.58e-23	49.36%	2	C:membrane; C:integral component of membrane	ExpAA=69.81	First60=23.02	PredHel=3	Topology=i31-53o63-85i254-276o
g4748.t1	adenosine 3'-phospho 5'-phosphosulfate transporter 2 isoform X1	356	20	5.83e-126	61.09%	2	F:transmembrane transporter activity; C:organelle	ExpAA=157.10	First60=30.60	PredHel=7	Topology=o15-37i84-106o110-132i139-156o201-223i236-258o290-309i
g4754.t1	hypothetical protein	159	0	null	NaN%	NA	-	ExpAA=23.37	First60=0.27	PredHel=1	Topology=o121-143i
g4765.t1	hypothetical protein	281	0	null	NaN%	NA	-	ExpAA=21.34	First60=0.00	PredHel=1	Topology=o244-266i
g4766.t1	hypothetical protein	322	0	null	NaN%	NA	-	ExpAA=23.11	First60=0.00	PredHel=1	Topology=o247-269i
g4780.t1	COPI associated protein	108	4	1.02e-13	57.85%	2	C:membrane; C:integral component of membrane	ExpAA=44.87	First60=44.87	PredHel=2	Topology=i2-24o29-51i
g4782.t1	MatE family protein	489	20	1.91e-146	59.41%	2	F:transmembrane transporter activity; C:cellular_component	ExpAA=224.51	First60=0.76	PredHel=10	Topology=i119-141o156-178i185-207o217-239i259-281o285-307i343-365o385-407i414-436o446-468i
g4805.t1	phospholipid N-methyltransferase	121	12	2.26e-24	53.68%	3	P:lipid metabolic process; F:methyltransferase activity; P:biosynthetic process	ExpAA=43.85	First60=21.87	PredHel=2	Topology=i20-42o95-112i
g4812.t1	molecular chaperone DnaJ	475	20	1.13e-101	53.45%	3	P:biological_process; F:ion binding; C:cellular_component	ExpAA=19.99	First60=0.00	PredHel=1	Topology=o456-473i
g4815.t1	leucine-rich repeat domain-containing protein	1027	20	2.51e-93	43.32%	3	F:GTP binding; C:membrane; C:integral component of membrane	ExpAA=23.24	First60=0.03	PredHel=1	Topology=o980-1002i
g4816.t1	repeat protein	959	20	7.41e-25	41.48%	1	F:peptidase activity	ExpAA=23.38	First60=22.79	PredHel=1	Topology=i34-56o
g4831.t1	dolichyl-phosphate-mannose-protein mannosyltransferase	487	20	4.2e-171	52.93%	4	F:transferase activity, transferring glycosyl groups; P:cellular protein modification process; P:biosynthetic process; C:cellular_component	ExpAA=218.10	First60=5.69	PredHel=9	Topology=i56-75o145-167i193-215o230-252i265-287o370-389i396-413o423-442i449-471o
g4838.t1	leucine-rich repeat domain-containing protein	464	20	4e-49	53.96%	2	C:membrane; C:integral component of membrane	ExpAA=23.18	First60=0.00	PredHel=1	Topology=o372-394i
g4840.t1	Ig domain-containing protein	463	20	2.57e-43	51.75%	2	C:membrane; C:integral component of membrane	ExpAA=22.69	First60=0.00	PredHel=1	Topology=o392-414i
g4861.t1	hypothetical protein	376	0	null	NaN%	NA	-	ExpAA=77.94	First60=0.00	PredHel=3	Topology=i73-95o115-137i144-166o
g4872.t1	ABC transporter family protein	649	20	0.0	69.94%	4	F:ATPase activity; F:transmembrane transporter activity; F:ion binding; C:cellular_component	ExpAA=119.36	First60=7.61	PredHel=5	Topology=i53-75o104-126i195-217o285-307i314-336o
g4873.t1	Right handed beta helix region	628	20	1.15e-85	48.34%	6	P:polysaccharide catabolic process; P:carbohydrate catabolic process; C:membrane; C:integral component of membrane; F:carbohydrate binding; F:hydrolase activity, hydrolyzing O-glycosyl compounds	ExpAA=22.79	First60=0.00	PredHel=1	Topology=o600-622i
g4886.t1	glycosyl hydrolase family protein	943	20	5.55e-32	47.32%	1	F:molecular_function	ExpAA=22.92	First60=22.92	PredHel=1	Topology=i12-34o
g4897.t1	Inositol-3-phosphate synthase	148	20	3.05e-55	74.74%	6	P:small molecule metabolic process; P:carbohydrate metabolic process; C:cytoplasm; P:lipid metabolic process; P:biosynthetic process; F:isomerase activity	ExpAA=34.56	First60=8.14	PredHel=1	Topology=o124-146i
g4898.t1	Synaptobrevin family protein	218	20	7.53e-67	56.75%	2	P:vesicle-mediated transport; C:cellular_component	ExpAA=22.73	First60=0.14	PredHel=1	Topology=i193-215o
g4901.t1	major facilitator superfamily transporter	468	20	1.09e-97	51.22%	2	F:transmembrane transporter activity; C:cellular_component	ExpAA=240.88	First60=16.55	PredHel=11	Topology=o26-48i61-83o98-117i124-146o156-173i186-208o290-312i319-338o342-364i377-399o419-441i
g4921.t1	dolichyl-diphosphooligosaccharide--protein glycosyltransferase subunit 2	265	20	1.95e-83	49.86%	4	P:cellular protein modification process; C:protein-containing complex; C:endoplasmic reticulum; P:biosynthetic process	ExpAA=65.69	First60=0.14	PredHel=3	Topology=o159-181i194-216o226-245i
g4932.t1	hypothetical protein	921	5	4.06e-36	42.31%	2	C:membrane; C:integral component of membrane	ExpAA=115.95	First60=0.00	PredHel=5	Topology=o161-183i196-218o441-463i483-505o766-788i
g4961.t1	ankyrin repeat protein	427	20	5.64e-88	53.4%	1	F:molecular_function	ExpAA=23.15	First60=1.10	PredHel=1	Topology=i157-179o
g4971.t1	Carbohydrate binding domain protein	811	20	9.21e-141	52.89%	3	C:membrane; C:integral component of membrane; F:hydrolase activity, acting on glycosyl bonds	ExpAA=23.28	First60=0.06	PredHel=1	Topology=o778-800i
g4978.t1	hypothetical protein	231	6	1.46e-148	62.67%	1	C:cellular_component	ExpAA=131.96	First60=44.97	PredHel=6	Topology=i12-34o38-60i69-91o101-123i144-166o181-203i
g4979.t1	Legume-like lectin family protein	431	20	1.14e-55	46.76%	2	C:cytoplasm; C:organelle	ExpAA=22.89	First60=0.00	PredHel=1	Topology=o397-419i
g4983.t1	hypothetical protein	132	3	3.43e-08	50.97%	5	P:negative regulation of protein localization to cell surface; C:endosome; C:membrane; C:integral component of membrane; P:late endosome to vacuole transport via multivesicular body sorting pathway	ExpAA=89.37	First60=43.87	PredHel=4	Topology=o5-24i31-53o68-90i97-119o
g4995.t1	Integral membrane protein	350	20	2.57e-143	56.99%	1	C:cellular_component	ExpAA=199.51	First60=41.73	PredHel=9	Topology=o6-25i37-55o70-92i134-156o166-188i195-217o237-259i264-286o291-313i
g5017.t1	hypothetical protein	244	16	1.16e-84	50.43%	1	C:cellular_component	ExpAA=69.24	First60=19.27	PredHel=3	Topology=o33-55i158-180o184-203i
g5024.t1	GDP-mannose transporter GONST1	357	20	4.83e-99	51.26%	1	C:cellular_component	ExpAA=207.94	First60=36.07	PredHel=10	Topology=i7-25o45-67i72-91o101-123i130-147o157-179i188-210o233-255i262-281o285-307i
g5027.t1	cathepsin S-like	292	20	6.94e-05	43.07%	3	F:peptidase activity; C:organelle; C:intracellular	ExpAA=23.37	First60=0.04	PredHel=1	Topology=o255-277i
g5030.t1	Auxin Efflux Carrier family protein	244	20	2.2e-92	64.1%	2	P:transmembrane transport; C:cellular_component	ExpAA=142.77	First60=34.36	PredHel=7	Topology=i13-35o48-70i90-112o127-149i156-178o188-210i217-236o
g5033.t1	phospholipid-transporting ATPase IB isoform X2	812	20	2.56e-128	46.69%	5	F:ion binding; P:anatomical structure development; C:organelle; P:transport; C:intracellular	ExpAA=100.68	First60=21.50	PredHel=4	Topology=i39-61o66-88i267-289o762-784i
g5037.t1	hypothetical protein	312	3	1.5e-93	62.25%	1	C:cellular_component	ExpAA=50.79	First60=0.00	PredHel=2	Topology=o217-249i258-280o
g5042.t1	bacterial Ig-like domain protein	570	20	5.04e-43	48.63%	3	C:membrane; C:integral component of membrane; F:carbohydrate binding	ExpAA=60.60	First60=0.00	PredHel=3	Topology=o431-453i466-488o503-525i
g5053.t1	ubiquitin ligase	516	20	4.06e-169	59.48%	1	F:molecular_function	ExpAA=22.60	First60=0.45	PredHel=1	Topology=i251-273o
g5055.t1	leucine-rich-repeat family virulence factor BspA	816	20	3.37e-100	49.39%	2	P:polysaccharide catabolic process; F:hydrolase activity, hydrolyzing O-glycosyl compounds	ExpAA=24.59	First60=2.07	PredHel=1	Topology=o766-788i
g5061.t1	carbohydrate binding domain containing protein	759	20	2.38e-139	48.98%	1	F:hydrolase activity, acting on glycosyl bonds	ExpAA=22.78	First60=0.00	PredHel=1	Topology=o725-747i
g5065.t1	sensor histidine kinase	914	13	8.66e-157	45.23%	1	P:biological_process	ExpAA=37.22	First60=14.29	PredHel=1	Topology=i45-67o
g5066.t1	2,3-bisphosphoglycerate-independent phosphoglycerate mutase	569	20	0.0	54.28%	6	P:small molecule metabolic process; P:carbohydrate metabolic process; C:cytoplasm; P:catabolic process; F:ion binding; F:isomerase activity	ExpAA=20.14	First60=0.00	PredHel=1	Topology=o536-553i
g5067.t1	Putative membrane spanning protein	412	20	0.0	63.92%	2	F:transmembrane transporter activity; C:cellular_component	ExpAA=200.59	First60=29.89	PredHel=9	Topology=o46-68i116-138o143-165i170-192o207-226i243-265o293-315i328-347o357-379i
g5078.t1	hypothetical protein	143	1	7.86e-23	64.96%	2	C:membrane; C:integral component of membrane	ExpAA=22.72	First60=0.00	PredHel=1	Topology=i96-118o
g5079.t1	Legume-like lectin family protein	427	20	1.66e-60	48.25%	1	C:organelle	ExpAA=23.32	First60=0.00	PredHel=1	Topology=o393-415i
g5081.t1	SNARE domain containing protein	283	20	2.14e-104	54.43%	6	P:membrane organization; P:vesicle-mediated transport; C:cytoplasm; P:protein transport; C:protein-containing complex; F:molecular_function	ExpAA=20.16	First60=0.00	PredHel=1	Topology=i262-281o
g5099.t1	hypothetical protein	808	0	null	NaN%	NA	-	ExpAA=23.68	First60=0.03	PredHel=1	Topology=o773-795i
g5104.t1	translocon-associated protein subunit beta	173	20	6.6e-68	49.15%	1	C:cellular_component	ExpAA=23.16	First60=0.37	PredHel=1	Topology=o136-158i
g5106.t1	dolichyl-diphosphooligosaccharide-protein glycotransferase	110	20	3.77e-28	54.81%	5	F:transferase activity, transferring glycosyl groups; P:cellular protein modification process; C:protein-containing complex; C:endoplasmic reticulum; P:biosynthetic process	ExpAA=64.72	First60=28.26	PredHel=3	Topology=i23-45o55-77i90-109o
g5112.t1	leucine-rich repeat domain-containing protein	458	20	3.36e-52	53.86%	6	F:kappa-carrageenase activity; P:metabolic process; C:membrane; C:integral component of membrane; F:hydrolase activity, acting on glycosyl bonds; F:hydrolase activity	ExpAA=23.08	First60=0.01	PredHel=1	Topology=o385-407i
g5119.t1	Auxin Efflux Carrier family protein	118	20	1.88e-27	66.28%	2	P:transmembrane transport; C:cellular_component	ExpAA=77.66	First60=41.38	PredHel=4	Topology=o4-23i30-52o62-84i91-110o
g5120.t1	hypothetical protein	220	6	5.11e-30	51.88%	2	C:membrane; C:integral component of membrane	ExpAA=33.18	First60=9.64	PredHel=1	Topology=i84-106o
g5175.t1	scamp-domain-containing protein	253	20	3.82e-91	49.22%	2	P:protein transport; C:Golgi apparatus	ExpAA=89.34	First60=0.00	PredHel=4	Topology=i96-118o122-144i165-187o202-224i
g5182.t1	Carbohydrate binding domain-containing protein	761	20	5.28e-74	47.15%	3	C:membrane; C:integral component of membrane; F:hydrolase activity, acting on glycosyl bonds	ExpAA=23.12	First60=0.00	PredHel=1	Topology=o727-749i
g5185.t1	hypothetical protein	205	2	0.000522	45.02%	2	C:membrane; C:integral component of membrane	ExpAA=22.15	First60=0.00	PredHel=1	Topology=o160-182i
g5187.t1	Alpha amylase, catalytic domain containing protein	539	20	0.0	71.12%	2	P:carbohydrate metabolic process; F:hydrolase activity, acting on glycosyl bonds	ExpAA=23.15	First60=22.53	PredHel=1	Topology=i27-49o
g5191.t1	ABC transporter family protein	522	20	0.0	68.61%	4	F:ATPase activity; F:transmembrane transporter activity; F:ion binding; C:plasma membrane	ExpAA=101.06	First60=22.56	PredHel=5	Topology=o4-26i83-102o107-125i193-215o225-247i
g5192.t1	ABC transporter family protein	396	20	6.43e-170	75.89%	4	F:ATPase activity; F:transmembrane transporter activity; F:ion binding; C:cellular_component	ExpAA=44.58	First60=7.83	PredHel=2	Topology=o53-75i88-110o
g5194.t1	Drug/Metabolite Transporter (DMT) Superfamily	168	20	3.22e-52	55.45%	1	C:cellular_component	ExpAA=86.92	First60=31.80	PredHel=4	Topology=i13-35o50-72i85-104o124-146i
g5202.t1	Protein transport protein Sec61 subunit gamma	72	20	2.69e-28	72.27%	8	C:cell; P:protein targeting; F:transmembrane transporter activity; P:anatomical structure development; P:cell differentiation; C:organelle; P:reproduction; P:growth	ExpAA=22.82	First60=21.71	PredHel=1	Topology=o37-59i
g5204.t1	hypothetical protein	135	5	4.03e-25	64.61%	1	C:cellular_component	ExpAA=71.32	First60=32.86	PredHel=3	Topology=o5-27i47-69o109-131i
g5209.t1	nucleoside phosphatase GDA1/CD39	445	20	2.63e-63	48.81%	1	F:molecular_function	ExpAA=22.47	First60=0.00	PredHel=1	Topology=o407-429i
g5212.t1	hypothetical protein	210	0	null	NaN%	NA	-	ExpAA=89.24	First60=27.86	PredHel=4	Topology=o20-42i55-74o89-111i174-196o
g5216.t1	hypothetical protein	1027	16	0.0	48.37%	2	C:membrane; C:integral component of membrane	ExpAA=30.30	First60=0.00	PredHel=1	Topology=o962-984i
g5233.t1	dnaJ-like subfamily C member 16-like	564	20	1.44e-85	48.38%	1	P:homeostatic process	ExpAA=20.55	First60=0.01	PredHel=1	Topology=o467-486i
g5240.t1	Phosphatidate cytidylyltransferase	345	20	3.89e-115	53.36%	3	F:nucleotidyltransferase activity; P:lipid metabolic process; C:cellular_component	ExpAA=144.77	First60=22.18	PredHel=7	Topology=o44-66i87-106o121-143i150-167o177-199i212-234o280-302i
g5246.t1	hypothetical protein	116	1	4.35e-08	49.64%	3	P:retrograde vesicle-mediated transport, Golgi to endoplasmic reticulum; C:membrane; C:integral component of membrane	ExpAA=29.83	First60=29.83	PredHel=1	Topology=o5-36i
g5273.t1	hypothetical protein	249	1	3.17e-05	50.35%	2	C:membrane; C:integral component of membrane	ExpAA=20.46	First60=0.12	PredHel=1	Topology=o208-226i
g5295.t1	hypothetical protein	312	1	5.22e-17	42.98%	2	C:membrane; C:integral component of membrane	ExpAA=169.87	First60=27.79	PredHel=8	Topology=i13-32o52-74i87-109o119-138i162-184o204-226i238-260o265-284i
g5299.t1	hypothetical protein	93	0	null	NaN%	NA	-	ExpAA=40.54	First60=31.92	PredHel=2	Topology=i19-41o51-68i
g5312.t1	leucine-rich repeat domain-containing protein	363	20	1.68e-20	57.43%	4	P:polysaccharide catabolic process; C:membrane; C:integral component of membrane; F:hydrolase activity, hydrolyzing O-glycosyl compounds	ExpAA=22.88	First60=0.00	PredHel=1	Topology=o278-300i
g5318.t1	hypothetical protein	181	0	null	NaN%	NA	-	ExpAA=70.06	First60=34.24	PredHel=3	Topology=i13-35o50-72i85-107o
g5319.t1	hypothetical protein	322	2	1.68e-32	50.44%	2	C:membrane; C:integral component of membrane	ExpAA=19.82	First60=19.28	PredHel=1	Topology=i40-62o
g5327.t1	hypothetical protein	188	0	null	NaN%	NA	-	ExpAA=42.55	First60=19.81	PredHel=2	Topology=i19-38o65-87i
g5331.t1	cation efflux family protein	473	20	0.0	63.65%	3	F:transmembrane transporter activity; P:homeostatic process; C:plasma membrane	ExpAA=91.70	First60=0.00	PredHel=4	Topology=i160-182o233-255i267-289o324-346i
g5332.t1	Amino acid permease family protein	787	20	0.0	49.75%	3	F:transmembrane transporter activity; P:homeostatic process; C:cellular_component	ExpAA=219.66	First60=1.83	PredHel=9	Topology=i60-82o92-114i137-159o179-201i227-249o264-286i307-329o372-394i415-446o
g5333.t1	hypothetical protein	494	0	null	NaN%	NA	-	ExpAA=22.29	First60=0.06	PredHel=1	Topology=o440-462i
g5344.t1	Ceramide glucosyltransferase	466	20	0.0	52.05%	2	F:transferase activity, transferring glycosyl groups; C:cellular_component	ExpAA=86.40	First60=18.32	PredHel=4	Topology=i2-21o305-327i334-353o387-409i
g5346.t1	hypothetical protein	723	4	2.5e-14	46.3%	2	C:membrane; C:integral component of membrane	ExpAA=23.47	First60=0.07	PredHel=1	Topology=o596-618i
g5347.t1	hypothetical protein	367	9	1.94e-84	55.94%	2	C:membrane; C:integral component of membrane	ExpAA=19.88	First60=19.79	PredHel=1	Topology=i7-26o
g5349.t1	leucine-rich repeat domain-containing protein	328	20	9.1e-11	63.65%	2	P:polysaccharide catabolic process; F:hydrolase activity, hydrolyzing O-glycosyl compounds	ExpAA=50.04	First60=0.01	PredHel=1	Topology=o260-282i
g5379.t1	ABC transporter family protein	673	20	0.0	70.43%	4	F:ATPase activity; F:transmembrane transporter activity; F:ion binding; C:cellular_component	ExpAA=123.44	First60=9.11	PredHel=5	Topology=o51-73i99-121o198-220i273-295o310-332i
g5380.t1	ABC transporter family protein	589	20	0.0	69.49%	4	F:ATPase activity; F:transmembrane transporter activity; F:ion binding; C:plasma membrane	ExpAA=119.42	First60=22.82	PredHel=6	Topology=i34-56o71-93i150-169o174-192i260-282o292-314i
g5382.t1	hypothetical protein	236	2	4.55e-47	57.11%	6	F:GTP binding; F:GTPase activity; F:calcium ion binding; C:membrane; C:integral component of membrane; P:Rho protein signal transduction	ExpAA=21.52	First60=0.01	PredHel=1	Topology=o209-231i
g5392.t1	hypothetical protein	157	3	7.96e-51	63.67%	1	C:cellular_component	ExpAA=80.13	First60=19.13	PredHel=4	Topology=i2-21o82-101i108-127o137-156i
g5393.t1	MatE family protein	552	20	3.34e-148	61.09%	2	F:transmembrane transporter activity; C:cellular_component	ExpAA=261.36	First60=14.16	PredHel=12	Topology=i46-68o88-110i123-142o162-183i190-212o222-244i265-287o312-334i346-368o383-405i418-440o450-472i
g5405.t1	hypothetical protein	360	3	5.27e-59	45.9%	2	C:membrane; C:integral component of membrane	ExpAA=94.57	First60=3.15	PredHel=4	Topology=o58-80i87-109o119-141i306-328o
g5407.t1	leucine-rich repeat domain-containing protein	526	20	5.16e-72	55.81%	7	F:ATP binding; P:proteolysis; C:membrane; C:integral component of membrane; F:cysteine-type endopeptidase activity; F:protein kinase activity; P:protein phosphorylation	ExpAA=23.63	First60=0.04	PredHel=1	Topology=o488-510i
g5427.t1	Laminin A family protein	631	20	0.0	56.69%	3	P:lipid metabolic process; C:cellular_component; F:molecular_function	ExpAA=22.97	First60=0.00	PredHel=1	Topology=o599-621i
g5434.t1	Phospholipid-transporting ATPase 2	1141	20	0.0	57.75%	4	P:membrane organization; F:ion binding; P:transport; C:plasma membrane	ExpAA=205.67	First60=20.15	PredHel=9	Topology=i38-60o75-94i275-294o319-341i846-868o878-895i927-949o993-1015i1036-1058o
g5447.t1	YeiH family protein	399	20	7.46e-147	54.49%	1	C:cellular_component	ExpAA=192.88	First60=11.27	PredHel=9	Topology=o49-71i78-97o141-163i170-192o202-224i270-287o313-335i342-361o374-396i
g5448.t1	Plexin repeat family protein	263	8	5.69e-48	51.39%	2	C:membrane; C:integral component of membrane	ExpAA=22.74	First60=0.01	PredHel=1	Topology=o221-243i
g5459.t1	hypothetical protein	221	9	1.76e-52	56.12%	2	C:membrane; C:integral component of membrane	ExpAA=45.68	First60=0.00	PredHel=2	Topology=o126-148i155-177o
g5462.t1	leucine-rich repeat domain-containing protein	284	20	4.97e-33	58.86%	NA	-	ExpAA=32.21	First60=3.49	PredHel=1	Topology=o228-250i
g5480.t1	translocon-associated protein subunit beta	173	20	1.03e-65	50.09%	1	C:cellular_component	ExpAA=23.18	First60=0.55	PredHel=1	Topology=o137-159i
g5503.t1	hypothetical protein	361	0	null	NaN%	NA	-	ExpAA=22.09	First60=0.00	PredHel=1	Topology=o308-330i
g5507.t1	major facilitator superfamily transporter	385	20	9.97e-103	57.0%	2	F:transmembrane transporter activity; C:cellular_component	ExpAA=234.48	First60=25.92	PredHel=11	Topology=o29-51i58-80o85-107i119-141o146-165i193-215o230-250i257-274o287-309i322-344o349-371i
g5509.t1	hypothetical protein	226	2	2.98e-42	54.96%	NA	-	ExpAA=21.14	First60=0.01	PredHel=1	Topology=o163-185i
g5518.t1	ABC transporter family protein	590	20	0.0	69.61%	4	F:ATPase activity; F:transmembrane transporter activity; F:ion binding; C:plasma membrane	ExpAA=123.22	First60=22.72	PredHel=6	Topology=i35-57o72-94i151-170o175-193i261-283o293-315i
g5519.t1	ABC transporter family protein	630	20	0.0	71.06%	4	F:ATPase activity; F:transmembrane transporter activity; F:ion binding; C:cellular_component	ExpAA=119.35	First60=8.17	PredHel=5	Topology=o52-74i100-122o199-221i277-296o311-333i
g5529.t1	sel1 repeat family protein	345	20	6.21e-21	51.0%	1	F:molecular_function	ExpAA=20.50	First60=0.00	PredHel=1	Topology=i321-343o
g5535.t1	hypothetical protein	396	11	2.14e-28	46.47%	2	C:membrane; C:integral component of membrane	ExpAA=22.17	First60=0.04	PredHel=1	Topology=o358-380i
g5538.t1	putative importin-beta 3	1072	10	6.42e-64	41.82%	2	P:nucleocytoplasmic transport; P:protein transport	ExpAA=68.31	First60=0.01	PredHel=3	Topology=i258-280o311-333i352-371o
g5558.t1	hypothetical protein	246	0	null	NaN%	NA	-	ExpAA=23.73	First60=0.00	PredHel=1	Topology=o141-163i
g5568.t1	hypothetical protein	285	8	4.71e-74	57.93%	1	C:cellular_component	ExpAA=20.53	First60=0.00	PredHel=1	Topology=o209-231i
g5589.t1	hypothetical protein	286	2	7.21e-71	62.74%	2	P:vesicle-mediated transport; C:cellular_component	ExpAA=19.03	First60=0.00	PredHel=1	Topology=i260-279o
g5592.t1	hypothetical protein	170	0	null	NaN%	NA	-	ExpAA=23.21	First60=0.36	PredHel=1	Topology=o93-115i
g5596.t1	Clan SB, family S8, subtilisin-like serine peptidase	915	20	1.16e-33	45.79%	1	F:peptidase activity	ExpAA=22.78	First60=0.00	PredHel=1	Topology=o869-891i
g5601.t1	hypothetical protein	104	2	1.48e-07	67.42%	1	C:cellular_component	ExpAA=22.49	First60=0.05	PredHel=1	Topology=i77-99o
g5602.t1	scamp-domain-containing protein	230	20	2.42e-58	51.35%	3	P:protein transport; C:cytoplasmic vesicle; C:Golgi apparatus	ExpAA=90.86	First60=0.01	PredHel=4	Topology=i71-93o103-125i137-159o188-210i
g5604.t1	hypothetical protein	252	20	8.12e-29	53.26%	2	C:membrane; C:integral component of membrane	ExpAA=34.51	First60=34.42	PredHel=2	Topology=o15-33i40-57o
g5610.t1	hypothetical protein	360	20	1.65e-17	46.66%	2	C:membrane; C:integral component of membrane	ExpAA=24.27	First60=22.02	PredHel=1	Topology=o10-32i
g5622.t1	major facilitator superfamily transporter	409	20	2.71e-139	61.47%	2	F:transmembrane transporter activity; C:cellular_component	ExpAA=260.78	First60=33.21	PredHel=12	Topology=i9-28o48-70i79-101o105-127i134-156o166-183i211-233o248-270i277-299o304-326i339-358o368-390i
g5635.t1	leucine-rich repeat domain-containing protein	889	20	1.82e-97	52.59%	8	F:GTP binding; C:extracellular space; P:polysaccharide catabolic process; F:metallocarboxypeptidase activity; P:peptide metabolic process; F:calcium ion binding; P:protein processing; F:hydrolase activity, hydrolyzing O-glycosyl compounds	ExpAA=24.78	First60=0.00	PredHel=1	Topology=o835-857i
g5640.t1	protein RFT1-like isoform X1	360	20	8.49e-117	51.5%	3	P:transport; C:cellular_component; F:molecular_function	ExpAA=136.87	First60=6.50	PredHel=3	Topology=o60-82i250-272o308-342i
g5642.t1	hypothetical protein	1040	0	null	NaN%	NA	-	ExpAA=22.77	First60=0.00	PredHel=1	Topology=o988-1010i
g5645.t1	Putative Ribonuclease III	209	20	9.36e-83	63.34%	2	F:transmembrane transporter activity; C:Golgi apparatus	ExpAA=99.19	First60=34.27	PredHel=4	Topology=o15-37i106-128o138-160i167-185o
g5682.t1	regulator of G protein	441	8	1.03e-136	50.57%	2	C:membrane; C:integral component of membrane	ExpAA=157.27	First60=22.95	PredHel=7	Topology=o31-53i66-88o98-120i151-173o188-210i222-244o259-281i
g5687.t1	yipf6-like protein	187	20	5e-75	64.76%	1	C:cellular_component	ExpAA=102.34	First60=7.32	PredHel=4	Topology=i54-76o80-102i115-137o167-186i
g5698.t1	hypothetical protein	268	0	null	NaN%	NA	-	ExpAA=65.28	First60=42.94	PredHel=3	Topology=i2-24o34-56i189-211o
g5713.t1	hypothetical protein	229	0	null	NaN%	NA	-	ExpAA=22.32	First60=22.32	PredHel=1	Topology=o31-53i
g5755.t1	MBOAT family protein	371	20	1.58e-127	51.63%	1	C:cellular_component	ExpAA=110.91	First60=17.77	PredHel=4	Topology=o20-42i119-141o151-173i326-348o
g5759.t1	hypothetical protein	621	0	null	NaN%	NA	-	ExpAA=37.91	First60=0.00	PredHel=1	Topology=i148-170o
g5760.t1	hypothetical protein	285	0	null	NaN%	NA	-	ExpAA=20.46	First60=19.85	PredHel=1	Topology=i41-58o
g5762.t1	major facilitator superfamily transporter	470	20	0.0	62.5%	2	F:transmembrane transporter activity; C:cellular_component	ExpAA=244.76	First60=21.55	PredHel=12	Topology=i31-53o68-90i103-125o140-159i179-198o213-232i262-281o312-330i342-361o366-388i401-423o433-455i
g5776.t1	TBC domain containing protein	410	20	4.24e-121	57.65%	7	C:cell; P:activation of GTPase activity; F:GTPase activator activity; C:membrane; C:integral component of membrane; P:intracellular protein transport; F:Rab GTPase binding	ExpAA=17.52	First60=0.13	PredHel=1	Topology=o325-342i
g5781.t1	hypothetical protein	853	6	6.1e-15	49.72%	2	C:membrane; C:integral component of membrane	ExpAA=22.83	First60=0.00	PredHel=1	Topology=o745-767i
g5824.t1	serine incorporator 3	372	20	1.9e-153	52.24%	1	C:cellular_component	ExpAA=204.20	First60=21.94	PredHel=10	Topology=o20-42i63-85o105-122i129-151o166-188i201-220o225-244i257-279o299-321i342-364o
g5856.t1	major facilitator superfamily transporter	437	20	2.26e-173	56.9%	2	P:transmembrane transport; C:cellular_component	ExpAA=242.92	First60=21.03	PredHel=11	Topology=o27-45i65-84o104-126i147-169o179-201i244-266o281-303i310-329o335-357i366-388o408-430i
g5863.t1	Tetraspanin family protein	200	7	4.73e-20	51.85%	2	C:membrane; C:integral component of membrane	ExpAA=90.53	First60=35.81	PredHel=4	Topology=i13-35o50-69i82-104o154-176i
g5864.t1	ALA-interacting subunit 3	831	20	2.29e-126	54.67%	2	P:signal transduction; C:cellular_component	ExpAA=47.73	First60=0.00	PredHel=2	Topology=o542-564i783-805o
g5868.t1	cellulase family glycosylhydrolase	544	20	1.62e-93	53.96%	2	P:carbohydrate metabolic process; F:hydrolase activity, acting on glycosyl bonds	ExpAA=22.76	First60=0.00	PredHel=1	Topology=o513-535i
g5877.t1	hypothetical protein	243	0	null	NaN%	NA	-	ExpAA=25.89	First60=21.64	PredHel=1	Topology=i7-29o
g5879.t1	PQ loop repeat family protein	192	20	5.71e-40	57.32%	2	C:membrane; C:integral component of membrane	ExpAA=110.40	First60=36.70	PredHel=5	Topology=o4-25i46-68o83-105i112-134o139-161i
g5892.t1	leucine-rich repeat domain-containing protein	941	20	7.4e-67	44.61%	3	F:GTP binding; C:membrane; C:integral component of membrane	ExpAA=25.29	First60=0.49	PredHel=1	Topology=o894-916i
g5893.t1	putative syntaxin 5	259	20	1.51e-80	54.65%	2	P:vesicle-mediated transport; C:cellular_component	ExpAA=19.88	First60=0.00	PredHel=1	Topology=i239-258o
g5908.t1	SNARE domain containing protein	113	12	2.44e-19	58.39%	1	C:cellular_component	ExpAA=22.36	First60=0.00	PredHel=1	Topology=i79-101o
g5911.t1	phospholipid-translocating P-type ATPase, flippase family protein	1143	20	0.0	63.56%	4	P:membrane organization; F:ion binding; P:transport; C:plasma membrane	ExpAA=198.77	First60=8.22	PredHel=8	Topology=i53-75o270-292i318-340o866-888i918-940o955-974i981-1003o1023-1045i
g5920.t1	hypothetical protein	381	0	null	NaN%	NA	-	ExpAA=82.50	First60=0.00	PredHel=3	Topology=o82-104i125-147o152-174i
g5959.t1	protein transporter Sec61 subunit alpha isoform 2	480	20	0.0	72.35%	4	P:protein targeting; F:transmembrane transporter activity; C:protein-containing complex; C:endoplasmic reticulum	ExpAA=195.31	First60=21.91	PredHel=9	Topology=o31-53i74-96o119-141i144-166o176-198i240-262o362-384i417-439o443-462i
g5984.t1	hypothetical protein	242	6	2.89e-27	49.46%	2	C:membrane; C:integral component of membrane	ExpAA=84.55	First60=24.69	PredHel=4	Topology=i29-51o56-78i129-148o158-180i
g6012.t1	hypothetical protein	229	5	8.53e-93	61.38%	1	C:cellular_component	ExpAA=131.32	First60=45.29	PredHel=6	Topology=i9-31o36-58i67-89o99-121i142-160o180-202i
g6033.t1	hypothetical protein	213	4	8.15e-64	60.61%	3	P:vesicle-mediated transport; C:cytoplasm; C:organelle	ExpAA=19.83	First60=0.00	PredHel=1	Topology=o191-210i
g6034.t1	hypothetical protein	505	9	3.51e-119	56.17%	1	P:transmembrane transport	ExpAA=269.30	First60=6.22	PredHel=13	Topology=i55-77o81-98i110-132o156-178i191-213o217-234i247-266o281-303i324-346o350-367i374-396o422-444i480-502o
g6063.t1	hypothetical protein	692	20	1.08e-146	48.47%	2	C:membrane; C:integral component of membrane	ExpAA=21.46	First60=21.28	PredHel=1	Topology=i7-29o
g6064.t1	bacterial Ig-like domain protein	403	20	5.05e-16	51.59%	3	C:membrane; C:integral component of membrane; F:carbohydrate binding	ExpAA=64.13	First60=0.01	PredHel=3	Topology=o251-270i291-313o333-355i
g6080.t1	autophagy protein	407	20	2.41e-126	55.58%	2	P:autophagy; C:vacuole	ExpAA=90.18	First60=12.73	PredHel=4	Topology=o43-65i86-108o169-191i277-296o
g6088.t1	major facilitator superfamily transporter	475	20	0.0	61.56%	2	P:transmembrane transport; C:cellular_component	ExpAA=253.46	First60=20.26	PredHel=12	Topology=i33-52o72-94i107-129o139-158i178-200o215-234i264-286o314-333i345-364o374-396i408-430o435-457i
g6099.t1	Sodium:sulfate symporter transmembrane region family protein	318	20	2.09e-160	66.41%	3	P:small molecule metabolic process; F:transmembrane transporter activity; C:cellular_component	ExpAA=168.91	First60=21.15	PredHel=8	Topology=i13-35o59-81i102-121o125-147i160-182o195-217i238-257o293-315i
g6100.t1	Sodium:sulfate symporter transmembrane region family protein	141	20	3.65e-39	63.51%	4	P:small molecule metabolic process; F:transmembrane transporter activity; C:cytoplasm; C:organelle	ExpAA=65.47	First60=20.56	PredHel=3	Topology=o36-58i65-99o109-131i
g6101.t1	Sodium:sulfate symporter transmembrane region family protein	140	20	3.04e-45	67.01%	3	P:small molecule metabolic process; F:transmembrane transporter activity; C:cellular_component	ExpAA=46.37	First60=23.37	PredHel=2	Topology=o30-52i73-92o
g6107.t1	Clan SB, family S8, subtilisin-like serine peptidase	761	20	8.05e-163	48.07%	2	F:peptidase activity; C:cellular_component	ExpAA=22.77	First60=0.00	PredHel=1	Topology=o721-743i
g6111.t1	Alpha amylase, catalytic domain containing protein	539	20	0.0	71.23%	2	P:carbohydrate metabolic process; F:hydrolase activity, acting on glycosyl bonds	ExpAA=23.37	First60=22.54	PredHel=1	Topology=i27-49o
g6119.t1	S-layer family protein	340	10	3.86e-28	55.56%	2	C:membrane; C:integral component of membrane	ExpAA=22.51	First60=0.00	PredHel=1	Topology=o301-323i
g6126.t1	hypothetical protein	385	0	null	NaN%	NA	-	ExpAA=23.30	First60=0.00	PredHel=1	Topology=o353-375i
g6127.t1	carbohydrate binding domain containing protein	709	20	9.02e-143	48.55%	1	F:hydrolase activity, acting on glycosyl bonds	ExpAA=22.89	First60=0.00	PredHel=1	Topology=o675-697i
g6139.t1	DUF5057 domain-containing protein	526	20	3.29e-49	51.92%	3	C:membrane; C:integral component of membrane; F:carbohydrate binding	ExpAA=23.00	First60=0.00	PredHel=1	Topology=o461-483i
g6149.t1	heat shock 70 kDa protein	434	20	1.17e-25	49.64%	3	F:nucleotide binding; F:ATP binding; F:metal ion binding	ExpAA=19.70	First60=0.00	PredHel=1	Topology=o416-433i
g6157.t1	hypothetical protein	215	9	5.94e-42	54.22%	2	C:membrane; C:integral component of membrane	ExpAA=44.73	First60=0.03	PredHel=2	Topology=i117-139o149-171i
g6161.t1	bacterial Ig-like domain protein	545	20	7.73e-30	48.1%	2	C:membrane; C:integral component of membrane	ExpAA=47.66	First60=0.00	PredHel=1	Topology=o480-502i
g6174.t1	XYPPX repeat family protein	564	20	0.0	55.12%	2	C:membrane; C:integral component of membrane	ExpAA=224.61	First60=0.00	PredHel=10	Topology=i130-152o179-201i203-225o229-251i278-300o320-342i363-385o400-422i465-487o492-511i
g6175.t1	Vesicle transport v-SNARE protein	322	15	2.9e-61	56.74%	5	P:vesicle-mediated transport; P:protein transport; C:cytoplasmic vesicle; P:vacuolar transport; F:molecular_function	ExpAA=24.10	First60=0.00	PredHel=1	Topology=o184-203i
g6177.t1	XYPPX repeat family protein	586	20	0.0	54.77%	1	C:cellular_component	ExpAA=217.25	First60=0.00	PredHel=10	Topology=i152-174o201-218i225-244o248-270i299-321o341-363i384-406o416-438i475-497o507-529i
g6204.t1	hypothetical protein	287	9	2.64e-114	57.52%	6	P:membrane organization; P:vesicle-mediated transport; C:cytoplasm; P:protein transport; C:protein-containing complex; F:molecular_function	ExpAA=19.64	First60=0.00	PredHel=1	Topology=o268-286i
g6233.t1	hypothetical protein	147	4	6.8e-15	59.99%	2	C:membrane; C:integral component of membrane	ExpAA=84.72	First60=21.96	PredHel=4	Topology=i7-29o67-89i96-118o124-146i
g6238.t1	putative short-chain dehydrogenase	303	20	5.2e-46	46.47%	12	F:hydrolase activity, acting on carbon-nitrogen (but not peptide) bonds; P:carbohydrate metabolic process; P:porphyrin-containing compound biosynthetic process; F:coproporphyrinogen oxidase activity; C:cytoplasm; F:catalytic activity; F:oxidoreductase activity; C:membrane; C:integral component of membrane; P:oxidation-reduction process; F:4 iron, 4 sulfur cluster binding; F:iron-sulfur cluster bi…	ExpAA=54.60	First60=21.02	PredHel=1	Topology=i2-24o
g6249.t1	hypothetical protein	337	1	0.000362	49.0%	2	C:membrane; C:integral component of membrane	ExpAA=150.30	First60=30.63	PredHel=7	Topology=i13-32o47-64i71-93o146-168i180-202o212-234i301-323o
g6250.t1	hypothetical protein	204	0	null	NaN%	NA	-	ExpAA=22.96	First60=0.08	PredHel=1	Topology=o147-169i
g6258.t1	hypothetical protein	182	1	0.0313	56.25%	2	C:membrane; C:integral component of membrane	ExpAA=93.61	First60=22.98	PredHel=3	Topology=o29-51i86-108o152-174i
g6266.t1	hypothetical protein	430	6	4.71e-07	46.18%	2	C:membrane; C:integral component of membrane	ExpAA=24.99	First60=0.01	PredHel=1	Topology=o385-407i
g6275.t1	DENN domain-containing protein 1A-like isoform X2	761	20	6.4e-84	45.57%	1	F:molecular_function	ExpAA=41.64	First60=0.08	PredHel=2	Topology=o63-85i176-198o
g6286.t1	hypothetical protein	415	0	null	NaN%	NA	-	ExpAA=22.68	First60=0.00	PredHel=1	Topology=o333-355i
g6308.t1	leucine-rich repeat domain-containing protein	1314	20	1.61e-169	48.11%	1	F:GTP binding	ExpAA=23.31	First60=0.00	PredHel=1	Topology=o1270-1292i
g6315.t1	hypothetical protein	365	2	5.88e-109	61.4%	1	F:molecular_function	ExpAA=21.15	First60=0.01	PredHel=1	Topology=o326-343i
g6329.t1	hypothetical protein	232	1	0.000376	45.51%	2	C:membrane; C:integral component of membrane	ExpAA=90.20	First60=42.44	PredHel=4	Topology=i12-34o40-62i74-96o154-176i
g6331.t1	ABC transporter family protein	730	20	0.0	60.28%	5	F:ATPase activity; F:transmembrane transporter activity; F:ion binding; C:organelle; C:intracellular	ExpAA=148.37	First60=0.01	PredHel=7	Topology=o139-161i174-191o195-214i221-243o253-275i282-304o324-346i
g6346.t1	hypothetical protein	959	20	0.0	55.35%	1	F:lipid binding	ExpAA=220.23	First60=0.00	PredHel=9	Topology=o457-479i527-546o594-616i636-655o675-697i732-754o806-828i848-870o911-933i
g6366.t1	hypothetical protein	393	4	1.15e-114	54.47%	2	C:membrane; C:integral component of membrane	ExpAA=19.23	First60=0.00	PredHel=1	Topology=o368-387i
g6370.t1	chitobiosyldiphosphodolichol beta-mannosyltransferase	393	20	0.0	58.52%	4	F:transferase activity, transferring glycosyl groups; P:cellular protein modification process; C:endoplasmic reticulum; P:biosynthetic process	ExpAA=19.00	First60=0.00	PredHel=1	Topology=i67-89o
g6372.t1	hypothetical protein	139	0	null	NaN%	NA	-	ExpAA=22.92	First60=0.00	PredHel=1	Topology=o76-98i
g6383.t1	FHA domain-containing protein	284	19	4.32e-12	56.78%	6	F:actin binding; C:membrane; C:integral component of membrane; F:clathrin binding; F:phospholipid binding; P:endocytosis	ExpAA=48.88	First60=2.32	PredHel=2	Topology=i180-199o209-231i
g6404.t1	hypothetical protein	343	0	null	NaN%	NA	-	ExpAA=29.25	First60=12.36	PredHel=1	Topology=i97-114o
g6412.t1	CAP domain-containing protein	629	20	7.87e-14	44.97%	2	C:membrane; C:integral component of membrane	ExpAA=22.76	First60=0.01	PredHel=1	Topology=o591-613i
g6429.t1	Alpha amylase, catalytic domain containing protein	602	20	2.23e-122	58.07%	2	P:carbohydrate metabolic process; F:molecular_function	ExpAA=23.08	First60=23.05	PredHel=1	Topology=i22-44o
g6461.t1	hypothetical protein	153	2	4.92e-18	57.18%	2	C:membrane; C:integral component of membrane	ExpAA=89.33	First60=23.07	PredHel=4	Topology=i13-35o65-87i92-114o119-141i
g6471.t1	hypothetical protein	324	11	9.95e-52	47.8%	1	F:molecular_function	ExpAA=22.65	First60=0.00	PredHel=1	Topology=o296-318i
g6478.t1	hypothetical protein	336	2	1.81e-134	61.35%	2	C:membrane; C:integral component of membrane	ExpAA=22.52	First60=0.00	PredHel=1	Topology=o300-322i
g6490.t1	Heparinase II/III-like protein	1222	20	0.0	52.68%	1	F:lyase activity	ExpAA=23.02	First60=0.00	PredHel=1	Topology=o1183-1205i
g6513.t1	hypothetical protein	225	2	1.18e-09	55.84%	2	C:membrane; C:integral component of membrane	ExpAA=20.25	First60=0.05	PredHel=1	Topology=i198-215o
g6514.t1	glycoside hydrolase family 1 protein	470	20	0.0	56.1%	3	P:carbohydrate metabolic process; C:cellular_component; F:hydrolase activity, acting on glycosyl bonds	ExpAA=16.75	First60=15.08	PredHel=1	Topology=i3-21o
g6515.t1	family 10 glycosylhydrolase	470	20	9.72e-71	57.88%	1	F:hydrolase activity	ExpAA=22.28	First60=0.01	PredHel=1	Topology=o433-455i
g6516.t1	Transmembrane adaptor Erv26	102	1	0.182	53.33%	5	P:endoplasmic reticulum to Golgi vesicle-mediated transport; C:cytoplasm; C:membrane; C:integral component of membrane; F:COPII adaptor activity	ExpAA=35.49	First60=35.49	PredHel=2	Topology=i2-20o30-49i
g6545.t1	AAA family ATPase	466	20	1.31e-95	45.23%	8	F:ubiquitin-protein transferase activity; F:ATP binding; C:cytoplasm; C:membrane; C:integral component of membrane; P:regulation of apoptotic process; P:protein ubiquitination; P:ubiquitin-dependent protein catabolic process	ExpAA=37.17	First60=0.00	PredHel=2	Topology=o379-401i414-436o
g6547.t1	hypothetical protein	370	0	null	NaN%	NA	-	ExpAA=71.15	First60=9.55	PredHel=3	Topology=i51-73o99-121i133-155o
g6554.t1	hypothetical protein	391	2	6.11e-33	48.87%	2	C:membrane; C:integral component of membrane	ExpAA=22.67	First60=22.64	PredHel=1	Topology=i7-29o
g6564.t1	hypothetical protein	974	0	null	NaN%	NA	-	ExpAA=21.88	First60=0.00	PredHel=1	Topology=o915-937i
g6573.t1	CLPTM1-like membrane protein cnrB	504	20	1.48e-160	56.15%	1	C:cellular_component	ExpAA=100.97	First60=0.00	PredHel=4	Topology=i240-259o274-296i353-370o380-399i
g6577.t1	ABC transporter family protein	1003	20	0.0	70.95%	4	F:ATPase activity; F:transmembrane transporter activity; F:ion binding; C:cellular_component	ExpAA=135.93	First60=0.00	PredHel=6	Topology=o359-381i405-427o481-500i505-527o584-606i618-640o
g6581.t1	cell cycle control protein	308	20	3.34E-84	56.88%	2	C:cytoplasm; C:organelle	ExpAA=44.63	First60=20.86	PredHel=2	Topology=i35-54o277-299i
g6586.t1	vacuolar protein sorting-associated protein 8-like	820	20	6.1e-121	44.46%	1	F:molecular_function	ExpAA=22.28	First60=0.05	PredHel=1	Topology=o624-646i
g6591.t1	hypothetical protein	329	20	9.44e-98	50.25%	2	C:membrane; C:integral component of membrane	ExpAA=17.53	First60=17.29	PredHel=1	Topology=i7-25o
g6596.t1	Legume-like lectin family protein	433	20	1.29e-95	53.04%	1	C:organelle	ExpAA=19.79	First60=0.00	PredHel=1	Topology=o403-420i
g6600.t1	V-type ATPase subunit family protein	2097	20	0.0	55.69%	3	F:transmembrane transporter activity; C:protein-containing complex; C:vacuole	ExpAA=193.71	First60=0.01	PredHel=9	Topology=o1283-1305i1721-1743o1763-1785i1839-1857o1872-1891i1911-1928o1938-1960i1980-2002o2035-2057i
g6608.t1	hypothetical protein	396	6	3.1e-66	51.5%	1	F:molecular_function	ExpAA=148.09	First60=0.19	PredHel=7	Topology=o143-165i178-200o210-228i241-263o278-300i313-328o343-365i
g6612.t1	Yip1-domain-containing protein	224	20	3.74e-61	54.02%	1	C:cellular_component	ExpAA=103.36	First60=0.09	PredHel=5	Topology=o86-108i113-135o145-167i174-196o206-223i
g6614.t1	bacterial Ig-like domain protein	489	20	7.34e-18	56.81%	9	F:ATP binding; C:membrane; C:integral component of membrane; F:protein kinase activity; P:phosphorylation; F:transferase activity; F:carbohydrate binding; P:protein phosphorylation; F:kinase activity	ExpAA=22.82	First60=0.00	PredHel=1	Topology=o412-434i
g6627.t1	regulator of G-protein signaling 1-like isoform X2	326	20	5.5e-68	51.68%	4	C:membrane; C:integral component of membrane; P:phosphorylation; F:kinase activity	ExpAA=89.29	First60=8.30	PredHel=4	Topology=o51-73i94-116o131-150i163-185o
g6638.t1	cellulase family glycosylhydrolase	905	20	4.62e-134	44.68%	7	P:carbohydrate metabolic process; C:beta-galactosidase complex; C:membrane; C:integral component of membrane; F:hydrolase activity, hydrolyzing O-glycosyl compounds; F:beta-galactosidase activity; F:hydrolase activity, acting on glycosyl bonds	ExpAA=22.82	First60=0.01	PredHel=1	Topology=o870-892i
g6639.t1	transporter, major facilitator subfamily protein	442	5	4.77e-122	53.68%	1	P:transmembrane transport	ExpAA=261.93	First60=27.39	PredHel=12	Topology=i20-42o57-79i86-108o113-135i142-164o184-206i243-265o280-302i314-332o342-364i371-393o403-425i
g6649.t1	Synaptobrevin family protein	243	20	2.88e-24	48.93%	2	P:vesicle-mediated transport; C:cellular_component	ExpAA=23.12	First60=0.80	PredHel=1	Topology=o192-214i
g6663.t1	GyrI-like domain-containing protein	196	20	3.28e-17	48.58%	2	C:membrane; C:integral component of membrane	ExpAA=21.87	First60=21.60	PredHel=1	Topology=i2-24o
g6664.t1	leucine-rich repeat domain-containing protein	643	20	1.82e-16	58.3%	1	P:pathogenesis	ExpAA=23.21	First60=0.20	PredHel=1	Topology=o600-622i
g6665.t1	hypothetical protein	241	2	1.41e-83	70.72%	1	C:cellular_component	ExpAA=125.31	First60=31.67	PredHel=6	Topology=o26-48i53-75o79-101i114-136o169-186i193-215o
g6673.t1	hypothetical protein	205	0	null	NaN%	NA	-	ExpAA=23.19	First60=0.02	PredHel=1	Topology=o152-174i
g6687.t1	hypothetical protein	116	0	null	NaN%	NA	-	ExpAA=22.02	First60=6.75	PredHel=1	Topology=o53-75i
g6688.t1	hypothetical protein	150	3	2.96e-28	63.48%	NA	-	ExpAA=13.89	First60=0.01	PredHel=1	Topology=i132-149o
g6691.t1	BspA family leucine-rich repeat surface protein	989	3	0.000491	51.46%	2	C:membrane; C:integral component of membrane	ExpAA=22.72	First60=0.00	PredHel=1	Topology=o948-970i
g6692.t1	hypothetical protein	369	20	3.75e-15	45.37%	2	C:membrane; C:integral component of membrane	ExpAA=20.75	First60=0.00	PredHel=1	Topology=o302-321i
g6694.t1	T-cell immunomodulatory protein	915	20	0.0	43.28%	3	P:integrin-mediated signaling pathway; C:membrane; C:integral component of membrane	ExpAA=22.61	First60=0.00	PredHel=1	Topology=o875-897i
g6702.t1	MatE family protein	488	20	1.65e-87	52.84%	2	F:transmembrane transporter activity; C:cellular_component	ExpAA=264.52	First60=21.35	PredHel=12	Topology=i37-56o76-98i124-143o163-184i193-215o225-247i267-289o316-338i351-373o393-415i417-439o449-471i
g6706.t1	hypothetical protein	408	10	2.13e-36	52.55%	5	P:ion transmembrane transport; F:cation channel activity; C:membrane; P:cation transmembrane transport; C:integral component of membrane	ExpAA=117.52	First60=2.12	PredHel=5	Topology=i173-195o231-253i265-287o309-331i371-393o
g6712.t1	Legume-like lectin family protein	436	20	5.34e-67	46.2%	1	C:cellular_component	ExpAA=22.06	First60=0.01	PredHel=1	Topology=o398-420i
g6723.t1	hypothetical protein	348	5	9.47e-109	59.97%	2	C:membrane; C:integral component of membrane	ExpAA=58.16	First60=0.00	PredHel=3	Topology=o231-253i293-310o314-332i
g6728.t1	hypothetical protein	934	0	null	NaN%	NA	-	ExpAA=24.09	First60=0.01	PredHel=1	Topology=o906-928i
g6732.t1	Nucleoside transporter family protein	335	20	5.92e-104	54.98%	2	F:transmembrane transporter activity; C:plasma membrane	ExpAA=203.73	First60=38.19	PredHel=10	Topology=i7-26o30-52i59-81o91-113i125-147o179-201i208-230o245-267i274-296o311-333i
g6735.t1	transducin beta-like protein 2	390	20	2.48e-119	47.04%	2	C:cellular_component; F:molecular_function	ExpAA=22.45	First60=22.08	PredHel=1	Topology=i3-25o
g6740.t1	hypothetical protein	182	8	4.27e-30	50.64%	2	C:membrane; C:integral component of membrane	ExpAA=80.97	First60=39.71	PredHel=4	Topology=i13-35o40-59i119-138o142-164i
g6743.t1	hypothetical protein	360	20	6.65e-51	49.29%	7	C:cell; P:activation of GTPase activity; F:GTPase activator activity; C:membrane; C:integral component of membrane; P:intracellular protein transport; F:Rab GTPase binding	ExpAA=25.87	First60=0.04	PredHel=1	Topology=o333-350i
g6748.t1	Syntaxin-61	231	20	1.8e-28	48.31%	2	P:vesicle-mediated transport; C:cellular_component	ExpAA=21.79	First60=0.00	PredHel=1	Topology=o208-230i
g6749.t1	hypothetical protein	95	0	null	NaN%	NA	-	ExpAA=21.83	First60=21.83	PredHel=1	Topology=o33-55i
g6765.t1	hypothetical protein	153	0	null	NaN%	NA	-	ExpAA=20.26	First60=0.01	PredHel=1	Topology=i90-109o
g6770.t1	hypothetical protein	138	1	4.8e-20	57.55%	2	C:membrane; C:integral component of membrane	ExpAA=81.77	First60=31.13	PredHel=4	Topology=i16-38o48-67i88-110o114-136i
g6783.t1	hypothetical protein	109	1	0.0203	55.56%	2	C:membrane; C:integral component of membrane	ExpAA=23.06	First60=2.41	PredHel=1	Topology=o59-81i
g6784.t1	Amino acid permease family protein	836	20	0.0	56.0%	3	F:transmembrane transporter activity; P:homeostatic process; C:cellular_component	ExpAA=256.92	First60=0.02	PredHel=12	Topology=o84-106i111-133o164-186i207-224o234-256i277-299o309-331i352-374o410-427i434-451o466-488i490-507o
g6792.t1	glycosyl transferase	332	20	9.27e-165	70.6%	4	F:transferase activity, transferring glycosyl groups; P:cellular protein modification process; C:endoplasmic reticulum; P:biosynthetic process	ExpAA=26.47	First60=20.33	PredHel=1	Topology=o10-27i
g6800.t1	nucleotide-sugar epimerase	620	20	1.31e-130	53.63%	1	F:molecular_function	ExpAA=21.99	First60=21.97	PredHel=1	Topology=i7-29o
g6801.t1	leucine-rich repeat domain-containing protein	744	20	8.22e-61	49.2%	5	P:polysaccharide catabolic process; F:calcium ion binding; C:membrane; F:hydrolase activity, hydrolyzing O-glycosyl compounds; P:nitrate assimilation	ExpAA=22.93	First60=0.03	PredHel=1	Topology=o715-737i
g6814.t1	Vesicle transport v-SNARE protein	199	3	9.89e-57	61.56%	5	P:vesicle-mediated transport; P:protein transport; C:cytoplasmic vesicle; P:vacuolar transport; F:molecular_function	ExpAA=21.19	First60=0.00	PredHel=1	Topology=i177-198o
g6826.t1	hypothetical protein	381	2	5.91e-26	45.93%	2	C:membrane; C:integral component of membrane	ExpAA=20.68	First60=0.00	PredHel=1	Topology=i107-129o
g6835.t1	hypothetical protein	347	8	2.06e-60	57.8%	2	C:membrane; C:integral component of membrane	ExpAA=22.87	First60=22.86	PredHel=1	Topology=i13-35o
g6837.t1	hypothetical protein	370	2	8.14e-55	58.58%	2	C:membrane; C:integral component of membrane	ExpAA=17.39	First60=17.13	PredHel=1	Topology=o4-21i
g6843.t1	hypothetical protein	808	11	1.04e-29	43.42%	2	C:membrane; C:integral component of membrane	ExpAA=23.02	First60=0.02	PredHel=1	Topology=o773-795i
g6852.t1	integral membrane protein, putative	390	20	0.0	63.84%	1	C:cellular_component	ExpAA=210.39	First60=28.24	PredHel=10	Topology=i12-34o54-76i96-118o128-147i154-175o190-209i222-244o272-294i307-326o336-358i
g6853.t1	ABC transporter family protein	768	20	6.65e-119	54.29%	4	F:ATPase activity; F:transmembrane transporter activity; F:ion binding; C:cellular_component	ExpAA=155.79	First60=11.96	PredHel=7	Topology=o49-68i199-221o255-277i290-312o317-339i348-370o390-412i
g6863.t1	hypothetical protein	469	11	2.34e-65	44.95%	1	F:transferase activity, transferring glycosyl groups	ExpAA=22.54	First60=22.52	PredHel=1	Topology=i9-31o
g6864.t1	hypothetical protein	971	0	null	NaN%	1	C:cell wall	ExpAA=22.68	First60=0.03	PredHel=1	Topology=o918-940i
g6867.t1	TBC domain containing protein	321	20	8.81e-78	53.3%	7	C:cell; P:activation of GTPase activity; F:GTPase activator activity; C:membrane; C:integral component of membrane; P:intracellular protein transport; F:Rab GTPase binding	ExpAA=22.65	First60=0.00	PredHel=1	Topology=o242-264i
g6884.t1	hypothetical protein	327	6	8.04e-50	50.93%	1	F:molecular_function	ExpAA=148.73	First60=0.01	PredHel=7	Topology=o73-95i108-130o140-157i178-197o212-234i243-265o275-297i
g6893.t1	Immuno-dominant variable surface antigen-like	1328	20	0.0	54.5%	2	C:membrane; C:integral component of membrane	ExpAA=22.92	First60=0.00	PredHel=1	Topology=o1291-1313i
g6923.t1	hypothetical protein	216	20	2.78e-97	62.4%	NA	-	ExpAA=19.06	First60=0.00	PredHel=1	Topology=i87-109o
g6924.t1	protein RER1 isoform X1	195	20	4.28e-57	62.61%	2	C:cytoplasm; C:organelle	ExpAA=79.39	First60=10.94	PredHel=4	Topology=i49-71o75-94i125-147o151-170i
g6925.t1	hypothetical protein	388	0	null	NaN%	NA	-	ExpAA=25.34	First60=22.09	PredHel=1	Topology=i13-35o
g6931.t1	hypothetical protein	101	0	null	NaN%	NA	-	ExpAA=22.47	First60=3.82	PredHel=1	Topology=o58-79i
g6933.t1	DUF4838 domain-containing protein	1058	20	2.26e-68	44.58%	5	P:xylan catabolic process; F:catalytic activity; C:membrane; C:integral component of membrane; F:alpha-glucuronidase activity	ExpAA=22.93	First60=0.01	PredHel=1	Topology=o1024-1046i
g6938.t1	leucine-rich repeat domain-containing protein	277	20	6.63e-09	56.0%	4	P:polysaccharide catabolic process; C:membrane; C:integral component of membrane; F:hydrolase activity, hydrolyzing O-glycosyl compounds	ExpAA=22.66	First60=0.00	PredHel=1	Topology=o229-251i
g6941.t1	hypothetical protein	388	2	1.09e-28	46.77%	2	C:membrane; C:integral component of membrane	ExpAA=22.74	First60=22.72	PredHel=1	Topology=i7-29o
g6947.t1	Ig domain-containing protein	1908	7	2.76e-24	48.14%	2	C:membrane; C:integral component of membrane	ExpAA=27.79	First60=0.00	PredHel=1	Topology=o1832-1854i
g6956.t1	hypothetical protein	117	4	2.58e-12	54.92%	2	C:membrane; C:integral component of membrane	ExpAA=53.04	First60=24.93	PredHel=2	Topology=i43-65o80-102i
g6961.t1	hypothetical protein	388	3	1.91e-128	64.42%	1	F:lipid binding	ExpAA=61.63	First60=31.17	PredHel=1	Topology=i29-48o
g6964.t1	hypothetical protein	328	3	1.78e-44	55.92%	9	F:nucleotide-sugar transmembrane transporter activity; P:transmembrane transport; P:carbohydrate derivative transport; F:transmembrane transporter activity; F:antiporter activity; C:membrane; C:integral component of membrane; C:Golgi apparatus; P:nucleobase-containing compound transport	ExpAA=162.43	First60=20.66	PredHel=8	Topology=i31-53o58-80i87-104o119-136i149-171o186-208i215-237o247-269i
g6970.t1	EH domain-containing protein 3-like protein	381	20	8.37e-54	52.78%	3	F:GTP binding; C:membrane; C:integral component of membrane	ExpAA=33.76	First60=0.00	PredHel=2	Topology=o306-323i336-353o
g6977.t1	DUF5057 domain-containing protein	710	20	1.99e-34	47.86%	3	C:membrane; C:integral component of membrane; F:carbohydrate binding	ExpAA=65.88	First60=0.00	PredHel=3	Topology=o562-581i602-621o636-658i
g6980.t1	choline/ethanolaminephosphotransferase 1	362	20	7.24e-123	54.58%	4	P:lipid metabolic process; P:biosynthetic process; C:cellular_component; F:molecular_function	ExpAA=180.14	First60=21.62	PredHel=8	Topology=i35-57o72-94i144-163o178-195i202-224o268-290i297-319o324-346i
g6982.t1	G-protein-coupled receptor family protein	496	20	4.91e-139	50.52%	2	F:transmembrane transporter activity; C:cellular_component	ExpAA=130.82	First60=11.97	PredHel=6	Topology=i47-69o241-263i297-316o326-348i369-391o433-455i
g6991.t1	phosphatidylcholine:ceramide cholinephosphotransferase 2-like isoform X6	264	20	8.47e-74	50.12%	2	C:cellular_component; F:molecular_function	ExpAA=113.06	First60=20.58	PredHel=5	Topology=o38-60i72-94o114-133i140-162o172-189i
g6996.t1	hypothetical protein	182	7	4.91e-30	50.06%	2	C:membrane; C:integral component of membrane	ExpAA=77.02	First60=35.41	PredHel=4	Topology=i13-35o40-56i119-138o142-164i
g6998.t1	Acyltransferase family protein	307	20	2.39e-118	53.39%	2	F:transferase activity, transferring acyl groups; C:cellular_component	ExpAA=69.45	First60=15.09	PredHel=3	Topology=i44-76o91-108i226-248o
g7003.t1	Syntaxin-61	231	20	8.66e-29	47.99%	2	P:vesicle-mediated transport; C:cellular_component	ExpAA=21.79	First60=0.00	PredHel=1	Topology=o208-230i
g7018.t1	calmegin	433	20	1.96e-100	61.82%	4	F:ion binding; C:endoplasmic reticulum; F:unfolded protein binding; P:protein folding	ExpAA=28.57	First60=0.01	PredHel=1	Topology=o378-400i
g7029.t1	MBOAT family protein	464	20	0.0	49.44%	1	C:cellular_component	ExpAA=160.11	First60=35.75	PredHel=7	Topology=o15-37i50-72o87-109i208-230o240-262i384-406o416-438i
g7038.t1	Clan AD, family A22, presenilin-like aspartic peptidase	391	20	2.39e-147	58.84%	5	C:nucleus; C:cytoplasm; P:protein maturation; F:peptidase activity; C:plasma membrane	ExpAA=172.49	First60=20.91	PredHel=8	Topology=i19-41o69-91i98-117o132-154i161-178o182-204i330-352o356-378i
g7049.t1	hypothetical protein	189	0	null	NaN%	NA	-	ExpAA=88.89	First60=35.78	PredHel=4	Topology=i13-32o47-69i82-101o161-183i
g7072.t1	Dolichyl-phosphate-mannose-protein mannosyltransferase	420	20	3.79e-171	56.52%	4	F:transferase activity, transferring glycosyl groups; P:cellular protein modification process; P:biosynthetic process; C:cellular_component	ExpAA=180.64	First60=23.37	PredHel=8	Topology=o34-53i58-80o85-107i114-136o156-178i273-295o323-342i354-376o
g7078.t1	hypothetical protein	314	6	2.45e-15	45.27%	1	F:molecular_function	ExpAA=19.27	First60=0.00	PredHel=1	Topology=o291-308i
g7085.t1	leucine-rich repeat domain-containing protein	330	20	5.25e-07	63.44%	4	P:polysaccharide catabolic process; C:membrane; C:integral component of membrane; F:hydrolase activity, hydrolyzing O-glycosyl compounds	ExpAA=82.99	First60=0.05	PredHel=4	Topology=i71-93o193-215i228-247o262-284i
g7094.t1	sel1 repeat family protein	570	20	3.2e-147	45.21%	1	F:molecular_function	ExpAA=21.15	First60=0.00	PredHel=1	Topology=o547-569i
g7105.t1	hypothetical protein	232	6	9.89e-85	65.36%	2	C:membrane; C:integral component of membrane	ExpAA=38.89	First60=21.52	PredHel=1	Topology=i21-43o
g7128.t1	choline transporter-like protein 2 isoform X3	671	20	0.0	52.23%	1	C:cellular_component	ExpAA=223.79	First60=21.67	PredHel=9	Topology=o35-57i235-257o262-284i314-336o364-386i420-442o476-498i578-596o606-628i
g7145.t1	RHS repeat-associated core domain-containing protein	103	7	2.35e-07	55.3%	5	C:membrane; P:proteolysis; C:integral component of membrane; F:serine-type endopeptidase activity; F:hydrolase activity, acting on glycosyl bonds	ExpAA=22.36	First60=22.36	PredHel=1	Topology=o15-37i
g7158.t1	hypothetical protein	327	6	3.21e-64	51.75%	2	C:membrane; C:integral component of membrane	ExpAA=65.06	First60=0.24	PredHel=3	Topology=o179-201i206-225o276-298i
g7168.t1	protein KRTCAP2-like	134	20	5.82e-18	60.15%	1	C:cellular_component	ExpAA=66.39	First60=38.16	PredHel=3	Topology=i12-31o35-57i78-100o
g7173.t1	V-type proton ATPase 16 kDa proteolipid subunit	159	20	6.79e-83	74.97%	3	F:transmembrane transporter activity; C:protein-containing complex; C:vacuole	ExpAA=91.31	First60=29.53	PredHel=4	Topology=i12-34o54-76i89-111o126-148i
g7179.t1	Acyltransferase family protein	308	20	1.83e-80	52.45%	1	F:transferase activity, transferring acyl groups	ExpAA=59.16	First60=15.81	PredHel=2	Topology=i42-75o85-107i
g7195.t1	translocon-associated protein subunit gamma-like	165	8	7.58e-37	57.41%	2	P:protein targeting; C:cellular_component	ExpAA=83.16	First60=21.80	PredHel=4	Topology=i36-58o68-90i110-132o142-164i
g7197.t1	Clan MA, family M48, Ste24 endopeptidase-like metallopeptidase	391	20	3.4e-134	57.4%	3	P:protein maturation; F:peptidase activity; C:organelle	ExpAA=109.95	First60=10.16	PredHel=6	Topology=i38-60o80-102i123-142o157-179i264-283o298-320i
g7201.t1	hypothetical protein	462	10	5.86e-87	49.41%	2	C:membrane; C:integral component of membrane	ExpAA=21.79	First60=1.22	PredHel=1	Topology=i59-81o
g7205.t1	Integral membrane protein	235	20	2.24e-90	62.69%	2	F:transmembrane transporter activity; C:cellular_component	ExpAA=116.15	First60=29.73	PredHel=4	Topology=o25-44i117-139o149-167i172-191o
g7207.t1	hypothetical protein	326	14	2.74e-28	46.23%	1	F:molecular_function	ExpAA=19.94	First60=0.78	PredHel=1	Topology=o302-319i
g7214.t1	hypothetical protein	1092	20	0.0	54.69%	1	F:lipid binding	ExpAA=204.76	First60=0.02	PredHel=9	Topology=o501-523i624-646o682-704i724-746o766-788i825-844o896-918i938-960o1001-1023i
g7236.t1	Ser/Thr protein phosphatase	547	20	4.41e-110	44.76%	1	F:molecular_function	ExpAA=131.49	First60=0.04	PredHel=6	Topology=i336-358o373-395i402-421o450-472i485-507o511-533i
g7241.t1	hypothetical protein	457	17	1.55e-110	49.95%	2	C:membrane; C:integral component of membrane	ExpAA=22.91	First60=20.05	PredHel=1	Topology=i19-41o
g7259.t1	putative beta-1,4-mannosyl-glycoprotein beta-1,4-N-acetylglucosaminyltransferase	1877	7	7.83e-81	61.06%	4	F:transferase activity, transferring glycosyl groups; P:cellular protein modification process; P:biosynthetic process; C:cellular_component	ExpAA=24.45	First60=0.00	PredHel=1	Topology=o1468-1490i
g7261.t1	hypothetical protein	473	2	1.41e-14	47.02%	2	C:membrane; C:integral component of membrane	ExpAA=90.47	First60=29.98	PredHel=4	Topology=i12-34o54-76i88-110o265-287i
g7262.t1	hypothetical protein	556	7	6.63e-54	54.9%	1	C:cellular_component	ExpAA=22.55	First60=0.00	PredHel=1	Topology=o514-536i
g7275.t1	Clan S, family S54, Rhomboid-like serine peptidase	439	20	5.01e-81	56.0%	2	F:peptidase activity; C:cellular_component	ExpAA=153.95	First60=0.00	PredHel=7	Topology=i186-208o245-267i280-302o307-326i333-355o359-381i388-410o
g7283.t1	Thioredoxin family protein	336	20	3.09e-80	46.45%	9	C:cell; F:protein disulfide isomerase activity; C:membrane; C:integral component of membrane; P:cell redox homeostasis; C:endoplasmic reticulum; P:protein folding; P:response to endoplasmic reticulum stress; F:isomerase activity	ExpAA=22.60	First60=0.00	PredHel=1	Topology=o302-324i
g7287.t1	Synaptobrevin family protein	238	20	6.59e-22	47.77%	2	P:vesicle-mediated transport; C:cellular_component	ExpAA=22.25	First60=0.14	PredHel=1	Topology=o190-212i
g7308.t1	hypothetical protein	371	0	null	NaN%	NA	-	ExpAA=23.00	First60=0.00	PredHel=1	Topology=o339-361i
g7313.t1	phospholipid-translocating P-type ATPase	1982	20	0.0	63.82%	6	P:membrane organization; C:endosome; P:vesicle-mediated transport; F:ion binding; C:Golgi apparatus; C:plasma membrane	ExpAA=109.51	First60=9.35	PredHel=3	Topology=i45-67o77-99i278-300o
g7318.t1	Adenylate and Guanylate cyclase catalytic domain containing protein	591	20	2.11e-138	53.52%	6	P:small molecule metabolic process; P:signal transduction; F:lyase activity; P:cellular nitrogen compound metabolic process; P:biosynthetic process; C:cellular_component	ExpAA=33.22	First60=9.84	PredHel=1	Topology=i171-193o
g7342.t1	SDR family NAD(P)-dependent oxidoreductase	177	20	6.97e-53	69.98%	1	F:oxidoreductase activity	ExpAA=19.18	First60=19.18	PredHel=1	Topology=i13-35o
g7347.t1	hypothetical protein	379	0	null	NaN%	NA	-	ExpAA=22.90	First60=0.00	PredHel=1	Topology=o344-366i
g7348.t1	Legume-like lectin family protein	427	20	4.29e-88	47.4%	2	C:cytoplasm; C:organelle	ExpAA=20.63	First60=0.00	PredHel=1	Topology=o393-415i
g7357.t1	manganese-transporting ATPase 13A1	1140	20	0.0	57.72%	4	F:ATPase activity; P:homeostatic process; P:transport; C:cellular_component	ExpAA=204.44	First60=20.00	PredHel=8	Topology=i17-35o71-93i398-420o908-927i940-962o982-1004i1016-1038o1062-1084i
g7372.t1	Legume-like lectin family protein	415	13	6.71e-49	42.97%	1	C:organelle	ExpAA=22.50	First60=0.02	PredHel=1	Topology=o381-403i
g7376.t1	leucine-rich repeat domain-containing protein	539	20	6.41e-55	61.86%	3	F:calcium ion binding; C:membrane; C:integral component of membrane	ExpAA=61.40	First60=0.00	PredHel=1	Topology=o465-487i
g7404.t1	DUF5057 domain-containing protein	685	20	1.39e-51	49.26%	2	C:membrane; C:integral component of membrane	ExpAA=22.72	First60=0.00	PredHel=1	Topology=o614-636i
g7405.t1	TPR-repeat-containing protein	672	20	1.87e-51	49.44%	2	C:membrane; C:integral component of membrane	ExpAA=22.65	First60=0.00	PredHel=1	Topology=o603-625i
g7406.t1	DUF5057 domain-containing protein	687	20	2.59e-58	49.96%	2	C:membrane; C:integral component of membrane	ExpAA=22.64	First60=0.00	PredHel=1	Topology=o618-640i
g7440.t1	leucine-rich repeat domain-containing protein	741	20	1.17e-63	45.11%	2	C:membrane; C:integral component of membrane	ExpAA=23.20	First60=0.03	PredHel=1	Topology=o697-719i
g7447.t1	hypothetical protein	358	2	2.44e-25	48.72%	2	C:membrane; C:integral component of membrane	ExpAA=25.14	First60=0.02	PredHel=1	Topology=o306-328i
g7454.t1	hypothetical protein	512	20	1.9e-76	42.74%	2	C:membrane; C:integral component of membrane	ExpAA=23.08	First60=22.89	PredHel=1	Topology=i24-46o
g7462.t1	hypothetical protein	321	7	1.64e-65	47.38%	2	C:membrane; C:integral component of membrane	ExpAA=152.62	First60=22.78	PredHel=8	Topology=o33-55i76-98o118-135i142-160o164-183i190-211o226-248i295-314o
g7466.t1	hypothetical protein	488	20	6.8e-104	45.72%	1	F:transferase activity, transferring glycosyl groups	ExpAA=22.20	First60=22.17	PredHel=1	Topology=i9-31o
g7467.t1	Signal recognition particle receptor subunit beta	224	20	7.06e-67	57.48%	2	F:ion binding; C:cellular_component	ExpAA=23.02	First60=22.92	PredHel=1	Topology=o4-26i
g7478.t1	p1/s1 nuclease	297	20	3.8e-85	47.04%	3	F:nuclease activity; P:nucleobase-containing compound catabolic process; P:DNA metabolic process	ExpAA=19.12	First60=0.00	PredHel=1	Topology=o273-291i
g7509.t1	nudC domain-containing protein 1 isoform X1	338	17	1.8e-29	50.28%	1	F:molecular_function	ExpAA=20.84	First60=0.00	PredHel=1	Topology=o312-334i
g7527.t1	Synaptic glycoprotein SC2	282	20	1.61e-108	57.34%	5	P:small molecule metabolic process; F:oxidoreductase activity; P:lipid metabolic process; P:biosynthetic process; C:cellular_component	ExpAA=90.88	First60=0.00	PredHel=3	Topology=i139-161o171-193i226-248o
g7541.t1	Ser/Thr protein phosphatase	621	20	4.68e-123	47.63%	1	F:molecular_function	ExpAA=137.00	First60=22.08	PredHel=6	Topology=i7-29o397-419i458-480o511-533i540-562o567-589i
g7545.t1	phosphate translocator protein	299	20	1.93e-108	60.74%	2	F:transmembrane transporter activity; C:cellular_component	ExpAA=146.25	First60=37.06	PredHel=7	Topology=i13-32o42-64i71-88o92-109i165-187o192-214i227-244o
g7557.t1	hypothetical protein	545	4	4.36e-56	45.16%	1	C:cellular_component	ExpAA=92.82	First60=22.73	PredHel=4	Topology=i5-27o222-244i257-279o493-515i
g7560.t1	hypothetical protein	772	10	4.65e-33	48.27%	2	C:membrane; C:integral component of membrane	ExpAA=22.84	First60=0.00	PredHel=1	Topology=o740-762i
g7562.t1	hypothetical protein	122	20	9.76e-08	53.92%	2	C:membrane; C:integral component of membrane	ExpAA=65.74	First60=22.63	PredHel=3	Topology=i34-56o60-82i95-114o
g7587.t1	T9SS type A sorting domain-containing protein	397	20	1.5e-128	43.04%	1	F:molecular_function	ExpAA=22.74	First60=22.68	PredHel=1	Topology=i26-48o
g7588.t1	Synaptobrevin family protein	226	20	5.08e-89	57.2%	2	P:vesicle-mediated transport; C:cellular_component	ExpAA=21.15	First60=0.06	PredHel=1	Topology=i195-214o
g7610.t1	leucine-rich repeat domain-containing protein	670	20	1.75e-73	52.14%	7	F:ATP binding; P:polysaccharide catabolic process; C:membrane; C:integral component of membrane; F:protein kinase activity; F:hydrolase activity, hydrolyzing O-glycosyl compounds; P:protein phosphorylation	ExpAA=22.89	First60=0.00	PredHel=1	Topology=o624-646i
g7662.t1	putative serine incorporator	371	20	6.4e-140	52.73%	1	C:cellular_component	ExpAA=215.22	First60=21.09	PredHel=10	Topology=o25-42i63-85o100-122i134-153o168-190i197-219o224-246i253-275o302-324i337-359o
g7663.t1	hypothetical protein	823	5	1.22e-129	48.2%	6	C:nucleus; C:cell; C:cytoplasm; F:nuclear import signal receptor activity; P:protein import into nucleus; F:nuclear localization sequence binding	ExpAA=45.22	First60=1.54	PredHel=2	Topology=o607-629i760-779o
g7673.t1	ABC transporter family protein	595	20	0.0	65.97%	4	F:ATPase activity; F:transmembrane transporter activity; F:ion binding; C:plasma membrane	ExpAA=124.85	First60=22.12	PredHel=6	Topology=i38-60o89-111i156-175o180-197i262-284o297-319i
g7674.t1	ABC transporter family protein	704	20	0.0	68.12%	4	F:ATPase activity; F:transmembrane transporter activity; F:ion binding; C:cellular_component	ExpAA=113.33	First60=20.51	PredHel=5	Topology=o40-62i104-126o201-223i278-297o312-334i
g7687.t1	ABC transporter family protein	468	20	0.0	73.79%	4	F:ATPase activity; F:transmembrane transporter activity; F:ion binding; C:cellular_component	ExpAA=78.64	First60=30.13	PredHel=4	Topology=i21-40o44-66i122-141o161-183i
g7699.t1	PAP2 superfamily protein	252	20	4.44e-59	55.29%	4	F:phosphatidate phosphatase activity; C:membrane; C:integral component of membrane; P:dephosphorylation	ExpAA=117.30	First60=23.76	PredHel=6	Topology=i13-35o59-81i94-116o155-174i181-203o213-230i
g7703.t1	ABC transporter family protein	687	20	0.0	70.79%	4	F:ATPase activity; F:transmembrane transporter activity; F:ion binding; C:cellular_component	ExpAA=106.58	First60=5.91	PredHel=4	Topology=o57-79i100-122o197-219i286-308o
g7704.t1	ABC transporter family protein	592	20	0.0	69.07%	4	F:ATPase activity; F:transmembrane transporter activity; F:ion binding; C:plasma membrane	ExpAA=126.65	First60=22.62	PredHel=6	Topology=i36-58o73-95i153-172o177-199i263-285o295-317i
g7706.t1	hypothetical protein	245	2	0.00899	61.17%	3	P:vesicle-mediated transport; C:membrane; C:integral component of membrane	ExpAA=22.61	First60=0.00	PredHel=1	Topology=i220-242o
g7708.t1	Laminin A family protein	623	20	0.0	55.25%	1	F:molecular_function	ExpAA=22.89	First60=0.01	PredHel=1	Topology=o583-605i
g7713.t1	endoplasmic reticulum-Golgi intermediate compartment protein 3	273	20	4.64e-89	52.12%	3	P:vesicle-mediated transport; C:cytoplasm; C:organelle	ExpAA=22.51	First60=0.00	PredHel=1	Topology=o237-259i
g7746.t1	UDP-N-acetylglucosamine transferase subunit ALG14-like	209	20	1.78e-97	64.2%	6	F:transferase activity, transferring glycosyl groups; P:lipid metabolic process; P:cellular protein modification process; C:protein-containing complex; C:endoplasmic reticulum; P:biosynthetic process	ExpAA=73.68	First60=20.84	PredHel=3	Topology=o4-26i104-123o138-160i
g7768.t1	ABC transporter family protein	602	20	0.0	70.09%	4	F:ATPase activity; F:transmembrane transporter activity; F:ion binding; C:plasma membrane	ExpAA=112.66	First60=22.81	PredHel=4	Topology=i37-59o79-101i270-292o302-324i
g7772.t1	bacterial Ig-like domain protein	514	20	4.94e-24	46.8%	3	C:membrane; C:integral component of membrane; F:carbohydrate binding	ExpAA=41.29	First60=0.55	PredHel=1	Topology=o443-465i
g7774.t1	hypothetical protein	842	14	6.49e-155	47.05%	8	C:cell; C:nucleus; C:cytoplasm; F:nuclear import signal receptor activity; P:protein import into nucleus; P:intracellular protein transport; F:Ran GTPase binding; F:nuclear localization sequence binding	ExpAA=16.08	First60=0.44	PredHel=1	Topology=i209-231o
g7779.t1	DHHC zinc finger domain containing protein	253	20	1.69e-56	51.21%	2	F:transferase activity, transferring acyl groups; C:cellular_component	ExpAA=91.09	First60=40.56	PredHel=4	Topology=i7-29o44-66i144-166o181-203i
g7782.t1	glycosyltransferase	393	20	6.03e-41	50.51%	1	F:molecular_function	ExpAA=18.08	First60=18.08	PredHel=1	Topology=i7-24o
g7783.t1	glycosyltransferase	394	20	1.99e-40	50.1%	1	F:molecular_function	ExpAA=18.11	First60=18.08	PredHel=1	Topology=i7-24o
g7798.t1	DHHC zinc finger domain containing protein	149	4	3.63e-24	56.57%	1	F:molecular_function	ExpAA=32.03	First60=28.54	PredHel=2	Topology=i21-38o42-64i
g7804.t1	CAMK family protein kinase	251	20	5.64e-40	56.4%	3	F:ion binding; P:cellular protein modification process; F:kinase activity	ExpAA=14.00	First60=14.00	PredHel=1	Topology=i13-31o
g7806.t1	Clan SB, family S8, subtilisin-like serine peptidase	770	20	0.0	49.81%	1	F:peptidase activity	ExpAA=22.62	First60=0.00	PredHel=1	Topology=o728-750i
g7812.t1	Acyltransferase family protein	805	20	1.27e-78	55.47%	1	F:transferase activity, transferring acyl groups	ExpAA=34.34	First60=0.00	PredHel=1	Topology=o544-566i
g7820.t1	Vesicle-associated membrane protein	216	20	6.28e-71	53.81%	2	P:vesicle-mediated transport; C:cellular_component	ExpAA=23.64	First60=0.77	PredHel=1	Topology=o187-209i
g7827.t1	hypothetical protein	332	5	1.24e-61	53.11%	2	C:membrane; C:integral component of membrane	ExpAA=68.56	First60=0.00	PredHel=3	Topology=o185-207i212-234o281-303i
g7833.t1	facilitator of iron transport 1-like	1082	5	3.15e-51	58.09%	3	C:cytoskeleton; P:cytoskeleton organization; F:cytoskeletal protein binding	ExpAA=23.09	First60=0.00	PredHel=1	Topology=o1032-1054i
g7840.t1	Sodium:sulfate symporter transmembrane region family protein	702	20	0.0	57.16%	3	P:small molecule metabolic process; F:transmembrane transporter activity; C:cellular_component	ExpAA=242.77	First60=0.00	PredHel=11	Topology=o230-252i269-291o314-336i359-378o449-471i492-514o524-542i549-571o586-608i615-637o674-696i
g7845.t1	E3 ubiquitin-protein ligase RNF5, putative	237	20	4.42e-44	60.8%	3	F:metal ion binding; C:membrane; C:integral component of membrane	ExpAA=17.23	First60=0.00	PredHel=1	Topology=i214-236o
g7849.t1	CAP domain-containing protein	849	20	1.05e-45	49.18%	2	C:membrane; C:integral component of membrane	ExpAA=23.14	First60=0.00	PredHel=1	Topology=o814-836i
g7854.t1	V-type proton ATPase 16 kDa proteolipid subunit 2	165	20	1.36e-84	70.21%	3	F:transmembrane transporter activity; C:protein-containing complex; C:vacuole	ExpAA=93.33	First60=26.23	PredHel=4	Topology=o15-37i59-81o96-118i131-153o
g7855.t1	hypothetical protein	397	1	2.6e-06	52.83%	2	C:membrane; C:integral component of membrane	ExpAA=20.12	First60=0.00	PredHel=1	Topology=o373-395i
g7877.t1	manganese-transporting ATPase 13A1	1176	20	0.0	57.45%	2	F:ion binding; C:cellular_component	ExpAA=176.50	First60=19.38	PredHel=8	Topology=i12-29o72-94i399-418o882-904i909-926o941-963i1023-1045o1063-1085i
g7886.t1	leucine-rich repeat domain-containing protein	289	20	4.15e-05	54.5%	1	F:calcium ion binding	ExpAA=62.28	First60=5.96	PredHel=2	Topology=i185-207o222-244i
g7897.t1	hypothetical protein	160	1	2.78e-05	51.9%	2	C:membrane; C:integral component of membrane	ExpAA=47.84	First60=24.84	PredHel=2	Topology=o24-46i126-148o
g7898.t1	endoplasmic reticulum-Golgi intermediate compartment protein 3-like	246	20	3.66e-52	51.32%	1	C:cellular_component	ExpAA=19.71	First60=0.00	PredHel=1	Topology=i205-222o
g7902.t1	Oligosaccharyl transferase STT3 subunit family protein	679	20	0.0	65.88%	4	F:transferase activity, transferring glycosyl groups; P:cellular protein modification process; P:biosynthetic process; C:cellular_component	ExpAA=251.84	First60=20.73	PredHel=11	Topology=o10-32i106-128o138-157i164-186o201-223i230-252o262-280i300-322o351-373i385-407o437-459i
g7921.t1	Thioredoxin family protein	314	8	8.66e-21	44.59%	4	C:cell; C:membrane; C:integral component of membrane; P:cell redox homeostasis	ExpAA=22.57	First60=0.00	PredHel=1	Topology=i286-308o
g7937.t1	Leucine rich repeat-containing protein	840	20	1.81e-101	50.67%	3	P:polysaccharide catabolic process; F:calcium ion binding; F:hydrolase activity, hydrolyzing O-glycosyl compounds	ExpAA=23.01	First60=0.03	PredHel=1	Topology=o734-756i
g7955.t1	STE family protein kinase	713	20	0.0	67.74%	5	C:cytoplasm; P:signal transduction; F:ion binding; P:cellular protein modification process; F:kinase activity	ExpAA=22.02	First60=0.01	PredHel=1	Topology=o676-698i
g7958.t1	XYPPX repeat family protein	555	20	0.0	53.69%	2	C:membrane; C:integral component of membrane	ExpAA=219.42	First60=0.00	PredHel=10	Topology=i115-137o165-187i192-214o218-240i267-289o309-331i352-374o389-411i451-473o483-502i
g7963.t1	Sodium:sulfate symporter transmembrane region family protein	525	20	0.0	65.66%	3	P:small molecule metabolic process; F:transmembrane transporter activity; C:cellular_component	ExpAA=245.24	First60=12.08	PredHel=10	Topology=i48-70o80-102i140-159o174-196i217-239o261-283i333-355o365-387i400-422o498-520i
g7966.t1	CDP-diacylglycerol--glycerol-3-phosphate 3-phosphatidyltransferase	123	20	9.4e-40	59.16%	4	P:lipid metabolic process; P:biosynthetic process; C:cellular_component; F:molecular_function	ExpAA=33.14	First60=8.67	PredHel=1	Topology=o83-105i
g7990.t1	hypothetical protein	336	8	4.19e-71	52.2%	NA	-	ExpAA=19.51	First60=0.00	PredHel=1	Topology=o273-295i
g7995.t1	hypothetical protein	107	1	0.00524	56.73%	2	C:membrane; C:integral component of membrane	ExpAA=40.56	First60=14.04	PredHel=2	Topology=i47-69o79-97i
g7998.t1	putative serine/threonine-protein kinase clkA	677	20	5.19e-18	51.42%	6	F:actin binding; C:membrane; C:integral component of membrane; F:clathrin binding; F:phospholipid binding; P:endocytosis	ExpAA=22.98	First60=0.01	PredHel=1	Topology=o603-625i
g8006.t1	hypothetical protein	859	20	0.0	48.59%	1	C:cellular_component	ExpAA=145.26	First60=1.07	PredHel=7	Topology=i105-122o153-175i196-218o275-292i299-321o325-347i354-376o
g8008.t1	CAP domain-containing protein	567	20	5.69e-18	43.98%	2	C:membrane; C:integral component of membrane	ExpAA=23.04	First60=0.00	PredHel=1	Topology=o531-553i
g8009.t1	Dolichyl-phosphate-mannose-protein mannosyltransferase	456	20	0.0	58.98%	4	F:transferase activity, transferring glycosyl groups; P:cellular protein modification process; P:biosynthetic process; C:cellular_component	ExpAA=162.02	First60=0.01	PredHel=7	Topology=i95-117o127-149i162-184o199-218i313-335o355-377i390-412o
g8016.t1	discoidin domain-containing protein	454	20	2.78e-82	49.78%	1	F:molecular_function	ExpAA=22.97	First60=22.87	PredHel=1	Topology=i20-42o
g8021.t1	PAP2 superfamily protein	248	20	1.62e-53	55.92%	6	F:phosphatidate phosphatase activity; F:peroxidase activity; C:membrane; C:integral component of membrane; P:cellular oxidant detoxification; P:dephosphorylation	ExpAA=106.50	First60=23.25	PredHel=5	Topology=i13-35o59-81i94-116o183-201i214-229o
g8025.t1	dolichol kinase-like	467	20	8.15e-162	58.08%	4	P:lipid metabolic process; P:biosynthetic process; C:cellular_component; F:kinase activity	ExpAA=268.14	First60=25.35	PredHel=13	Topology=o28-47i56-75o79-96i130-152o156-178i185-202o206-228i235-254o269-303i334-351o366-385i398-417o449-466i
g8045.t1	hypothetical protein	321	9	2.54e-49	49.56%	1	F:molecular_function	ExpAA=20.46	First60=0.02	PredHel=1	Topology=o296-316i
g8046.t1	Bromodomain containing protein	2514	20	0.0	59.95%	2	C:cellular_component; F:molecular_function	ExpAA=22.82	First60=0.00	PredHel=1	Topology=o2477-2499i
g8072.t1	hypothetical protein	310	3	4e-19	46.44%	6	P:monovalent inorganic cation transport; P:ion transmembrane transport; F:cation channel activity; P:cation transmembrane transport; C:membrane; C:integral component of membrane	ExpAA=116.12	First60=7.51	PredHel=5	Topology=o58-80i87-109o119-136i149-171o213-232i
g8073.t1	hypothetical protein	487	0	null	NaN%	NA	-	ExpAA=39.55	First60=0.00	PredHel=1	Topology=o345-367i
g8080.t1	hypothetical protein	529	20	0.0	58.9%	1	C:cellular_component	ExpAA=196.51	First60=4.08	PredHel=9	Topology=i77-99o104-123i165-184o204-226i239-261o288-310i317-334o344-363i370-392o
g8088.t1	V-type ATPase subunit family protein	790	20	0.0	55.89%	3	F:transmembrane transporter activity; C:protein-containing complex; C:vacuole	ExpAA=159.35	First60=0.00	PredHel=7	Topology=o416-438i451-473o532-554i561-583o635-652i673-695o726-748i
g8102.t1	Carbohydrate binding domain-containing protein	384	20	3.36e-70	55.34%	3	C:membrane; C:integral component of membrane; F:hydrolase activity, acting on glycosyl bonds	ExpAA=23.07	First60=0.00	PredHel=1	Topology=o355-377i
g8105.t1	XYPPX repeat family protein	598	20	4.98e-108	45.54%	2	C:membrane; C:integral component of membrane	ExpAA=176.77	First60=0.00	PredHel=8	Topology=i152-174o189-211i216-238o248-270i291-313o323-345i489-508o518-540i
g8108.t1	Ig domain-containing protein	536	20	9.31e-25	47.64%	2	C:membrane; C:integral component of membrane	ExpAA=60.77	First60=0.59	PredHel=3	Topology=o365-387i431-448o463-485i
g8111.t1	hypothetical protein	384	12	1.11e-75	49.38%	2	C:membrane; C:integral component of membrane	ExpAA=21.51	First60=21.51	PredHel=1	Topology=i7-29o
g8113.t1	Peptidase C39 like family protein	299	20	1.54e-29	52.52%	2	C:membrane; C:integral component of membrane	ExpAA=23.68	First60=22.57	PredHel=1	Topology=i12-34o
g8114.t1	Papain-like cysteine protease AvrRpt2	274	20	1.88e-45	56.0%	4	C:membrane; P:proteolysis; C:integral component of membrane; F:peptidase activity	ExpAA=22.69	First60=22.66	PredHel=1	Topology=i7-29o
g8127.t1	RhoGEF domain containing protein	424	20	4.16e-56	49.66%	3	P:biological_process; C:cellular_component; F:enzyme binding	ExpAA=19.31	First60=19.10	PredHel=1	Topology=i20-42o
g8144.t1	ectonucleoside triphosphate diphosphohydrolase 3	415	20	0.0	52.35%	2	C:cellular_component; F:molecular_function	ExpAA=23.77	First60=0.28	PredHel=1	Topology=o379-401i
g8152.t1	zinc finger 91-like protein	229	13	6.21e-11	57.9%	10	F:nucleic acid binding; P:opioid receptor signaling pathway; F:opioid receptor activity; F:signaling receptor activity; C:membrane; P:proteolysis; F:serine-type peptidase activity; F:serine-type endopeptidase activity; F:peptidase activity; F:hydrolase activity	ExpAA=20.77	First60=0.00	PredHel=1	Topology=i208-227o
g8161.t1	Alpha amylase, catalytic domain containing protein	538	20	0.0	70.58%	2	P:carbohydrate metabolic process; F:hydrolase activity, acting on glycosyl bonds	ExpAA=24.16	First60=22.08	PredHel=1	Topology=i24-46o
g8166.t1	hypothetical protein	600	20	3e-101	45.09%	2	C:membrane; C:integral component of membrane	ExpAA=277.91	First60=39.43	PredHel=13	Topology=o4-22i29-51o61-80i92-114o183-205i212-234o258-280i292-314o329-348i368-390o395-414i421-443o453-475i
g8167.t1	MBOAT family protein	436	20	1.95e-127	46.77%	4	F:transferase activity, transferring acyl groups; C:membrane; C:integral component of membrane; F:transferase activity	ExpAA=211.41	First60=41.52	PredHel=10	Topology=i7-26o41-63i68-90o105-124i146-168o193-212i225-247o328-350i370-389o404-423i
g8170.t1	Clan SB, family S8, subtilisin-like serine peptidase	889	20	0.0	50.63%	1	F:peptidase activity	ExpAA=23.49	First60=0.00	PredHel=1	Topology=o836-858i
g8180.t1	Clan SB, family S8, subtilisin-like serine peptidase	994	20	4.93e-57	49.2%	1	F:peptidase activity	ExpAA=23.10	First60=0.00	PredHel=1	Topology=o961-983i
g8184.t1	hypothetical protein	488	0	null	NaN%	1	F:lipid binding	ExpAA=23.12	First60=22.84	PredHel=1	Topology=i5-27o
g8192.t1	hypothetical protein	691	0	null	NaN%	NA	-	ExpAA=20.01	First60=0.00	PredHel=1	Topology=o610-629i
g8194.t1	DUF5057 domain-containing protein	703	20	1.86e-57	48.25%	2	C:membrane; C:integral component of membrane	ExpAA=22.56	First60=0.00	PredHel=1	Topology=o626-648i
g8195.t1	Sodium:sulfate symporter transmembrane region family protein	335	20	1.63e-140	64.99%	3	P:small molecule metabolic process; F:transmembrane transporter activity; C:cellular_component	ExpAA=169.68	First60=30.63	PredHel=8	Topology=i2-24o39-61i74-96o122-141i148-170o214-236i257-276o308-330i
g8201.t1	hypothetical protein	494	2	3.66e-70	49.25%	1	F:molecular_function	ExpAA=21.99	First60=0.00	PredHel=1	Topology=o463-485i
g8202.t1	leucine-rich repeat domain-containing protein	888	20	2.09e-114	50.63%	7	C:extracellular space; P:polysaccharide catabolic process; F:metallocarboxypeptidase activity; P:peptide metabolic process; F:calcium ion binding; P:protein processing; F:hydrolase activity, hydrolyzing O-glycosyl compounds	ExpAA=23.33	First60=0.06	PredHel=1	Topology=o809-831i
g8217.t1	UDP-N-acetylglucosamine--dolichyl-phosphate N-acetylglucosaminephosphotransferase-like	387	20	2.55e-157	64.62%	5	P:lipid metabolic process; P:cellular protein modification process; P:biosynthetic process; C:cellular_component; F:molecular_function	ExpAA=222.90	First60=36.78	PredHel=11	Topology=i20-39o43-65i86-108o118-135i147-169o189-211i218-237o241-263i268-290o295-317i359-381o
g8239.t1	putative serine/threonine-protein kinase clkA	383	1	0.0291	51.42%	NA	-	ExpAA=66.67	First60=6.24	PredHel=2	Topology=i277-299o314-336i
g8249.t1	DHHC zinc finger domain containing protein	222	20	2.08e-42	50.27%	2	F:transferase activity, transferring acyl groups; C:cellular_component	ExpAA=54.90	First60=0.61	PredHel=2	Topology=i86-108o123-145i
g8250.t1	small GTP-binding protein	193	20	3.91e-43	64.0%	4	P:signal transduction; F:GTPase activity; F:ion binding; C:cellular_component	ExpAA=17.26	First60=17.26	PredHel=1	Topology=o10-32i
g8259.t1	hypothetical protein	799	16	2.61e-147	40.47%	2	C:membrane; C:integral component of membrane	ExpAA=22.99	First60=0.00	PredHel=1	Topology=o726-748i
g8266.t1	hypothetical protein	478	13	1.3e-101	47.96%	1	F:transferase activity, transferring glycosyl groups	ExpAA=21.64	First60=21.33	PredHel=1	Topology=i9-31o
g8279.t1	leucine-rich repeat domain-containing protein	666	20	9.48e-77	50.72%	2	C:membrane; C:integral component of membrane	ExpAA=23.36	First60=0.38	PredHel=1	Topology=o624-646i
g8284.t1	hypothetical protein	121	0	null	NaN%	NA	-	ExpAA=22.31	First60=0.01	PredHel=1	Topology=i89-111o
g8296.t1	hypothetical protein	246	0	null	NaN%	NA	-	ExpAA=21.57	First60=0.00	PredHel=1	Topology=o192-214i
g8299.t1	calcium-translocating P-type ATPase, PMCA-type family protein	800	20	0.0	70.48%	3	F:transmembrane transporter activity; F:ion binding; C:cellular_component	ExpAA=127.85	First60=0.00	PredHel=6	Topology=i88-110o120-139i283-305o325-347i732-754o764-781i
g8301.t1	calcium-translocating P-type ATPase, PMCA-type family protein	984	20	0.0	69.1%	3	F:transmembrane transporter activity; F:ion binding; C:cellular_component	ExpAA=204.26	First60=0.00	PredHel=10	Topology=i82-101o106-128i271-293o313-335i720-742o747-769i796-815o830-847i860-882o897-919i
g8317.t1	bacterial Ig-like domain protein	448	20	4.74e-28	46.8%	3	C:membrane; C:integral component of membrane; F:carbohydrate binding	ExpAA=23.11	First60=0.00	PredHel=1	Topology=o415-437i
g8323.t1	hypothetical protein	486	0	null	NaN%	NA	-	ExpAA=50.84	First60=0.00	PredHel=3	Topology=o327-346i353-372o387-409i
g8329.t1	PQ loop repeat family protein	262	20	2.95e-99	54.31%	2	F:transmembrane transporter activity; C:cellular_component	ExpAA=148.67	First60=21.48	PredHel=7	Topology=o27-49i62-84o89-111i118-140o155-177i190-209o224-246i
g8376.t1	Calreticulin family protein	532	20	0.0	64.57%	6	F:ion binding; C:endoplasmic reticulum; F:unfolded protein binding; P:protein folding; C:vacuole; P:response to stress	ExpAA=19.30	First60=0.00	PredHel=1	Topology=o456-478i
g8382.t1	tyrosyl-tRNA synthetase	342	20	0.0	73.46%	5	F:ion binding; P:tRNA metabolic process; P:cellular amino acid metabolic process; F:ligase activity; P:translation	ExpAA=16.04	First60=2.88	PredHel=1	Topology=i57-79o
g8385.t1	hypothetical protein	441	0	null	NaN%	NA	-	ExpAA=22.94	First60=0.00	PredHel=1	Topology=o413-435i
g8394.t1	nucleotide-sugar epimerase	630	20	2.06e-134	53.01%	1	F:molecular_function	ExpAA=21.13	First60=21.11	PredHel=1	Topology=i7-29o
g8404.t1	hypothetical protein	225	2	2.32e-60	65.63%	1	F:lipid binding	ExpAA=20.77	First60=20.65	PredHel=1	Topology=o4-23i
g8418.t1	DUF92 domain-containing protein	284	20	3.51e-89	59.53%	1	C:cellular_component	ExpAA=127.10	First60=28.66	PredHel=7	Topology=o15-37i57-79o114-136i143-162o177-199i208-230o264-283i
g8421.t1	hypothetical protein	203	12	9.15e-47	52.18%	1	C:cellular_component	ExpAA=81.96	First60=20.27	PredHel=4	Topology=i40-62o67-86i143-162o167-189i
g8441.t1	hypothetical protein	465	6	1.05e-92	47.07%	2	C:membrane; C:integral component of membrane	ExpAA=21.03	First60=0.04	PredHel=1	Topology=o443-462i
g8468.t1	hypothetical protein	397	3	8.49e-79	52.3%	2	C:membrane; C:integral component of membrane	ExpAA=157.34	First60=0.62	PredHel=7	Topology=i87-109o119-136i149-171o191-213i244-266o331-353i374-396o
g8480.t1	hypothetical protein	153	0	null	NaN%	NA	-	ExpAA=22.72	First60=0.03	PredHel=1	Topology=o117-139i
g8497.t1	hypothetical protein	199	0	null	NaN%	NA	-	ExpAA=22.66	First60=22.66	PredHel=1	Topology=i27-49o
g8503.t1	hypothetical protein	1161	0	null	NaN%	NA	-	ExpAA=19.63	First60=0.00	PredHel=1	Topology=o1120-1139i
g8504.t1	Adenosine 3'-phospho 5'-phosphosulfate transporter 2	346	20	3.33e-105	59.97%	2	P:transmembrane transport; C:organelle	ExpAA=171.09	First60=29.44	PredHel=8	Topology=i12-34o54-76i89-111o143-162i169-188o203-225i238-260o265-287i
g8517.t1	ectonucleoside triphosphate diphosphohydrolase 1	425	20	5.45e-126	51.77%	2	C:cellular_component; F:molecular_function	ExpAA=16.79	First60=0.00	PredHel=1	Topology=o391-410i
g8525.t1	PAP2 superfamily protein	265	20	3.63e-108	57.02%	2	F:phosphatase activity; C:cellular_component	ExpAA=119.28	First60=17.95	PredHel=6	Topology=i21-43o70-92i99-121o158-180i187-206o216-233i
g8533.t1	hypothetical protein	200	0	null	NaN%	NA	-	ExpAA=22.68	First60=22.68	PredHel=1	Topology=i27-49o
g8535.t1	transmembrane protein 50A	152	20	3.44e-34	49.36%	4	C:cell; C:membrane; C:integral component of membrane; P:late endosome to vacuole transport via multivesicular body sorting pathway	ExpAA=85.50	First60=41.25	PredHel=4	Topology=i7-25o40-59i80-99o114-136i
g8537.t1	membrane protein	144	20	1.51e-48	51.59%	1	C:cellular_component	ExpAA=85.81	First60=41.20	PredHel=4	Topology=i5-24o39-61i81-103o118-137i
g8574.t1	leucine-rich repeat domain-containing protein	1420	20	3.68e-150	48.54%	1	F:GTP binding	ExpAA=23.26	First60=0.00	PredHel=1	Topology=o1382-1404i
g8576.t1	C39 family peptidase	732	20	1.47e-74	59.69%	1	P:polysaccharide catabolic process	ExpAA=45.31	First60=0.92	PredHel=2	Topology=o668-690i697-719o
g8588.t1	Transmembrane amino acid transporter protein	459	20	1.98e-144	63.67%	1	C:cellular_component	ExpAA=236.60	First60=0.00	PredHel=11	Topology=i65-84o88-110i137-159o183-205i210-232o249-271i284-306o326-345i366-388o394-416i429-451o
g8606.t1	hypothetical protein	416	9	2.88e-86	47.47%	2	C:membrane; C:integral component of membrane	ExpAA=22.15	First60=19.22	PredHel=1	Topology=i41-58o
g8639.t1	hypothetical protein	1474	0	null	NaN%	NA	-	ExpAA=22.73	First60=0.00	PredHel=1	Topology=o1409-1431i
g8640.t1	hypothetical protein	461	0	null	NaN%	NA	-	ExpAA=35.22	First60=0.38	PredHel=1	Topology=o387-409i
g8644.t1	phosphatidyl-N-methylethanolamine N-methyltransferase	169	20	5.25e-58	52.62%	4	P:lipid metabolic process; F:methyltransferase activity; P:biosynthetic process; C:cellular_component	ExpAA=61.97	First60=23.95	PredHel=3	Topology=o4-23i67-89o139-156i
g8658.t1	dnaJ-like subfamily B member 14	265	20	5.66e-38	50.1%	2	C:membrane; C:integral component of membrane	ExpAA=21.34	First60=0.00	PredHel=1	Topology=i146-168o
g8661.t1	glycoside hydrolase family 16 protein	374	20	1.19e-33	49.3%	2	P:carbohydrate metabolic process; F:hydrolase activity, acting on glycosyl bonds	ExpAA=22.58	First60=0.00	PredHel=1	Topology=o340-362i
g8681.t1	molybdenum cofactor sulfurase	473	20	2e-171	53.66%	1	F:molecular_function	ExpAA=22.85	First60=22.82	PredHel=1	Topology=i7-29o
g8682.t1	Integral membrane protein	321	20	1.71e-118	63.73%	2	F:transmembrane transporter activity; C:cellular_component	ExpAA=203.37	First60=40.73	PredHel=10	Topology=i13-35o40-62i69-88o98-120i127-144o154-176i183-205o215-237i244-266o271-290i
g8683.t1	Adhesive plaque matrix protein	359	20	8.39e-30	53.86%	1	P:signal transduction	ExpAA=22.85	First60=0.00	PredHel=1	Topology=o310-332i
g8693.t1	Clan S, family S54, Rhomboid-like serine peptidase	622	20	1.52e-39	52.31%	2	F:peptidase activity; C:cellular_component	ExpAA=61.55	First60=0.00	PredHel=3	Topology=o430-452i459-481o486-508i
g8695.t1	leucine-rich repeat domain-containing protein	510	20	3.91e-45	59.01%	5	F:ATP binding; P:proteolysis; F:cysteine-type endopeptidase activity; F:protein kinase activity; P:protein phosphorylation	ExpAA=41.63	First60=0.21	PredHel=1	Topology=o448-470i
g8697.t1	G-protein-coupled receptor family protein	183	20	4.14e-39	53.46%	2	F:transmembrane transporter activity; C:cellular_component	ExpAA=69.51	First60=31.36	PredHel=3	Topology=o10-32i53-75o125-147i
g8698.t1	hypothetical protein	303	8	8.82e-23	47.52%	8	C:cell; F:NAADP-sensitive calcium-release channel activity; P:ion transmembrane transport; F:cation channel activity; P:cation transmembrane transport; C:membrane; C:integral component of membrane; P:release of sequestered calcium ion into cytosol	ExpAA=47.67	First60=3.03	PredHel=2	Topology=i58-80o248-270i
g8700.t1	leucine-rich repeat domain-containing protein	320	20	3.17e-10	60.88%	2	C:membrane; C:integral component of membrane	ExpAA=53.87	First60=0.01	PredHel=2	Topology=i215-237o252-274i
g8704.t1	hypothetical protein	271	8	1.37e-15	48.75%	8	C:cell; F:NAADP-sensitive calcium-release channel activity; P:ion transmembrane transport; F:cation channel activity; P:cation transmembrane transport; C:membrane; C:integral component of membrane; P:release of sequestered calcium ion into cytosol	ExpAA=43.87	First60=2.88	PredHel=2	Topology=i58-80o248-270i
g8706.t1	leucine-rich repeat domain-containing protein	559	20	7.42e-68	50.74%	4	P:polysaccharide catabolic process; C:membrane; C:integral component of membrane; F:hydrolase activity, hydrolyzing O-glycosyl compounds	ExpAA=23.31	First60=0.00	PredHel=1	Topology=o515-537i
g8713.t1	Ig domain-containing protein	962	20	3.1e-48	48.9%	2	C:membrane; C:integral component of membrane	ExpAA=22.88	First60=0.00	PredHel=1	Topology=o885-907i
g8723.t1	Solute carrier family 35 member B1	280	20	1.82e-102	54.6%	2	F:transmembrane transporter activity; C:cellular_component	ExpAA=141.89	First60=28.02	PredHel=7	Topology=o15-37i103-123o128-147i154-176o191-213i220-242o247-266i
g8738.t1	biorientation of chromosomes in cell division protein 1-like 1	398	14	1.01e-40	52.74%	NA	-	ExpAA=21.69	First60=0.00	PredHel=1	Topology=o349-371i
g8743.t1	fimbrillin family protein	490	20	4.23e-25	48.22%	NA	-	ExpAA=57.11	First60=0.83	PredHel=3	Topology=o354-373i378-400o415-437i
g8744.t1	Kinesin motor domain containing protein	934	20	4.2e-126	58.77%	9	F:ATPase activity; F:ion binding; P:chromosome segregation; C:chromosome; C:cytoskeleton; P:chromosome organization; P:mitotic nuclear division; C:protein-containing complex; F:cytoskeletal protein binding	ExpAA=21.11	First60=0.00	PredHel=1	Topology=o908-930i
g8745.t1	endoplasmic reticulum-Golgi intermediate compartment protein 3-like	363	20	1.6e-123	51.42%	3	P:vesicle-mediated transport; C:cytoplasm; C:organelle	ExpAA=38.33	First60=21.22	PredHel=1	Topology=i21-43o
g8747.t1	AAA family ATPase	833	20	0.0	62.89%	3	F:ATPase activity; F:ion binding; C:cellular_component	ExpAA=30.28	First60=0.01	PredHel=1	Topology=i159-181o
g8751.t1	Secretory carrier-associated membrane protein 1	346	20	7.1e-112	50.34%	3	C:cytoplasm; P:protein transport; C:organelle	ExpAA=91.84	First60=0.00	PredHel=4	Topology=i157-179o189-211i223-245o265-287i
g8752.t1	hypothetical protein	355	2	7.16e-26	48.09%	2	C:membrane; C:integral component of membrane	ExpAA=24.25	First60=0.58	PredHel=1	Topology=o306-328i
g8771.t1	hypothetical protein	250	0	null	NaN%	NA	-	ExpAA=65.80	First60=44.81	PredHel=3	Topology=o4-26i33-55o187-209i
g8787.t1	pecanex-like protein 1 isoform X2	1260	20	0.0	45.8%	1	C:cellular_component	ExpAA=276.57	First60=0.00	PredHel=12	Topology=o383-402i414-431o446-464i484-506o566-583i595-617o622-641i662-684o704-723i759-781o801-823i884-906o
g8789.t1	scamp-domain-containing protein	278	20	5.99e-94	51.97%	2	P:protein transport; C:Golgi apparatus	ExpAA=89.55	First60=0.00	PredHel=4	Topology=i112-134o149-171i178-200o220-242i
g8793.t1	hypothetical protein	580	13	5.73e-92	47.89%	2	C:membrane; C:integral component of membrane	ExpAA=19.73	First60=19.72	PredHel=1	Topology=i12-31o
g8806.t1	Vesicle transport v-SNARE protein	210	2	1.74e-21	57.78%	5	C:cell; P:vesicle-mediated transport; C:membrane; C:integral component of membrane; P:intracellular protein transport	ExpAA=22.86	First60=0.00	PredHel=1	Topology=i187-209o
g8807.t1	hypothetical protein	238	0	null	NaN%	NA	-	ExpAA=22.86	First60=0.04	PredHel=1	Topology=o66-88i
g8808.t1	SNARE domain containing protein	260	20	3.04e-86	54.44%	4	P:membrane organization; P:vesicle-mediated transport; C:cytoplasm; F:molecular_function	ExpAA=19.77	First60=0.00	PredHel=1	Topology=i240-259o
g8817.t1	XYPPX repeat family protein	207	20	6.61e-114	58.58%	1	C:cellular_component	ExpAA=80.36	First60=27.64	PredHel=4	Topology=o13-35i48-70o115-134i141-163o
g8825.t1	protein YIF1A-like isoform X1	279	20	9.42e-39	49.7%	3	P:vesicle-mediated transport; C:cytoplasm; C:organelle	ExpAA=103.50	First60=0.00	PredHel=5	Topology=o118-137i150-172o177-199i204-222o237-259i
g8826.t1	hypothetical protein	226	4	1.79e-78	68.36%	1	C:cellular_component	ExpAA=148.84	First60=46.59	PredHel=7	Topology=o4-26i33-55o60-82i95-117o137-159i166-188o193-211i
g8840.t1	Sec23/Sec24 trunk domain containing protein	622	20	2.48e-118	51.76%	5	P:vesicle-mediated transport; P:protein transport; F:ion binding; C:cytoplasmic vesicle; C:protein-containing complex	ExpAA=68.59	First60=0.00	PredHel=3	Topology=o468-490i497-519o574-593i
g8851.t1	leucine-rich repeat domain-containing protein	334	20	2.04e-08	61.71%	2	P:polysaccharide catabolic process; F:hydrolase activity, hydrolyzing O-glycosyl compounds	ExpAA=63.53	First60=0.01	PredHel=3	Topology=o197-219i240-262o266-288i
g8868.t1	signal peptide peptidase-like 3	312	20	1.04e-80	48.78%	2	F:peptidase activity; C:cellular_component	ExpAA=155.96	First60=24.11	PredHel=7	Topology=o34-53i55-77o88-107i112-134o138-160i216-238o243-262i
g8873.t1	hypothetical protein	536	2	5.59e-34	46.4%	2	C:membrane; C:integral component of membrane	ExpAA=11.76	First60=0.00	PredHel=1	Topology=o521-535i
g8877.t1	Ig domain-containing protein	561	20	5.41e-39	47.73%	2	C:membrane; C:integral component of membrane	ExpAA=28.52	First60=0.00	PredHel=1	Topology=o490-512i
g8879.t1	sel1 repeat family protein	322	10	8.54e-27	47.03%	1	F:molecular_function	ExpAA=21.34	First60=0.00	PredHel=1	Topology=o297-319i
g8883.t1	phosphate translocator protein	324	20	3.14e-153	61.71%	2	F:transmembrane transporter activity; C:Golgi apparatus	ExpAA=174.76	First60=41.37	PredHel=7	Topology=o5-27i39-61o71-90i125-158o218-240i245-267o277-294i
g8885.t1	MatE family protein	500	20	8.7e-129	55.81%	2	F:transmembrane transporter activity; C:cellular_component	ExpAA=242.02	First60=15.47	PredHel=10	Topology=i46-68o88-106i127-149o159-181i190-212o222-244i348-370o393-415i420-442o457-479i
g8896.t1	PAP2 superfamily protein	133	20	1.13e-29	55.26%	4	F:phosphatidate phosphatase activity; C:membrane; C:integral component of membrane; P:dephosphorylation	ExpAA=51.88	First60=9.86	PredHel=2	Topology=i67-89o99-118i
g8901.t1	leucine-rich repeat domain-containing protein	371	20	2.31e-35	57.25%	2	C:membrane; C:integral component of membrane	ExpAA=50.04	First60=0.09	PredHel=2	Topology=i294-316o326-348i
g8920.t1	Integral membrane protein	353	20	2.55e-118	55.97%	1	C:cellular_component	ExpAA=213.94	First60=42.46	PredHel=9	Topology=o4-26i39-58o68-90i102-127o137-159i166-187o235-257i264-286o296-315i
g8927.t1	Alpha amylase, catalytic domain containing protein	537	20	0.0	70.26%	3	P:carbohydrate metabolic process; C:protein-containing complex; F:hydrolase activity, acting on glycosyl bonds	ExpAA=22.45	First60=22.22	PredHel=1	Topology=i21-43o
g8936.t1	hypothetical protein	345	5	1.11e-15	46.55%	NA	-	ExpAA=21.99	First60=20.11	PredHel=1	Topology=i41-63o
g8950.t1	potassium/sodium hyperpolarization-activated cyclic nucleotide-gated channel 1	133	20	1.04e-13	66.97%	NA	-	ExpAA=13.22	First60=13.22	PredHel=1	Topology=i21-43o
g8955.t1	hypothetical protein	698	12	2.42e-137	45.28%	NA	-	ExpAA=35.27	First60=0.04	PredHel=1	Topology=o589-611i
g8960.t1	hypothetical protein	104	0	null	NaN%	NA	-	ExpAA=35.54	First60=25.62	PredHel=1	Topology=o20-39i
g8962.t1	V-type proton ATPase 16 kDa proteolipid subunit	159	20	2.17e-83	75.18%	3	F:transmembrane transporter activity; C:protein-containing complex; C:vacuole	ExpAA=91.40	First60=29.41	PredHel=4	Topology=i12-34o54-76i89-111o126-148i
g8965.t1	protein KRTCAP2-like	132	20	8.76e-19	60.4%	1	C:endoplasmic reticulum	ExpAA=65.02	First60=36.08	PredHel=3	Topology=i12-31o35-57i78-100o
g8985.t1	p1/s1 nuclease	302	20	7.08e-61	49.26%	3	F:nuclease activity; P:nucleobase-containing compound catabolic process; P:DNA metabolic process	ExpAA=22.59	First60=0.00	PredHel=1	Topology=i269-291o
g8989.t1	Alpha amylase, catalytic domain containing protein	656	20	0.0	70.3%	4	P:carbohydrate metabolic process; F:ion binding; C:cellular_component; F:hydrolase activity, acting on glycosyl bonds	ExpAA=22.61	First60=22.59	PredHel=1	Topology=i28-50o
g8991.t1	hypothetical protein	376	0	null	NaN%	NA	-	ExpAA=18.15	First60=0.39	PredHel=1	Topology=o356-375i
g8992.t1	hypothetical protein	377	1	3.85e-24	48.4%	2	C:membrane; C:integral component of membrane	ExpAA=22.77	First60=22.60	PredHel=1	Topology=i5-27o
g8994.t1	molybdenum cofactor sulfurase	480	20	0.0	56.57%	1	F:molecular_function	ExpAA=22.80	First60=22.69	PredHel=1	Topology=i13-35o
g8996.t1	NAD(P)-dependent oxidoreductase	530	20	0.0	71.46%	3	F:oxidoreductase activity; P:lipid metabolic process; P:biosynthetic process	ExpAA=36.14	First60=0.05	PredHel=1	Topology=o507-529i
g9000.t1	Legume-like lectin family protein	244	6	1.26e-36	49.78%	1	C:organelle	ExpAA=21.62	First60=0.01	PredHel=1	Topology=o210-232i
g9005.t1	CAMK family protein kinase	127	20	3.8e-65	85.26%	6	C:nucleus; C:cytoplasm; P:signal transduction; F:ion binding; P:cellular protein modification process; F:kinase activity	ExpAA=23.19	First60=0.62	PredHel=1	Topology=o104-126i
g9017.t1	major facilitator superfamily transporter	406	20	2.96e-115	56.3%	2	F:transmembrane transporter activity; C:cellular_component	ExpAA=225.25	First60=28.30	PredHel=10	Topology=i7-29o49-68i103-125o135-157i162-181o245-267i274-291o301-323i336-358o363-385i
g9020.t1	heat shock protein 70	1161	20	4.5e-129	60.5%	2	F:molecular_function; P:response to stress	ExpAA=21.06	First60=0.00	PredHel=1	Topology=o1135-1157i
g9021.t1	heat shock protein 70	1023	20	1.96e-136	61.55%	5	C:nuclear envelope; P:signal transduction; F:ion binding; C:endoplasmic reticulum; P:response to stress	ExpAA=21.76	First60=0.04	PredHel=1	Topology=o1000-1022i
g9041.t1	Endonuclease/Exonuclease/phosphatase family protein	333	20	5.68e-65	48.61%	1	F:molecular_function	ExpAA=26.01	First60=21.51	PredHel=1	Topology=o5-27i
g9048.t1	ABC transporter family protein	601	20	0.0	70.28%	4	F:ATPase activity; F:transmembrane transporter activity; F:ion binding; C:plasma membrane	ExpAA=111.93	First60=22.96	PredHel=5	Topology=i36-58o78-100i179-201o268-290i302-324o
g9049.t1	major facilitator superfamily transporter	485	20	2.55e-173	59.82%	2	F:transmembrane transporter activity; C:cellular_component	ExpAA=258.19	First60=20.71	PredHel=12	Topology=i21-40o60-82i89-111o116-138i145-167o177-199i242-264o284-306i313-330o340-362i375-397o417-436i
g9085.t1	hypothetical protein	265	9	1.19e-64	65.82%	1	C:cellular_component	ExpAA=90.53	First60=12.99	PredHel=4	Topology=i47-69o79-98i148-170o175-197i
g9092.t1	Ser/Thr protein phosphatase	635	20	0.0	47.13%	1	F:molecular_function	ExpAA=138.35	First60=20.55	PredHel=7	Topology=i7-29o417-439i481-503o508-526i533-555o559-581i593-612o
g9096.t1	Clan SB, family S8, subtilisin-like serine peptidase	872	20	3.4e-82	48.06%	1	F:peptidase activity	ExpAA=20.02	First60=0.00	PredHel=1	Topology=o852-871i
g9100.t1	major facilitator superfamily transporter	417	20	1.45e-128	58.91%	2	F:transmembrane transporter activity; C:cellular_component	ExpAA=242.99	First60=35.88	PredHel=11	Topology=i7-29o47-69i76-93o103-125i137-159o163-182i211-233o253-272i309-331o341-363i370-392o
g9120.t1	hypothetical protein	88	1	60.1	55.56%	2	C:membrane; C:integral component of membrane	ExpAA=40.67	First60=32.03	PredHel=2	Topology=i19-41o51-68i
g9135.t1	V-type ATPase subunit family protein	769	20	0.0	54.82%	5	F:transmembrane transporter activity; P:homeostatic process; C:protein-containing complex; C:vacuole; F:enzyme binding	ExpAA=155.26	First60=0.00	PredHel=7	Topology=o398-420i433-455o514-532i544-566o581-603i610-632o700-722i
g9138.t1	putative integral membrane protein	397	20	0.0	67.91%	1	C:cellular_component	ExpAA=213.18	First60=29.67	PredHel=10	Topology=i12-31o51-69i108-130o135-157i162-184o197-219i232-254o276-298i311-333o348-370i
g9154.t1	STE family protein kinase	577	20	1.1e-170	67.79%	5	C:cytoplasm; P:signal transduction; F:ion binding; P:cellular protein modification process; F:kinase activity	ExpAA=24.58	First60=0.00	PredHel=1	Topology=o506-528i
g9165.t1	oxidoreductase	323	20	4.07e-99	54.22%	3	F:oxidoreductase activity; P:lipid metabolic process; C:organelle	ExpAA=41.62	First60=21.51	PredHel=1	Topology=i7-29o
g9196.t1	hypothetical protein	195	0	null	NaN%	NA	-	ExpAA=44.19	First60=8.83	PredHel=1	Topology=o113-135i
g9197.t1	hypothetical protein	92	0	null	NaN%	NA	-	ExpAA=25.52	First60=5.25	PredHel=1	Topology=o59-81i
g9221.t1	Alpha amylase, catalytic domain containing protein	552	20	0.0	71.03%	2	P:carbohydrate metabolic process; F:hydrolase activity, acting on glycosyl bonds	ExpAA=24.26	First60=20.46	PredHel=1	Topology=i40-62o
g9226.t1	hypothetical protein	1071	1	2.14e-127	50.19%	2	C:membrane; C:integral component of membrane	ExpAA=22.96	First60=0.00	PredHel=1	Topology=o1033-1055i
g9236.t1	hypothetical protein	361	20	9.15e-15	47.64%	2	C:membrane; C:integral component of membrane	ExpAA=20.39	First60=0.00	PredHel=1	Topology=o295-314i
g9248.t1	DUF5057 domain-containing protein	642	20	2.33e-57	47.6%	2	C:membrane; C:integral component of membrane	ExpAA=22.47	First60=0.00	PredHel=1	Topology=o566-588i
g9250.t1	hypothetical protein	760	14	1.7e-28	45.37%	2	C:membrane; C:integral component of membrane	ExpAA=23.08	First60=0.00	PredHel=1	Topology=o721-743i
g9252.t1	hypothetical protein	190	5	1.93e-25	59.25%	2	C:membrane; C:integral component of membrane	ExpAA=22.72	First60=0.00	PredHel=1	Topology=o112-134i
g9254.t1	hypothetical protein	223	20	1.29e-59	51.99%	2	P:vesicle-mediated transport; C:cytoplasm	ExpAA=18.86	First60=0.00	PredHel=1	Topology=o203-222i
g9269.t1	kinase-like domain-containing protein	687	20	5.7e-133	50.87%	7	P:signal transduction; F:nuclease activity; P:cellular protein modification process; C:endoplasmic reticulum; P:mRNA processing; P:response to stress; P:immune system process	ExpAA=39.48	First60=0.00	PredHel=2	Topology=o347-366i655-674o
g9271.t1	CDP-alcohol phosphatidyltransferase family protein	368	20	4.96e-63	54.76%	4	P:lipid metabolic process; P:biosynthetic process; C:cellular_component; F:molecular_function	ExpAA=186.07	First60=16.49	PredHel=9	Topology=i48-70o74-93i146-165o169-191i204-226o236-258i263-285o295-314i323-342o
g9275.t1	hypothetical protein	357	20	2.54e-34	48.72%	7	C:cell; P:activation of GTPase activity; F:GTPase activator activity; C:membrane; C:integral component of membrane; P:intracellular protein transport; F:Rab GTPase binding	ExpAA=19.68	First60=0.05	PredHel=1	Topology=o310-329i
g9286.t1	syntaxin 16/TLG2-like protein	320	20	2.37e-44	53.57%	4	P:vesicle-mediated transport; C:cytoplasm; P:protein transport; C:protein-containing complex	ExpAA=20.54	First60=0.00	PredHel=1	Topology=o263-282i
g9300.t1	lipid phosphate phosphatase 2-like isoform X1	383	20	2e-81	55.63%	2	F:phosphatase activity; C:cellular_component	ExpAA=108.46	First60=0.00	PredHel=4	Topology=o200-222i229-251o316-335i347-369o
g9304.t1	phosphatidylinositol N-acetylglucosaminyltransferase subunit A	414	20	5.76e-81	57.94%	5	P:cell morphogenesis; P:cell differentiation; C:cellular_component; P:reproduction; P:growth	ExpAA=24.16	First60=0.21	PredHel=1	Topology=o384-406i
g9308.t1	DHHC zinc finger domain containing protein	335	20	1.53e-45	49.25%	2	F:transferase activity, transferring acyl groups; C:cellular_component	ExpAA=89.44	First60=6.80	PredHel=4	Topology=i51-73o83-105i189-211o221-243i
g9316.t1	Alpha amylase, catalytic domain containing protein	540	20	0.0	71.17%	2	P:carbohydrate metabolic process; F:hydrolase activity, acting on glycosyl bonds	ExpAA=22.98	First60=22.67	PredHel=1	Topology=i27-49o
g9319.t1	ZIP Zinc transporter family protein	291	20	6.81e-101	55.15%	2	F:transmembrane transporter activity; C:cellular_component	ExpAA=157.02	First60=31.03	PredHel=7	Topology=i7-29o67-89i138-160o175-197i204-226o230-252i271-290o
g9323.t1	hypothetical protein	154	5	1.4e-46	56.55%	2	C:membrane; C:integral component of membrane	ExpAA=22.47	First60=0.00	PredHel=1	Topology=o124-146i
g9324.t1	Processed variable antigen	368	11	3.72e-19	55.62%	2	C:membrane; C:integral component of membrane	ExpAA=22.94	First60=0.16	PredHel=1	Topology=o330-352i
g9343.t1	hypothetical protein	220	1	0.546	43.17%	2	C:membrane; C:integral component of membrane	ExpAA=45.06	First60=0.01	PredHel=2	Topology=i119-138o153-175i
g9372.t1	DUF1295 domain-containing protein	272	20	5.19e-76	49.57%	2	F:oxidoreductase activity; P:lipid metabolic process	ExpAA=115.36	First60=21.93	PredHel=5	Topology=o20-42i62-81o121-143i150-169o207-229i
g9376.t1	PQ-loop repeat-containing protein 1	249	20	2.23e-44	49.71%	5	P:phospholipid translocation; C:membrane; C:integral component of membrane; C:cytosol; P:retrograde transport, endosome to Golgi	ExpAA=118.37	First60=28.94	PredHel=5	Topology=o28-45i52-69o98-120i149-168o183-205i
g9385.t1	leucine-rich repeat domain-containing protein	286	20	2.44e-19	55.32%	2	C:membrane; C:integral component of membrane	ExpAA=25.66	First60=0.24	PredHel=1	Topology=o244-266i
g9409.t1	HAD family hydrolase	278	20	2.09e-74	61.05%	1	F:molecular_function	ExpAA=24.72	First60=1.72	PredHel=1	Topology=o233-255i
g9418.t1	hypothetical protein	95	0	null	NaN%	NA	-	ExpAA=21.83	First60=21.83	PredHel=1	Topology=o33-55i
g9420.t1	bacterial Ig-like domain protein	443	20	1.47e-11	42.22%	3	C:membrane; C:integral component of membrane; F:carbohydrate binding	ExpAA=22.92	First60=0.00	PredHel=1	Topology=o386-408i
g9421.t1	hypothetical protein	95	0	null	NaN%	NA	-	ExpAA=21.83	First60=21.83	PredHel=1	Topology=o33-55i
g9437.t1	hypothetical protein	189	13	1.55e-42	60.65%	2	C:membrane; C:integral component of membrane	ExpAA=86.72	First60=36.46	PredHel=4	Topology=i12-34o47-69i90-112o140-162i
g9442.t1	hypothetical protein	118	0	null	NaN%	NA	-	ExpAA=23.44	First60=23.37	PredHel=1	Topology=o35-57i
g9449.t1	hypothetical protein	197	4	4.85e-89	62.16%	1	C:cellular_component	ExpAA=21.47	First60=0.03	PredHel=1	Topology=o169-191i
g9457.t1	DUF1295 domain-containing protein	266	20	2.42e-111	80.42%	3	F:oxidoreductase activity; P:lipid metabolic process; C:cellular_component	ExpAA=112.94	First60=25.89	PredHel=4	Topology=i21-43o58-77i118-140o150-172i
g9478.t1	Transmembrane amino acid transporter protein	414	20	6.27e-108	51.9%	4	C:membrane; C:integral component of membrane; F:amino acid transmembrane transporter activity; P:amino acid transmembrane transport	ExpAA=225.78	First60=25.20	PredHel=11	Topology=i27-49o59-81i101-123o146-163i168-190o210-232i245-267o287-309i330-349o353-375i387-409o
g9489.t1	CDP-alcohol phosphatidyltransferase family protein	184	20	2.98e-72	60.09%	4	P:lipid metabolic process; C:Golgi apparatus; P:biosynthetic process; F:molecular_function	ExpAA=81.12	First60=21.88	PredHel=4	Topology=i2-24o75-97i117-136o146-168i
g9499.t1	Calreticulin family protein	557	20	0.0	65.87%	6	P:signal transduction; F:ion binding; C:endoplasmic reticulum; F:unfolded protein binding; P:protein folding; P:response to stress	ExpAA=21.84	First60=0.00	PredHel=1	Topology=o454-476i
g9501.t1	hypothetical protein	217	0	null	NaN%	NA	-	ExpAA=62.73	First60=0.00	PredHel=3	Topology=o78-100i112-134o149-171i
g9509.t1	ABC transporter family protein	403	20	3.62e-171	74.9%	4	F:ATPase activity; F:transmembrane transporter activity; F:ion binding; C:cellular_component	ExpAA=43.38	First60=2.11	PredHel=2	Topology=i59-78o93-115i
g9510.t1	hypothetical protein	379	12	1.09e-116	50.38%	2	C:membrane; C:integral component of membrane	ExpAA=19.56	First60=19.47	PredHel=1	Topology=i7-26o
g9515.t1	DHHC zinc finger domain containing protein	329	20	1.09e-137	52.8%	3	F:transferase activity, transferring acyl groups; C:cytoplasm; C:organelle	ExpAA=90.45	First60=0.08	PredHel=4	Topology=i66-88o92-114i197-219o229-251i
g9518.t1	hypothetical protein	872	0	null	NaN%	NA	-	ExpAA=21.29	First60=0.00	PredHel=1	Topology=o830-849i
g9526.t1	Mitochondrial import inner membrane translocase subunit Tim17 family protein	132	2	6.1e-33	63.93%	NA	-	ExpAA=50.19	First60=20.36	PredHel=2	Topology=i13-32o102-121i
g9551.t1	Serinc-domain containing serine and sphingolipid biosynthesis protein	372	20	2.55e-150	53.07%	1	C:cellular_component	ExpAA=213.74	First60=22.05	PredHel=10	Topology=o29-51i64-86o101-123i130-152o167-189i202-221o226-245i257-279o299-321i342-364o
g9559.t1	bacterial Ig-like domain protein	571	20	1.99e-29	49.57%	3	C:membrane; C:integral component of membrane; F:carbohydrate binding	ExpAA=64.75	First60=0.00	PredHel=3	Topology=o419-438i459-481o501-523i
g9574.t1	syntaxin-8	100	20	1.78e-29	59.06%	1	C:cellular_component	ExpAA=21.05	First60=0.00	PredHel=1	Topology=i76-98o
g9576.t1	hypothetical protein	317	2	1.73e-76	58.62%	2	C:membrane; C:integral component of membrane	ExpAA=152.14	First60=14.86	PredHel=7	Topology=o46-68i85-107o117-139i148-170o180-202i209-226o241-263i
g9581.t1	hypothetical protein	442	20	4.03e-156	43.7%	2	P:signal transduction; C:organelle	ExpAA=19.54	First60=0.00	PredHel=1	Topology=o412-431i
g9584.t1	dolichyl-diphosphooligosaccharide--protein glycosyltransferase subunit 1A	439	20	3.93e-165	46.51%	4	F:transferase activity, transferring glycosyl groups; P:cellular protein modification process; C:endoplasmic reticulum; P:biosynthetic process	ExpAA=21.58	First60=0.00	PredHel=1	Topology=o403-425i
g9585.t1	hypothetical protein	140	4	1.6e-06	57.76%	2	C:membrane; C:integral component of membrane	ExpAA=77.99	First60=26.45	PredHel=3	Topology=o5-27i58-80o113-135i
g9586.t1	hypothetical protein	144	3	1.1e-08	61.51%	2	C:membrane; C:integral component of membrane	ExpAA=86.08	First60=23.65	PredHel=4	Topology=i7-29o68-90i97-114o118-140i
g9601.t1	hypothetical protein	989	7	0.0	51.84%	2	C:membrane; C:integral component of membrane	ExpAA=22.90	First60=0.01	PredHel=1	Topology=o947-969i
g9611.t1	hypothetical protein	864	16	0.0	47.73%	2	C:membrane; C:integral component of membrane	ExpAA=23.00	First60=0.00	PredHel=1	Topology=o802-824i
g9619.t1	cellulase family glycosylhydrolase	958	20	1.17e-118	44.37%	8	P:carbohydrate metabolic process; C:beta-galactosidase complex; C:membrane; C:integral component of membrane; F:hydrolase activity, hydrolyzing O-glycosyl compounds; F:beta-galactosidase activity; F:hydrolase activity, acting on glycosyl bonds; F:hydrolase activity	ExpAA=59.97	First60=0.01	PredHel=3	Topology=o828-845i866-888o908-930i
g9621.t1	Clan SB, family S8, subtilisin-like serine peptidase	799	20	3.2e-53	45.79%	1	F:peptidase activity	ExpAA=22.89	First60=0.00	PredHel=1	Topology=o757-779i
g9622.t1	hypothetical protein	92	0	null	NaN%	NA	-	ExpAA=23.41	First60=21.87	PredHel=1	Topology=i13-35o
g9624.t1	Transmembrane 9 superfamily member 9	462	20	1e-46	47.88%	1	C:cellular_component	ExpAA=204.12	First60=0.34	PredHel=9	Topology=i109-131o169-191i198-220o235-257i264-286o320-342i355-377o387-409i430-452o
g9626.t1	CAP domain-containing protein	617	20	2.06e-15	48.1%	NA	-	ExpAA=22.95	First60=0.01	PredHel=1	Topology=o580-602i
g9648.t1	mucin-2-like isoform X13	1147	9	1.76e-12	55.4%	NA	-	ExpAA=20.97	First60=0.00	PredHel=1	Topology=o1105-1124i
g9674.t1	cell cycle control protein	312	20	1.2e-100	51.52%	1	C:cellular_component	ExpAA=67.23	First60=22.30	PredHel=3	Topology=o30-52i134-156o265-287i
g9675.t1	cation channel family protein	288	20	7.03e-55	53.49%	1	P:transport	ExpAA=39.89	First60=17.56	PredHel=2	Topology=o43-61i74-96o
g9676.t1	hypothetical protein	238	1	3.11e-05	43.69%	NA	-	ExpAA=32.68	First60=20.74	PredHel=1	Topology=i20-42o
g9683.t1	secretory carrier-associated membrane protein 2-like	245	20	1.59e-67	52.27%	3	P:protein transport; C:cytoplasmic vesicle; C:Golgi apparatus	ExpAA=87.76	First60=0.00	PredHel=4	Topology=i95-117o127-149i162-184o204-226i
g9688.t1	protein kinase, putative	477	20	9.76e-33	59.81%	2	C:cellular_component; F:molecular_function	ExpAA=60.50	First60=0.00	PredHel=3	Topology=o322-344i357-379o410-432i
g9721.t1	cell cycle control protein	320	20	6.83e-92	57.04%	2	C:cytoplasm; C:organelle	ExpAA=49.37	First60=20.49	PredHel=2	Topology=o41-63i282-304o
g9729.t1	hypothetical protein	112	0	null	NaN%	NA	-	ExpAA=22.79	First60=1.31	PredHel=1	Topology=o60-82i
g9735.t1	hypothetical protein	450	0	null	NaN%	NA	-	ExpAA=22.91	First60=0.18	PredHel=1	Topology=o261-283i
g9744.t1	hypothetical protein	227	0	null	NaN%	NA	-	ExpAA=131.36	First60=28.25	PredHel=6	Topology=i12-33o53-75i96-118o128-149i161-183o188-210i
g9745.t1	hypothetical protein	575	20	2.68e-40	47.8%	2	C:membrane; C:integral component of membrane	ExpAA=18.70	First60=0.00	PredHel=1	Topology=o526-544i
g9762.t1	major facilitator superfamily transporter	425	20	6.89e-102	51.06%	2	F:transmembrane transporter activity; C:cellular_component	ExpAA=255.95	First60=32.60	PredHel=12	Topology=i13-35o50-72i79-101o105-127i139-161o165-182i217-239o249-266i275-297o303-325i337-359o363-382i
g9763.t1	major facilitator superfamily transporter	408	20	2.51e-112	56.66%	2	F:transmembrane transporter activity; C:cellular_component	ExpAA=239.50	First60=31.82	PredHel=11	Topology=i7-29o49-71i78-100o138-160i162-181o207-229i242-264o274-293i298-320o335-357i364-386o
g9764.t1	syntaxin 16/TLG2-like protein	275	20	1.22e-98	52.01%	6	P:membrane organization; P:vesicle-mediated transport; C:cytoplasm; P:protein transport; C:protein-containing complex; F:molecular_function	ExpAA=21.45	First60=0.00	PredHel=1	Topology=i251-273o
g9774.t1	Uncharacterized protein	561	20	8.78e-136	57.41%	2	C:membrane; C:integral component of membrane	ExpAA=22.95	First60=22.91	PredHel=1	Topology=i27-49o
g9779.t1	hypothetical protein	87	0	null	NaN%	NA	-	ExpAA=37.87	First60=18.24	PredHel=2	Topology=i35-52o62-81i
g9780.t1	Cytadherence high molecular weight protein, putative	537	20	2.09e-63	57.99%	6	F:ATP binding; C:integral component of membrane; F:protein kinase activity; P:phosphorylation; P:protein phosphorylation; F:kinase activity	ExpAA=22.32	First60=0.00	PredHel=1	Topology=o487-509i
g9801.t1	STE family protein kinase	420	20	3.53e-145	66.74%	5	C:cytoplasm; P:signal transduction; F:ion binding; P:cellular protein modification process; F:kinase activity	ExpAA=16.10	First60=0.03	PredHel=1	Topology=o402-419i
g9810.t1	hypothetical protein	375	4	1.37e-62	52.37%	2	C:membrane; C:integral component of membrane	ExpAA=63.42	First60=38.74	PredHel=2	Topology=o10-29i42-64o
g9821.t1	NAD(P)-dependent oxidoreductase	530	20	0.0	71.76%	1	F:molecular_function	ExpAA=27.12	First60=0.98	PredHel=1	Topology=o507-529i
g9840.t1	EH domain-containing protein 3-like protein	408	20	5.39e-152	54.82%	1	C:cellular_component	ExpAA=40.01	First60=0.16	PredHel=2	Topology=i326-345o355-373i
g9849.t1	hypothetical protein	355	5	1.05e-74	54.88%	1	F:molecular_function	ExpAA=22.56	First60=0.00	PredHel=1	Topology=o327-349i
g9857.t1	hypothetical protein	734	18	2.19e-56	40.86%	2	C:membrane; C:integral component of membrane	ExpAA=22.76	First60=0.00	PredHel=1	Topology=o678-700i
g9858.t1	CAP domain-containing protein	424	20	1.15e-36	47.9%	4	F:DNA-directed 5'-3' RNA polymerase activity; C:membrane; C:integral component of membrane; P:RNA biosynthetic process	ExpAA=23.01	First60=0.00	PredHel=1	Topology=o387-409i
g9869.t1	SDR family oxidoreductase	272	20	4.39e-64	60.88%	1	F:oxidoreductase activity	ExpAA=17.95	First60=0.44	PredHel=1	Topology=i128-150o
g9878.t1	hypothetical protein	204	11	3.86e-37	52.92%	1	C:cellular_component	ExpAA=89.12	First60=38.44	PredHel=4	Topology=o10-32i45-67o72-94i162-184o
g9886.t1	hypothetical protein	270	0	null	NaN%	NA	-	ExpAA=17.58	First60=17.58	PredHel=1	Topology=i5-22o
g9894.t1	hypothetical protein	133	0	null	NaN%	NA	-	ExpAA=22.97	First60=0.00	PredHel=1	Topology=o66-88i
g9898.t1	hypothetical protein	320	4	1.23e-113	62.67%	1	C:cellular_component	ExpAA=45.84	First60=0.00	PredHel=2	Topology=i210-241o256-275i
g9903.t1	hypothetical protein	1261	5	0.0	44.26%	2	C:membrane; C:integral component of membrane	ExpAA=20.10	First60=0.00	PredHel=1	Topology=o1242-1260i
g9912.t1	hypothetical protein	322	0	null	NaN%	NA	-	ExpAA=31.10	First60=1.44	PredHel=1	Topology=o268-290i
g9916.t1	hypothetical protein	482	2	1.16e-27	45.88%	2	C:membrane; C:integral component of membrane	ExpAA=18.23	First60=0.01	PredHel=1	Topology=o462-481i
g9921.t1	ZIP Zinc transporter family protein	293	20	1.49e-86	54.8%	2	F:transmembrane transporter activity; C:cellular_component	ExpAA=162.93	First60=29.63	PredHel=7	Topology=i9-31o69-91i144-166o171-193i202-224o229-248i269-291o
g9946.t1	putative V-type proton ATPase 20 kDa proteolipid subunit	167	20	1e-89	71.51%	2	F:transmembrane transporter activity; C:protein-containing complex	ExpAA=90.81	First60=27.56	PredHel=4	Topology=i13-35o55-77i98-120o135-157i
g9947.t1	pA14 domain protein	1070	20	8.34e-111	47.39%	1	F:molecular_function	ExpAA=22.20	First60=22.17	PredHel=1	Topology=i3-25o
g9966.t1	major facilitator superfamily transporter	442	20	7.43e-164	56.34%	2	P:transmembrane transport; C:cellular_component	ExpAA=239.40	First60=20.61	PredHel=10	Topology=i33-55o70-92i155-177o187-209i250-272o287-309i316-335o340-362i371-393o413-435i
g9970.t1	secretory carrier-associated membrane protein 1	315	20	2.77e-84	50.99%	3	P:protein transport; C:cytoplasmic vesicle; C:Golgi apparatus	ExpAA=90.90	First60=0.00	PredHel=4	Topology=i128-150o165-187i199-221o241-263i
g9980.t1	Alpha amylase, catalytic domain containing protein	660	20	0.0	70.43%	4	P:carbohydrate metabolic process; F:ion binding; C:cellular_component; F:hydrolase activity, acting on glycosyl bonds	ExpAA=21.34	First60=20.78	PredHel=1	Topology=i28-50o
g9989.t1	hypothetical protein	377	2	1.5e-93	54.44%	2	C:membrane; C:integral component of membrane	ExpAA=22.51	First60=22.39	PredHel=1	Topology=i7-29o
g9996.t1	ERAD-associated E3 ubiquitin-protein ligase HRD1B-like	398	20	1.81e-23	46.59%	2	P:biological_process; C:cellular_component	ExpAA=57.04	First60=34.23	PredHel=3	Topology=o20-35i42-64o79-98i
g10018.t1	erythrocyte binding protein	393	5	3.96e-33	49.41%	1	F:molecular_function	ExpAA=26.88	First60=0.00	PredHel=1	Topology=o367-389i
g10019.t1	TPR-repeat-containing protein	648	20	1.38e-51	49.68%	2	C:membrane; C:integral component of membrane	ExpAA=28.21	First60=5.39	PredHel=1	Topology=o577-599i
g10023.t1	putative outer membrane protein pmp20 precursor	380	20	9.2e-36	45.22%	6	F:ATP binding; P:polysaccharide catabolic process; P:proteolysis; C:membrane; C:integral component of membrane; F:peptidase activity	ExpAA=22.55	First60=0.15	PredHel=1	Topology=o356-378i
g10030.t1	Phosphatidylinositide phosphatase SAC1	525	20	1.65e-164	56.5%	2	C:cellular_component; F:molecular_function	ExpAA=21.14	First60=0.00	PredHel=1	Topology=o467-486i
g10031.t1	hypothetical protein	191	0	null	NaN%	NA	-	ExpAA=63.91	First60=23.25	PredHel=3	Topology=i33-55o75-92i158-180o
g10033.t1	hypothetical protein	229	0	null	NaN%	NA	-	ExpAA=83.92	First60=25.14	PredHel=4	Topology=i7-29o59-81i109-126o192-214i
g10040.t1	Transmembrane amino acid transporter protein	435	20	2.44e-144	61.99%	2	F:transmembrane transporter activity; C:cellular_component	ExpAA=232.75	First60=18.38	PredHel=11	Topology=i38-60o70-92i112-134o149-171i183-200o224-246i259-281o301-323i344-361o371-390i403-425o
g10044.t1	MatE family protein	516	20	0.0	63.86%	2	F:transmembrane transporter activity; C:cellular_component	ExpAA=191.24	First60=18.50	PredHel=8	Topology=i45-67o87-109i116-138o158-180i193-215o220-242i422-444o454-476i
g10059.t1	DUF4980 domain-containing protein	636	20	3.33e-136	59.69%	1	F:molecular_function	ExpAA=22.92	First60=0.01	PredHel=1	Topology=o598-620i
g10061.t1	leucine-rich repeat domain-containing protein	447	20	5.94e-16	56.08%	2	C:membrane; C:integral component of membrane	ExpAA=23.08	First60=0.00	PredHel=1	Topology=o379-401i
g10064.t1	hypothetical protein	293	3	3.44e-26	46.98%	2	C:membrane; C:integral component of membrane	ExpAA=22.43	First60=0.11	PredHel=1	Topology=o248-270i
g10068.t1	Sodium:sulfate symporter transmembrane region family protein	713	20	0.0	55.83%	3	P:small molecule metabolic process; F:transmembrane transporter activity; C:cellular_component	ExpAA=217.83	First60=0.01	PredHel=10	Topology=o244-266i273-295o319-341i361-380o464-486i507-526o536-555i562-584o599-618i689-711o
g10077.t1	tetratricopeptide repeat protein	384	8	5.67e-45	50.88%	1	F:molecular_function	ExpAA=20.53	First60=0.00	PredHel=1	Topology=o360-377i
g10101.t1	Auxin Efflux Carrier family protein	334	20	1.13e-137	61.95%	2	P:transmembrane transport; C:cellular_component	ExpAA=206.96	First60=37.43	PredHel=10	Topology=o4-25i38-56o66-88i95-117o132-154i174-196o216-233i240-262o277-294i307-326o
g10106.t1	STE family protein kinase	365	20	3.95e-85	62.01%	5	P:signal transduction; F:ion binding; P:cellular protein modification process; C:cellular_component; F:kinase activity	ExpAA=37.63	First60=0.00	PredHel=2	Topology=o319-336i343-362o
g10113.t1	Synaptobrevin family protein	219	20	5e-87	57.17%	2	P:vesicle-mediated transport; C:cellular_component	ExpAA=20.95	First60=0.04	PredHel=1	Topology=i194-213o
g10121.t1	ribose-phosphate pyrophosphokinase, putative	217	20	8.77e-46	50.87%	2	P:biological_process; C:Golgi apparatus	ExpAA=59.42	First60=19.05	PredHel=2	Topology=i34-56o114-136i
g10145.t1	Adenylate and Guanylate cyclase catalytic domain containing protein	1269	20	0.0	59.83%	6	P:small molecule metabolic process; P:signal transduction; F:lyase activity; P:cellular nitrogen compound metabolic process; P:biosynthetic process; C:cellular_component	ExpAA=91.29	First60=0.10	PredHel=4	Topology=o304-326i560-582o639-661i837-859o
g10149.t1	Ser/Thr protein phosphatase	578	20	1.15e-159	46.76%	1	F:molecular_function	ExpAA=112.01	First60=0.00	PredHel=5	Topology=o365-387i426-448o468-490i503-525o540-559i
g10160.t1	hypothetical protein	415	0	null	NaN%	NA	-	ExpAA=22.04	First60=0.01	PredHel=1	Topology=o244-266i
g10189.t1	PAP2 superfamily protein	242	20	7.8e-38	46.57%	7	F:phosphatidate phosphatase activity; F:peroxidase activity; C:membrane; C:integral component of membrane; P:cellular oxidant detoxification; P:dephosphorylation; F:hydrolase activity	ExpAA=117.72	First60=33.51	PredHel=5	Topology=i2-24o48-70i82-104o166-188i201-218o
g10195.t1	TM2 domain containing protein	186	20	3.85e-61	54.43%	2	C:membrane; C:integral component of membrane	ExpAA=37.23	First60=0.00	PredHel=1	Topology=o141-163i
g10197.t1	hypothetical protein	420	2	6.69e-111	57.4%	1	F:molecular_function	ExpAA=20.25	First60=19.66	PredHel=1	Topology=i7-24o
g10198.t1	E3 ubiquitin-protein ligase RNF5, putative	241	20	6.1e-43	58.59%	4	F:metal ion binding; C:membrane; C:integral component of membrane; F:ligase activity	ExpAA=18.42	First60=0.00	PredHel=1	Topology=i218-240o
g10205.t1	Sodium:sulfate symporter transmembrane region family protein	704	20	0.0	57.09%	3	P:small molecule metabolic process; F:transmembrane transporter activity; C:cellular_component	ExpAA=247.03	First60=0.00	PredHel=11	Topology=o232-254i271-293o316-338i361-391o451-473i494-516o526-544i551-573o588-610i617-639o676-698i
g10209.t1	GDP-fucose transporter-related protein	256	20	3.33e-115	69.74%	4	F:transmembrane transporter activity; P:cellular protein modification process; C:Golgi apparatus; P:biosynthetic process	ExpAA=135.31	First60=38.52	PredHel=6	Topology=i13-35o65-87i100-119o134-156i161-183o188-210i
g10218.t1	major facilitator superfamily transporter	416	20	2.8e-123	56.99%	2	F:transmembrane transporter activity; C:cellular_component	ExpAA=261.21	First60=31.48	PredHel=12	Topology=i12-31o51-73i80-102o106-128i140-162o166-187i208-230o245-265i272-294o309-328i335-357o367-386i
g10220.t1	hypothetical protein	311	8	6.82e-68	54.0%	5	P:ion transmembrane transport; F:cation channel activity; C:membrane; P:cation transmembrane transport; C:integral component of membrane	ExpAA=124.78	First60=0.01	PredHel=6	Topology=i70-87o120-142i155-177o197-219i226-248o263-285i
g10224.t1	hypothetical protein	912	7	2.05e-145	45.05%	2	P:protein transport; F:enzyme binding	ExpAA=39.98	First60=0.00	PredHel=2	Topology=o254-276i283-305o
g10226.t1	hypothetical protein	413	6	1.95e-51	44.64%	3	C:membrane; C:integral component of membrane; F:Rab guanyl-nucleotide exchange factor activity	ExpAA=40.81	First60=0.02	PredHel=2	Topology=i165-187o207-229i
g10230.t1	sugar phosphotransferase	386	20	6.37e-43	48.98%	1	F:molecular_function	ExpAA=18.77	First60=18.73	PredHel=1	Topology=i25-47o
g10237.t1	V-type proton ATPase proteolipid subunit	166	20	5.98e-69	70.76%	4	F:transmembrane transporter activity; P:homeostatic process; C:protein-containing complex; C:vacuole	ExpAA=91.54	First60=23.04	PredHel=4	Topology=o15-37i65-87o102-124i136-158o
g10245.t1	Auxin Efflux Carrier family protein	332	20	3.86e-104	62.77%	2	P:transmembrane transport; C:cellular_component	ExpAA=204.62	First60=28.09	PredHel=9	Topology=i7-24o66-88i95-117o132-154i175-197o212-231i244-266o276-293i306-328o
g10252.t1	cell cycle control protein	298	20	3.18e-126	52.42%	2	C:cytoplasm; C:organelle	ExpAA=45.53	First60=22.72	PredHel=2	Topology=o29-51i269-291o
g10260.t1	leucine-rich repeat domain-containing protein	386	20	1.54e-38	54.45%	NA	-	ExpAA=28.11	First60=4.85	PredHel=1	Topology=o346-368i
g10264.t1	hypothetical protein	446	8	2.07e-30	47.93%	3	F:toxic substance binding; C:membrane; C:integral component of membrane	ExpAA=168.25	First60=20.55	PredHel=8	Topology=o39-61i199-216o226-248i255-274o289-311i332-354o364-386i399-416o
g10272.t1	TM2 domain containing protein	153	20	1.35e-46	59.3%	1	C:cellular_component	ExpAA=36.40	First60=0.06	PredHel=2	Topology=o76-98i105-127o
g10275.t1	SDR family oxidoreductase	301	20	5.69e-78	51.26%	4	F:oxidoreductase activity; C:membrane; C:integral component of membrane; P:oxidation-reduction process	ExpAA=24.94	First60=19.93	PredHel=1	Topology=i7-24o
g10278.t1	cation channel family protein	514	20	1.51e-155	51.61%	2	F:transmembrane transporter activity; C:cellular_component	ExpAA=127.22	First60=17.06	PredHel=6	Topology=i43-65o75-92i112-134o175-197i218-237o252-274i
g10282.t1	nuclear poly(A) polymerase 1-like isoform X2	475	20	5.94e-90	54.17%	3	F:nucleotidyltransferase activity; F:RNA binding; P:cellular nitrogen compound metabolic process	ExpAA=20.98	First60=0.00	PredHel=1	Topology=i207-229o
g10293.t1	DHHC zinc finger domain containing protein	330	20	1.46e-134	52.64%	3	F:transferase activity, transferring acyl groups; C:cytoplasm; C:organelle	ExpAA=92.21	First60=0.06	PredHel=4	Topology=i66-88o93-115i194-216o231-253i
g10296.t1	Sulfatase	735	20	0.0	51.16%	1	F:molecular_function	ExpAA=24.44	First60=0.00	PredHel=1	Topology=o677-699i
g10310.t1	hypothetical protein	152	0	null	NaN%	NA	-	ExpAA=22.92	First60=0.00	PredHel=1	Topology=o108-130i
g10314.t1	hypothetical protein	94	0	null	NaN%	NA	-	ExpAA=39.06	First60=30.77	PredHel=2	Topology=o10-30i51-68o
g10318.t1	DHHC zinc finger domain containing protein	197	20	2.41e-56	58.24%	2	F:transferase activity, transferring acyl groups; C:cellular_component	ExpAA=45.68	First60=0.14	PredHel=2	Topology=i77-99o109-131i
g10327.t1	CAMK family protein kinase	268	20	1.89e-50	60.09%	4	F:ion binding; P:cellular protein modification process; F:kinase activity; C:intracellular	ExpAA=18.65	First60=0.02	PredHel=1	Topology=i77-99o
g10340.t1	trichohyalin, putative	331	11	2.22e-59	48.91%	1	F:molecular_function	ExpAA=22.25	First60=0.00	PredHel=1	Topology=o301-323i
g10344.t1	hypothetical protein	259	1	0.38	46.9%	2	C:membrane; C:integral component of membrane	ExpAA=57.01	First60=0.00	PredHel=2	Topology=i125-144o159-181i
g10347.t1	leucine-rich repeat domain-containing protein	896	20	3.4e-105	51.53%	6	P:polysaccharide catabolic process; F:calcium ion binding; C:membrane; C:integral component of membrane; F:hydrolase activity, hydrolyzing O-glycosyl compounds; P:nitrate assimilation	ExpAA=22.88	First60=0.00	PredHel=1	Topology=o843-865i
g10349.t1	major facilitator superfamily transporter	350	20	1.22e-107	64.43%	2	F:transmembrane transporter activity; C:cellular_component	ExpAA=210.59	First60=37.72	PredHel=9	Topology=i5-24o44-66i73-95o100-122i151-173o219-241i248-270o280-302i314-333o
g10352.t1	ER lumen protein retaining receptor	104	20	2.53e-40	69.09%	4	P:vesicle-mediated transport; C:endoplasmic reticulum; C:Golgi apparatus; F:molecular_function	ExpAA=60.00	First60=41.20	PredHel=3	Topology=i5-27o37-59i71-90o
g10366.t1	hypothetical protein	811	20	0.0	57.31%	3	C:membrane; C:integral component of membrane; F:lipid binding	ExpAA=202.82	First60=0.16	PredHel=8	Topology=o296-318i351-373o409-431i452-474o496-518i546-568o621-643i656-678o
g10385.t1	leucine-rich repeat domain-containing protein	279	20	2.01e-12	53.52%	2	C:membrane; C:integral component of membrane	ExpAA=33.17	First60=0.26	PredHel=1	Topology=o228-250i
g10386.t1	syntaxin-16 isoform X10	225	20	7.33e-35	52.22%	4	P:membrane organization; P:vesicle-mediated transport; C:cellular_component; F:molecular_function	ExpAA=20.84	First60=0.00	PredHel=1	Topology=i205-224o
g10389.t1	hypothetical protein	909	0	null	NaN%	NA	-	ExpAA=22.94	First60=0.00	PredHel=1	Topology=o858-880i
g10404.t1	AChain A, Putative pre-mRNA splicing factor	1300	20	0.0	69.92%	5	C:nucleus; F:RNA binding; F:ion binding; C:protein-containing complex; F:helicase activity	ExpAA=22.43	First60=0.00	PredHel=1	Topology=o1187-1209i
g10424.t1	hypothetical protein	244	0	null	NaN%	NA	-	ExpAA=23.22	First60=0.03	PredHel=1	Topology=o200-222i
g10426.t1	ABC transporter family protein	836	20	0.0	66.52%	5	F:ATPase activity; F:transmembrane transporter activity; F:ion binding; C:organelle; C:intracellular	ExpAA=145.98	First60=15.07	PredHel=6	Topology=o168-190i214-236o251-273i285-307o311-333i353-375o
g10431.t1	hypothetical protein	278	2	1.36e-56	55.71%	2	C:membrane; C:integral component of membrane	ExpAA=21.77	First60=0.00	PredHel=1	Topology=o237-259i
g10436.t1	hypothetical protein	287	13	9.04e-113	55.6%	6	P:membrane organization; P:vesicle-mediated transport; C:cytoplasm; P:protein transport; C:protein-containing complex; F:molecular_function	ExpAA=19.62	First60=0.00	PredHel=1	Topology=o268-286i
g10450.t1	MBOAT family protein	459	20	0.0	49.58%	1	C:cellular_component	ExpAA=157.09	First60=33.66	PredHel=7	Topology=o10-32i53-75o85-107i210-232o242-264i386-408o418-440i
g10457.t1	hypothetical protein	312	6	8.84e-69	51.79%	4	F:calcium ion binding; C:membrane; C:integral component of membrane; C:endoplasmic reticulum	ExpAA=20.81	First60=5.77	PredHel=1	Topology=o53-75i
g10459.t1	MatE family protein	446	20	4.21e-154	57.19%	2	F:transmembrane transporter activity; C:cellular_component	ExpAA=194.92	First60=5.05	PredHel=8	Topology=o82-104i117-136o151-173i178-200o227-249i303-325o380-402i409-431o
g10461.t1	Clan AD, family A22, presenilin-like aspartic peptidase	399	20	1.29e-146	57.89%	5	C:cytoplasm; P:protein maturation; F:peptidase activity; C:organelle; C:plasma membrane	ExpAA=172.39	First60=20.78	PredHel=8	Topology=i19-41o69-91i98-117o132-154i161-178o182-204i338-360o364-386i
g10468.t1	glycosyl transferase	291	20	2.4e-118	51.88%	2	F:transferase activity, transferring glycosyl groups; C:cellular_component	ExpAA=36.43	First60=26.48	PredHel=1	Topology=i7-25o
g10478.t1	signal peptidase I	185	20	1.17e-83	58.55%	5	P:protein maturation; C:protein-containing complex; P:cellular nitrogen compound metabolic process; F:peptidase activity; C:organelle	ExpAA=24.20	First60=21.76	PredHel=1	Topology=i27-49o
g10497.t1	putative integral membrane protein	394	20	0.0	67.88%	1	C:cellular_component	ExpAA=213.51	First60=29.31	PredHel=10	Topology=i13-32o52-70i105-127o132-154i161-183o194-216i229-251o280-302i314-332o342-364i
g10499.t1	Peptidase C39 like family protein	291	20	6.72e-75	53.91%	2	C:membrane; C:integral component of membrane	ExpAA=22.77	First60=22.58	PredHel=1	Topology=i35-57o
g10508.t1	syntaxin-2 isoform X1	291	20	3.5e-99	53.91%	8	P:membrane organization; P:vesicle-mediated transport; C:cytoplasm; P:cellular component assembly; P:protein transport; C:protein-containing complex; F:molecular_function; C:plasma membrane	ExpAA=22.84	First60=0.00	PredHel=1	Topology=i268-290o
g10509.t1	anion permease arsB family	455	20	0.0	63.4%	2	F:transmembrane transporter activity; C:cellular_component	ExpAA=257.80	First60=41.84	PredHel=12	Topology=o6-28i41-63o67-89i117-139o166-188i195-217o246-268i275-292o312-334i355-377o397-419i432-454o
g10511.t1	hypothetical protein	251	1	3.08e-46	70.9%	2	C:membrane; C:integral component of membrane	ExpAA=66.98	First60=18.97	PredHel=3	Topology=i39-58o63-85i146-168o
g10516.t1	cation efflux family protein	371	20	3.17e-145	64.07%	2	F:transmembrane transporter activity; C:cellular_component	ExpAA=121.10	First60=22.11	PredHel=6	Topology=i31-53o63-80i100-122o132-154i166-188o198-220i
g10517.t1	hypothetical protein	424	11	1.28e-43	46.28%	2	C:membrane; C:integral component of membrane	ExpAA=25.37	First60=22.49	PredHel=1	Topology=i12-34o
g10519.t1	hypothetical protein	881	12	1.12e-37	45.54%	2	C:membrane; C:integral component of membrane	ExpAA=22.78	First60=0.00	PredHel=1	Topology=o847-869i
g10522.t1	sulfite exporter TauE/safE family protein	454	20	0.0	56.63%	3	P:cellular protein modification process; C:protein-containing complex; C:intracellular	ExpAA=199.80	First60=0.00	PredHel=9	Topology=i86-108o118-137i150-172o176-198i239-258o273-295i316-338o383-405i412-434o
g10529.t1	hypothetical protein	325	0	null	NaN%	NA	-	ExpAA=64.90	First60=0.47	PredHel=3	Topology=o177-199i211-230o245-267i
g10532.t1	MBOAT family protein	374	20	4.71e-106	47.49%	1	C:cellular_component	ExpAA=169.02	First60=41.66	PredHel=8	Topology=i2-24o39-58i79-101o130-152i159-181o263-285i305-327o342-359i
g10544.t1	hypothetical protein	112	0	null	NaN%	NA	-	ExpAA=23.01	First60=12.52	PredHel=1	Topology=i43-65o
g10545.t1	hypothetical protein	373	13	2.25e-45	45.79%	8	F:ubiquitin-protein transferase activity; C:Hrd1p ubiquitin ligase ERAD-L complex; P:positive regulation of catalytic activity; C:membrane; C:integral component of membrane; F:enzyme activator activity; P:ubiquitin-dependent ERAD pathway; P:protein ubiquitination	ExpAA=20.79	First60=0.00	PredHel=1	Topology=o347-369i
g10547.t1	hypothetical protein	964	17	0.0	45.79%	2	C:membrane; C:integral component of membrane	ExpAA=23.00	First60=0.00	PredHel=1	Topology=o895-917i
g10551.t1	Sodium:sulfate symporter transmembrane region family protein	502	20	7.48e-174	60.9%	2	F:transmembrane transporter activity; C:cellular_component	ExpAA=259.71	First60=22.34	PredHel=12	Topology=i30-52o67-89i110-132o156-178i198-220o240-262i287-309o313-335i348-370o385-414i426-443o477-499i
g10575.t1	hypothetical protein	120	4	5.49e-30	57.21%	1	F:nuclease activity	ExpAA=43.99	First60=26.27	PredHel=2	Topology=i16-38o58-77i
g10585.t1	Stealth protein CR4, conserved region 4	398	20	2.22e-49	49.54%	1	F:molecular_function	ExpAA=12.42	First60=12.37	PredHel=1	Topology=i7-26o
g10586.t1	TKL family protein kinase	400	20	4.82e-95	61.17%	3	F:ion binding; P:cellular protein modification process; F:kinase activity	ExpAA=21.82	First60=0.52	PredHel=1	Topology=i374-396o
g10587.t1	sel1 repeat family protein	508	4	5.31e-33	44.82%	1	F:molecular_function	ExpAA=32.28	First60=0.00	PredHel=1	Topology=o479-496i
g10596.t1	leucine-rich repeat domain-containing protein	860	20	4.02e-15	53.84%	8	C:membrane; P:proteolysis; C:integral component of membrane; F:serine-type endopeptidase activity; F:serine-type peptidase activity; F:peptidase activity; P:pathogenesis; F:hydrolase activity	ExpAA=22.88	First60=0.03	PredHel=1	Topology=o818-840i
g10597.t1	megakaryocyte-associated tyrosine-protein kinase	795	20	2.38e-86	50.78%	3	F:ion binding; P:cellular protein modification process; F:kinase activity	ExpAA=35.10	First60=0.00	PredHel=1	Topology=o717-739i
g10603.t1	hypothetical protein	447	0	null	NaN%	NA	-	ExpAA=16.65	First60=0.09	PredHel=1	Topology=i81-103o
g10607.t1	XYPPX repeat family protein	378	15	6.17e-39	44.55%	2	C:membrane; C:integral component of membrane	ExpAA=117.98	First60=39.66	PredHel=4	Topology=i12-31o35-54i75-97o112-134i
g10623.t1	hypothetical protein	478	0	null	NaN%	NA	-	ExpAA=23.46	First60=0.02	PredHel=1	Topology=o388-410i
g10629.t1	major facilitator superfamily transporter	413	17	0.0	61.03%	1	C:cellular_component	ExpAA=209.18	First60=21.83	PredHel=9	Topology=i33-55o73-95i108-127o132-154i167-189o194-216i251-270o285-307i320-342o
g10632.t1	MATE family efflux transporter	475	20	2.46e-155	66.33%	2	F:transmembrane transporter activity; C:cellular_component	ExpAA=255.78	First60=31.84	PredHel=11	Topology=o15-32i96-118o133-155i162-184o194-213i234-256o271-293i323-345o360-382i389-411o421-443i
g10642.t1	hypothetical protein	203	0	null	NaN%	NA	-	ExpAA=64.02	First60=5.94	PredHel=3	Topology=o54-76i97-119o134-156i
g10644.t1	cation channel sperm-associated protein 4	195	20	2.24e-19	52.22%	5	P:cell motility; F:transmembrane transporter activity; C:protein-containing complex; P:reproduction; C:plasma membrane	ExpAA=63.02	First60=37.75	PredHel=3	Topology=o10-32i45-62o77-99i
g10652.t1	phospholipid-translocating P-type ATPase, flippase family protein	1045	20	0.0	61.27%	3	F:ion binding; C:cellular_component; P:transport	ExpAA=215.46	First60=0.79	PredHel=10	Topology=i70-87o91-108i290-312o336-358i809-831o846-865i890-909o924-946i951-973o988-1010i
g10668.t1	hemolysin III family protein	213	20	5.64e-82	61.38%	2	P:biological_process; C:cellular_component	ExpAA=143.24	First60=32.80	PredHel=7	Topology=o15-37i50-72o87-106i113-135o139-157i164-183o193-210i
g10670.t1	Alpha amylase, catalytic domain containing protein	522	20	0.0	65.68%	2	P:carbohydrate metabolic process; F:hydrolase activity, acting on glycosyl bonds	ExpAA=33.84	First60=21.59	PredHel=1	Topology=i31-53o
g10677.t1	CAP domain-containing protein	355	20	6.65e-50	49.62%	2	C:membrane; C:integral component of membrane	ExpAA=22.84	First60=0.00	PredHel=1	Topology=o323-345i
g10682.t1	ABC transporter family protein	788	20	0.0	62.67%	5	F:ATPase activity; F:transmembrane transporter activity; F:ion binding; C:organelle; C:intracellular	ExpAA=174.82	First60=18.78	PredHel=8	Topology=i42-64o79-101i228-250o270-292i305-327o337-359i371-388o408-430i
g10696.t1	calcium load-activated calcium channel-like	179	20	5.53e-40	54.48%	3	F:transmembrane transporter activity; P:homeostatic process; C:organelle	ExpAA=36.61	First60=22.79	PredHel=1	Topology=o4-26i
g10699.t1	ABC transporter family protein	717	20	0.0	67.82%	5	F:ATPase activity; F:transmembrane transporter activity; F:ion binding; C:organelle; C:intracellular	ExpAA=133.56	First60=0.01	PredHel=6	Topology=i143-165o175-197i199-221o226-248i260-282o328-346i
g10700.t1	ABC transporter family protein	697	20	0.0	63.86%	4	F:ATPase activity; F:transmembrane transporter activity; F:ion binding; C:cellular_component	ExpAA=134.74	First60=2.63	PredHel=6	Topology=i137-159o179-201i214-236o246-268i280-302o322-344i
g10706.t1	calnexin	553	20	0.0	65.22%	6	P:signal transduction; F:ion binding; C:endoplasmic reticulum; F:unfolded protein binding; P:protein folding; P:response to stress	ExpAA=22.51	First60=0.00	PredHel=1	Topology=o450-472i
g10711.t1	longevity assurance protein	275	20	3.02e-89	52.13%	6	C:cytoplasm; P:lipid metabolic process; P:biosynthetic process; P:cellular nitrogen compound metabolic process; C:organelle; F:molecular_function	ExpAA=140.26	First60=22.71	PredHel=7	Topology=o20-35i56-78o98-120i133-155o160-182i189-211o226-248i
g10715.t1	Nucleoside transporter family protein	407	20	1.51e-136	52.77%	2	F:transmembrane transporter activity; C:cellular_component	ExpAA=219.56	First60=21.67	PredHel=9	Topology=o34-56i95-117o122-144i190-212o246-268i275-294o309-331i338-360o375-397i
g10741.t1	Amino acid permease	505	20	5.51e-154	55.02%	2	F:transmembrane transporter activity; C:cellular_component	ExpAA=202.91	First60=32.20	PredHel=9	Topology=o15-34i47-66o128-147i154-176o230-252i333-352o357-379i437-459o464-486i
g10752.t1	Legume-like lectin family protein	379	11	1.9e-66	46.77%	1	C:cellular_component	ExpAA=20.63	First60=0.06	PredHel=1	Topology=o348-370i
g10753.t1	Trafficking protein particle complex subunit 13	570	20	1.11e-17	58.3%	3	F:metal ion binding; C:membrane; C:integral component of membrane	ExpAA=66.06	First60=0.00	PredHel=3	Topology=o109-131i439-461o493-515i
g10783.t1	hypothetical protein	158	0	null	NaN%	NA	-	ExpAA=23.01	First60=0.01	PredHel=1	Topology=o114-136i
g10785.t1	hypothetical protein	75	0	null	NaN%	NA	-	ExpAA=22.61	First60=22.61	PredHel=1	Topology=i5-27o
g10791.t1	Clan SC, family S28, unassigned serine peptidase	510	20	2.77e-57	45.97%	1	F:peptidase activity	ExpAA=21.07	First60=0.01	PredHel=1	Topology=o473-495i
g10808.t1	hypothetical protein	185	2	3.94e-30	60.48%	2	C:membrane; C:integral component of membrane	ExpAA=18.68	First60=18.68	PredHel=1	Topology=i2-19o
g10810.t1	leucine-rich repeat domain-containing protein	649	20	3.02e-51	57.34%	2	C:membrane; C:integral component of membrane	ExpAA=68.47	First60=0.03	PredHel=3	Topology=o504-526i539-561o576-598i
g10818.t1	hypothetical protein	113	4	2.57e-27	68.07%	1	C:cellular_component	ExpAA=41.02	First60=20.57	PredHel=2	Topology=o15-34i83-104o
g10830.t1	nuclear pore protein, putative	1544	14	0.0	44.75%	3	C:membrane; C:integral component of membrane; C:nuclear pore	ExpAA=22.00	First60=0.00	PredHel=1	Topology=o1505-1527i
g10837.t1	hypothetical protein	358	0	null	NaN%	NA	-	ExpAA=80.04	First60=1.42	PredHel=3	Topology=i59-81o101-123i135-157o
g10842.t1	hypothetical protein	803	9	2.87e-32	46.01%	2	C:membrane; C:integral component of membrane	ExpAA=22.79	First60=0.00	PredHel=1	Topology=o769-791i
g10846.t1	COPI associated protein	146	9	8.63e-30	53.52%	1	C:cellular_component	ExpAA=87.21	First60=42.65	PredHel=4	Topology=i7-29o39-61i68-90o100-119i
g10851.t1	hypothetical protein	230	1	0.3	49.08%	2	C:membrane; C:integral component of membrane	ExpAA=68.14	First60=2.63	PredHel=3	Topology=o86-108i128-150o165-187i
g10854.t1	Plexin repeat family protein	267	6	2.22e-49	51.64%	2	C:membrane; C:integral component of membrane	ExpAA=22.78	First60=0.00	PredHel=1	Topology=o226-248i
g10865.t1	leucine-rich repeat domain-containing protein	808	20	2.11e-17	57.55%	8	P:proteolysis; C:membrane; C:integral component of membrane; F:serine-type endopeptidase activity; F:serine-type peptidase activity; F:peptidase activity; P:pathogenesis; F:hydrolase activity	ExpAA=22.88	First60=0.03	PredHel=1	Topology=o765-787i
g10878.t1	Clan SB, family S8, subtilisin-like serine peptidase	788	20	3.09e-72	46.91%	1	F:peptidase activity	ExpAA=22.74	First60=0.00	PredHel=1	Topology=o752-774i
g10886.t1	sodium-translocating pyrophosphatase	696	20	0.0	80.79%	3	F:transmembrane transporter activity; F:ion binding; C:plasma membrane	ExpAA=323.75	First60=21.13	PredHel=13	Topology=o6-23i59-81o134-156i169-191o261-283i300-322o326-348i369-400o415-434i479-501o516-538i587-621o669-691i
g10893.t1	leucine-rich repeat domain-containing protein	592	20	4.24e-41	46.46%	9	C:extracellular space; P:polysaccharide catabolic process; F:metallocarboxypeptidase activity; P:peptide metabolic process; F:calcium ion binding; C:membrane; P:protein processing; F:hydrolase activity, hydrolyzing O-glycosyl compounds; P:nitrate assimilation	ExpAA=28.21	First60=0.00	PredHel=1	Topology=o564-586i
g10897.t1	Kelch motif family protein	1343	18	5.04e-107	56.19%	1	F:enzyme binding	ExpAA=20.37	First60=0.02	PredHel=1	Topology=o1320-1342i
g10901.t1	hypothetical protein	162	1	1.89e-29	59.88%	2	C:membrane; C:integral component of membrane	ExpAA=44.94	First60=0.00	PredHel=2	Topology=i85-107o122-144i
g10919.t1	putative carbonic anhydrase-like protein 2	308	2	0.000866	66.5%	NA	-	ExpAA=23.36	First60=0.00	PredHel=1	Topology=o244-266i
g10921.t1	hypothetical protein	971	1	5.29e-47	52.88%	2	C:membrane; C:integral component of membrane	ExpAA=18.17	First60=0.00	PredHel=1	Topology=o950-967i
g10928.t1	heat shock-related 70 kDa protein 2	1013	20	1.03e-119	59.05%	5	F:nucleotide binding; P:response to cold; F:ATP binding; P:response to heat; C:mitochondrion	ExpAA=22.96	First60=0.02	PredHel=1	Topology=o988-1010i
g10930.t1	hypothetical protein	218	1	10.8	50.27%	2	C:membrane; C:integral component of membrane	ExpAA=63.37	First60=0.01	PredHel=3	Topology=o72-94i115-134o149-171i
g10932.t1	GTP-binding protein	591	20	7.38e-48	47.34%	1	F:GTPase activity	ExpAA=60.30	First60=0.00	PredHel=3	Topology=o419-438i445-464o468-490i
g10939.t1	hypothetical protein	332	7	5.55e-64	56.81%	5	P:ion transmembrane transport; F:cation channel activity; C:membrane; P:cation transmembrane transport; C:integral component of membrane	ExpAA=127.40	First60=0.00	PredHel=6	Topology=i97-119o148-170i182-204o224-246i258-277o287-309i
g10947.t1	hypothetical protein	158	4	2.71e-06	49.77%	2	C:membrane; C:integral component of membrane	ExpAA=21.61	First60=0.18	PredHel=1	Topology=o131-153i
g10950.t1	MatE family protein	532	20	1.53e-147	61.34%	2	F:transmembrane transporter activity; C:cellular_component	ExpAA=261.69	First60=10.38	PredHel=12	Topology=i50-72o92-114i127-146o166-187i194-216o226-248i268-290o312-334i355-377o387-409i422-444o454-476i
g10955.t1	hypothetical protein	352	5	9.59e-61	51.59%	2	C:membrane; C:integral component of membrane	ExpAA=22.96	First60=0.04	PredHel=1	Topology=o306-328i
g10956.t1	leucine-rich repeat domain-containing protein	410	20	1.55e-17	58.33%	4	F:calcium ion binding; C:membrane; C:integral component of membrane; P:nitrate assimilation	ExpAA=116.54	First60=22.13	PredHel=3	Topology=o35-57i348-370o385-407i
g10973.t1	sel1 repeat family protein	321	17	2.58e-18	47.15%	1	F:molecular_function	ExpAA=21.90	First60=0.00	PredHel=1	Topology=o295-317i
g10979.t1	ABC transporter family protein	589	20	0.0	68.88%	4	F:ATPase activity; F:transmembrane transporter activity; F:ion binding; C:plasma membrane	ExpAA=108.41	First60=22.91	PredHel=5	Topology=i32-54o74-96i179-201o260-282i295-314o
g11002.t1	DHHC zinc finger domain containing protein	311	20	6.33e-82	53.72%	2	F:transferase activity, transferring acyl groups; C:cellular_component	ExpAA=92.19	First60=6.36	PredHel=4	Topology=i61-80o84-106i187-209o219-241i
g11004.t1	Sodium:sulfate symporter transmembrane region family protein	524	20	0.0	64.12%	3	P:small molecule metabolic process; F:transmembrane transporter activity; C:cellular_component	ExpAA=258.82	First60=9.80	PredHel=12	Topology=i53-75o90-112i133-155o192-214i226-248o263-285i306-328o333-355i368-390o400-422i441-463o498-520i
g11016.t1	Dolichyl-phosphate-mannose-protein mannosyltransferase	408	20	0.0	60.67%	4	F:transferase activity, transferring glycosyl groups; P:cellular protein modification process; P:biosynthetic process; C:cellular_component	ExpAA=143.60	First60=10.40	PredHel=6	Topology=o77-99i163-185o272-294i301-320o325-347i354-376o
g11017.t1	XYPPX repeat family protein	567	12	8.95e-32	43.18%	2	C:membrane; C:integral component of membrane	ExpAA=181.00	First60=0.00	PredHel=8	Topology=i130-152o158-180i187-206o216-238i259-281o296-318i455-477o492-514i
g11024.t1	hypothetical protein	112	2	5.51e-09	60.42%	NA	-	ExpAA=18.29	First60=9.22	PredHel=1	Topology=i51-70o
g11034.t1	XYPPX repeat family protein	391	20	2.86e-25	44.75%	2	C:membrane; C:integral component of membrane	ExpAA=179.94	First60=26.65	PredHel=8	Topology=o30-52i57-76o80-102i123-145o160-182i265-284o308-330i343-365o
g11060.t1	3-oxo-5-alpha-steroid 4-dehydrogenase	133	20	1.62e-28	54.24%	2	F:oxidoreductase activity; P:lipid metabolic process	ExpAA=42.14	First60=19.38	PredHel=2	Topology=i12-30o68-90i
g11062.t1	hypothetical protein	251	20	1.63e-57	51.53%	2	P:vesicle-mediated transport; C:cytoplasm	ExpAA=29.26	First60=0.00	PredHel=1	Topology=o205-224i
g11069.t1	protein transporter Sec61 subunit alpha isoform 2	480	20	0.0	72.21%	4	P:protein targeting; F:transmembrane transporter activity; C:protein-containing complex; C:endoplasmic reticulum	ExpAA=194.88	First60=21.98	PredHel=9	Topology=o31-53i74-96o119-141i144-166o176-198i240-262o362-384i417-439o443-462i
g11072.t1	hypothetical protein	224	4	1.09e-05	54.14%	2	C:membrane; C:integral component of membrane	ExpAA=23.62	First60=22.34	PredHel=1	Topology=i5-27o
g11092.t1	L-type lectin-domain containing receptor kinase S.1	111	1	22.8	52.04%	6	F:ATP binding; C:membrane; C:integral component of membrane; F:protein kinase activity; F:carbohydrate binding; P:protein phosphorylation	ExpAA=22.59	First60=0.01	PredHel=1	Topology=o87-109i
g11094.t1	hypothetical protein	91	2	6.27	61.74%	2	C:membrane; C:integral component of membrane	ExpAA=22.99	First60=9.72	PredHel=1	Topology=o52-74i
g11095.t1	hypothetical protein	130	2	26.8	59.68%	2	C:membrane; C:integral component of membrane	ExpAA=22.97	First60=0.02	PredHel=1	Topology=o91-113i
g11112.t1	hypothetical protein	230	4	1.23e-67	55.89%	2	C:membrane; C:integral component of membrane	ExpAA=22.83	First60=0.04	PredHel=1	Topology=i183-205o
g11113.t1	Vesicle transport v-SNARE protein	260	10	1.01e-29	63.86%	4	P:vesicle-mediated transport; C:cytoplasm; P:protein transport; C:organelle	ExpAA=22.75	First60=0.00	PredHel=1	Topology=i126-145o
g11120.t1	Glycosyl hydrolases family 2	708	20	0.0	64.19%	2	P:carbohydrate metabolic process; F:hydrolase activity, acting on glycosyl bonds	ExpAA=83.14	First60=37.43	PredHel=3	Topology=i13-35o45-67i104-126o
g11131.t1	Laminin A family protein	620	20	0.0	54.7%	3	P:lipid metabolic process; C:cellular_component; F:molecular_function	ExpAA=22.52	First60=0.00	PredHel=1	Topology=o589-611i

## Sheet: Phobius predictions
Seq. Name	Seq. Description	Seq. Length	#Hits	min. eValue	mean Similarity	#GOs	GO terms	#TM domains	Signal peptide	Topology Prediction
g16.t1	hypothetical protein	301	2	3.26e-95	58.1%	2	C:membrane; C:integral component of membrane	2	0	i12-40o247-272i
g20.t1	endoplasmic reticulum-Golgi intermediate compartment protein 3-like	353	20	9.6e-139	52.87%	2	C:cytoplasm; C:organelle	2	0	i21-41o322-343i
g27.t1	hypothetical protein	109	3	4.42e-17	60.52%	2	P:protein-containing complex assembly; C:cellular_component	2	0	i26-56o62-84i
g33.t1	Transmembrane amino acid transporter protein	432	20	0.0	66.08%	2	F:transmembrane transporter activity; C:cellular_component	11	0	i43-64o70-94i115-137o157-173i180-203o219-241i261-283o303-323i344-361o367-392i404-422o
g38.t1	hypothetical protein	601	0	null	NaN%	NA	-	1	0	o562-583i
g44.t1	TKL family protein kinase	1172	20	8.7e-100	49.35%	3	F:ion binding; P:cellular protein modification process; F:kinase activity	1	0	o1118-1136i
g50.t1	Clan SB, family S8	982	20	3.4e-46	53.3%	1	F:peptidase activity	1	0	o942-964i
g60.t1	hypothetical protein	220	9	4.91e-81	56.63%	2	C:membrane; C:integral component of membrane	2	Y	n6-15c20/21o44-64i84-104o
g61.t1	translocon-associated protein subunit gamma-like	165	10	2.89e-36	57.37%	2	P:protein targeting; C:cellular_component	4	0	i37-58o64-90i111-131o143-160i
g66.t1	hypothetical protein	125	2	1.05e-23	61.56%	1	C:cellular_component	2	0	i12-31o51-74i
g79.t1	hypothetical protein	221	3	1.5e-69	65.34%	2	C:membrane; C:integral component of membrane	1	0	o198-216i
g80.t1	hypothetical protein	87	1	13.3	53.42%	5	C:integral component of plasma membrane; C:membrane; C:integral component of membrane; P:osmosensory signaling pathway via Sho1 osmosensor; F:osmosensor activity	1	0	o45-70i
g81.t1	translation initiation factor IF-2	438	3	1.01e-18	54.4%	2	C:membrane; C:integral component of membrane	4	0	i7-32o52-76i83-105o259-288i
g82.t1	hypothetical protein	325	10	2.95e-44	46.89%	1	F:molecular_function	1	0	o297-318i
g96.t1	XYPPX repeat family protein	335	20	8.17e-117	51.75%	1	C:cellular_component	6	0	i79-98o118-139i151-167o173-193i214-241o247-269i
g97.t1	XYPPX repeat family protein	156	9	7.13e-43	58.15%	1	C:cellular_component	2	0	i25-53o65-83i
g100.t1	DUF5057 domain-containing protein	582	20	1.53e-43	49.6%	2	C:membrane; C:integral component of membrane	3	0	o440-467i487-506o518-541i
g114.t1	hypothetical protein	448	8	3.25e-36	46.59%	3	F:toxic substance binding; C:membrane; C:integral component of membrane	7	0	i39-56o199-216i228-248o254-277i289-309o337-355i362-382o
g131.t1	hypothetical protein	178	2	7.89e-25	60.24%	NA	-	1	0	i159-177o
g137.t1	dolichyl-diphosphooligosaccharide--protein glycosyltransferase 48 kDa subunit	410	20	0.0	46.94%	4	P:cellular protein modification process; C:endoplasmic reticulum; P:biosynthetic process; F:molecular_function	1	Y	n2-12c17/18o383-403i
g154.t1	Transmembrane amino acid transporter protein	333	20	3.16e-71	53.48%	4	C:membrane; C:integral component of membrane; F:amino acid transmembrane transporter activity; P:amino acid transmembrane transport	7	0	i69-88o100-120i141-163o183-204i216-236o256-274i286-309o
g178.t1	GDP-fucose transporter-related protein	362	20	1.71e-158	66.55%	4	F:transmembrane transporter activity; P:cellular protein modification process; C:Golgi apparatus; P:biosynthetic process	10	0	i12-33o45-65i86-103o115-134i141-158o164-186i198-220o232-253i265-282o288-307i
g189.t1	Transmembrane amino acid transporter protein	392	20	3.31e-161	64.82%	1	C:cellular_component	10	Y	n3-13c18/19o28-50i71-91o111-130i137-157o177-201i213-238o258-281i302-319o325-348i360-378o
g208.t1	beta-galactosidase-like protein	392	20	6.82e-91	47.81%	9	P:carbohydrate metabolic process; C:beta-galactosidase complex; P:metabolic process; C:membrane; C:integral component of membrane; F:hydrolase activity, hydrolyzing O-glycosyl compounds; F:beta-galactosidase activity; F:hydrolase activity, acting on glycosyl bonds; F:hydrolase activity	1	0	o355-378i
g219.t1	bacterial Ig-like domain protein	566	20	3.24e-26	48.91%	2	C:membrane; C:integral component of membrane	1	0	o489-512i
g220.t1	Dynein heavy chain family protein	2868	20	0.0	64.66%	5	F:ATPase activity; P:biological_process; C:cytoskeleton; F:ion binding; C:protein-containing complex	2	0	o1416-1435i1751-1770o
g221.t1	rac-like GTP-binding protein 5	195	20	9.92e-33	59.33%	7	C:cytoskeleton; C:cytoplasm; P:signal transduction; F:GTPase activity; F:ion binding; C:nucleolus; C:plasma membrane	1	0	o79-96i
g226.t1	Metalloenzyme superfamily protein	410	20	0.0	60.91%	2	F:ion binding; F:isomerase activity	1	0	i225-245o
g227.t1	hypothetical protein	105	0	null	NaN%	NA	-	1	0	o75-101i
g228.t1	hypothetical protein	469	2	5.32e-39	47.51%	2	C:membrane; C:integral component of membrane	9	0	o77-99i111-144o150-168i180-201o207-231i243-263o289-317i329-346o358-381i
g229.t1	Metalloenzyme superfamily protein	399	20	1.13e-167	57.46%	2	F:ion binding; F:isomerase activity	1	0	i214-234o
g233.t1	meckelin isoform X5	256	20	1e-88	55.79%	5	P:cytoskeleton organization; P:cellular component assembly; C:cilium; C:protein-containing complex; P:cell cycle	3	0	o6-27i191-210o216-235i
g241.t1	YeeE/YedE family protein	348	20	1.11e-84	51.07%	1	C:cellular_component	8	0	i12-30o50-72i84-100o120-142i182-212o245-262i274-294o314-331i
g248.t1	Acyltransferase family protein	263	20	1.4e-123	61.06%	2	F:transferase activity, transferring acyl groups; C:cellular_component	1	0	o6-25i
g250.t1	hypothetical protein	337	20	2.09e-42	49.48%	7	C:cell; P:activation of GTPase activity; F:GTPase activator activity; C:membrane; C:integral component of membrane; P:intracellular protein transport; F:Rab GTPase binding	1	0	o313-331i
g256.t1	CAMK family protein kinase	508	20	0.0	61.95%	6	C:nucleus; C:cytoplasm; P:signal transduction; F:ion binding; P:cellular protein modification process; F:kinase activity	1	0	i198-215o
g258.t1	DENN domain-containing protein	316	20	9.02e-39	42.96%	7	F:phosphatidylinositol phosphate binding; C:intracellular membrane-bounded organelle; C:cytosol; F:Rab guanyl-nucleotide exchange factor activity; P:endocytosis; F:Rab GTPase binding; P:endocytic recycling	1	0	o125-146i
g260.t1	hypothetical protein	180	2	8.08e-62	65.56%	5	P:protein maturation; C:protein-containing complex; P:cellular nitrogen compound metabolic process; F:peptidase activity; C:organelle	2	0	i36-58o70-91i
g264.t1	hypothetical protein	276	0	null	NaN%	NA	-	1	Y	n2-10c15/16o235-255i
g292.t1	Acyltransferase family protein	335	20	2.87e-82	52.22%	1	F:transferase activity, transferring acyl groups	2	0	i47-71o91-112i
g310.t1	MatE family protein	492	20	4.05e-80	52.02%	2	F:transmembrane transporter activity; C:cellular_component	12	0	i38-58o78-105i125-144o164-185i197-217o223-244i265-284o314-333i345-369o394-415i422-439o451-473i
g311.t1	MatE family protein	498	20	7e-71	51.07%	2	F:transmembrane transporter activity; C:cellular_component	12	0	i41-60o80-107i127-146o166-186i198-218o224-245i266-285o318-338i350-375o395-414i421-441o453-474i
g315.t1	hypothetical protein	88	0	null	NaN%	NA	-	1	0	o27-51i
g319.t1	right-handed parallel beta-helix repeat-containing protein	811	20	6e-82	46.64%	NA	-	1	Y	n2-9c14/15o774-797i
g348.t1	TKL family protein kinase	287	20	1.32e-34	54.28%	3	F:ion binding; P:cellular protein modification process; F:kinase activity	1	0	i270-286o
g350.t1	NAD(P)-dependent oxidoreductase	1040	20	0.0	68.72%	5	F:oxidoreductase activity; F:nuclease activity; P:lipid metabolic process; P:mRNA processing; P:biosynthetic process	1	Y	n6-14c18/19o704-726i
g354.t1	TKL family protein kinase	327	20	5.09e-99	65.29%	4	F:ion binding; P:cellular protein modification process; C:cellular_component; F:kinase activity	1	0	o16-35i
g355.t1	hypothetical protein	298	2	0.000118	49.22%	2	C:membrane; C:integral component of membrane	5	0	o28-49i61-85o97-117i138-159o179-197i
g364.t1	protein PTHB1 isoform X2	751	20	0.0	44.16%	4	P:biological_process; C:cilium; C:protein-containing complex; F:molecular_function	1	0	o652-673i
g365.t1	leucine-rich repeat domain-containing protein	1273	20	1.16e-155	47.31%	1	F:GTP binding	1	Y	n2-9c14/15o1228-1251i
g369.t1	Alpha amylase, catalytic domain containing protein	655	20	0.0	71.01%	4	P:carbohydrate metabolic process; F:ion binding; C:cellular_component; F:hydrolase activity, acting on glycosyl bonds	1	0	i28-49o
g373.t1	hypothetical protein	356	0	null	NaN%	NA	-	3	0	i63-87o107-126i135-154o
g378.t1	Formin-like 2 Domain containing protein	1851	20	2.98e-144	53.06%	3	P:cytoskeleton organization; F:cytoskeletal protein binding; F:enzyme binding	1	0	i359-378o
g399.t1	Clan SB, family S8, subtilisin-like serine peptidase	989	20	0.0	49.75%	1	F:peptidase activity	1	0	o928-951i
g402.t1	putative integral membrane protein	419	20	2.84e-99	57.17%	2	C:membrane; C:integral component of membrane	10	0	i9-30o50-69i90-115o121-138i147-166o182-201i213-238o262-286i298-316o336-355i
g415.t1	Carbohydrate binding domain-containing protein	194	20	9.5e-42	64.74%	3	C:membrane; C:integral component of membrane; F:hydrolase activity, acting on glycosyl bonds	1	0	o166-188i
g422.t1	hypothetical protein	110	0	null	NaN%	NA	-	1	0	o52-76i
g423.t1	Heparinase II/III-like protein	1071	20	0.0	55.75%	1	F:lyase activity	1	0	o1039-1061i
g424.t1	Leucine Rich Repeat family protein	525	20	6.73e-118	45.99%	NA	-	1	0	i7-26o
g450.t1	leucine-rich repeat domain-containing protein	646	20	1.96e-74	51.85%	7	F:ATP binding; P:polysaccharide catabolic process; C:membrane; C:integral component of membrane; F:protein kinase activity; F:hydrolase activity, hydrolyzing O-glycosyl compounds; P:protein phosphorylation	1	Y	n3-10c15/16o561-585i
g451.t1	leucine-rich repeat domain-containing protein	199	20	3.87e-05	60.38%	1	C:cellular_component	1	0	o122-145i
g478.t1	calcium-translocating P-type ATPase, SERCA-type	795	20	1.79e-137	45.85%	2	C:cellular_component; F:molecular_function	8	0	i139-158o170-191i591-613o619-644i656-679o709-728i740-760o772-791i
g482.t1	NIPA-like protein 2	286	20	9.59e-108	52.27%	2	F:transmembrane transporter activity; C:cellular_component	8	0	i20-42o48-68i75-95o115-132i139-161o173-191i203-226o238-255i
g494.t1	MatE family protein	523	20	0.0	66.14%	2	F:transmembrane transporter activity; C:cellular_component	11	0	o49-77i138-160o172-193i200-223o229-258i279-301o321-343i355-377o397-416i428-453o465-484i
g496.t1	major facilitator superfamily transporter	439	20	7.61e-159	59.85%	1	C:cellular_component	10	0	o24-43i64-82o94-112i133-153o173-191i270-289o301-320i327-353o359-379i391-412o
g499.t1	hypothetical protein	327	0	null	NaN%	NA	-	1	Y	n2-9c14/15o294-317i
g504.t1	dolichol kinase	139	20	1.1e-37	65.88%	2	C:cellular_component; F:molecular_function	4	0	i7-26o32-53i65-86o98-119i
g526.t1	CAMK family protein kinase	343	20	3.17e-110	65.57%	6	P:signal transduction; F:ion binding; P:cellular protein modification process; F:kinase activity; P:response to stress; C:intracellular	1	0	o236-253i
g550.t1	Legume-like lectin family protein	388	14	2.55e-90	49.71%	1	C:organelle	1	0	o358-376i
g555.t1	Peptidase C39 like family protein	299	20	3.45e-32	52.99%	2	C:membrane; C:integral component of membrane	1	0	i12-36o
g558.t1	hypothetical protein	193	9	6.34e-45	51.52%	2	C:membrane; C:integral component of membrane	4	0	i28-45o51-72i127-144o150-167i
g568.t1	nicastrin	616	20	0.0	45.45%	2	P:protein maturation; C:cellular_component	1	Y	n2-10c16/17o585-606i
g573.t1	ABC transporter family protein	607	20	0.0	62.5%	4	F:ATPase activity; F:transmembrane transporter activity; F:ion binding; C:cellular_component	4	0	o47-68i88-105o184-206i270-291o
g588.t1	leucine-rich repeat domain-containing protein	440	20	2.18e-47	53.6%	1	F:carbohydrate binding	1	Y	n2-9c14/15o352-374i
g590.t1	S8 family serine peptidase	826	20	1.97e-50	48.23%	1	F:peptidase activity	1	0	o787-811i
g593.t1	STE family protein kinase	612	20	0.0	66.48%	5	C:cytoplasm; P:signal transduction; F:ion binding; P:cellular protein modification process; F:kinase activity	1	0	o572-601i
g607.t1	hypothetical protein	552	6	7.99e-54	35.63%	13	F:molybdenum ion binding; F:calcium-dependent cysteine-type endopeptidase activity; F:metalloendopeptidase activity; F:metallopeptidase activity; F:heme binding; P:nitrate assimilation; F:metal ion binding; F:oxidoreductase activity; F:calcium ion binding; C:membrane; P:proteolysis; C:integral component of membrane; P:oxidation-reduction process	16	0	o23-45i57-85o97-124i136-165o171-189i196-225o237-264i271-287o299-324i336-365o371-389i396-425o451-469i476-505o511-528i533-550o
g611.t1	V-type proton ATPase 16 kDa proteolipid subunit	159	20	5.11e-83	75.09%	3	F:transmembrane transporter activity; C:protein-containing complex; C:vacuole	4	0	o12-34i55-76o96-117i129-151o
g635.t1	hypothetical protein	157	0	null	NaN%	NA	-	1	0	i121-142o
g638.t1	hypothetical protein	150	0	null	NaN%	NA	-	3	0	o6-24i31-51o88-105i
g640.t1	uDENN domain containing protein	529	20	5.39e-88	44.63%	9	F:phosphatidylinositol phosphate binding; C:intracellular membrane-bounded organelle; C:membrane; C:integral component of membrane; C:cytosol; F:Rab guanyl-nucleotide exchange factor activity; P:endocytosis; F:Rab GTPase binding; P:endocytic recycling	1	0	i312-331o
g641.t1	hypothetical protein	130	0	null	NaN%	NA	-	1	Y	n3-13c18/19o84-103i
g642.t1	purine and uridine phosphorylase	287	20	7.71e-117	56.26%	3	P:small molecule metabolic process; P:cellular nitrogen compound metabolic process; F:molecular_function	1	0	o80-97i
g657.t1	V-type proton ATPase 16 kDa proteolipid subunit	159	20	6.79e-83	74.97%	3	F:transmembrane transporter activity; C:protein-containing complex; C:vacuole	4	0	o12-34i55-76o96-117i129-151o
g670.t1	serine/threonine-protein phosphatase 6 regulatory ankyrin repeat subunit A-like isoform X1	1242	20	0.0	43.22%	1	F:enzyme binding	1	0	o871-889i
g671.t1	Peptidase C39 like family protein	294	20	4.52e-45	54.31%	2	C:membrane; C:integral component of membrane	1	0	i23-47o
g686.t1	hypothetical protein	168	1	0.00077	48.81%	NA	-	2	0	i80-98o104-124i
g689.t1	Synapsin, ATP binding domain containing protein	402	20	3.59e-118	58.38%	2	F:ion binding; C:cellular_component	1	0	o381-400i
g700.t1	leucine-rich repeat domain-containing protein	1019	20	1.33e-57	48.0%	2	P:polysaccharide catabolic process; F:hydrolase activity, hydrolyzing O-glycosyl compounds	1	0	o855-880i
g703.t1	oligosaccharyltransferase complex subunit OSTC-like	157	20	6.08e-44	53.36%	1	C:cellular_component	3	0	o33-55i86-110o122-144i
g723.t1	hypothetical protein	212	1	1.56e-17	52.91%	2	C:membrane; C:integral component of membrane	4	0	i12-30o50-71i78-96o166-188i
g737.t1	leucine-rich repeat domain-containing protein	1176	20	3.46e-75	44.96%	6	F:GTP binding; P:polysaccharide catabolic process; C:membrane; C:integral component of membrane; F:carbohydrate binding; F:hydrolase activity, hydrolyzing O-glycosyl compounds	1	0	o1125-1149i
g739.t1	endoplasmic reticulum-Golgi intermediate compartment protein 3-like	274	20	1.04e-105	55.57%	3	P:vesicle-mediated transport; C:cytoplasm; C:organelle	1	0	i235-253o
g742.t1	endoplasmic reticulum-Golgi intermediate compartment protein 3-like	329	20	9.58e-148	52.86%	3	P:vesicle-mediated transport; C:cytoplasmic vesicle; C:endoplasmic reticulum	1	Y	n2-9c13/14o288-306i
g745.t1	hypothetical protein	1371	1	5.12e-87	46.48%	NA	-	1	0	o995-1012i
g747.t1	papain family cysteine protease domain containing protein	654	20	0.0	53.4%	1	C:cellular_component	1	0	i22-43o
g752.t1	Alpha amylase, catalytic domain containing protein	657	20	0.0	70.4%	4	P:carbohydrate metabolic process; F:ion binding; C:cellular_component; F:hydrolase activity, acting on glycosyl bonds	1	0	i28-49o
g762.t1	AGC family protein kinase	458	20	0.0	69.43%	4	P:signal transduction; F:ion binding; P:cellular protein modification process; F:kinase activity	2	0	i230-251o311-329i
g767.t1	cytoplasmic heat shock protein 70	557	20	1.57e-102	60.69%	2	F:molecular_function; P:response to stress	1	0	o537-556i
g779.t1	Dolichyl-phosphate-mannose-protein mannosyltransferase	443	20	9.41e-147	51.5%	4	F:transferase activity, transferring glycosyl groups; P:cellular protein modification process; P:biosynthetic process; C:cellular_component	11	0	i20-36o108-127i132-149o155-175i182-210o222-249i270-286o321-340i347-364o370-387i394-418o
g782.t1	leucine-rich repeat domain-containing protein	2203	20	0.0	46.83%	5	F:GTP binding; F:DNA binding; P:polysaccharide catabolic process; F:carbohydrate binding; F:hydrolase activity, hydrolyzing O-glycosyl compounds	1	Y	n3-10c15/16o2160-2184i
g785.t1	hypothetical protein	172	1	1.1e-06	47.75%	2	C:membrane; C:integral component of membrane	1	0	o136-156i
g787.t1	hypothetical protein	395	0	null	NaN%	NA	-	1	0	o332-349i
g797.t1	hypothetical protein	220	2	0.0424	49.01%	2	C:membrane; C:integral component of membrane	2	0	i119-139o151-173i
g806.t1	hypothetical protein	99	0	null	NaN%	NA	-	1	0	o37-59i
g810.t1	Legume-like lectin family protein	437	20	5.94e-77	50.92%	1	C:organelle	1	Y	n3-11c16/17o404-423i
g811.t1	hypothetical protein	169	1	1.35e-26	62.66%	2	C:membrane; C:integral component of membrane	1	0	i122-143o
g814.t1	hypothetical protein	485	3	2.34e-159	60.21%	1	C:cellular_component	6	0	i7-25o88-115i136-156o234-256i263-281o431-452i
g825.t1	hypothetical protein	492	0	null	NaN%	NA	-	1	0	o382-407i
g834.t1	longevity assurance protein	271	20	7.19e-87	53.69%	4	C:cytoplasm; P:lipid metabolic process; P:biosynthetic process; C:organelle	6	0	o20-41i61-78o111-130i142-166o186-205i226-245o
g840.t1	M28 family peptidase	442	20	6.78e-147	59.21%	4	C:membrane; P:proteolysis; C:integral component of membrane; F:aminopeptidase activity	4	0	i88-109o115-133i193-209o229-248i
g842.t1	Legume-like lectin family protein	427	12	3.43e-57	48.3%	1	C:organelle	1	Y	n2-10c15/16o397-415i
g860.t1	hypothetical protein	299	3	4.09e-41	47.32%	2	C:membrane; C:integral component of membrane	1	0	o246-270i
g867.t1	hypothetical protein	271	0	null	NaN%	NA	-	1	0	i236-259o
g883.t1	putative transmembrane protein	186	20	1.18e-32	54.44%	1	P:biological_process	1	0	o6-24i
g898.t1	Thioredoxin family protein	368	20	2.37e-48	48.03%	2	P:homeostatic process; C:endoplasmic reticulum	1	Y	n2-9c13/14o338-360i
g907.t1	DUF2407 C-terminal domain-containing protein	162	12	2.54e-24	52.06%	2	C:membrane; C:integral component of membrane	2	0	i110-132o138-154i
g919.t1	RhoGEF domain containing protein	356	20	9.16e-117	52.52%	3	P:biological_process; C:cellular_component; F:enzyme binding	1	0	o12-29i
g923.t1	polymorphic membrane protein	431	20	9.27e-08	44.72%	6	F:calcium ion binding; C:membrane; P:proteolysis; C:integral component of membrane; F:cysteine-type peptidase activity; F:peptidase activity	2	0	i12-30o377-399i
g965.t1	Laminin A family protein	631	20	0.0	56.41%	3	P:lipid metabolic process; C:cellular_component; F:molecular_function	1	Y	n2-12c20/21o599-626i
g975.t1	hypothetical protein	968	0	null	NaN%	NA	-	1	Y	n2-12c17/18o895-918i
g976.t1	thioredoxin-disulfide reductase	313	20	4.17e-166	74.61%	3	C:cytoplasm; F:oxidoreductase activity; P:response to stress	1	0	o107-126i
g986.t1	leucine-rich repeat domain-containing protein	1077	20	2.86e-57	45.1%	10	F:GTP binding; F:DNA binding; C:extracellular space; P:polysaccharide catabolic process; F:metallocarboxypeptidase activity; P:peptide metabolic process; F:calcium ion binding; P:protein processing; F:hydrolase activity, hydrolyzing O-glycosyl compounds; F:carbohydrate binding	1	Y	n3-11c16/17o1039-1063i
g988.t1	Alpha amylase, catalytic domain containing protein	656	20	0.0	70.25%	4	P:carbohydrate metabolic process; F:ion binding; C:cellular_component; F:hydrolase activity, acting on glycosyl bonds	1	0	i28-49o
g989.t1	hypothetical protein	480	0	null	NaN%	NA	-	1	0	i152-169o
g1000.t1	Carbohydrate binding domain-containing protein	747	20	2.6e-138	54.23%	3	C:membrane; C:integral component of membrane; F:hydrolase activity, acting on glycosyl bonds	1	0	o713-735i
g1002.t1	leucine-rich repeat domain-containing protein	598	20	7.18e-78	59.23%	5	F:ATP binding; C:membrane; C:integral component of membrane; F:protein kinase activity; P:protein phosphorylation	1	Y	n2-9c13/14o476-498i
g1005.t1	hypothetical protein	420	5	2.25e-84	57.84%	2	C:membrane; C:integral component of membrane	2	0	i83-103o109-127i
g1011.t1	hypothetical protein	364	2	1.83e-71	56.19%	2	C:membrane; C:integral component of membrane	5	0	o40-59i71-91o103-121i142-162o302-323i
g1016.t1	leucine-rich repeat domain-containing protein	534	20	7.15e-92	56.29%	9	F:GTP binding; F:ATP binding; F:calcium ion binding; P:proteolysis; C:membrane; C:integral component of membrane; F:cysteine-type endopeptidase activity; F:protein kinase activity; P:protein phosphorylation	1	Y	n3-11c19/20o499-523i
g1019.t1	hypothetical protein	205	20	1.44e-54	51.61%	1	F:ion binding	3	0	o72-99i111-135o155-177i
g1026.t1	dispatched-like protein	990	20	0.0	47.76%	1	C:cellular_component	11	0	o27-52i297-315o321-343i350-371o391-414i421-446o522-544i777-797o803-824i869-891o903-928i
g1029.t1	AGC family protein kinase	457	20	0.0	69.78%	4	P:signal transduction; F:ion binding; P:cellular protein modification process; F:kinase activity	1	0	o310-328i
g1030.t1	calcium-translocating P-type ATPase, PMCA-type family protein	996	20	0.0	68.38%	3	F:transmembrane transporter activity; F:ion binding; C:cellular_component	10	0	i93-115o127-146i278-302o327-352i747-766o772-793i814-835o855-874i886-910o925-945i
g1032.t1	hypothetical protein	116	0	null	NaN%	NA	-	1	Y	n2-10c14/15o51-75i
g1045.t1	hypothetical protein	269	0	null	NaN%	NA	-	1	0	i7-27o
g1069.t1	CAP domain-containing protein	395	20	1.61e-12	47.23%	2	C:membrane; C:integral component of membrane	1	Y	n3-14c19/20o361-383i
g1082.t1	hypothetical protein	352	9	6.67e-86	47.17%	2	C:membrane; C:integral component of membrane	1	0	o15-34i
g1090.t1	hypothetical protein	135	0	null	NaN%	NA	-	1	0	i117-134o
g1091.t1	Uncharacterized protein	770	20	0.0	55.73%	NA	-	1	0	o657-677i
g1097.t1	yhhn family protein	231	4	1.83e-41	52.28%	1	C:cellular_component	8	0	o12-31i43-62o68-86i93-110o122-140i152-171o177-198i210-230o
g1104.t1	Ser/Thr protein phosphatase	660	20	0.0	48.49%	2	C:cellular_component; F:molecular_function	7	0	o25-47i437-457o477-494i501-521o553-570i582-601o607-632i
g1110.t1	ABC transporter family protein	262	20	9.85e-68	62.38%	3	F:transmembrane transporter activity; F:ion binding; C:plasma membrane	3	0	i90-108o177-198i210-230o
g1111.t1	ABC transporter family protein	466	20	0.0	72.94%	4	F:ATPase activity; F:transmembrane transporter activity; F:ion binding; C:cellular_component	4	0	i24-40o46-66i122-141o161-182i
g1112.t1	leucine-rich repeat domain-containing protein	322	20	7.94e-11	63.06%	2	P:polysaccharide catabolic process; F:hydrolase activity, hydrolyzing O-glycosyl compounds	1	0	o253-276i
g1122.t1	Synapsin, ATP binding domain containing protein	356	20	4.32e-110	55.37%	2	F:ion binding; C:cellular_component	2	0	i67-85o97-119i
g1127.t1	golgin subfamily B member 1-like	1947	20	6.87e-103	49.69%	7	F:nucleotide binding; F:ATP binding; F:microtubule motor activity; F:RNA binding; P:microtubule-based movement; F:microtubule binding; F:motor activity	1	0	i7-25o
g1130.t1	rapamycin-insensitive companion of mTOR-like isoform X1	968	20	8.96e-167	48.59%	3	P:signal transduction; C:protein-containing complex; C:intracellular	1	0	o773-792i
g1131.t1	PQ loop repeat family protein	286	20	5.92e-85	54.53%	4	C:membrane; P:basic amino acid transmembrane transport; F:basic amino acid transmembrane transporter activity; C:integral component of membrane	6	0	i62-85o91-111i132-151o157-177i197-217o229-250i
g1158.t1	hypothetical protein	259	20	3.55e-116	55.84%	1	C:cellular_component	7	0	o6-29i41-59o79-97i109-130o171-191i198-217o223-245i
g1164.t1	cellulase family glycosylhydrolase	538	20	7.48e-97	54.17%	2	P:carbohydrate metabolic process; F:hydrolase activity, acting on glycosyl bonds	1	0	o510-532i
g1167.t1	syntaxin-12-like isoform X3	221	11	5.05e-51	57.71%	2	P:vesicle-mediated transport; C:cellular_component	1	0	i195-218o
g1174.t1	pecanex protein 1	1026	20	0.0	49.91%	1	C:cellular_component	15	0	i12-36o146-166i178-196o208-225i237-255o267-289i301-323o329-347i359-380o392-413i434-459o471-490i497-516o536-554i561-581o
g1176.t1	hypothetical protein	362	0	null	NaN%	NA	-	3	0	o50-73i102-122o128-147i
g1182.t1	hypothetical protein	112	0	null	NaN%	NA	-	1	0	o61-84i
g1186.t1	major facilitator superfamily transporter	404	1	1.29e-07	50.28%	2	F:transmembrane transporter activity; C:cellular_component	12	0	i20-41o53-73i80-97o103-127i139-160o172-191i225-248o254-275i282-302o308-329i341-361o373-392i
g1196.t1	molybdenum cofactor sulfurase	502	20	0.0	64.28%	2	C:cellular_component; F:molecular_function	1	0	i12-33o
g1211.t1	hypothetical protein	154	1	24.1	71.43%	3	F:ATP binding; F:protein kinase activity; P:protein phosphorylation	1	0	o98-120i
g1227.t1	GPI transamidase component GPI16	120	20	0.0485	52.46%	5	P:lipid metabolic process; P:cellular protein modification process; C:protein-containing complex; C:endoplasmic reticulum; P:biosynthetic process	1	0	o80-100i
g1228.t1	LysM peptidoglycan-binding domain-containing protein	798	20	6.88e-168	55.24%	4	P:small molecule metabolic process; P:nucleobase-containing compound catabolic process; P:biosynthetic process; F:molecular_function	1	Y	n4-12c20/21o758-782i
g1230.t1	choline transporter-like protein 2 isoform X2	671	20	0.0	50.18%	1	C:cellular_component	9	0	o40-60i238-258o264-285i317-341o361-388i429-453o482-502i577-598o604-629i
g1237.t1	CRM1 C terminal-domain-containing protein	1012	20	0.0	51.79%	5	P:nucleocytoplasmic transport; P:protein transport; C:organelle; C:intracellular; F:enzyme binding	1	0	o936-954i
g1241.t1	Vesicle transport protein SFT2B	151	20	4.24e-47	58.5%	2	P:vesicle-mediated transport; C:cellular_component	4	0	i26-47o53-74i86-109o115-141i
g1249.t1	hypothetical protein	1204	9	9.21e-62	54.84%	2	C:membrane; C:integral component of membrane	5	0	o484-505i517-539o746-765i777-803o1058-1083i
g1250.t1	hypothetical protein	335	7	1.71e-61	53.57%	2	C:membrane; C:integral component of membrane	3	0	i190-207o213-234i284-314o
g1253.t1	hypothetical protein	357	20	1.95e-107	56.24%	2	C:membrane; C:integral component of membrane	7	0	i7-27o47-67i79-99o127-148i155-172o184-203i210-228o
g1255.t1	major facilitator superfamily transporter	465	20	9.05e-154	59.77%	2	F:transmembrane transporter activity; C:cellular_component	12	0	o20-40i61-83o89-108i120-142o148-172i179-199o244-271i283-303o315-332i339-362o374-398i419-437o
g1268.t1	iron-containing alcohol dehydrogenase	409	20	2.6e-174	69.43%	3	F:oxidoreductase activity; F:ion binding; C:cellular_component	1	0	i12-32o
g1270.t1	hypothetical protein	197	0	null	NaN%	NA	-	1	0	i180-196o
g1276.t1	hypothetical protein	376	1	0.716	46.05%	2	C:membrane; C:integral component of membrane	1	0	o340-358i
g1282.t1	Clan SB, family S8, subtilisin-like serine peptidase	1184	20	5.96e-80	48.61%	1	F:peptidase activity	1	0	o1146-1168i
g1283.t1	hypothetical protein	420	0	null	NaN%	NA	-	1	0	o384-408i
g1302.t1	Sodium/calcium exchanger protein	616	20	0.0	59.79%	3	F:transmembrane transporter activity; P:homeostatic process; C:cellular_component	15	0	i70-91o97-115i135-152o158-176i220-239o251-270i277-300o312-337i349-367o418-438i459-483o495-515i536-555o561-582i594-613o
g1309.t1	cation efflux family protein	427	20	6.41e-154	59.11%	3	F:transmembrane transporter activity; P:homeostatic process; C:cellular_component	5	0	o119-139i151-171o191-212i224-246o283-302i
g1311.t1	calcium-translocating P-type ATPase, PMCA-type family protein	930	20	0.0	64.09%	3	F:transmembrane transporter activity; F:ion binding; C:cellular_component	10	0	i79-97o103-122i262-283o303-327i702-724o730-750i770-796o808-825i845-865o877-897i
g1312.t1	hypothetical protein	176	5	1.77e-30	56.0%	2	C:membrane; C:integral component of membrane	3	0	o12-37i44-63o83-107i
g1329.t1	carbohydrate binding domain containing protein	703	20	1.02e-141	48.89%	1	F:hydrolase activity, acting on glycosyl bonds	1	0	o668-690i
g1339.t1	peptidase A22B family protein	302	20	1.37e-132	53.98%	4	P:protein maturation; P:cellular nitrogen compound metabolic process; F:peptidase activity; C:organelle	7	Y	n4-16c25/26o41-59i66-88o117-135i142-161o211-232i244-267o273-290i
g1344.t1	hypothetical protein	248	0	null	NaN%	NA	-	1	0	i90-110o
g1349.t1	hypothetical protein	460	9	3.34e-97	49.43%	3	F:transferase activity, transferring glycosyl groups; C:membrane; C:integral component of membrane	1	0	i15-33o
g1362.t1	ATP-dependent DNA ligase	666	20	0.0	59.76%	8	F:DNA binding; C:cytoplasm; F:ion binding; P:biosynthetic process; P:DNA metabolic process; C:organelle; P:response to stress; F:ligase activity	1	0	o215-234i
g1365.t1	Synapsin, ATP binding domain containing protein	395	20	1.35e-125	57.21%	2	F:ion binding; C:cellular_component	1	0	o371-391i
g1367.t1	Integral membrane protein	326	20	3.1e-139	63.58%	2	F:transmembrane transporter activity; C:Golgi apparatus	8	0	i37-60o66-84i91-114o134-152i173-191o211-233i254-272o278-299i
g1377.t1	transmembrane protein	457	20	5.67e-105	48.47%	2	C:membrane; C:integral component of membrane	2	0	o6-25i123-143o
g1380.t1	hypothetical protein	209	9	1.02e-78	54.8%	1	C:cellular_component	2	0	i141-160o172-194i
g1385.t1	AGC family protein kinase	406	20	4.44e-87	55.58%	3	F:ion binding; P:cellular protein modification process; F:kinase activity	1	0	i107-127o
g1391.t1	hypothetical protein	217	0	null	NaN%	NA	-	3	0	o37-54i61-79o126-144i
g1392.t1	hypothetical protein	292	15	2.42e-30	48.14%	2	C:membrane; C:integral component of membrane	1	0	i115-132o
g1397.t1	hypothetical protein	219	0	null	NaN%	NA	-	5	0	o38-59i80-105o125-143i155-171o177-200i
g1407.t1	cell division control protein 45-like	583	20	0.0	48.59%	5	C:nucleus; C:protein-containing complex; P:biosynthetic process; P:DNA metabolic process; F:molecular_function	1	0	i200-219o
g1416.t1	mitogen-activated protein kinase-binding protein 1 isoform X1	645	20	0.0	45.61%	1	F:molecular_function	1	0	o389-410i
g1419.t1	TKL family protein kinase	1247	20	2.41e-167	55.97%	3	F:ion binding; P:cellular protein modification process; F:kinase activity	1	0	o1175-1193i
g1440.t1	hypothetical protein	335	20	1.48e-107	55.83%	2	C:membrane; C:integral component of membrane	2	0	o13-31i217-239o
g1455.t1	hypothetical protein	147	1	1.53e-11	56.13%	1	F:molecular_function	1	0	o121-142i
g1461.t1	leucine-rich repeat domain-containing protein	808	20	6.32e-58	53.73%	7	C:extracellular space; F:metallocarboxypeptidase activity; P:peptide metabolic process; F:calcium ion binding; C:membrane; C:integral component of membrane; P:protein processing	1	0	o734-758i
g1477.t1	phospholipid-transporting P-type ATPase, putative	875	20	0.0	63.43%	6	P:membrane organization; C:endosome; P:vesicle-mediated transport; F:ion binding; C:Golgi apparatus; C:plasma membrane	8	0	i177-199o205-225i658-679o691-715i736-755o767-788i800-821o827-844i
g1479.t1	hypothetical protein	443	12	4.27e-85	47.73%	2	C:membrane; C:integral component of membrane	1	0	o43-63i
g1486.t1	Heparinase II/III-like protein	1293	20	0.0	51.92%	1	F:lyase activity	1	0	o1255-1279i
g1491.t1	DUF5050 domain-containing protein	320	20	0.0793	55.89%	4	P:proteolysis; C:membrane; F:peptidase activity; P:pathogenesis	1	0	o278-302i
g1504.t1	vesicle-associated membrane	189	9	2.3e-48	52.58%	1	C:cellular_component	1	0	o166-187i
g1507.t1	hypothetical protein	171	0	null	NaN%	NA	-	1	0	o120-144i
g1511.t1	hypothetical protein	956	19	0.0	45.37%	2	C:membrane; C:integral component of membrane	1	Y	n4-11c16/17o893-917i
g1517.t1	TPR-repeat-containing protein	710	20	1.88e-36	47.01%	2	C:membrane; C:integral component of membrane	1	0	o634-658i
g1529.t1	Importin-beta N-terminal domain containing protein	884	13	2.64e-92	42.48%	2	P:protein transport; F:enzyme binding	1	0	o724-741i
g1546.t1	hypothetical protein	237	0	null	NaN%	NA	-	1	0	o6-25i
g1554.t1	hypothetical protein	182	0	null	NaN%	NA	-	1	0	i114-134o
g1559.t1	major facilitator superfamily transporter	478	20	0.0	61.93%	2	F:transmembrane transporter activity; C:cellular_component	12	0	i36-55o75-96i108-127o143-163i184-207o219-239i268-285o318-336i348-367o373-399i411-433o439-461i
g1572.t1	Pb-fam-4 protein	238	8	0.0472	62.17%	2	C:membrane; C:integral component of membrane	2	0	i138-157o169-193i
g1578.t1	CAP domain-containing protein	546	20	1.44e-16	46.62%	NA	-	1	0	o506-530i
g1583.t1	Ser/Thr protein phosphatase	682	20	1.42e-157	75.84%	2	F:phosphatase activity; P:cellular protein modification process	1	0	o38-58i
g1587.t1	Ig domain-containing protein	559	20	2.78e-27	48.66%	2	C:membrane; C:integral component of membrane	1	0	o485-508i
g1600.t1	Legume-like lectin family protein	326	6	3.44e-31	49.3%	1	C:organelle	1	0	o293-314i
g1616.t1	integral membrane protein, putative	374	20	0.0	59.92%	1	C:cellular_component	10	0	i12-30o50-68i88-111o117-136i143-165o177-198i219-236o256-274i295-312o324-342i
g1626.t1	putative serine/threonine-protein kinase clkA	540	1	58.4	50.12%	NA	-	1	0	o464-487i
g1627.t1	hypothetical protein	559	0	null	NaN%	NA	-	1	0	o483-506i
g1638.t1	surface antigen BspA-like	842	20	1.78e-66	45.33%	4	F:calcium ion binding; C:membrane; C:integral component of membrane; P:nitrate assimilation	1	0	o798-820i
g1646.t1	bacterial Ig-like domain protein	615	20	7.43e-38	45.85%	2	C:membrane; C:integral component of membrane	1	0	o537-559i
g1649.t1	DUF5057 domain-containing protein	688	20	1.05e-51	50.82%	2	C:membrane; C:integral component of membrane	1	Y	n3-11c19/20o615-639i
g1654.t1	C39 family peptidase	731	20	2.56e-71	58.64%	NA	-	2	0	i662-685o705-725i
g1662.t1	hypothetical protein	884	4	0.0	60.58%	1	C:cellular_component	1	Y	n2-13c19/20o858-876i
g1668.t1	hypothetical protein	309	3	7.11e-50	48.22%	2	C:membrane; C:integral component of membrane	1	Y	n2-9c14/15o264-288i
g1670.t1	Sodium:sulfate symporter transmembrane region family protein	563	20	0.0	58.16%	2	F:transmembrane transporter activity; C:cellular_component	11	0	o25-49i61-80o100-118i155-179o199-223i250-267o294-314i398-416o436-469i481-499o519-545i
g1675.t1	hypothetical protein	680	10	1.11e-32	46.32%	2	C:membrane; C:integral component of membrane	1	0	o649-671i
g1676.t1	Laminin A family protein	620	20	0.0	54.44%	3	P:lipid metabolic process; C:cellular_component; F:molecular_function	1	0	o590-611i
g1693.t1	hypothetical protein	532	10	6.49e-98	49.04%	2	C:membrane; C:integral component of membrane	10	0	i7-24o101-121i128-145o181-202i214-238o244-260i280-304o316-333i340-358o370-391i
g1708.t1	hypothetical protein	217	0	null	NaN%	NA	-	1	0	o169-193i
g1710.t1	phospholipid-translocating P-type ATPase, flippase family protein	944	20	0.0	64.64%	4	P:membrane organization; F:ion binding; P:transport; C:plasma membrane	8	0	o6-26i206-231o251-278i781-802o808-829i860-880o892-911i923-943o
g1725.t1	hypothetical protein	448	1	4.44e-19	60.81%	2	C:membrane; C:integral component of membrane	1	Y	n2-13c21/22o386-409i
g1727.t1	Mini-chromosome maintenance complex-binding protein	514	20	6.54e-101	48.8%	3	C:nuclear chromatin; P:DNA-dependent DNA replication; F:chromatin binding	3	0	i206-224o244-265i277-302o
g1733.t1	Putative Meiotic regulator-interacting	540	20	0.0	55.28%	3	P:signal transduction; C:protein-containing complex; C:intracellular	2	0	o475-492i499-516o
g1748.t1	hypothetical protein	163	2	2.72e-35	62.64%	2	C:membrane; C:integral component of membrane	3	0	o29-49i56-74o80-103i
g1749.t1	large repetitive protein	809	20	4.69e-16	52.12%	3	C:membrane; C:integral component of membrane; P:pathogenesis	1	Y	n2-9c15/16o765-788i
g1758.t1	HLH domain-containing protein	272	10	1.11e-75	50.29%	9	P:proteasome-mediated ubiquitin-dependent protein catabolic process; F:ubiquitin binding; F:calcium ion binding; P:proteolysis; C:membrane; F:cysteine-type carboxypeptidase activity; C:integral component of membrane; F:Lys48-specific deubiquitinase activity; P:protein K48-linked deubiquitination	1	0	i128-145o
g1760.t1	ABC transporter family protein	599	20	0.0	63.44%	4	F:ATPase activity; F:transmembrane transporter activity; F:ion binding; C:plasma membrane	3	0	i39-63o83-104i170-198o
g1768.t1	hypothetical protein	1300	6	0.0	43.73%	2	C:membrane; C:integral component of membrane	1	Y	n2-10c15/16o1276-1299i
g1782.t1	Synaptobrevin family protein	213	20	5.85e-50	56.01%	2	P:vesicle-mediated transport; C:cellular_component	1	0	o185-205i
g1796.t1	ORM1-like protein 3	118	20	2.06e-41	72.54%	7	P:homeostatic process; P:lipid metabolic process; C:protein-containing complex; P:cellular nitrogen compound metabolic process; P:biosynthetic process; C:organelle; P:response to stress	3	0	o14-34i67-84o90-107i
g1797.t1	cytoplasmic heat shock protein 70	416	20	0.0	81.94%	7	F:ATPase activity; C:cytoplasm; F:oxidoreductase activity; F:ion binding; F:unfolded protein binding; P:protein folding; P:response to stress	1	0	i12-31o
g1816.t1	hypothetical protein	363	2	2.09e-61	46.68%	2	C:membrane; C:integral component of membrane	4	Y	n2-13c18/19o58-81i88-114o120-142i305-323o
g1824.t1	ubiquitin ligase	699	20	0.0	54.23%	1	F:molecular_function	1	0	o435-456i
g1854.t1	Plexin repeat family protein	127	2	2.03e-10	50.17%	2	C:membrane; C:integral component of membrane	1	Y	n3-14c22/23o89-110i
g1870.t1	hypothetical protein	331	1	2.63e-37	53.99%	1	F:molecular_function	1	0	o306-325i
g1881.t1	bacterial Ig-like domain protein	643	20	2.14e-54	50.81%	2	C:membrane; C:integral component of membrane	1	0	o574-595i
g1892.t1	bacterial Ig-like domain protein	578	20	9.2e-20	43.53%	3	C:membrane; C:integral component of membrane; F:carbohydrate binding	1	0	o531-555i
g1893.t1	hypothetical protein	158	11	7.11e-38	56.79%	NA	-	1	0	i53-73o
g1911.t1	hypothetical protein	427	13	2.77e-124	55.75%	2	C:membrane; C:integral component of membrane	1	0	i12-32o
g1913.t1	heat shock 70 kDa protein cognate 1	658	20	2.08e-141	60.77%	2	F:molecular_function; P:response to stress	1	0	i642-657o
g1921.t1	MFS transporter	488	20	0.0	59.93%	2	F:transmembrane transporter activity; C:plasma membrane	12	0	i12-33o45-69i81-103o109-130i150-169o189-210i241-262o268-295i302-321o327-349i370-397o417-439i
g1924.t1	hypothetical protein	310	3	3.69e-18	48.0%	NA	-	1	0	o287-308i
g1927.t1	putative secreted protein	825	20	1.98e-100	47.72%	1	F:lyase activity	1	0	o799-819i
g1938.t1	long chain base biosynthesis protein 1-like	470	20	0.0	62.91%	2	F:ion binding; P:biosynthetic process	1	0	o19-36i
g1948.t1	ribosomal-protein-alanine N-acetyltransferase	216	20	3.99e-26	50.67%	1	F:transferase activity, transferring acyl groups	1	0	o196-215i
g1955.t1	hypothetical protein	391	1	1.23e-53	64.8%	2	P:vesicle-mediated transport; F:molecular_function	1	0	i208-226o
g1956.t1	hypothetical protein	134	1	1.51e-10	57.97%	2	C:membrane; C:integral component of membrane	3	0	i7-28o48-67i99-119o
g1984.t1	ectonucleoside triphosphate diphosphohydrolase 1 isoform X2	439	20	7.75e-60	48.39%	1	F:molecular_function	1	Y	n2-11c16/17o394-418i
g1985.t1	hypothetical protein	272	1	8.65e-41	60.33%	2	C:membrane; C:integral component of membrane	4	0	i20-40o46-66i110-132o176-193i
g2000.t1	root hair defective 3 GTP-binding protein	791	20	0.0	52.69%	3	P:membrane organization; F:ion binding; C:endoplasmic reticulum	3	0	o636-654i661-678o684-703i
g2007.t1	hypothetical protein	495	5	1.53e-45	44.28%	2	C:membrane; C:integral component of membrane	1	Y	n2-12c21/22o475-493i
g2015.t1	Clan SC, family S28, unassigned serine peptidase	511	20	3.71e-54	46.38%	1	F:peptidase activity	1	Y	n2-9c13/14o474-495i
g2018.t1	hypothetical protein	591	9	1.17e-83	47.43%	1	P:signal transduction	1	0	o447-463i
g2023.t1	hypothetical protein	401	1	2.39e-15	50.0%	2	C:membrane; C:integral component of membrane	1	0	o382-400i
g2025.t1	WD repeat containing protein mip1	624	20	5.31e-117	50.14%	3	P:signal transduction; C:protein-containing complex; C:intracellular	1	0	o321-343i
g2031.t1	DUF5057 domain-containing protein	720	20	1.57e-39	50.34%	2	C:membrane; C:integral component of membrane	2	0	i604-622o642-667i
g2035.t1	hypothetical protein	266	2	1.22e-59	53.32%	2	C:membrane; C:integral component of membrane	1	0	i223-244o
g2050.t1	leucine-rich repeat domain-containing protein	341	20	1.15e-24	53.24%	1	F:GTP binding	1	0	o297-321i
g2066.t1	EF hand family protein	572	20	3.3e-168	53.89%	3	F:calcium ion binding; C:membrane; C:integral component of membrane	2	0	o504-522i534-557o
g2067.t1	hypothetical protein	243	20	3.46e-83	49.17%	1	C:cellular_component	6	0	i32-52o72-90i102-120o132-150i162-180o186-202i
g2070.t1	thioredoxin-related transmembrane protein 2-like	162	20	1.45e-69	64.08%	2	C:cell; P:homeostatic process	1	0	i12-32o
g2072.t1	phospholipid-translocating P-type ATPase, flippase family protein	943	20	0.0	59.47%	3	F:ion binding; C:cellular_component; P:transport	8	0	i193-215o235-261i714-735o750-770i795-816o828-848i855-875o895-915i
g2088.t1	bacterial Ig-like domain protein	572	20	3.23e-36	50.18%	2	C:membrane; C:integral component of membrane	3	0	o418-437i458-481o501-523i
g2089.t1	hypothetical protein	369	3	3.91e-92	62.69%	2	C:membrane; C:integral component of membrane	2	0	i320-341o353-368i
g2123.t1	hypothetical protein	879	8	0.0	54.91%	1	F:cytoskeletal protein binding	1	0	i275-293o
g2128.t1	leucine-rich repeat domain-containing protein	242	20	1.92e-24	57.01%	NA	-	1	0	o209-232i
g2146.t1	hypothetical protein	379	1	1.85e-18	48.42%	2	C:membrane; C:integral component of membrane	3	0	i27-50o56-75i235-264o
g2159.t1	sigma-70 family RNA polymerase sigma factor	1087	20	5.34e-84	70.5%	5	C:cell wall; P:cellular nitrogen compound metabolic process; P:biosynthetic process; C:extracellular region; F:molecular_function	1	Y	n2-8c13/14o1042-1067i
g2164.t1	hypothetical protein	165	7	2.52e-33	54.69%	2	P:protein targeting; C:cellular_component	4	0	i37-58o64-90i111-131o143-163i
g2166.t1	hypothetical protein	220	9	1.65e-80	57.78%	2	C:membrane; C:integral component of membrane	2	Y	n6-19c24/25o43-64i84-104o
g2169.t1	hypothetical protein	293	2	0.651	43.17%	2	C:membrane; C:integral component of membrane	7	0	o6-27i47-68o88-109i121-144o171-190i211-232o252-274i
g2182.t1	leucine-rich repeat domain-containing protein	827	20	2.67e-89	50.49%	11	F:heat shock protein binding; C:extracellular space; P:polysaccharide catabolic process; F:metallocarboxypeptidase activity; P:peptide metabolic process; F:calcium ion binding; C:membrane; P:protein processing; F:unfolded protein binding; F:hydrolase activity, hydrolyzing O-glycosyl compounds; P:nitrate assimilation	1	0	o785-807i
g2209.t1	hypothetical protein	169	4	7.58e-41	57.56%	2	C:membrane; C:integral component of membrane	4	0	i21-41o61-86i116-136o148-165i
g2218.t1	50S ribosomal protein L31	414	4	8.53e-24	62.28%	8	F:DNA binding; F:structural constituent of ribosome; C:membrane; C:integral component of membrane; C:nucleosome; C:ribosome; P:nucleosome assembly; P:translation	4	0	o6-23i44-63o75-94i249-275o
g2219.t1	hypothetical protein	89	0	null	NaN%	NA	-	1	0	o28-51i
g2223.t1	hypothetical protein	350	6	3.18e-73	54.61%	4	F:calcium ion binding; C:membrane; C:integral component of membrane; C:endoplasmic reticulum	1	Y	n2-12c16/17o77-97i
g2259.t1	AChain A, Cyclin-G-associated kinase	572	20	0.0	55.67%	6	P:vesicle-mediated transport; C:cytoplasm; F:ion binding; P:cellular protein modification process; C:organelle; F:kinase activity	1	0	i118-134o
g2262.t1	CDP-alcohol phosphatidyltransferase family protein	409	20	8.91e-116	56.75%	4	P:lipid metabolic process; P:biosynthetic process; C:cellular_component; F:molecular_function	9	0	o50-69i81-99o145-162i183-201o207-229i241-259o271-293i300-322o328-354i
g2286.t1	Clan SB, family S8, subtilisin-like serine peptidase	790	20	3.65e-72	46.77%	1	F:peptidase activity	1	Y	n3-11c16/17o748-770i
g2291.t1	Derlin-1	226	20	3.17e-67	55.81%	1	C:cellular_component	5	0	i12-35o47-69i90-113o133-154i166-186o
g2294.t1	hypothetical protein	206	4	3.4e-19	49.78%	2	C:membrane; C:integral component of membrane	2	0	i41-64o175-197i
g2298.t1	hypothetical protein	514	20	0.0	58.72%	2	C:membrane; C:integral component of membrane	9	0	i73-93o99-119i157-176o196-217i229-248o276-296i301-319o331-350i357-375o
g2303.t1	Synaptobrevin family protein	211	20	3.89e-39	52.32%	2	P:vesicle-mediated transport; C:cellular_component	1	0	i184-205o
g2304.t1	hypothetical protein	812	20	0.0	48.11%	2	P:biological_process; C:cellular_component	3	0	i163-187o207-225i237-253o
g2327.t1	hypothetical protein	345	5	9.46e-114	62.78%	2	C:membrane; C:integral component of membrane	3	0	o215-248i290-306o312-328i
g2329.t1	kinase domain protein	317	20	1.21e-19	48.42%	3	F:ion binding; P:cellular protein modification process; F:kinase activity	1	0	o204-221i
g2331.t1	leucine-rich repeat domain-containing protein	1326	20	0.0	48.72%	4	F:GTP binding; P:polysaccharide catabolic process; F:carbohydrate binding; F:hydrolase activity, hydrolyzing O-glycosyl compounds	1	Y	n2-10c15/16o1284-1306i
g2342.t1	hypothetical protein	322	6	4.37e-62	45.94%	1	C:cellular_component	6	0	i52-72o101-124i136-156o204-223i235-254o260-277i
g2354.t1	hypothetical protein	185	0	null	NaN%	NA	-	1	0	i7-28o
g2357.t1	MIF4G domain containing protein	779	6	5.41e-94	52.0%	1	F:RNA binding	1	0	o615-632i
g2358.t1	protein transporter Sec61 subunit alpha isoform 2	480	20	0.0	72.29%	4	P:protein targeting; F:transmembrane transporter activity; C:protein-containing complex; C:endoplasmic reticulum	10	0	i32-54o74-99i119-138o144-166i173-197o203-222i243-262o364-382i417-438o444-462i
g2364.t1	Secretory carrier-associated membrane protein 1	338	20	1.35e-111	49.71%	3	C:cytoplasm; P:protein transport; C:organelle	4	0	i149-173o185-205i217-238o258-282i
g2371.t1	Clan SB, family S8, subtilisin-like serine peptidase	1016	20	2.24e-91	47.64%	1	F:peptidase activity	1	0	o978-1003i
g2386.t1	2-hydroxyacyl-CoA dehydratase	1456	20	0.0	75.65%	NA	-	1	0	o1179-1198i
g2387.t1	hypothetical protein	199	4	3.02e-88	62.84%	1	C:cellular_component	1	Y	n2-12c16/17o171-189i
g2390.t1	major facilitator superfamily transporter	431	20	2.85e-74	48.4%	1	P:transmembrane transport	9	0	o88-109i121-144o156-175i208-225o245-266i275-296o302-325i337-360o380-398i
g2393.t1	hypothetical protein	216	1	4.28e-07	58.62%	2	C:membrane; C:integral component of membrane	1	0	i195-215o
g2397.t1	hypothetical protein	158	0	null	NaN%	NA	-	1	0	i136-155o
g2405.t1	Auxin Efflux Carrier family protein	196	13	1.14e-22	46.31%	3	P:transmembrane transport; C:membrane; C:integral component of membrane	2	0	i122-147o167-189i
g2406.t1	Inositol-3-phosphate synthase	511	20	0.0	78.18%	6	P:small molecule metabolic process; P:carbohydrate metabolic process; C:cytoplasm; P:lipid metabolic process; P:biosynthetic process; F:isomerase activity	1	0	o422-443i
g2407.t1	putative integral membrane protein	396	20	0.0	68.25%	1	C:cellular_component	10	0	i12-32o52-70i105-130o136-154i161-182o194-216i228-254o274-297i309-330o342-363i
g2408.t1	Adenosine 3'-phospho 5'-phosphosulfate transporter 2	280	20	2.4e-67	61.05%	2	F:transmembrane transporter activity; C:Golgi apparatus	7	0	o17-35i42-60o72-89i104-124o139-160i167-188o194-213i
g2410.t1	Transmembrane amino acid transporter protein	452	20	7.93e-152	66.01%	1	C:cellular_component	11	0	i62-82o88-109i134-154o174-193i205-224o244-265i277-301o321-344i365-382o388-410i422-444o
g2415.t1	hypothetical protein	315	0	null	NaN%	NA	-	1	0	o297-314i
g2419.t1	hypothetical protein	261	3	1.79e-29	50.63%	2	C:membrane; C:integral component of membrane	5	0	o20-42i54-76o96-119i140-161o181-201i
g2428.t1	hypothetical protein	429	6	3.02e-107	53.67%	3	F:toxic substance binding; C:membrane; C:integral component of membrane	8	0	i23-43o179-202i214-231o251-268i280-297o317-342i349-371o383-405i
g2429.t1	endoplasmic reticulum-Golgi intermediate compartment protein 3 isoform X2	366	20	2.66e-136	54.17%	3	P:vesicle-mediated transport; C:cytoplasm; C:organelle	2	0	i21-43o317-342i
g2440.t1	Ig domain-containing protein	680	20	5.55e-44	47.14%	1	F:molecular_function	3	0	o529-548i568-588o608-632i
g2441.t1	leucine-rich repeat domain-containing protein	939	20	4.62e-28	48.37%	3	F:ion binding; P:cellular protein modification process; F:kinase activity	1	0	o841-861i
g2448.t1	hypothetical protein	955	20	0.0	49.62%	1	F:molecular_function	1	0	o926-949i
g2459.t1	Transmembrane amino acid transporter protein	448	20	0.0	68.32%	2	F:transmembrane transporter activity; C:cellular_component	10	0	o89-111i132-152o172-192i199-219o239-264i276-300o320-353i365-385o391-409i421-443o
g2483.t1	putative acetylcholine regulator unc-18	558	20	3.66e-160	49.84%	1	P:vesicle-mediated transport	1	0	o506-522i
g2485.t1	Adenylate and Guanylate cyclase catalytic domain containing protein	470	20	0.0	63.88%	6	P:small molecule metabolic process; P:signal transduction; F:lyase activity; P:cellular nitrogen compound metabolic process; P:biosynthetic process; C:cellular_component	3	0	o45-68i282-302o308-326i
g2494.t1	CAMK family protein kinase	341	20	7.97e-77	61.3%	3	F:ion binding; P:cellular protein modification process; F:kinase activity	1	0	o197-216i
g2495.t1	putative membrane spanning protein	230	20	1.2e-38	48.18%	7	P:transmembrane transport; F:transmembrane transporter activity; F:pyrimidine nucleotide-sugar transmembrane transporter activity; C:membrane; C:integral component of membrane; C:Golgi membrane; P:pyrimidine nucleotide-sugar transmembrane transport	6	0	i12-30o36-55i76-93o113-137i149-170o182-199i
g2507.t1	Clan SC, family S28, unassigned serine peptidase	521	20	1.44e-58	44.52%	1	F:peptidase activity	1	Y	n3-10c14/15o482-506i
g2509.t1	hypothetical protein	544	1	2.99e-41	49.62%	2	C:membrane; C:integral component of membrane	1	0	o517-540i
g2513.t1	hypothetical protein	308	0	null	NaN%	NA	-	1	0	o288-304i
g2516.t1	TNF receptor-associated factor 6	177	20	1.62e-08	54.4%	1	F:ion binding	1	0	o158-176i
g2542.t1	hypothetical protein	127	0	null	NaN%	NA	-	1	0	o6-25i
g2543.t1	hypothetical protein	110	0	null	NaN%	NA	-	1	0	o6-24i
g2553.t1	hypothetical protein	126	0	null	NaN%	NA	-	1	0	o55-76i
g2555.t1	A-kinase anchor protein 9 isoform X11	296	1	20.9	56.97%	NA	-	1	0	o278-294i
g2566.t1	DUF1542 domain-containing protein	656	20	4.02e-19	53.55%	3	C:membrane; C:integral component of membrane; P:pathogenesis	1	0	o617-640i
g2568.t1	DnaJ-like subfamily B member 12	181	20	1.24e-08	51.48%	2	C:membrane; C:integral component of membrane	1	0	o159-177i
g2572.t1	hypothetical protein	883	7	8.62e-173	45.67%	8	C:nucleus; C:cell; C:cytoplasm; F:nuclear import signal receptor activity; P:protein import into nucleus; P:intracellular protein transport; F:Ran GTPase binding; F:nuclear localization sequence binding	1	0	o751-769i
g2578.t1	hypothetical protein	269	6	1.3e-67	65.28%	1	C:cellular_component	4	0	i52-73o79-102i144-170o176-196i
g2580.t1	hypothetical protein	258	1	0.0196	41.14%	4	P:proteolysis; C:membrane; C:integral component of membrane; F:serine-type endopeptidase activity	1	0	o217-240i
g2601.t1	hypothetical protein	386	2	3.55e-21	48.26%	2	C:membrane; C:integral component of membrane	1	0	o77-96i
g2602.t1	hypothetical protein	180	3	1.75e-09	54.79%	1	C:nucleolus	1	0	o29-47i
g2612.t1	hypothetical protein	376	3	1.46e-62	58.3%	2	C:membrane; C:integral component of membrane	2	0	o324-343i355-375o
g2616.t1	scamp-domain-containing protein	277	20	1.98e-110	52.29%	3	C:endosome; P:protein transport; C:Golgi apparatus	4	0	i107-129o141-164i176-198o218-239i
g2623.t1	glycosyl transferase	333	20	1.34e-164	71.82%	4	F:transferase activity, transferring glycosyl groups; P:cellular protein modification process; C:endoplasmic reticulum; P:biosynthetic process	2	0	o12-32i221-239o
g2626.t1	glycoside/pentoside/hexuronide transporter	510	20	2.51e-134	52.13%	2	F:transmembrane transporter activity; C:cellular_component	10	0	i77-98o118-138i150-171o207-226i255-274o294-312i324-341o353-377i398-427o447-470i
g2627.t1	hypothetical protein	179	9	3.5	64.51%	5	P:biological_process; C:membrane; C:integral component of membrane; C:cellular_component; F:molecular_function	1	0	o137-159i
g2640.t1	Legume-like lectin family protein	432	20	2.23e-98	51.86%	2	C:cytoplasm; C:organelle	1	Y	n2-12c17/18o401-419i
g2641.t1	Clan SB, family S8, subtilisin-like serine peptidase	787	20	0.0	47.59%	2	F:peptidase activity; C:cellular_component	1	Y	n2-12c17/18o745-767i
g2648.t1	polycystic kidney disease protein 1-like 2	610	4	6.72e-16	60.28%	NA	-	1	0	o583-605i
g2653.t1	hypothetical protein	267	0	null	NaN%	NA	-	3	0	i7-33o45-64i199-218o
g2654.t1	hypothetical protein	291	20	4.25e-117	47.27%	1	C:cellular_component	1	0	i33-59o
g2661.t1	cation channel family protein	501	20	1.31e-143	51.41%	2	F:transmembrane transporter activity; C:cellular_component	7	0	i47-70o76-99i120-137o143-160i172-199o219-240i252-278o
g2663.t1	Methyltransferase FkbM family	708	20	5.22e-141	45.92%	5	C:membrane; C:integral component of membrane; F:methyltransferase activity; F:transferase activity; P:methylation	1	0	i29-48o
g2664.t1	hypothetical protein	434	9	2.54e-31	44.86%	2	F:protein phosphatase binding; P:regulation of phosphoprotein phosphatase activity	3	0	i70-90o110-133i154-174o
g2670.t1	hypothetical protein	170	2	5.26e-13	52.55%	NA	-	1	Y	n2-10c16/17o119-137i
g2674.t1	ABC transporter family protein	595	20	0.0	66.05%	4	F:ATPase activity; F:transmembrane transporter activity; F:ion binding; C:plasma membrane	6	0	i37-58o84-111i156-174o180-197i262-284o296-318i
g2675.t1	ABC transporter family protein	665	20	0.0	67.03%	4	F:ATPase activity; F:transmembrane transporter activity; F:ion binding; C:cellular_component	6	0	i42-65o106-125i179-197o203-225i279-299o319-336i
g2685.t1	Actin, gamma	366	20	1.66e-134	65.25%	6	C:nucleus; P:biological_process; C:cytoskeleton; C:cytoplasm; C:protein-containing complex; F:molecular_function	1	0	i328-348o
g2686.t1	vacuolar fusion protein MON1-like B-like	421	20	3.9e-148	50.65%	3	P:protein targeting; P:vacuolar transport; C:cellular_component	1	0	i95-113o
g2689.t1	hypothetical protein	469	5	8.67e-35	48.9%	1	P:signal transduction	1	0	o245-265i
g2695.t1	V-type proton ATPase 16 kDa proteolipid subunit	166	20	7.88e-70	72.34%	3	F:transmembrane transporter activity; C:protein-containing complex; C:vacuole	4	0	o20-41i62-83o103-124i136-158o
g2698.t1	Legume-like lectin family protein	436	20	1.04e-86	51.29%	1	C:organelle	1	Y	n2-12c16/17o409-428i
g2703.t1	hypothetical protein	347	5	4.15e-54	50.67%	2	C:membrane; C:integral component of membrane	3	0	o232-252i292-308o314-331i
g2709.t1	hypothetical protein	161	3	3.89e-18	55.4%	2	C:membrane; C:integral component of membrane	3	0	i61-83o89-108i120-138o
g2724.t1	zinc transporter 6	356	20	1.41e-157	50.17%	2	F:transmembrane transporter activity; C:cellular_component	4	0	i43-64o70-93i105-129o149-170i
g2727.t1	hypothetical protein	203	12	8.87e-42	52.66%	1	C:cellular_component	4	0	i46-63o69-86i142-160o166-184i
g2737.t1	hypothetical protein	814	2	5.99e-172	54.47%	2	C:membrane; C:integral component of membrane	13	0	i12-32o78-96i103-127o133-157i222-245o265-293i305-322o420-440i488-511o538-558i570-589o601-621i751-772o
g2738.t1	penicillin-binding protein	177	8	0.0483	78.95%	2	C:membrane; C:integral component of membrane	1	0	i141-162o
g2742.t1	leucine-rich repeat domain-containing protein	382	20	2.82e-10	57.65%	1	P:polysaccharide catabolic process	1	0	o317-339i
g2745.t1	vacuolar protein sorting protein DigA	876	20	8.39e-138	45.34%	13	P:protein deubiquitination; P:regulation of SNARE complex assembly; P:endosome organization; P:vacuole organization; P:intracellular protein transport; C:cell; C:endosome; P:vesicle-mediated transport; F:metal ion binding; P:vesicle docking involved in exocytosis; F:protein binding, bridging; C:HOPS complex; F:thiol-dependent ubiquitinyl hydrolase activity	1	0	o604-624i
g2746.t1	hypothetical protein	311	0	null	NaN%	NA	-	1	Y	n3-14c19/20o262-284i
g2762.t1	hypothetical protein	427	3	2.76e-23	48.82%	2	C:membrane; C:integral component of membrane	4	0	i12-34o54-74i86-106o277-300i
g2764.t1	leucine-rich repeat domain-containing protein	915	20	2.25e-139	52.63%	9	C:extracellular space; P:polysaccharide catabolic process; F:metallocarboxypeptidase activity; P:peptide metabolic process; F:calcium ion binding; C:membrane; C:integral component of membrane; P:protein processing; F:hydrolase activity, hydrolyzing O-glycosyl compounds	1	Y	n7-18c23/24o872-895i
g2777.t1	hypothetical protein	241	4	1.12e-35	54.39%	2	C:membrane; C:integral component of membrane	1	0	o152-172i
g2780.t1	membrane protein	314	20	3.06e-92	54.48%	1	C:cellular_component	2	0	o28-55i271-296o
g2781.t1	hypothetical protein	585	2	1.22e-24	50.09%	2	C:membrane; C:integral component of membrane	4	0	i12-34o54-78i83-105o271-295i
g2784.t1	MBOAT family protein	462	20	1.44e-151	49.93%	4	F:transferase activity, transferring acyl groups; C:membrane; C:integral component of membrane; F:transferase activity	8	0	i12-36o48-66i87-106o118-136i214-235o247-265i389-408o420-440i
g2790.t1	Carbohydrate binding domain protein	351	20	6.31e-84	63.16%	3	C:membrane; C:integral component of membrane; F:hydrolase activity, acting on glycosyl bonds	1	0	o315-338i
g2792.t1	hypothetical protein	611	11	2.42e-70	46.66%	2	C:membrane; C:integral component of membrane	1	0	o555-578i
g2793.t1	major facilitator superfamily transporter	471	20	0.0	62.31%	2	F:transmembrane transporter activity; C:cellular_component	12	0	i30-49o69-90i102-120o140-158i179-201o213-233i262-279o310-330i342-361o367-389i401-427o433-455i
g2798.t1	hypothetical protein	101	0	null	NaN%	NA	-	1	0	o43-65i
g2799.t1	NADH-ubiquinone oxidoreductase chain 5	212	11	1.56e-24	53.9%	2	C:membrane; C:integral component of membrane	1	0	o189-208i
g2814.t1	leucine-rich repeat domain-containing protein	209	18	0.356	57.89%	2	C:membrane; C:integral component of membrane	1	0	o171-192i
g2819.t1	hypothetical protein	218	7	2.01e-19	51.72%	2	C:membrane; C:integral component of membrane	6	0	o6-32i39-58o70-90i102-121o141-162i174-193o
g2825.t1	Ser/Thr protein phosphatase	437	20	1.91e-117	52.38%	1	C:cellular_component	1	0	o6-26i
g2834.t1	hypothetical protein	333	8	7.43e-48	51.74%	2	C:membrane; C:integral component of membrane	4	0	i86-104o110-130i185-205o211-231i
g2836.t1	cytidine deaminase-like protein	263	20	3.27e-95	56.67%	4	F:hydrolase activity, acting on carbon-nitrogen (but not peptide) bonds; C:protein-containing complex; P:cellular nitrogen compound metabolic process; C:intracellular	1	0	o34-52i
g2838.t1	Clan SB, family S8, subtilisin-like serine peptidase	831	20	4.2e-78	47.37%	1	F:peptidase activity	1	0	o778-799i
g2841.t1	class I nuclease	338	20	2.32e-99	51.69%	3	F:nuclease activity; P:nucleobase-containing compound catabolic process; P:DNA metabolic process	1	0	o300-319i
g2842.t1	Mannosyl-oligosaccharide 1,2-alpha-mannosidase MNS1	574	20	1.56e-164	59.06%	4	P:biological_process; F:ion binding; C:cellular_component; F:hydrolase activity, acting on glycosyl bonds	2	0	i12-33o392-409i
g2843.t1	40S ribosomal protein S23	144	20	3.99e-84	79.98%	5	F:structural constituent of ribosome; C:cytosol; C:protein-containing complex; C:ribosome; P:translation	1	0	o119-137i
g2847.t1	Auxin Efflux Carrier family protein	314	20	2.75e-66	47.28%	2	P:transmembrane transport; C:cellular_component	8	0	o16-39i46-66o78-101i162-185o205-223i235-254o260-280i292-311o
g2851.t1	leucine-rich repeat domain-containing protein	709	20	2.73e-72	52.1%	1	F:calcium ion binding	1	0	o627-648i
g2852.t1	leucine-rich repeat domain-containing protein	548	20	1.22e-08	44.76%	6	P:polysaccharide catabolic process; F:calcium ion binding; P:proteolysis; F:cysteine-type endopeptidase activity; F:hydrolase activity, hydrolyzing O-glycosyl compounds; F:hydrolase activity	1	0	o511-533i
g2866.t1	hypothetical protein	232	4	3.87e-62	53.39%	2	C:membrane; C:integral component of membrane	1	Y	n2-10c15/16o183-206i
g2869.t1	hypothetical protein	243	0	null	NaN%	NA	-	1	Y	n2-13c18/19o163-181i
g2871.t1	hypothetical protein	686	6	0.0	57.62%	NA	-	3	0	i120-137o157-176i188-212o
g2879.t1	alpha/beta hydrolase	315	20	1.4e-139	77.36%	1	F:molecular_function	1	0	i7-27o
g2884.t1	phosphate translocator protein	189	20	8.18e-36	55.9%	2	F:transmembrane transporter activity; C:cellular_component	4	Y	n2-13c18/19o34-55i67-90o96-119i131-147o
g2897.t1	calcium-translocating P-type ATPase, PMCA-type family protein	1435	20	0.0	73.44%	3	F:transmembrane transporter activity; F:ion binding; C:cellular_component	10	0	i554-573o579-600i741-761o781-806i1197-1216o1222-1241i1269-1287o1299-1318i1338-1358o1370-1391i
g2898.t1	S-layer protein	1364	20	9.73e-144	45.33%	1	C:cellular_component	1	Y	n2-10c15/16o1319-1343i
g2899.t1	leucine-rich repeat domain-containing protein	467	20	1.9e-51	56.14%	4	F:heat shock protein binding; P:polysaccharide catabolic process; F:unfolded protein binding; F:hydrolase activity, hydrolyzing O-glycosyl compounds	1	0	o417-438i
g2904.t1	hypothetical protein	399	3	4.69e-126	55.46%	NA	-	1	0	o187-205i
g2906.t1	endoplasmic reticulum-Golgi intermediate compartment protein 3-like	374	20	5.25e-164	54.17%	3	P:vesicle-mediated transport; C:cytoplasm; C:organelle	1	0	o20-39i
g2913.t1	hypothetical protein	797	1	1.16	44.27%	1	F:nucleic acid binding	1	0	o376-394i
g2917.t1	NAD(P)-dependent oxidoreductase	517	20	0.0	71.19%	1	F:molecular_function	1	0	o494-513i
g2922.t1	DENN domain-containing protein	363	20	1.68e-100	54.07%	2	C:cellular_component; F:enzyme binding	3	0	i137-159o171-195i256-273o
g2926.t1	V-type proton ATPase 16 kDa proteolipid subunit 2	165	20	1.59e-85	70.35%	3	F:transmembrane transporter activity; C:protein-containing complex; C:vacuole	4	0	o20-43i55-78o98-119i131-157o
g2929.t1	hypothetical protein	804	14	1.28e-145	41.25%	2	C:membrane; C:integral component of membrane	1	0	o731-754i
g2946.t1	mini-chromosome maintenance complex-binding protein	510	20	5.19e-98	47.33%	5	C:nuclear chromatin; P:DNA-dependent DNA replication; F:chromatin binding; C:mitochondrial outer membrane; P:intracellular protein transport	3	0	o204-224i245-264o284-309i
g2947.t1	STE family protein kinase	598	20	7.03e-159	63.94%	5	P:signal transduction; F:ion binding; P:cellular protein modification process; C:cellular_component; F:kinase activity	2	0	i552-569o575-592i
g2954.t1	Listeria repeat-containing protein	749	20	1.77e-25	39.99%	2	C:membrane; C:integral component of membrane	1	0	i31-54o
g2960.t1	cell cycle control protein	310	20	2.47e-85	49.37%	1	C:cellular_component	2	0	o37-57i265-286o
g2963.t1	vacuolar protein sorting 55	134	5	1.72e-08	52.52%	5	P:negative regulation of protein localization to cell surface; C:endosome; C:membrane; C:integral component of membrane; P:late endosome to vacuole transport via multivesicular body sorting pathway	4	0	o6-28i35-53o65-88i95-120o
g2968.t1	ABC transporter family protein	746	20	0.0	65.57%	5	F:ATPase activity; F:transmembrane transporter activity; F:ion binding; C:organelle; C:intracellular	5	Y	n2-12c17/18o162-185i206-235o247-269i276-293o345-365i
g2970.t1	TKL family protein kinase	991	20	0.0	59.28%	3	F:ion binding; P:cellular protein modification process; F:kinase activity	1	0	o597-623i
g2971.t1	hypothetical protein	352	5	6.34e-25	50.21%	2	C:membrane; C:integral component of membrane	1	Y	n4-15c23/24o308-329i
g2974.t1	hypothetical protein	230	6	1.18e-79	62.83%	2	C:membrane; C:integral component of membrane	2	0	i21-41o92-110i
g2977.t1	serine/threonine-protein phosphatase 6 regulatory ankyrin repeat subunit A-like isoform X1	1189	20	0.0	43.93%	1	F:molecular_function	1	0	o901-924i
g2985.t1	STE family protein kinase	461	20	1.07e-106	66.68%	5	P:signal transduction; F:ion binding; P:cellular protein modification process; C:cellular_component; F:kinase activity	1	0	o427-460i
g2990.t1	hypothetical protein	819	2	0.0	69.07%	NA	-	1	0	o712-736i
g2995.t1	CMGC family protein kinase	352	20	4.41e-162	71.32%	17	P:membrane organization; P:cytoskeleton organization; P:signal transduction; P:catabolic process; P:anatomical structure development; P:cell-cell signaling; F:ion binding; P:cellular protein modification process; P:biosynthetic process; P:reproduction; P:mitotic cell cycle; P:cell motility; P:vesicle-mediated transport; C:cytoplasm; P:cell differentiation; P:cellular nitrogen compound metabolic p…	1	0	i143-161o
g3022.t1	hypothetical protein	226	0	null	NaN%	1	C:cellular_component	8	0	o6-22i34-51o57-75i80-98o110-128i140-159o165-190i197-217o
g3023.t1	Acyltransferase family protein	314	20	3.45e-136	55.08%	2	F:transferase activity, transferring acyl groups; C:cellular_component	6	0	i40-58o64-81i93-110o122-140i248-264o284-305i
g3034.t1	hypothetical protein	447	5	4.45e-45	50.67%	3	F:toxic substance binding; C:membrane; C:integral component of membrane	8	0	o29-49i190-209o215-235i247-268o274-295i316-337o343-368i380-398o
g3042.t1	hypothetical protein	286	7	5.04e-34	55.68%	2	P:positive regulation of catalytic activity; F:enzyme activator activity	1	0	o166-186i
g3049.t1	hypothetical protein	255	6	1.4e-39	50.54%	2	C:membrane; C:integral component of membrane	5	0	o20-38i50-70o90-117i157-175o181-199i
g3053.t1	ankyrin repeat protein	366	20	5.74e-74	47.74%	5	F:ATP binding; C:membrane; C:integral component of membrane; F:protein kinase activity; P:protein phosphorylation	1	Y	n7-16c21/22o325-345i
g3054.t1	hypothetical protein	492	2	6.44e-24	61.19%	3	C:membrane; C:integral component of membrane; P:cell adhesion	1	Y	n2-12c16/17o417-440i
g3067.t1	hypothetical protein	213	8	1.99e-86	57.36%	2	F:transmembrane transporter activity; C:cellular_component	4	0	i21-44o56-76i96-121o163-188i
g3073.t1	Beige/BEACH domain containing protein	418	20	1.24e-50	44.84%	1	F:molecular_function	1	0	o311-332i
g3079.t1	hypothetical protein	369	5	1.79e-94	49.42%	2	C:membrane; C:integral component of membrane	7	0	o51-73i93-113o137-157i178-202o214-247i268-290o343-366i
g3082.t1	hypothetical protein	1390	3	3.08e-41	47.24%	NA	-	1	0	o1266-1287i
g3083.t1	hypothetical protein	348	1	2.45e-05	49.05%	NA	-	1	0	o296-317i
g3085.t1	hypothetical protein	209	6	1.38e-47	52.54%	2	C:membrane; C:integral component of membrane	1	0	i71-92o
g3097.t1	cation efflux family protein	463	20	1.85e-164	64.44%	2	F:transmembrane transporter activity; C:cellular_component	6	0	o58-79i91-108o128-147i159-180o192-215i227-244o
g3102.t1	TBC domain containing protein	552	20	0.0	51.0%	5	C:cell; P:activation of GTPase activity; F:GTPase activator activity; P:intracellular protein transport; F:Rab GTPase binding	1	0	o494-511i
g3115.t1	ZIP Zinc transporter family protein	308	20	2.35e-109	54.61%	2	F:transmembrane transporter activity; C:cellular_component	8	0	o6-27i39-55o67-89i150-176o182-205i212-235o241-258i279-298o
g3119.t1	Tetraspanin family protein	213	19	5.9e-34	49.09%	1	C:cellular_component	4	0	i7-30o50-70i82-103o178-197i
g3138.t1	ABC transporter family protein	767	20	0.0	66.21%	5	F:ATPase activity; F:transmembrane transporter activity; F:ion binding; C:organelle; C:intracellular	7	0	o26-47i198-220o240-266i278-300o306-324i336-356o376-396i
g3145.t1	hypothetical protein	649	20	1.16e-91	52.66%	1	C:cellular_component	7	0	o330-353i360-379o399-419i431-450o456-475i520-543o549-567i
g3150.t1	TKL family protein kinase	752	20	5.93e-87	51.7%	3	F:ion binding; P:cellular protein modification process; F:kinase activity	1	0	o568-586i
g3154.t1	Ubiquitin-conjugating enzyme family protein	256	20	3.53e-70	65.91%	1	C:cellular_component	1	0	i233-254o
g3163.t1	myotubularin-related protein 8	862	20	5.22e-130	59.66%	1	F:phosphatase activity	1	0	i39-58o
g3166.t1	LysM peptidoglycan-binding domain-containing protein	770	20	1.4e-157	54.57%	4	P:small molecule metabolic process; P:nucleobase-containing compound catabolic process; P:biosynthetic process; F:molecular_function	1	0	o725-748i
g3168.t1	hypothetical protein	379	9	5.13e-75	49.52%	2	C:membrane; C:integral component of membrane	1	0	i9-30o
g3177.t1	hypothetical protein	214	0	null	NaN%	NA	-	4	0	i16-37o57-80i92-112o152-173i
g3183.t1	hypothetical protein	1144	6	4.23e-25	45.84%	2	C:membrane; C:integral component of membrane	1	Y	n2-9c14/15o870-892i
g3185.t1	Synapsin, ATP binding domain containing protein	395	20	3.14e-132	57.98%	2	F:ion binding; C:cellular_component	1	0	o371-392i
g3187.t1	hypothetical protein	202	7	3.32e-42	53.93%	2	C:membrane; C:integral component of membrane	1	0	o24-45i
g3211.t1	hypothetical protein	99	1	77.8	59.09%	2	C:membrane; C:integral component of membrane	1	0	o12-30i
g3213.t1	Serine palmitoyltransferase 1	468	20	0.0	62.22%	8	P:small molecule metabolic process; F:transferase activity, transferring acyl groups; P:cell death; P:lipid metabolic process; F:ion binding; P:cellular nitrogen compound metabolic process; P:biosynthetic process; C:organelle	1	0	o20-36i
g3215.t1	Integral membrane protein	378	20	9.74e-164	61.74%	1	C:cellular_component	10	0	i9-31o51-67i88-111o117-135i142-166o186-204i225-243o263-285i306-324o330-351i
g3220.t1	hypothetical protein	114	0	null	NaN%	NA	-	1	0	o73-93i
g3247.t1	papain family cysteine protease domain containing protein	567	20	0.0	51.31%	5	P:proteolysis; C:membrane; C:integral component of membrane; F:cysteine-type peptidase activity; F:peptidase activity	1	0	i18-41o
g3250.t1	Nucleoside transporter family protein	404	20	2.58e-163	53.17%	2	F:transmembrane transporter activity; C:plasma membrane	11	0	i43-60o80-99i106-126o132-151i158-183o195-216i249-272o284-303i315-336o342-367i379-400o
g3281.t1	Clan S, family S54, Rhomboid-like serine peptidase	353	20	8.8e-91	56.23%	2	F:peptidase activity; C:cellular_component	7	0	i100-120o156-182i194-214o220-240i247-266o272-292i304-325o
g3303.t1	Vesicle transport v-SNARE protein	192	20	7.38e-72	54.91%	3	P:vesicle-mediated transport; C:Golgi apparatus; F:molecular_function	1	0	i170-189o
g3308.t1	hypothetical protein	280	4	4.15e-141	67.15%	2	C:membrane; C:integral component of membrane	1	0	o178-199i
g3312.t1	MatE family protein	515	20	5.83e-134	59.33%	2	F:transmembrane transporter activity; C:cellular_component	12	0	i46-69o81-105i126-146o166-190i197-214o226-249i270-293o313-332i352-379o391-414i426-449o461-482i
g3313.t1	protein transporter Sec61 subunit alpha isoform 2	480	20	0.0	72.29%	4	P:protein targeting; F:transmembrane transporter activity; C:protein-containing complex; C:endoplasmic reticulum	10	0	i32-54o74-99i119-138o144-166i173-197o203-222i243-262o364-382i417-438o444-462i
g3319.t1	CAMK family protein kinase	352	20	1.22e-72	60.17%	4	F:ion binding; P:cellular protein modification process; P:symbiotic process; F:kinase activity	1	0	o192-210i
g3322.t1	hypothetical protein	451	4	3.01e-122	51.46%	2	C:membrane; C:integral component of membrane	2	0	o150-172i184-208o
g3325.t1	endoplasmic reticulum-Golgi intermediate compartment protein 3-like	226	9	3.92e-51	48.84%	3	P:vesicle-mediated transport; C:cytoplasm; C:organelle	1	0	i196-215o
g3330.t1	Calreticulin family protein	300	20	4.03e-100	64.68%	4	F:ion binding; C:endoplasmic reticulum; F:unfolded protein binding; P:protein folding	1	0	i279-299o
g3332.t1	hypothetical protein	351	6	4.59e-35	48.14%	4	C:cell cortex; P:cell morphogenesis; C:membrane; C:integral component of membrane	3	0	o43-65i77-98o110-135i
g3340.t1	hypothetical protein	330	8	1.02e-70	53.46%	NA	-	1	0	o268-286i
g3349.t1	Phospholipid-transporting ATPase 2	1037	20	0.0	48.65%	3	F:ion binding; C:cellular_component; P:transport	10	0	i36-59o71-90i276-299o319-343i789-812o832-853i874-894o906-927i934-956o976-1000i
g3352.t1	DUF5057 domain-containing protein	796	20	1.58e-50	50.14%	2	C:membrane; C:integral component of membrane	3	Y	n8-15c19/20o653-675i696-715o727-751i
g3356.t1	DUF5057 domain-containing protein	622	20	1.08e-41	52.4%	2	C:membrane; C:integral component of membrane	1	0	o538-562i
g3357.t1	major facilitator superfamily transporter	414	20	1.14e-94	55.75%	2	F:transmembrane transporter activity; C:cellular_component	11	Y	n6-17c35/36o51-70i77-95o101-125i132-151o163-183i204-223o235-260i267-289o295-320i332-352o358-378i
g3372.t1	TKL family protein kinase	977	20	1.92e-117	53.5%	3	F:ion binding; P:cellular protein modification process; F:kinase activity	2	0	i634-652o658-678i
g3383.t1	vacuolar protein sorting-associated protein 55-like	126	13	3.2e-26	50.63%	8	P:negative regulation of protein localization to cell surface; C:endosome; C:membrane; C:integral component of membrane; C:Vps55/Vps68 complex; C:late endosome; C:vacuole; P:late endosome to vacuole transport via multivesicular body sorting pathway	4	0	i7-24o30-50i70-90o96-119i
g3386.t1	hypothetical protein	1473	0	null	NaN%	NA	-	1	0	o1420-1442i
g3388.t1	hypothetical protein	201	1	6.04e-11	52.43%	2	C:membrane; C:integral component of membrane	4	0	i18-38o58-78i85-107o171-192i
g3396.t1	hypothetical protein	132	2	9.95e-06	58.7%	2	C:membrane; C:integral component of membrane	1	Y	n2-10c14/15o76-93i
g3401.t1	Tub-like protein	292	20	1.27e-98	52.76%	NA	-	1	0	o269-286i
g3409.t1	hypothetical protein	230	2	7.92e-56	60.32%	1	C:cellular_component	1	0	o162-180i
g3410.t1	hypothetical protein	593	0	null	NaN%	NA	-	1	Y	n3-11c15/16o547-569i
g3412.t1	hypothetical protein	219	7	3.64e-54	53.58%	2	C:membrane; C:integral component of membrane	2	Y	n11-22c30/31o40-60i81-102o
g3416.t1	TBC domain containing protein	453	20	4.65e-64	49.03%	10	C:cell; F:zinc ion binding; P:endoplasmic reticulum to Golgi vesicle-mediated transport; P:activation of GTPase activity; F:GTPase activator activity; C:membrane; C:integral component of membrane; P:intracellular protein transport; F:Rab GTPase binding; C:COPII vesicle coat	1	0	o368-387i
g3427.t1	hypothetical protein	539	5	5.14e-128	55.08%	NA	-	1	0	o478-498i
g3431.t1	leucine-rich repeat domain-containing protein	2147	20	0.0	48.92%	5	F:GTP binding; F:DNA binding; P:polysaccharide catabolic process; F:carbohydrate binding; F:hydrolase activity, hydrolyzing O-glycosyl compounds	1	0	o2099-2124i
g3463.t1	UDP-xylose transporter 1-like	346	20	4.54e-87	55.24%	2	F:transmembrane transporter activity; C:cellular_component	9	Y	n2-13c17/18o41-60i67-87o93-113i120-138o144-161i182-201o216-237i244-264o279-299i
g3470.t1	ATP synthase subunit C family protein	167	20	1.44e-90	71.93%	2	F:transmembrane transporter activity; C:protein-containing complex	4	0	o12-35i56-76o96-126i138-160o
g3478.t1	signal peptide peptidase family protein	126	20	3.14e-21	56.58%	2	F:peptidase activity; C:cellular_component	3	0	o23-43i55-75o81-99i
g3480.t1	dolichyl-diphosphooligosaccharide--protein glycosyltransferase subunit 1A	439	20	2.23e-166	46.62%	4	F:transferase activity, transferring glycosyl groups; P:cellular protein modification process; C:endoplasmic reticulum; P:biosynthetic process	1	Y	n2-9c14/15o401-424i
g3485.t1	Oligosaccharyl transferase STT3 subunit family protein	597	20	0.0	64.94%	4	F:transferase activity, transferring glycosyl groups; P:cellular protein modification process; P:biosynthetic process; C:cellular_component	11	0	i20-42o48-66i73-92o112-136i148-165o177-198i210-234o268-287i299-315o321-339i351-373o
g3486.t1	nodal modulator 1-like	1037	20	0.0	44.82%	2	C:cellular_component; F:molecular_function	1	Y	n2-10c15/16o989-1009i
g3497.t1	hypothetical protein	398	20	4.61e-88	47.77%	1	C:cellular_component	1	0	i268-288o
g3501.t1	secretory carrier-associated membrane protein 1-like	220	20	1.12e-67	51.9%	3	P:protein transport; C:cytoplasmic vesicle; C:Golgi apparatus	4	0	i66-91o103-121i142-171o183-203i
g3505.t1	hypothetical protein	106	0	null	NaN%	NA	-	1	0	o22-45i
g3510.t1	LMBR1-like conserved region family protein	490	20	1.08e-132	56.15%	1	C:cellular_component	9	0	o6-27i39-59o79-100i120-141o181-212i298-323o343-373i394-417o437-458i
g3529.t1	carbohydrate binding domain containing protein	701	20	6.93e-135	50.24%	1	F:hydrolase activity, acting on glycosyl bonds	1	0	o667-687i
g3554.t1	ABC transporter family protein	592	20	0.0	68.72%	4	F:ATPase activity; F:transmembrane transporter activity; F:ion binding; C:plasma membrane	6	0	i37-62o82-108i153-172o178-195i263-285o297-317i
g3556.t1	DUF2407 C-terminal domain-containing protein	249	20	1.25e-43	49.83%	10	F:3-oxo-5-alpha-steroid 4-dehydrogenase activity; F:oxidoreductase activity, acting on the CH-CH group of donors; C:membrane; P:lipid metabolic process; C:integral component of membrane; C:Dsc E3 ubiquitin ligase complex; P:oxidation-reduction process; C:endoplasmic reticulum; P:dolichol-linked oligosaccharide biosynthetic process; F:ligase activity	2	0	i200-220o226-245i
g3557.t1	hypothetical protein	451	4	3.2e-27	47.13%	1	P:protein transport	1	0	o366-388i
g3558.t1	PAP2 superfamily protein	214	20	6.01e-48	55.26%	6	F:phosphatidate phosphatase activity; F:peroxidase activity; C:membrane; C:integral component of membrane; P:cellular oxidant detoxification; P:dephosphorylation	4	0	o28-49i61-82o149-168i180-196o
g3566.t1	leucine-rich repeat domain-containing protein	1333	20	1.33e-160	47.1%	1	F:GTP binding	1	Y	n3-11c15/16o1286-1308i
g3571.t1	XYPPX repeat family protein	429	4	1.07e-05	40.7%	2	C:membrane; C:integral component of membrane	10	0	i41-63o83-103i110-129o135-155i176-197o209-233i254-279o299-316i336-358o370-401i
g3572.t1	GTPase	734	20	0.0	52.35%	NA	-	1	0	o651-670i
g3575.t1	Putative plant SNARE 11	234	10	7.28e-65	51.4%	4	P:vesicle-mediated transport; C:cytoplasm; P:protein transport; C:organelle	1	0	o193-211i
g3581.t1	secretory carrier-associated membrane protein 1-like	221	20	3.81e-70	54.28%	3	P:protein transport; C:cytoplasmic vesicle; C:Golgi apparatus	4	0	i66-91o103-125i137-157o177-203i
g3582.t1	Oocyte zinc finger protein XlCOF7.1	278	10	0.000286	75.44%	6	P:small molecule metabolic process; P:carbohydrate metabolic process; P:generation of precursor metabolites and energy; P:catabolic process; P:cellular nitrogen compound metabolic process; F:isomerase activity	1	0	o219-244i
g3583.t1	hypothetical protein	450	3	1.22e-154	64.34%	1	F:lipid binding	1	0	i21-51o
g3588.t1	ABC transporter family protein	403	20	3.34e-121	52.39%	4	F:ATPase activity; F:transmembrane transporter activity; F:ion binding; C:cellular_component	3	0	o20-39i102-127o139-157i
g3596.t1	leucine-rich repeat domain-containing protein	1712	20	0.0	45.99%	4	F:GTP binding; P:polysaccharide catabolic process; F:carbohydrate binding; F:hydrolase activity, hydrolyzing O-glycosyl compounds	1	Y	n2-11c15/16o1668-1692i
g3603.t1	hypothetical protein	494	2	1.21e-72	49.19%	1	F:molecular_function	1	Y	n2-12c19/20o465-486i
g3606.t1	hypothetical protein	360	20	7.7e-43	47.75%	7	C:cell; P:activation of GTPase activity; F:GTPase activator activity; C:membrane; C:integral component of membrane; P:intracellular protein transport; F:Rab GTPase binding	1	0	o338-358i
g3611.t1	DHHC zinc finger domain containing protein	329	20	1.05e-57	51.94%	2	F:transferase activity, transferring acyl groups; C:cellular_component	4	0	i64-85o91-113i193-217o223-251i
g3620.t1	adhesin-like protein	249	20	2.26e-19	49.4%	3	P:cell communication; C:membrane; C:integral component of membrane	1	0	o191-213i
g3637.t1	PAP2 superfamily protein	245	20	2.18e-50	54.31%	2	C:cellular_component; F:molecular_function	6	0	o6-28i57-77o83-103i141-161o167-188i200-219o
g3639.t1	translocon-associated protein TRAP alpha subunit	237	4	5.37e-54	50.9%	1	C:organelle	1	Y	n2-7c12/13o164-182i
g3642.t1	hypothetical protein	383	4	4.02e-25	45.88%	2	C:membrane; C:integral component of membrane	1	0	o316-335i
g3644.t1	hypothetical protein	862	0	null	NaN%	NA	-	1	Y	n3-8c13/14o796-819i
g3655.t1	Formin-like 2 Domain containing protein	1482	20	1.27e-137	51.69%	3	P:cytoskeleton organization; F:cytoskeletal protein binding; F:enzyme binding	1	0	i184-200o
g3663.t1	Adenylate and Guanylate cyclase catalytic domain containing protein	786	20	6.81e-123	73.51%	6	P:small molecule metabolic process; P:signal transduction; F:lyase activity; P:cellular nitrogen compound metabolic process; P:biosynthetic process; C:plasma membrane	1	0	i294-315o
g3669.t1	bacterial Ig-like domain protein	519	9	5.71e-20	45.2%	3	C:membrane; C:integral component of membrane; F:carbohydrate binding	1	0	o448-472i
g3691.t1	hypothetical protein	383	0	null	NaN%	NA	-	3	0	i88-113o125-147i154-175o
g3698.t1	ORM1-like protein 3	151	20	3.05e-58	67.13%	6	P:homeostatic process; P:lipid metabolic process; C:protein-containing complex; P:cellular nitrogen compound metabolic process; P:biosynthetic process; C:organelle	4	0	i21-41o47-67i100-116o122-140i
g3701.t1	hypothetical protein	532	14	8.44e-88	42.69%	2	C:membrane; C:integral component of membrane	1	0	o470-493i
g3713.t1	hypothetical protein	1082	5	0.0	61.51%	4	P:DNA repair; P:nucleic acid phosphodiester bond hydrolysis; C:trans-Golgi network; F:nuclease activity	1	0	o947-967i
g3716.t1	ubiquitin ligase	699	20	0.0	55.94%	1	F:molecular_function	1	0	o435-456i
g3723.t1	hypothetical protein	107	3	1.6e-33	69.09%	1	C:cellular_component	1	0	i75-99o
g3728.t1	hypothetical protein	524	2	8.01e-46	44.42%	2	C:membrane; C:integral component of membrane	1	0	i20-40o
g3729.t1	hypothetical protein	471	5	4.89e-83	49.22%	2	C:membrane; C:integral component of membrane	1	0	i449-468o
g3731.t1	E3 ubiquitin-protein ligase UPL4-like isoform X2	1089	20	0.0	51.36%	1	F:molecular_function	1	0	o835-855i
g3734.t1	hypothetical protein	709	3	1.88e-95	52.51%	4	C:cytoplasm; P:protein export from nucleus; F:nuclear export signal receptor activity; C:nuclear pore	1	0	o473-492i
g3735.t1	hypothetical protein	169	13	1.08e-40	49.15%	2	C:membrane; C:integral component of membrane	1	0	o113-135i
g3738.t1	Carbohydrate binding domain-containing protein	443	20	2.29e-74	52.1%	4	C:membrane; C:integral component of membrane; F:hydrolase activity, acting on glycosyl bonds; F:hydrolase activity	1	0	o410-431i
g3740.t1	hypothetical protein	466	2	1.14e-17	47.68%	2	C:membrane; C:integral component of membrane	4	0	o12-33i54-77o83-102i252-278o
g3747.t1	alpha-galactosidase	929	20	0.0	59.06%	1	F:lyase activity	1	0	o901-924i
g3763.t1	DUF5057 domain-containing protein	748	20	3.22e-53	49.72%	2	C:membrane; C:integral component of membrane	1	Y	n2-9c13/14o664-688i
g3770.t1	MatE family protein	520	20	1.51e-170	61.42%	2	F:transmembrane transporter activity; C:cellular_component	12	0	i45-63o83-106i127-146o158-182i194-216o228-247i268-286o318-340i352-375o395-416i423-444o456-475i
g3771.t1	hypothetical protein	286	2	2.44e-69	63.72%	2	C:membrane; C:integral component of membrane	1	0	o265-283i
g3779.t1	Alpha amylase, catalytic domain containing protein	656	20	0.0	69.91%	4	P:carbohydrate metabolic process; F:ion binding; C:cellular_component; F:hydrolase activity, acting on glycosyl bonds	1	0	i28-49o
g3788.t1	hypothetical protein	311	0	null	NaN%	NA	-	1	Y	n2-13c19/20o254-273i
g3794.t1	ABC transporter family protein	816	20	0.0	62.52%	4	F:ATPase activity; F:transmembrane transporter activity; F:ion binding; C:cellular_component	8	0	i47-68o88-106i251-271o298-326i333-354o366-387i394-416o441-461i
g3798.t1	hypothetical protein	237	2	2.14e-90	66.23%	1	C:cellular_component	1	0	o12-29i
g3803.t1	protein SEY1	797	20	0.0	52.27%	4	P:biological_process; C:cytoplasm; F:ion binding; C:organelle	2	0	i636-656o662-681i
g3806.t1	hypothetical protein	1130	6	1.15e-25	45.47%	2	C:membrane; C:integral component of membrane	1	0	o775-797i
g3810.t1	Transmembrane amino acid transporter protein	464	20	9.1e-145	64.38%	1	F:transmembrane transporter activity	10	0	o96-121i142-163o183-203i210-233o253-276i288-309o329-349i376-393o399-423i435-456o
g3836.t1	hypothetical protein	160	0	null	NaN%	NA	-	1	0	o117-140i
g3842.t1	DUF5057 domain-containing protein	673	20	1.76e-36	44.75%	2	C:membrane; C:integral component of membrane	1	Y	n2-9c13/14o625-647i
g3851.t1	hypothetical protein	231	2	2.94e-07	51.24%	2	C:membrane; C:integral component of membrane	1	Y	n2-8c13/14o110-127i
g3857.t1	Acyltransferase family protein	311	20	2.05e-139	55.99%	2	F:transferase activity, transferring acyl groups; C:cellular_component	2	0	o48-80i92-111o
g3862.t1	hypothetical protein	109	0	null	NaN%	NA	-	1	0	o51-72i
g3864.t1	hypothetical protein	215	0	null	NaN%	NA	-	3	Y	n12-22c27/28o37-60i67-96o108-137i
g3872.t1	hypothetical protein	452	3	1.72e-29	46.94%	2	C:membrane; C:integral component of membrane	4	0	i7-34o54-79i86-109o268-295i
g3873.t1	hypothetical protein	276	10	1.57e-29	49.25%	4	C:cell; C:membrane; C:integral component of membrane; P:cell redox homeostasis	1	0	o246-264i
g3877.t1	Carbohydrate binding domain protein	805	20	4.25e-127	51.72%	3	C:membrane; C:integral component of membrane; F:hydrolase activity, acting on glycosyl bonds	1	Y	n2-10c14/15o775-797i
g3882.t1	Calreticulin family protein	495	20	2.93e-134	55.79%	4	F:ion binding; C:endoplasmic reticulum; F:unfolded protein binding; P:protein folding	1	0	o448-469i
g3886.t1	Appr-1-p processing enzyme family protein	198	20	9.83e-32	58.25%	1	C:nucleus	2	0	i135-156o176-195i
g3887.t1	Ser/Thr protein phosphatase	442	20	2.65e-126	52.13%	2	C:cellular_component; F:molecular_function	1	0	i7-27o
g3890.t1	bacterial Ig-like domain protein	602	20	1.65e-26	45.31%	3	C:membrane; C:integral component of membrane; F:carbohydrate binding	1	0	o535-558i
g3904.t1	LPXTG-domain-containing protein cell wall anchor domain	454	1	4.21	60.36%	2	C:membrane; C:integral component of membrane	1	0	o419-440i
g3905.t1	hypothetical protein	372	0	null	NaN%	NA	-	1	0	o338-359i
g3917.t1	hypothetical protein	391	0	null	NaN%	NA	-	1	Y	n2-10c14/15o357-378i
g3934.t1	hypothetical protein	113	2	2.42e-17	64.08%	1	C:cellular_component	1	0	o46-64i
g3935.t1	hypothetical protein	976	18	0.0	45.83%	2	C:membrane; C:integral component of membrane	1	Y	n2-10c15/16o910-933i
g3937.t1	hypothetical protein	146	2	1.75e-25	63.31%	1	C:cellular_component	1	0	o79-97i
g3939.t1	Ser/Thr protein phosphatase	497	20	2.15e-157	72.45%	2	F:phosphatase activity; P:cellular protein modification process	5	0	i300-325o337-358i394-414o420-441i453-472o
g3945.t1	SERCA-type calcium-translocating P-type ATPase	989	20	0.0	66.17%	4	F:transmembrane transporter activity; P:homeostatic process; F:ion binding; C:cellular_component	8	0	i68-85o97-115i262-280o300-326i830-852o886-905i921-941o953-973i
g3946.t1	alpha/beta hydrolase	453	4	7.05e-154	52.89%	2	C:membrane; C:integral component of membrane	1	0	o420-440i
g3955.t1	hypothetical protein	376	4	1.24e-169	63.28%	1	C:cellular_component	8	0	i36-55o67-88i100-123o129-150i157-176o188-212i298-321o327-344i
g3958.t1	hypothetical protein	698	2	0.0	63.9%	1	P:biological_process	1	0	i192-210o
g3963.t1	class I nuclease	303	20	4.83e-101	51.72%	3	F:nuclease activity; P:nucleobase-containing compound catabolic process; P:DNA metabolic process	1	0	o276-296i
g3965.t1	hypothetical protein	135	7	3.7e-26	59.6%	1	C:cellular_component	4	0	i7-29o49-75i87-104o110-132i
g3974.t1	glutamine--fructose-6-phosphate aminotransferase [isomerizing] 1 isoform X2	620	20	0.0	61.58%	5	P:small molecule metabolic process; P:cellular protein modification process; P:cellular nitrogen compound metabolic process; P:biosynthetic process; F:molecular_function	1	0	o414-430i
g3975.t1	leucine-rich repeat domain-containing protein	334	20	1.53e-12	60.24%	7	C:extracellular space; F:metallocarboxypeptidase activity; P:peptide metabolic process; F:calcium ion binding; P:protein processing; F:carbohydrate binding; F:hydrolase activity	1	0	o264-287i
g3977.t1	DHHC zinc finger domain containing protein	301	20	2.27e-76	50.36%	2	F:transferase activity, transferring acyl groups; C:cellular_component	4	0	i54-74o80-100i182-205o217-238i
g3978.t1	scamp-domain-containing protein	241	20	5.8e-64	49.5%	3	C:cytoplasm; P:protein transport; C:organelle	4	0	i91-113o125-148i160-179o199-223i
g3989.t1	TB2/DP1, HVA22 family protein	136	20	1.84e-36	57.36%	7	P:pseudouridine synthesis; P:signal transduction; P:protein catabolic process; P:regulation of GTPase activity; C:membrane; C:integral component of membrane; P:ribosome biogenesis	2	0	o6-28i40-66o
g3994.t1	receptor expression-enhancing protein 5-like	170	20	5.3e-49	63.53%	1	C:cellular_component	2	0	i44-69o75-93i
g4014.t1	LMBR1-like conserved region family protein	555	20	0.0	50.34%	2	C:membrane; C:integral component of membrane	8	0	o6-27i34-57o77-100i120-139o151-173i331-352o372-392i458-477o
g4020.t1	leucine-rich repeat domain-containing protein	457	20	9.48e-67	59.12%	7	F:ATP binding; P:polysaccharide catabolic process; C:membrane; C:integral component of membrane; F:protein kinase activity; F:hydrolase activity, hydrolyzing O-glycosyl compounds; P:protein phosphorylation	1	Y	n4-11c15/16o408-432i
g4021.t1	hypothetical protein	251	4	1.51	56.0%	2	C:membrane; C:integral component of membrane	2	0	i145-163o175-197i
g4026.t1	Rap/ran-GAP family protein	1069	20	3.42e-60	61.52%	4	C:nucleus; C:cytoplasm; P:signal transduction; F:enzyme regulator activity	2	0	o359-378i390-413o
g4027.t1	hypothetical protein	244	2	6.33e-17	47.2%	NA	-	1	0	i12-35o
g4044.t1	hypothetical protein	288	0	null	NaN%	NA	-	1	0	o223-243i
g4050.t1	hypothetical protein	332	20	1.25e-109	45.48%	1	C:cellular_component	3	0	o255-273i282-299o305-323i
g4060.t1	Acyltransferase family protein	331	20	2.45e-104	53.99%	1	F:transferase activity, transferring acyl groups	2	0	o44-72i93-113o
g4071.t1	Capsular polysaccharide phosphotransferase fcs1	379	20	4.71e-52	49.98%	1	F:molecular_function	1	0	i21-43o
g4094.t1	GATA zinc finger domain-containing protein 7	622	20	6.45e-20	55.82%	2	C:membrane; C:integral component of membrane	1	Y	n2-7c12/13o545-567i
g4097.t1	subtilisin-like serine peptidase	819	20	5.51e-48	48.88%	1	F:peptidase activity	1	Y	n2-10c14/15o774-798i
g4099.t1	Katanin p60 ATPase-containing subunit A-like 2	472	20	0.0	66.22%	8	F:ATPase activity; C:nucleus; C:cytoskeleton; P:cytoskeleton organization; C:cytoplasm; F:ion binding; F:cytoskeletal protein binding; F:isomerase activity	1	0	i20-37o
g4101.t1	hypothetical protein	392	1	6.03e-36	50.13%	2	C:membrane; C:integral component of membrane	2	0	i195-214o301-320i
g4109.t1	leucine-rich repeat domain-containing protein	520	20	2.74e-32	44.62%	10	C:extracellular space; P:polysaccharide catabolic process; F:metallocarboxypeptidase activity; P:peptide metabolic process; F:calcium ion binding; C:membrane; P:protein processing; F:hydrolase activity, hydrolyzing O-glycosyl compounds; F:carbohydrate binding; P:nitrate assimilation	1	0	o488-509i
g4121.t1	hypothetical protein	454	14	1.29e-129	50.49%	2	C:membrane; C:integral component of membrane	1	0	o17-38i
g4136.t1	Tetraspanin family protein	202	10	7.83e-40	53.92%	2	C:membrane; C:integral component of membrane	4	0	i12-36o48-67i79-100o155-177i
g4140.t1	Carbohydrate binding domain-containing protein	827	20	2.25e-118	52.17%	3	C:membrane; C:integral component of membrane; F:hydrolase activity, acting on glycosyl bonds	1	0	o790-812i
g4143.t1	hypothetical protein	1045	9	7.66e-132	54.89%	2	C:cytoskeleton; P:cytoskeleton organization	2	0	o459-478i737-754o
g4160.t1	leucine-rich repeat domain-containing protein	264	20	2.14e-08	54.16%	2	P:polysaccharide catabolic process; F:hydrolase activity, hydrolyzing O-glycosyl compounds	1	0	o168-190i
g4161.t1	hypothetical protein	767	0	null	NaN%	NA	-	1	0	o718-742i
g4162.t1	ZIP Zinc transporter family protein	299	20	1.84e-113	56.3%	2	F:transmembrane transporter activity; C:cellular_component	8	0	o6-28i37-55o67-86i145-171o177-200i207-230o236-253i274-293o
g4167.t1	hypothetical protein	112	0	null	NaN%	NA	-	1	0	o78-101i
g4171.t1	peptidyl-trna hydrolase	179	20	1.39e-33	56.58%	2	C:cytoplasm; F:molecular_function	1	0	o6-26i
g4181.t1	uncharacterized protein	1088	1	21.4	62.2%	NA	-	1	Y	n3-11c16/17o1045-1068i
g4185.t1	major facilitator superfamily transporter	313	20	1.33e-130	56.54%	2	F:transmembrane transporter activity; C:cellular_component	7	0	o62-82i111-130o162-180i192-211o217-241i253-275o281-305i
g4192.t1	hypothetical protein	128	0	null	NaN%	NA	-	1	0	i109-127o
g4199.t1	DUF5057 domain-containing protein	634	20	1.01e-49	48.73%	2	C:membrane; C:integral component of membrane	1	0	o566-587i
g4213.t1	hypothetical protein	308	0	null	NaN%	NA	-	1	0	o290-307i
g4219.t1	Ser/Thr protein phosphatase	621	20	4.28e-97	46.21%	1	F:molecular_function	6	0	i12-31o422-442i463-488o527-546i558-578o590-609i
g4230.t1	hypothetical protein	343	3	1.68e-48	60.32%	2	C:membrane; C:integral component of membrane	1	0	o12-33i
g4240.t1	phospholipid N-methyltransferase	121	10	1.66e-25	53.73%	3	P:lipid metabolic process; F:methyltransferase activity; P:biosynthetic process	2	0	o22-41i95-112o
g4246.t1	molecular chaperone DnaJ	521	20	1.05e-83	64.07%	3	P:biological_process; F:ion binding; C:cellular_component	1	Y	n2-10c15/16o464-492i
g4248.t1	anti-sigma factor domain-containing protein	249	9	0.0798	70.63%	NA	-	1	0	o203-236i
g4254.t1	NAD(P)-dependent oxidoreductase	528	20	0.0	72.46%	1	F:molecular_function	1	0	o507-527i
g4258.t1	leucine-rich repeat domain-containing protein	255	20	2.12e-27	52.99%	3	P:polysaccharide catabolic process; C:membrane; C:integral component of membrane	1	0	o205-227i
g4259.t1	Ser/Thr protein phosphatase	636	20	5.15e-104	47.54%	1	F:molecular_function	7	0	o6-28i421-441o461-479i486-503o531-551i558-581o593-613i
g4261.t1	hypothetical protein	254	20	1.74e-105	54.88%	1	C:cellular_component	7	0	o6-25i37-60o66-85i106-126o172-191i198-214o220-242i
g4264.t1	PAP2 superfamily protein	258	20	2.3e-46	51.63%	4	F:phosphatidate phosphatase activity; C:membrane; C:integral component of membrane; P:dephosphorylation	5	0	i23-44o76-97i109-129o188-207i219-238o
g4265.t1	ABC transporter family protein	403	20	8.42e-172	75.04%	4	F:ATPase activity; F:transmembrane transporter activity; F:ion binding; C:cellular_component	2	0	i59-78o98-119i
g4269.t1	Auxin Efflux Carrier family protein	375	16	2.71e-44	44.34%	2	P:transmembrane transport; C:cellular_component	7	0	o6-27i39-57o63-89i226-246o266-284i291-311o352-374i
g4277.t1	hypothetical protein	352	4	5.77e-30	47.51%	2	C:membrane; C:integral component of membrane	1	Y	n5-16c24/25o309-330i
g4285.t1	RuvB-like 1	99	20	2.18e-32	79.26%	11	P:chromosome organization; P:ribonucleoprotein complex assembly; F:ion binding; P:cellular protein modification process; C:nuclear chromosome; C:protein-containing complex; F:helicase activity; P:biosynthetic process; P:DNA metabolic process; P:response to stress; C:nucleoplasm	1	0	i68-86o
g4287.t1	Immuno-dominant variable surface antigen-like	1473	20	1.2e-162	47.42%	2	C:membrane; C:integral component of membrane	1	Y	n10-21c25/26o1435-1458i
g4313.t1	Synaptobrevin family protein	105	20	1.27e-25	59.85%	7	P:membrane organization; P:vesicle-mediated transport; C:cytoplasmic vesicle; C:protein-containing complex; C:Golgi apparatus; C:endoplasmic reticulum; F:molecular_function	1	0	o84-104i
g4326.t1	hypothetical protein	308	10	3.71e-51	52.38%	2	C:membrane; C:integral component of membrane	1	0	i16-37o
g4338.t1	hypothetical protein	157	0	null	NaN%	NA	-	3	0	o24-44i56-77o113-135i
g4339.t1	hypothetical protein	114	0	null	NaN%	NA	-	1	0	o56-77i
g4359.t1	leucine-rich repeat domain-containing protein	828	20	1.93e-73	50.26%	3	F:calcium ion binding; C:membrane; P:nitrate assimilation	1	0	o780-803i
g4362.t1	hypothetical protein	374	20	2.51e-147	52.36%	2	C:membrane; C:integral component of membrane	1	0	i12-31o
g4368.t1	E3 ubiquitin-protein ligase NEDD4-like	442	20	1.29e-125	54.61%	9	P:transmembrane transport; P:catabolic process; P:cell morphogenesis; P:cellular protein modification process; C:organelle; F:molecular_function; C:cytoplasm; P:homeostatic process; P:cell differentiation	1	0	i61-81o
g4373.t1	CAMK family protein kinase	363	20	7.91e-79	63.8%	6	C:nucleus; C:cytoplasm; P:signal transduction; F:ion binding; P:cellular protein modification process; F:kinase activity	1	0	o105-122i
g4374.t1	ubiquitin-conjugating enzyme E2 J1	269	20	1.59e-77	67.59%	3	P:biological_process; C:cellular_component; F:molecular_function	1	0	o244-265i
g4381.t1	dolichyl-diphosphooligosaccharide--protein glycosyltransferase 48 kDa subunit	340	20	2.56e-158	47.14%	4	P:cellular protein modification process; C:endoplasmic reticulum; P:biosynthetic process; F:molecular_function	1	0	o316-336i
g4395.t1	hypothetical protein	357	0	null	NaN%	NA	-	4	0	o47-70i95-118o124-147i293-313o
g4400.t1	hypothetical protein	443	6	7.07e-62	51.13%	3	F:toxic substance binding; C:membrane; C:integral component of membrane	8	0	o28-48i191-208o214-237i249-271o277-298i319-339o351-373i385-403o
g4410.t1	hypothetical protein	487	8	0.116	44.6%	4	P:positive regulation of TORC2 signaling; C:cytosol; P:positive regulation of Ras protein signal transduction; C:plasma membrane	1	0	o397-418i
g4414.t1	leucine-rich repeat domain-containing protein	725	20	9.48e-66	52.88%	9	C:extracellular space; P:polysaccharide catabolic process; F:metallocarboxypeptidase activity; P:peptide metabolic process; F:calcium ion binding; C:membrane; C:integral component of membrane; P:protein processing; F:hydrolase activity, hydrolyzing O-glycosyl compounds	1	0	o635-659i
g4416.t1	hypothetical protein	342	0	null	NaN%	NA	-	3	0	o34-57i82-103o109-132i
g4420.t1	hypothetical protein	355	0	null	NaN%	NA	-	3	0	o45-68i93-116o122-141i
g4421.t1	hypothetical protein	367	0	null	NaN%	NA	-	3	0	i55-78o104-126i133-158o
g4422.t1	hypothetical protein	684	6	6.67e-84	50.25%	NA	-	1	0	i106-124o
g4424.t1	hypothetical protein	283	6	2.75e-34	49.88%	2	C:membrane; C:integral component of membrane	6	0	i40-66o72-91i112-129o135-152i185-202o208-227i
g4430.t1	hypothetical protein	156	2	1.91e-09	51.63%	2	C:membrane; C:integral component of membrane	1	0	o105-128i
g4448.t1	peptidyl-tRNA hydrolase	173	20	6.61e-38	54.5%	2	C:cytoplasm; F:molecular_function	1	0	o6-23i
g4449.t1	Transmembrane amino acid transporter protein	454	20	5.01e-134	62.97%	4	C:membrane; C:integral component of membrane; F:amino acid transmembrane transporter activity; P:amino acid transmembrane transport	11	0	i66-85o91-111i131-154o174-192i199-219o248-268i280-301o321-344i365-382o388-411i423-443o
g4452.t1	hypothetical protein	361	0	null	NaN%	NA	-	3	0	o45-68i93-114o120-143i
g4458.t1	hypothetical protein	356	8	3.49e-63	50.18%	2	P:signal transduction; F:enzyme binding	2	0	i69-87o107-128i
g4461.t1	hypothetical protein	91	2	1.89	62.25%	2	C:membrane; C:integral component of membrane	1	Y	n4-15c27/28o51-74i
g4467.t1	hypothetical protein	154	2	2.95e-32	61.95%	NA	-	1	0	o55-74i
g4487.t1	hypothetical protein	606	1	1.09e-26	56.59%	2	C:membrane; C:integral component of membrane	1	0	o530-552i
g4488.t1	Thioredoxin family protein	383	20	1.32e-100	48.71%	1	P:homeostatic process	1	0	o353-371i
g4518.t1	Acyltransferase family protein	329	20	1.72e-107	54.34%	1	F:transferase activity, transferring acyl groups	3	0	i44-59o65-84i96-117o
g4521.t1	PQ loop repeat family protein	233	20	2.53e-68	53.14%	4	C:membrane; P:basic amino acid transmembrane transport; F:basic amino acid transmembrane transporter activity; C:integral component of membrane	6	0	i20-41o47-69i90-107o119-135i156-173o185-208i
g4523.t1	hypothetical protein	232	0	null	NaN%	NA	-	3	0	o85-104i125-142o162-187i
g4530.t1	CLN3 protein	390	20	1.53e-169	55.69%	3	P:homeostatic process; C:cellular_component; P:transport	10	0	i18-38o50-68i77-96o102-128i140-157o163-187i265-287o293-313i320-343o363-384i
g4536.t1	putative apyrase 6	453	20	7.03e-44	44.98%	1	F:molecular_function	1	Y	n2-12c17/18o403-424i
g4537.t1	Thioredoxin family protein	406	15	2.04e-66	48.37%	6	C:cell; F:protein disulfide isomerase activity; P:cell redox homeostasis; C:endoplasmic reticulum; P:protein folding; P:response to endoplasmic reticulum stress	1	0	o99-121i
g4541.t1	vesicle-associated membrane protein 7	204	20	6.71e-31	45.08%	3	P:vesicle-mediated transport; C:membrane; C:integral component of membrane	1	0	i184-203o
g4543.t1	Phosphatidylinositol 3- and 4-kinase family protein	1807	20	0.0	72.67%	5	P:signal transduction; P:lipid metabolic process; F:ion binding; C:cellular_component; F:kinase activity	1	0	o1738-1756i
g4545.t1	hypothetical protein	220	8	1.11e-20	51.05%	2	C:membrane; C:integral component of membrane	6	0	o6-32i39-58o70-89i101-121o141-161i170-192o
g4548.t1	hypothetical protein	189	0	null	NaN%	NA	-	3	0	o85-104i125-142o162-186i
g4554.t1	puromycin-sensitive aminopeptidase isoform X2	827	20	0.0	51.67%	2	F:ion binding; F:peptidase activity	1	0	i174-192o
g4555.t1	hypothetical protein	772	1	7.64e-80	51.41%	NA	-	1	0	o450-469i
g4568.t1	40S ribosomal protein S23	144	20	3.99e-84	79.98%	5	F:structural constituent of ribosome; C:cytosol; C:protein-containing complex; C:ribosome; P:translation	1	0	o119-137i
g4586.t1	SacI-like domain containing protein	799	20	0.0	49.49%	1	F:molecular_function	1	0	o577-598i
g4591.t1	hypothetical protein	256	6	9.99e-28	50.57%	2	C:membrane; C:integral component of membrane	4	0	i34-51o57-79i130-147o153-175i
g4595.t1	hypothetical protein	147	0	null	NaN%	NA	-	2	0	i28-49o69-93i
g4597.t1	hypothetical protein	113	0	null	NaN%	NA	-	2	0	i25-49o69-88i
g4603.t1	hypothetical protein	455	2	3.74e-144	66.07%	2	C:membrane; C:integral component of membrane	1	0	o421-446i
g4609.t1	TBC domain containing protein	419	20	2.13e-116	53.17%	7	C:cell; P:activation of GTPase activity; F:GTPase activator activity; C:membrane; C:integral component of membrane; P:intracellular protein transport; F:Rab GTPase binding	1	0	o329-348i
g4615.t1	hypothetical protein	205	6	1.9e-12	48.92%	2	C:membrane; C:integral component of membrane	1	0	o176-197i
g4616.t1	hypothetical protein	1022	20	1.2e-139	49.65%	3	C:membrane; C:integral component of membrane; F:lipid binding	9	Y	n2-10c14/15o507-530i590-610o654-684i705-726o746-772i793-816o828-848i868-891o972-993i
g4627.t1	PAP2 superfamily protein	290	7	3.3e-56	57.27%	2	C:membrane; C:integral component of membrane	5	0	i45-71o77-95i173-191o197-222i243-263o
g4630.t1	hypothetical protein	143	0	null	NaN%	NA	-	2	0	o24-41i110-134o
g4636.t1	COPI associated protein	98	5	9.68e-17	59.86%	2	C:membrane; C:integral component of membrane	2	0	o20-42i49-69o
g4640.t1	RING/U-box superfamily protein	301	20	1.21e-78	50.26%	4	C:nucleus; F:metal ion binding; C:membrane; C:integral component of membrane	6	0	i20-37o43-60i81-100o112-136i148-170o190-209i
g4646.t1	hydrogenosomal membrane protein 31 precursor	675	20	9.98e-46	55.65%	4	P:transmembrane transport; F:transmembrane transporter activity; C:membrane; C:integral component of membrane	1	0	o585-602i
g4651.t1	hypothetical protein	519	5	1.97e-101	49.74%	2	C:membrane; C:integral component of membrane	1	0	o485-509i
g4664.t1	endoplasmic reticulum mannosyl-oligosaccharide 1,2-alpha-mannosidase-like	459	20	1.16e-92	48.6%	3	F:ion binding; C:cellular_component; F:hydrolase activity, acting on glycosyl bonds	1	0	i7-25o
g4665.t1	glycosyl transferase	398	20	7.93e-148	49.61%	1	C:cellular_component	1	0	o380-396i
g4675.t1	importin subunit beta-1	826	20	0.0	45.29%	2	P:nucleocytoplasmic transport; P:protein transport	1	0	o550-571i
g4682.t1	P-type ATPase	1079	20	0.0	64.71%	4	P:membrane organization; F:ion binding; P:transport; C:plasma membrane	10	0	i50-66o72-91i270-291o317-341i837-858o870-890i921-947o959-977i984-1004o1024-1044i
g4691.t1	putative carbonic anhydrase-like protein 2	690	10	4.33e-10	72.55%	4	F:DNA binding; C:nucleus; P:regulation of transcription, DNA-templated; F:sequence-specific DNA binding	1	Y	n5-12c17/18o587-611i
g4701.t1	reticulophagy regulator 3-like isoform X1	201	9	1.27e-05	47.12%	2	C:membrane; C:integral component of membrane	4	0	i36-54o60-77i121-144o150-174i
g4703.t1	cellulase family glycosylhydrolase	878	20	2.09e-95	42.7%	8	P:carbohydrate metabolic process; C:beta-galactosidase complex; C:membrane; C:integral component of membrane; F:hydrolase activity, hydrolyzing O-glycosyl compounds; F:beta-galactosidase activity; F:hydrolase activity, acting on glycosyl bonds; F:hydrolase activity	1	0	o840-863i
g4713.t1	V-type proton ATPase subunit e1	75	20	1.05e-14	59.37%	2	F:transmembrane transporter activity; C:protein-containing complex	2	0	o12-33i40-62o
g4715.t1	calcium-translocating P-type ATPase, PMCA-type family protein	926	20	0.0	65.13%	3	F:transmembrane transporter activity; F:ion binding; C:cellular_component	10	0	i79-99o105-125i262-283o303-327i712-730o736-755i775-800o812-829i849-869o881-899i
g4728.t1	Acyltransferase family protein	318	20	1.49e-163	55.4%	2	F:transferase activity, transferring acyl groups; C:cellular_component	2	0	o45-76i96-113o
g4734.t1	V-type proton ATPase 16 kDa proteolipid subunit 2	166	20	2.82e-85	70.34%	3	F:transmembrane transporter activity; C:protein-containing complex; C:vacuole	4	0	o20-39i60-86o98-119i131-157o
g4736.t1	hypothetical protein	192	5	2.51e-89	71.76%	1	C:cellular_component	1	Y	n2-10c15/16o160-181i
g4737.t1	Clan SB, family S8, subtilisin-like serine peptidase	800	20	3.68e-61	44.81%	1	F:peptidase activity	1	Y	n2-12c16/17o763-785i
g4744.t1	hypothetical protein	411	2	3.58e-23	49.36%	2	C:membrane; C:integral component of membrane	3	0	o31-54i66-86o254-276i
g4748.t1	adenosine 3'-phospho 5'-phosphosulfate transporter 2 isoform X1	356	20	5.83e-126	61.09%	2	F:transmembrane transporter activity; C:organelle	9	0	o18-38i45-65o85-106i141-159o165-183i204-224o236-257i264-285o291-310i
g4754.t1	hypothetical protein	159	0	null	NaN%	NA	-	1	0	o121-145i
g4765.t1	hypothetical protein	281	0	null	NaN%	NA	-	1	0	o246-266i
g4766.t1	hypothetical protein	322	0	null	NaN%	NA	-	1	Y	n2-10c18/19o247-278i
g4767.t1	TBC1 domain family member 20	341	20	1.05e-66	51.41%	1	C:cellular_component	2	0	i174-191o203-222i
g4774.t1	hypothetical protein	1508	3	0.0	49.6%	2	C:membrane; C:integral component of membrane	1	0	o1306-1327i
g4780.t1	COPI associated protein	108	4	1.02e-13	57.85%	2	C:membrane; C:integral component of membrane	2	0	i7-24o30-52i
g4781.t1	hypothetical protein	104	1	6.55e-07	56.64%	NA	-	1	0	o71-90i
g4782.t1	MatE family protein	489	20	1.91e-146	59.41%	2	F:transmembrane transporter activity; C:cellular_component	8	0	i115-135o155-174i186-208o214-238i343-366o386-407i414-435o447-467i
g4785.t1	hypothetical protein	216	1	1.78e-13	66.98%	2	C:membrane; C:integral component of membrane	1	0	o97-115i
g4790.t1	hypothetical protein	1390	9	2.6e-59	46.96%	1	F:chitosanase activity	8	Y	n14-24c29/30o153-169i176-195o207-224i959-977o1001-1019i1026-1043o1049-1073i1085-1102o
g4805.t1	phospholipid N-methyltransferase	121	12	2.26e-24	53.68%	3	P:lipid metabolic process; F:methyltransferase activity; P:biosynthetic process	2	0	o22-41i95-112o
g4811.t1	TBC1 domain protein	343	20	2.5e-109	50.14%	2	P:biological_process; F:molecular_function	4	0	i145-171o191-210i246-264o276-296i
g4812.t1	molecular chaperone DnaJ	475	20	1.13e-101	53.45%	3	P:biological_process; F:ion binding; C:cellular_component	1	Y	n2-10c15/16o456-473i
g4815.t1	leucine-rich repeat domain-containing protein	1027	20	2.51e-93	43.32%	3	F:GTP binding; C:membrane; C:integral component of membrane	1	Y	n2-10c15/16o980-1002i
g4816.t1	repeat protein	959	20	7.41e-25	41.48%	1	F:peptidase activity	1	0	i34-56o
g4831.t1	dolichyl-phosphate-mannose-protein mannosyltransferase	487	20	4.2e-171	52.93%	4	F:transferase activity, transferring glycosyl groups; P:cellular protein modification process; P:biosynthetic process; C:cellular_component	10	0	i56-75o114-133i145-167o187-211i223-256o262-288i370-390o396-413i420-441o447-468i
g4838.t1	leucine-rich repeat domain-containing protein	464	20	4e-49	53.96%	2	C:membrane; C:integral component of membrane	1	Y	n2-9c14/15o365-394i
g4840.t1	Ig domain-containing protein	463	20	2.57e-43	51.75%	2	C:membrane; C:integral component of membrane	1	0	o393-414i
g4857.t1	hypothetical protein	487	4	8.8e-37	47.24%	NA	-	1	0	i170-192o
g4861.t1	hypothetical protein	376	0	null	NaN%	NA	-	3	0	i72-95o115-137i144-164o
g4872.t1	ABC transporter family protein	649	20	0.0	69.94%	4	F:ATPase activity; F:transmembrane transporter activity; F:ion binding; C:cellular_component	6	0	i53-74o102-125i146-162o196-219i279-302o314-334i
g4873.t1	Right handed beta helix region	628	20	1.15e-85	48.34%	6	P:polysaccharide catabolic process; P:carbohydrate catabolic process; C:membrane; C:integral component of membrane; F:carbohydrate binding; F:hydrolase activity, hydrolyzing O-glycosyl compounds	1	0	o601-622i
g4886.t1	glycosyl hydrolase family protein	943	20	5.55e-32	47.32%	1	F:molecular_function	1	0	i12-33o
g4897.t1	Inositol-3-phosphate synthase	148	20	3.05e-55	74.74%	6	P:small molecule metabolic process; P:carbohydrate metabolic process; C:cytoplasm; P:lipid metabolic process; P:biosynthetic process; F:isomerase activity	1	0	o123-145i
g4898.t1	Synaptobrevin family protein	218	20	7.53e-67	56.75%	2	P:vesicle-mediated transport; C:cellular_component	1	0	i191-215o
g4901.t1	major facilitator superfamily transporter	468	20	1.09e-97	51.22%	2	F:transmembrane transporter activity; C:cellular_component	11	0	o29-47i59-79o99-117i129-149o155-173i185-208o292-312i319-339o345-365i377-399o419-439i
g4921.t1	dolichyl-diphosphooligosaccharide--protein glycosyltransferase subunit 2	265	20	1.95e-83	49.86%	4	P:cellular protein modification process; C:protein-containing complex; C:endoplasmic reticulum; P:biosynthetic process	3	Y	n2-7c12/13o159-181i193-220o226-245i
g4932.t1	hypothetical protein	921	5	4.06e-36	42.31%	2	C:membrane; C:integral component of membrane	5	Y	n2-10c14/15o159-187i199-220o441-465i486-510o766-790i
g4944.t1	hypothetical protein	233	1	1.35e-15	50.58%	NA	-	1	0	i71-90o
g4971.t1	Carbohydrate binding domain protein	811	20	9.21e-141	52.89%	3	C:membrane; C:integral component of membrane; F:hydrolase activity, acting on glycosyl bonds	1	Y	n3-11c16/17o776-800i
g4978.t1	hypothetical protein	231	6	1.46e-148	62.67%	1	C:cellular_component	6	0	i12-32o38-59i71-90o110-132i144-163o183-203i
g4979.t1	Legume-like lectin family protein	431	20	1.14e-55	46.76%	2	C:cytoplasm; C:organelle	1	0	o397-419i
g4981.t1	dedicator of cytokinesis protein 10 isoform X2	1046	20	5.42e-84	46.95%	2	P:signal transduction; F:enzyme binding	1	0	o600-621i
g4983.t1	hypothetical protein	132	3	3.43e-08	50.97%	5	P:negative regulation of protein localization to cell surface; C:endosome; C:membrane; C:integral component of membrane; P:late endosome to vacuole transport via multivesicular body sorting pathway	4	0	o6-28i35-52o64-88i100-120o
g4995.t1	Integral membrane protein	350	20	2.57e-143	56.99%	1	C:cellular_component	9	Y	n6-17c22/23o38-57i77-100o106-127i134-155o167-188i195-218o238-259i266-286o292-315i
g5017.t1	hypothetical protein	244	16	1.16e-84	50.43%	1	C:cellular_component	3	0	o32-50i161-180o186-202i
g5024.t1	GDP-mannose transporter GONST1	357	20	4.83e-99	51.26%	1	C:cellular_component	10	0	i7-25o45-68i75-94o100-118i130-148o154-173i185-203o234-254i261-281o287-306i
g5027.t1	cathepsin S-like	292	20	6.94e-05	43.07%	3	F:peptidase activity; C:organelle; C:intracellular	1	Y	n6-14c18/19o254-277i
g5030.t1	Auxin Efflux Carrier family protein	244	20	2.2e-92	64.1%	2	P:transmembrane transport; C:cellular_component	6	0	i12-38o44-69i90-114o126-144i156-180o219-243i
g5033.t1	phospholipid-transporting ATPase IB isoform X2	812	20	2.56e-128	46.69%	5	F:ion binding; P:anatomical structure development; C:organelle; P:transport; C:intracellular	4	0	i40-59o65-85i270-290o763-784i
g5037.t1	hypothetical protein	312	3	1.5e-93	62.25%	1	C:cellular_component	2	0	i217-248o268-289i
g5042.t1	bacterial Ig-like domain protein	570	20	5.04e-43	48.63%	3	C:membrane; C:integral component of membrane; F:carbohydrate binding	3	0	o429-448i460-479o499-526i
g5053.t1	ubiquitin ligase	516	20	4.06e-169	59.48%	1	F:molecular_function	1	0	o252-271i
g5055.t1	leucine-rich-repeat family virulence factor BspA	816	20	3.37e-100	49.39%	2	P:polysaccharide catabolic process; F:hydrolase activity, hydrolyzing O-glycosyl compounds	1	0	o765-785i
g5061.t1	carbohydrate binding domain containing protein	759	20	2.38e-139	48.98%	1	F:hydrolase activity, acting on glycosyl bonds	1	Y	n2-9c13/14o725-747i
g5062.t1	small GTP-binding protein	202	20	2.67e-21	52.58%	5	C:cytoplasm; P:signal transduction; F:GTPase activity; F:ion binding; C:organelle	1	0	i71-89o
g5064.t1	40S ribosomal protein S23	144	20	3.99e-84	79.98%	5	F:structural constituent of ribosome; C:cytosol; C:protein-containing complex; C:ribosome; P:translation	1	0	o119-137i
g5065.t1	sensor histidine kinase	914	13	8.66e-157	45.23%	1	P:biological_process	2	0	o47-68i354-371o
g5066.t1	2,3-bisphosphoglycerate-independent phosphoglycerate mutase	569	20	0.0	54.28%	6	P:small molecule metabolic process; P:carbohydrate metabolic process; C:cytoplasm; P:catabolic process; F:ion binding; F:isomerase activity	1	0	o536-553i
g5067.t1	Putative membrane spanning protein	412	20	0.0	63.92%	2	F:transmembrane transporter activity; C:cellular_component	9	Y	n4-15c23/24o47-70i116-140o146-165i174-194o206-226i247-269o289-312i324-343o349-370i
g5078.t1	hypothetical protein	143	1	7.86e-23	64.96%	2	C:membrane; C:integral component of membrane	1	0	i96-117o
g5079.t1	Legume-like lectin family protein	427	20	1.66e-60	48.25%	1	C:organelle	1	Y	n2-9c14/15o393-417i
g5081.t1	SNARE domain containing protein	283	20	2.14e-104	54.43%	6	P:membrane organization; P:vesicle-mediated transport; C:cytoplasm; P:protein transport; C:protein-containing complex; F:molecular_function	1	0	i262-281o
g5099.t1	hypothetical protein	808	0	null	NaN%	NA	-	1	Y	n2-9c14/15o768-795i
g5104.t1	translocon-associated protein subunit beta	173	20	6.6e-68	49.15%	1	C:cellular_component	1	Y	n2-9c14/15o136-159i
g5106.t1	dolichyl-diphosphooligosaccharide-protein glycotransferase	110	20	3.77e-28	54.81%	5	F:transferase activity, transferring glycosyl groups; P:cellular protein modification process; C:protein-containing complex; C:endoplasmic reticulum; P:biosynthetic process	3	0	i26-44o56-77i89-109o
g5109.t1	PIKK family atypical protein kinase	2424	20	0.0	63.46%	4	P:autophagy; C:protein-containing complex; F:kinase activity; C:intracellular	1	0	o2207-2226i
g5112.t1	leucine-rich repeat domain-containing protein	458	20	3.36e-52	53.86%	6	F:kappa-carrageenase activity; P:metabolic process; C:membrane; C:integral component of membrane; F:hydrolase activity, acting on glycosyl bonds; F:hydrolase activity	1	0	o386-409i
g5119.t1	Auxin Efflux Carrier family protein	118	20	1.88e-27	66.28%	2	P:transmembrane transport; C:cellular_component	3	Y	n4-13c18/19o28-50i62-79o91-117i
g5120.t1	hypothetical protein	220	6	5.11e-30	51.88%	2	C:membrane; C:integral component of membrane	1	0	i84-106o
g5148.t1	hypothetical protein	111	1	1.18e-08	84.21%	1	C:cellular_component	1	0	o6-24i
g5156.t1	hypothetical protein	408	5	7.67e-55	49.44%	NA	-	1	0	o346-364i
g5175.t1	scamp-domain-containing protein	253	20	3.82e-91	49.22%	2	P:protein transport; C:Golgi apparatus	4	0	i96-117o123-143i163-183o203-227i
g5176.t1	hypothetical protein	364	8	3.25e-54	49.18%	2	P:protein deneddylation; C:COP9 signalosome	2	0	i155-172o192-209i
g5178.t1	PIKK family atypical protein kinase	2009	20	0.0	61.75%	5	C:nucleus; P:signal transduction; P:autophagy; C:protein-containing complex; F:kinase activity	1	0	o1825-1844i
g5182.t1	Carbohydrate binding domain-containing protein	761	20	5.28e-74	47.15%	3	C:membrane; C:integral component of membrane; F:hydrolase activity, acting on glycosyl bonds	1	0	o726-749i
g5185.t1	hypothetical protein	205	2	0.000522	45.02%	2	C:membrane; C:integral component of membrane	1	0	o160-181i
g5187.t1	Alpha amylase, catalytic domain containing protein	539	20	0.0	71.12%	2	P:carbohydrate metabolic process; F:hydrolase activity, acting on glycosyl bonds	1	0	i27-50o
g5191.t1	ABC transporter family protein	522	20	0.0	68.61%	4	F:ATPase activity; F:transmembrane transporter activity; F:ion binding; C:plasma membrane	5	0	o12-32i83-101o107-125i193-215o227-247i
g5192.t1	ABC transporter family protein	396	20	6.43e-170	75.89%	4	F:ATPase activity; F:transmembrane transporter activity; F:ion binding; C:cellular_component	2	0	i51-74o86-110i
g5194.t1	Drug/Metabolite Transporter (DMT) Superfamily	168	20	3.22e-52	55.45%	1	C:cellular_component	4	0	i20-37o52-72i84-105o125-142i
g5202.t1	Protein transport protein Sec61 subunit gamma	72	20	2.69e-28	72.27%	8	C:cell; P:protein targeting; F:transmembrane transporter activity; P:anatomical structure development; P:cell differentiation; C:organelle; P:reproduction; P:growth	1	0	i37-61o
g5204.t1	hypothetical protein	135	5	4.03e-25	64.61%	1	C:cellular_component	3	0	o6-27i48-75o95-128i
g5209.t1	nucleoside phosphatase GDA1/CD39	445	20	2.63e-63	48.81%	1	F:molecular_function	1	Y	n2-9c13/14o407-428i
g5212.t1	hypothetical protein	210	0	null	NaN%	NA	-	4	0	i18-36o56-77i89-110o172-196i
g5214.t1	hypothetical protein	604	2	3.36e-19	43.74%	2	C:membrane; C:integral component of membrane	2	0	o77-97i147-166o
g5216.t1	hypothetical protein	1027	16	0.0	48.37%	2	C:membrane; C:integral component of membrane	1	Y	n2-13c18/19o962-984i
g5233.t1	dnaJ-like subfamily C member 16-like	564	20	1.44e-85	48.38%	1	P:homeostatic process	1	Y	n2-12c20/21o467-485i
g5240.t1	Phosphatidate cytidylyltransferase	345	20	3.89e-115	53.36%	3	F:nucleotidyltransferase activity; P:lipid metabolic process; C:cellular_component	7	0	o36-66i87-106o118-138i150-168o174-195i216-234o282-302i
g5246.t1	hypothetical protein	116	1	4.35e-08	49.64%	3	P:retrograde vesicle-mediated transport, Golgi to endoplasmic reticulum; C:membrane; C:integral component of membrane	1	0	o6-36i
g5250.t1	40S ribosomal protein S23	144	20	3.99e-84	79.98%	5	F:structural constituent of ribosome; C:cytosol; C:protein-containing complex; C:ribosome; P:translation	1	0	o119-137i
g5273.t1	hypothetical protein	249	1	3.17e-05	50.35%	2	C:membrane; C:integral component of membrane	1	0	o208-226i
g5295.t1	hypothetical protein	312	1	5.22e-17	42.98%	2	C:membrane; C:integral component of membrane	8	0	i15-35o55-74i86-110o116-138i162-186o206-226i238-254o266-284i
g5299.t1	hypothetical protein	93	0	null	NaN%	NA	-	2	0	i18-38o50-68i
g5301.t1	mitochondrial import inner membrane translocase subunit tim14	118	20	1.47e-30	61.24%	1	C:mitochondrion	1	0	o20-38i
g5312.t1	leucine-rich repeat domain-containing protein	363	20	1.68e-20	57.43%	4	P:polysaccharide catabolic process; C:membrane; C:integral component of membrane; F:hydrolase activity, hydrolyzing O-glycosyl compounds	1	Y	n2-10c15/16o278-302i
g5318.t1	hypothetical protein	181	0	null	NaN%	NA	-	3	0	i12-38o50-75i87-105o
g5319.t1	hypothetical protein	322	2	1.68e-32	50.44%	2	C:membrane; C:integral component of membrane	1	Y	n2-10c14/15o38-57i
g5327.t1	hypothetical protein	188	0	null	NaN%	NA	-	1	0	o66-87i
g5331.t1	cation efflux family protein	473	20	0.0	63.65%	3	F:transmembrane transporter activity; P:homeostatic process; C:plasma membrane	5	0	o163-182i194-214o234-255i267-289o324-346i
g5332.t1	Amino acid permease family protein	787	20	0.0	49.75%	3	F:transmembrane transporter activity; P:homeostatic process; C:cellular_component	10	0	o60-80i92-113o144-168i180-201o232-249i261-285o311-339i351-369o375-394i415-446o
g5333.t1	hypothetical protein	494	0	null	NaN%	NA	-	1	0	o442-462i
g5344.t1	Ceramide glucosyltransferase	466	20	0.0	52.05%	2	F:transferase activity, transferring glycosyl groups; C:cellular_component	3	Y	n4-14c19/20o296-323i330-349o383-403i
g5346.t1	hypothetical protein	723	4	2.5e-14	46.3%	2	C:membrane; C:integral component of membrane	1	0	o596-618i
g5347.t1	hypothetical protein	367	9	1.94e-84	55.94%	2	C:membrane; C:integral component of membrane	1	0	o6-25i
g5349.t1	leucine-rich repeat domain-containing protein	328	20	9.1e-11	63.65%	2	P:polysaccharide catabolic process; F:hydrolase activity, hydrolyzing O-glycosyl compounds	1	0	o259-282i
g5379.t1	ABC transporter family protein	673	20	0.0	70.43%	4	F:ATPase activity; F:transmembrane transporter activity; F:ion binding; C:cellular_component	6	0	i51-79o99-121i178-194o200-220i276-300o312-332i
g5380.t1	ABC transporter family protein	589	20	0.0	69.49%	4	F:ATPase activity; F:transmembrane transporter activity; F:ion binding; C:plasma membrane	6	0	i34-58o78-99i150-168o174-192i260-278o294-314i
g5382.t1	hypothetical protein	236	2	4.55e-47	57.11%	6	F:GTP binding; F:GTPase activity; F:calcium ion binding; C:membrane; C:integral component of membrane; P:Rho protein signal transduction	1	0	o209-229i
g5392.t1	hypothetical protein	157	3	7.96e-51	63.67%	1	C:cellular_component	3	Y	n2-12c17/18o82-100i107-127o139-156i
g5393.t1	MatE family protein	552	20	3.34e-148	61.09%	2	F:transmembrane transporter activity; C:cellular_component	12	0	i48-68o88-111i123-142o162-183i190-213o219-246i266-288o308-328i349-368o388-405i417-440o452-472i
g5405.t1	hypothetical protein	360	3	5.27e-59	45.9%	2	C:membrane; C:integral component of membrane	3	0	o57-80i87-108o120-143i
g5407.t1	leucine-rich repeat domain-containing protein	526	20	5.16e-72	55.81%	7	F:ATP binding; P:proteolysis; C:membrane; C:integral component of membrane; F:cysteine-type endopeptidase activity; F:protein kinase activity; P:protein phosphorylation	1	Y	n3-11c16/17o484-510i
g5420.t1	TBC domain containing protein	592	20	1.34e-101	52.2%	3	F:ion binding; P:cellular protein modification process; F:kinase activity	2	0	o484-503i515-532o
g5427.t1	Laminin A family protein	631	20	0.0	56.69%	3	P:lipid metabolic process; C:cellular_component; F:molecular_function	1	Y	n2-7c12/13o599-626i
g5434.t1	Phospholipid-transporting ATPase 2	1141	20	0.0	57.75%	4	P:membrane organization; F:ion binding; P:transport; C:plasma membrane	10	0	i52-69o75-94i271-293o319-341i842-864o876-895i925-945o965-983i995-1014o1034-1061i
g5435.t1	thioredoxin-disulfide reductase	313	20	2.05e-174	75.73%	3	C:cytoplasm; F:oxidoreductase activity; P:response to stress	1	0	o108-126i
g5447.t1	YeiH family protein	399	20	7.46e-147	54.49%	1	C:cellular_component	10	0	o50-70i82-98o110-127i139-163o175-192i199-220o267-288i309-332o344-363i375-396o
g5448.t1	Plexin repeat family protein	263	8	5.69e-48	51.39%	2	C:membrane; C:integral component of membrane	1	Y	n2-7c12/13o222-244i
g5459.t1	hypothetical protein	221	9	1.76e-52	56.12%	2	C:membrane; C:integral component of membrane	2	0	i124-145o151-176i
g5462.t1	leucine-rich repeat domain-containing protein	284	20	4.97e-33	58.86%	NA	-	1	0	o226-250i
g5465.t1	Inositol-3-phosphate synthase	511	20	0.0	78.13%	6	P:small molecule metabolic process; P:carbohydrate metabolic process; C:cytoplasm; P:lipid metabolic process; P:biosynthetic process; F:isomerase activity	1	0	o422-443i
g5468.t1	TKL family protein kinase	824	20	6.38e-150	47.9%	3	F:ion binding; P:cellular protein modification process; F:kinase activity	1	0	o770-787i
g5470.t1	MT-A70 family protein	405	20	1.53E-131	60.94%	1	C:cellular_component	1	0	o278-296i
g5480.t1	translocon-associated protein subunit beta	173	20	1.03e-65	50.09%	1	C:cellular_component	1	Y	n2-13c18/19o136-159i
g5491.t1	3'5'-cyclic nucleotide phosphodiesterase family protein	680	20	7.95e-156	75.35%	2	P:signal transduction; F:ion binding	1	0	o656-676i
g5503.t1	hypothetical protein	361	0	null	NaN%	NA	-	1	0	o307-330i
g5507.t1	major facilitator superfamily transporter	385	20	9.97e-103	57.0%	2	F:transmembrane transporter activity; C:cellular_component	11	0	o30-50i57-80o86-107i119-140o146-164i193-212o224-250i257-275o287-309i321-340o352-371i
g5508.t1	GTPase-activator protein	1961	20	0.0	48.32%	1	P:signal transduction	5	0	o699-717i1156-1174o1194-1213i1737-1758o1797-1817i
g5509.t1	hypothetical protein	226	2	2.98e-42	54.96%	NA	-	1	Y	n2-9c14/15o163-183i
g5518.t1	ABC transporter family protein	590	20	0.0	69.61%	4	F:ATPase activity; F:transmembrane transporter activity; F:ion binding; C:plasma membrane	5	0	o35-60i72-96o161-190i263-283o295-315i
g5519.t1	ABC transporter family protein	630	20	0.0	71.06%	4	F:ATPase activity; F:transmembrane transporter activity; F:ion binding; C:cellular_component	6	0	i52-80o100-122i179-195o201-221i277-301o313-333i
g5527.t1	CAMK family protein kinase	207	20	1.13e-46	58.28%	3	F:ion binding; P:cellular protein modification process; F:kinase activity	1	0	o20-39i
g5529.t1	sel1 repeat family protein	345	20	6.21e-21	51.0%	1	F:molecular_function	1	0	i324-343o
g5532.t1	hypothetical protein	1734	2	0.0	60.79%	NA	-	2	0	o823-844i957-975o
g5535.t1	hypothetical protein	396	11	2.14e-28	46.47%	2	C:membrane; C:integral component of membrane	1	Y	n3-10c14/15o359-380i
g5538.t1	putative importin-beta 3	1072	10	6.42e-64	41.82%	2	P:nucleocytoplasmic transport; P:protein transport	2	0	o254-273i352-370o
g5558.t1	hypothetical protein	246	0	null	NaN%	NA	-	1	Y	n2-9c14/15o141-163i
g5568.t1	hypothetical protein	285	8	4.71e-74	57.93%	1	C:cellular_component	1	0	o213-231i
g5589.t1	hypothetical protein	286	2	7.21e-71	62.74%	2	P:vesicle-mediated transport; C:cellular_component	1	0	i261-279o
g5592.t1	hypothetical protein	170	0	null	NaN%	NA	-	1	0	o94-115i
g5596.t1	Clan SB, family S8, subtilisin-like serine peptidase	915	20	1.16e-33	45.79%	1	F:peptidase activity	1	0	o864-891i
g5601.t1	hypothetical protein	104	2	1.48e-07	67.42%	1	C:cellular_component	1	0	i77-99o
g5602.t1	scamp-domain-containing protein	230	20	2.42e-58	51.35%	3	P:protein transport; C:cytoplasmic vesicle; C:Golgi apparatus	4	0	i71-91o103-125i137-155o191-211i
g5604.t1	hypothetical protein	252	20	8.12e-29	53.26%	2	C:membrane; C:integral component of membrane	2	0	i12-33o39-60i
g5610.t1	hypothetical protein	360	20	1.65e-17	46.66%	2	C:membrane; C:integral component of membrane	1	0	i12-31o
g5617.t1	hypothetical protein	811	7	0.00399	43.39%	4	P:positive regulation of TORC2 signaling; C:cytosol; P:positive regulation of Ras protein signal transduction; C:plasma membrane	1	0	o395-414i
g5622.t1	major facilitator superfamily transporter	409	20	2.71e-139	61.47%	2	F:transmembrane transporter activity; C:cellular_component	12	0	i9-30o50-70i77-95o101-125i137-156o162-183i211-230o250-268i275-296o302-327i339-358o364-389i
g5629.t1	hypothetical protein	265	12	4.48e-40	51.55%	NA	-	1	0	o182-199i
g5635.t1	leucine-rich repeat domain-containing protein	889	20	1.82e-97	52.59%	8	F:GTP binding; C:extracellular space; P:polysaccharide catabolic process; F:metallocarboxypeptidase activity; P:peptide metabolic process; F:calcium ion binding; P:protein processing; F:hydrolase activity, hydrolyzing O-glycosyl compounds	1	Y	n3-11c16/17o835-857i
g5640.t1	protein RFT1-like isoform X1	360	20	8.49e-117	51.5%	3	P:transport; C:cellular_component; F:molecular_function	9	Y	n3-13c21/22o37-56i63-83o131-149i170-192o212-229i250-268o274-293i300-319o325-342i
g5641.t1	HEAT repeat family protein	359	20	0.0	50.61%	5	F:protein serine/threonine phosphatase activity; C:cytoplasm; C:protein phosphatase type 2A complex; P:regulation of phosphoprotein phosphatase activity; F:protein phosphatase regulator activity	1	0	o273-294i
g5642.t1	hypothetical protein	1040	0	null	NaN%	NA	-	1	Y	n2-7c11/12o988-1010i
g5645.t1	Putative Ribonuclease III	209	20	9.36e-83	63.34%	2	F:transmembrane transporter activity; C:Golgi apparatus	6	0	o12-33i40-58o78-94i106-127o139-160i167-185o
g5657.t1	cytoplasmic FMR1-interacting protein 1	1158	20	0.0	48.53%	5	P:regulation of translation; C:SCAR complex; F:RNA 7-methylguanosine cap binding; C:cytoplasm; P:cell morphogenesis	3	0	o1009-1026i1038-1062o1074-1092i
g5665.t1	leucine-rich repeat domain-containing protein	196	20	1.4e-07	59.06%	5	P:polysaccharide catabolic process; F:calcium ion binding; C:membrane; C:integral component of membrane; F:hydrolase activity	1	0	o176-195i
g5672.t1	Cytoplasmic FMR1-interacting protein	1221	20	0.0	48.4%	1	C:cytoplasm	2	0	o215-235i247-267o
g5682.t1	regulator of G protein	441	8	1.03e-136	50.57%	2	C:membrane; C:integral component of membrane	7	0	o32-56i68-89o101-124i151-172o192-211i223-244o259-279i
g5687.t1	yipf6-like protein	187	20	5e-75	64.76%	1	C:cellular_component	5	0	o54-72i79-102o108-132i139-161o167-186i
g5698.t1	hypothetical protein	268	0	null	NaN%	NA	-	2	Y	n4-15c24/25o34-52i189-209o
g5713.t1	hypothetical protein	229	0	null	NaN%	NA	-	1	0	i34-52o
g5755.t1	MBOAT family protein	371	20	1.58e-127	51.63%	1	C:cellular_component	5	0	o23-42i119-140o152-170i238-258o326-347i
g5760.t1	hypothetical protein	285	0	null	NaN%	NA	-	1	0	o38-58i
g5762.t1	major facilitator superfamily transporter	470	20	0.0	62.5%	2	F:transmembrane transporter activity; C:cellular_component	12	0	i30-49o69-90i102-120o140-158i179-201o213-233i262-279o312-330i342-361o367-389i401-421o433-455i
g5775.t1	hypothetical protein	207	1	0.0607	53.85%	NA	-	1	Y	n2-9c13/14o164-181i
g5776.t1	TBC domain containing protein	410	20	4.24e-121	57.65%	7	C:cell; P:activation of GTPase activity; F:GTPase activator activity; C:membrane; C:integral component of membrane; P:intracellular protein transport; F:Rab GTPase binding	1	0	i325-343o
g5778.t1	Synapsin, ATP binding domain containing protein	185	20	1.2e-56	59.58%	2	F:ion binding; C:cellular_component	1	Y	n4-12c17/18o33-53i
g5781.t1	hypothetical protein	853	6	6.1e-15	49.72%	2	C:membrane; C:integral component of membrane	1	Y	n2-9c15/16o745-769i
g5795.t1	polyadenylate-binding protein 4-like	1192	20	0.0	48.58%	3	F:RNA binding; C:cytoplasm; C:organelle	1	0	o370-395i
g5814.t1	hypothetical protein	331	8	1.28e-49	48.47%	2	P:signal transduction; F:enzyme binding	2	0	i92-115o152-171i
g5824.t1	serine incorporator 3	372	20	1.9e-153	52.24%	1	C:cellular_component	10	0	o22-42i63-85o105-122i134-154o166-189i201-219o225-246i258-278o298-321i342-364o
g5842.t1	hypothetical protein	1231	6	7.01e-113	48.19%	3	P:biological_process; C:cytoplasm; C:organelle	1	0	o950-967i
g5846.t1	Type III restriction enzyme, res subunit family protein	826	20	0.0	59.41%	5	F:DNA binding; F:ion binding; F:helicase activity; P:DNA metabolic process; P:response to stress	1	0	i61-92o
g5856.t1	major facilitator superfamily transporter	437	20	2.26e-173	56.9%	2	P:transmembrane transport; C:cellular_component	12	0	i27-45o65-83i90-109o115-137i149-168o180-203i238-259o279-298i310-329o335-360i372-391o411-430i
g5863.t1	Tetraspanin family protein	200	7	4.73e-20	51.85%	2	C:membrane; C:integral component of membrane	4	0	i7-35o50-69i81-104o154-175i
g5864.t1	ALA-interacting subunit 3	831	20	2.29e-126	54.67%	2	P:signal transduction; C:cellular_component	2	0	o538-564i783-807o
g5868.t1	cellulase family glycosylhydrolase	544	20	1.62e-93	53.96%	2	P:carbohydrate metabolic process; F:hydrolase activity, acting on glycosyl bonds	1	Y	n2-12c17/18o513-535i
g5879.t1	PQ loop repeat family protein	192	20	5.71e-40	57.32%	2	C:membrane; C:integral component of membrane	5	0	o6-25i46-72o84-102i114-133o139-162i
g5892.t1	leucine-rich repeat domain-containing protein	941	20	7.4e-67	44.61%	3	F:GTP binding; C:membrane; C:integral component of membrane	1	0	o894-916i
g5893.t1	putative syntaxin 5	259	20	1.51e-80	54.65%	2	P:vesicle-mediated transport; C:cellular_component	1	0	i240-258o
g5908.t1	SNARE domain containing protein	113	12	2.44e-19	58.39%	1	C:cellular_component	1	0	o82-106i
g5911.t1	phospholipid-translocating P-type ATPase, flippase family protein	1143	20	0.0	63.56%	4	P:membrane organization; F:ion binding; P:transport; C:plasma membrane	9	0	o53-86i266-291o318-341i834-855o867-887i918-938o958-978i985-1003o1023-1044i
g5920.t1	hypothetical protein	381	0	null	NaN%	NA	-	3	0	i81-104o124-146i153-173o
g5953.t1	XMAP215 family protein	1408	12	0.0	54.7%	3	C:cytoskeleton; P:cytoskeleton organization; P:cell cycle	1	0	o1050-1074i
g5955.t1	Adenylate and Guanylate cyclase catalytic domain containing protein	595	20	0.0	62.39%	6	P:small molecule metabolic process; P:signal transduction; F:lyase activity; P:cellular nitrogen compound metabolic process; P:biosynthetic process; C:cellular_component	1	0	i168-191o
g5959.t1	protein transporter Sec61 subunit alpha isoform 2	480	20	0.0	72.35%	4	P:protein targeting; F:transmembrane transporter activity; C:protein-containing complex; C:endoplasmic reticulum	10	0	i32-54o74-99i119-138o144-166i173-197o203-222i243-262o364-382i417-438o444-462i
g5984.t1	hypothetical protein	242	6	2.89e-27	49.46%	2	C:membrane; C:integral component of membrane	4	0	i34-51o57-79i130-147o153-176i
g5990.t1	Phosphatidylinositol 3- and 4-kinase family protein	637	20	0.0	55.61%	11	P:signal transduction; P:cellular component assembly; P:cellular protein modification process; P:biosynthetic process; C:peroxisome; P:vesicle-mediated transport; C:endosome; P:autophagy; P:lipid metabolic process; C:protein-containing complex; F:kinase activity	1	0	o557-575i
g6012.t1	hypothetical protein	229	5	8.53e-93	61.38%	1	C:cellular_component	5	Y	n10-21c27/28o37-58i67-88o100-121i142-160o180-202i
g6033.t1	hypothetical protein	213	4	8.15e-64	60.61%	3	P:vesicle-mediated transport; C:cytoplasm; C:organelle	1	0	i191-210o
g6034.t1	hypothetical protein	505	9	3.51e-119	56.17%	1	P:transmembrane transport	13	0	i55-74o80-98i110-132o157-177i189-207o213-230i242-261o281-303i324-344o350-367i374-397o417-440i480-502o
g6058.t1	chaperone protein dnaJ 49	250	20	3.43e-14	58.62%	9	C:endoplasmic reticulum membrane; C:membrane; C:integral component of membrane; P:cellular protein-containing complex assembly; P:chaperone cofactor-dependent protein refolding; C:endoplasmic reticulum; P:ubiquitin-dependent ERAD pathway; F:Hsp70 protein binding; P:cellular response to misfolded protein	1	0	o129-150i
g6064.t1	bacterial Ig-like domain protein	403	20	5.05e-16	51.59%	3	C:membrane; C:integral component of membrane; F:carbohydrate binding	3	0	o251-270i291-311o331-355i
g6080.t1	autophagy protein	407	20	2.41e-126	55.58%	2	P:autophagy; C:vacuole	4	0	o43-65i86-108o170-191i277-297o
g6088.t1	major facilitator superfamily transporter	475	20	0.0	61.56%	2	P:transmembrane transport; C:cellular_component	12	0	i33-51o71-95i107-126o138-156i177-197o217-235i264-281o314-333i345-363o369-396i408-431o437-456i
g6099.t1	Sodium:sulfate symporter transmembrane region family protein	318	20	2.09e-160	66.41%	3	P:small molecule metabolic process; F:transmembrane transporter activity; C:cellular_component	7	0	o62-82i103-122o128-150i162-182o202-231i238-257o293-313i
g6100.t1	Sodium:sulfate symporter transmembrane region family protein	141	20	3.65e-39	63.51%	4	P:small molecule metabolic process; F:transmembrane transporter activity; C:cytoplasm; C:organelle	4	0	o36-53i60-77o83-101i113-134o
g6101.t1	Sodium:sulfate symporter transmembrane region family protein	140	20	3.04e-45	67.01%	3	P:small molecule metabolic process; F:transmembrane transporter activity; C:cellular_component	3	0	o20-42i49-67o73-92i
g6107.t1	Clan SB, family S8, subtilisin-like serine peptidase	761	20	8.05e-163	48.07%	2	F:peptidase activity; C:cellular_component	1	0	o721-743i
g6111.t1	Alpha amylase, catalytic domain containing protein	539	20	0.0	71.23%	2	P:carbohydrate metabolic process; F:hydrolase activity, acting on glycosyl bonds	1	0	i27-50o
g6116.t1	hypothetical protein	849	0	null	NaN%	NA	-	1	0	o813-829i
g6119.t1	S-layer family protein	340	10	3.86e-28	55.56%	2	C:membrane; C:integral component of membrane	1	0	o302-323i
g6126.t1	hypothetical protein	385	0	null	NaN%	NA	-	1	Y	n2-9c13/14o352-376i
g6127.t1	carbohydrate binding domain containing protein	709	20	9.02e-143	48.55%	1	F:hydrolase activity, acting on glycosyl bonds	1	Y	n2-9c13/14o675-697i
g6137.t1	Beige/BEACH domain containing protein	534	20	7.06e-113	55.98%	1	F:molecular_function	1	0	o433-451i
g6139.t1	DUF5057 domain-containing protein	526	20	3.29e-49	51.92%	3	C:membrane; C:integral component of membrane; F:carbohydrate binding	1	0	o459-483i
g6140.t1	glycosyltransferase family 4 protein	424	20	0.0	60.72%	5	F:transferase activity, transferring glycosyl groups; P:lipid metabolic process; P:cellular protein modification process; P:biosynthetic process; C:organelle	2	0	i89-106o126-147i
g6149.t1	heat shock 70 kDa protein	434	20	1.17e-25	49.64%	3	F:nucleotide binding; F:ATP binding; F:metal ion binding	1	0	o416-433i
g6157.t1	hypothetical protein	215	9	5.94e-42	54.22%	2	C:membrane; C:integral component of membrane	2	0	i118-139o145-168i
g6161.t1	bacterial Ig-like domain protein	545	20	7.73e-30	48.1%	2	C:membrane; C:integral component of membrane	1	0	o480-502i
g6174.t1	XYPPX repeat family protein	564	20	0.0	55.12%	2	C:membrane; C:integral component of membrane	10	0	i130-151o175-197i204-223o229-254i275-299o319-342i363-385o397-421i465-486o492-512i
g6175.t1	Vesicle transport v-SNARE protein	322	15	2.9e-61	56.74%	5	P:vesicle-mediated transport; P:protein transport; C:cytoplasmic vesicle; P:vacuolar transport; F:molecular_function	1	0	o184-205i
g6177.t1	XYPPX repeat family protein	586	20	0.0	54.77%	1	C:cellular_component	10	0	i152-174o197-218i225-249o255-276i296-320o340-363i384-406o412-434i483-503o509-529i
g6203.t1	exosome complex exonuclease RRP44	1098	20	0.0	60.09%	6	C:nucleus; F:RNA binding; C:cytoplasm; F:nuclease activity; P:nucleobase-containing compound catabolic process; C:protein-containing complex	1	0	i361-379o
g6204.t1	hypothetical protein	287	9	2.64e-114	57.52%	6	P:membrane organization; P:vesicle-mediated transport; C:cytoplasm; P:protein transport; C:protein-containing complex; F:molecular_function	1	0	o268-286i
g6233.t1	hypothetical protein	147	4	6.8e-15	59.99%	2	C:membrane; C:integral component of membrane	4	0	i12-31o61-88i100-118o124-146i
g6236.t1	THO complex subunit 2	1105	20	0.0	44.18%	5	P:nucleocytoplasmic transport; C:nucleus; P:protein transport; C:protein-containing complex; P:mRNA processing	2	0	i483-501o521-541i
g6238.t1	putative short-chain dehydrogenase	303	20	5.2e-46	46.47%	12	F:hydrolase activity, acting on carbon-nitrogen (but not peptide) bonds; P:carbohydrate metabolic process; P:porphyrin-containing compound biosynthetic process; F:coproporphyrinogen oxidase activity; C:cytoplasm; F:catalytic activity; F:oxidoreductase activity; C:membrane; C:integral component of membrane; P:oxidation-reduction process; F:4 iron, 4 sulfur cluster binding; F:iron-sulfur cluster bi…	1	Y	n3-14c19/20o275-292i
g6239.t1	CAMK family protein kinase	360	20	2.42e-32	51.13%	3	F:ion binding; P:cellular protein modification process; F:kinase activity	1	0	o198-217i
g6249.t1	hypothetical protein	337	1	0.000362	49.0%	2	C:membrane; C:integral component of membrane	8	0	i12-31o43-60i72-92o134-151i158-174o180-200i212-235o302-325i
g6250.t1	hypothetical protein	204	0	null	NaN%	NA	-	1	Y	n2-7c12/13o148-169i
g6258.t1	hypothetical protein	182	1	0.0313	56.25%	2	C:membrane; C:integral component of membrane	5	0	o27-51i63-82o94-112i124-144o156-175i
g6266.t1	hypothetical protein	430	6	4.71e-07	46.18%	2	C:membrane; C:integral component of membrane	1	Y	n3-14c22/23o387-410i
g6286.t1	hypothetical protein	415	0	null	NaN%	NA	-	1	0	o334-355i
g6295.t1	SacI-like domain containing protein	1738	20	0.0	49.05%	3	C:cellular_component; P:transport; F:molecular_function	1	0	o1611-1632i
g6297.t1	hypothetical protein	832	2	0.0	54.01%	NA	-	2	0	o418-438i450-467o
g6308.t1	leucine-rich repeat domain-containing protein	1314	20	1.61e-169	48.11%	1	F:GTP binding	1	Y	n2-8c12/13o1271-1292i
g6315.t1	hypothetical protein	365	2	5.88e-109	61.4%	1	F:molecular_function	1	0	o323-343i
g6329.t1	hypothetical protein	232	1	0.000376	45.51%	2	C:membrane; C:integral component of membrane	4	0	i12-36o42-63i75-98o159-183i
g6331.t1	ABC transporter family protein	730	20	0.0	60.28%	5	F:ATPase activity; F:transmembrane transporter activity; F:ion binding; C:organelle; C:intracellular	7	0	o136-161i173-189o195-212i224-245o251-270i282-299o324-346i
g6333.t1	hypothetical protein	135	2	1.43e-25	66.51%	1	C:cellular_component	1	0	o113-133i
g6339.t1	Iron only hydrogenase large subunit, C-terminal domain containing protein	1051	20	0.0	62.32%	3	P:generation of precursor metabolites and energy; F:oxidoreductase activity; F:ion binding	1	0	o960-977i
g6346.t1	hypothetical protein	959	20	0.0	55.35%	1	F:lipid binding	11	0	o454-480i528-546o552-577i589-617o637-655i676-704o732-754i761-778o806-828i849-870o912-933i
g6366.t1	hypothetical protein	393	4	1.15e-114	54.47%	2	C:membrane; C:integral component of membrane	1	0	o369-387i
g6370.t1	chitobiosyldiphosphodolichol beta-mannosyltransferase	393	20	0.0	58.52%	4	F:transferase activity, transferring glycosyl groups; P:cellular protein modification process; C:endoplasmic reticulum; P:biosynthetic process	1	0	i67-89o
g6372.t1	hypothetical protein	139	0	null	NaN%	NA	-	1	Y	n3-11c16/17o76-98i
g6383.t1	FHA domain-containing protein	284	19	4.32e-12	56.78%	6	F:actin binding; C:membrane; C:integral component of membrane; F:clathrin binding; F:phospholipid binding; P:endocytosis	1	0	o209-232i
g6398.t1	Rap/ran-GAP family protein	1171	20	0.0	54.05%	5	C:nucleus; P:signal transduction; C:cytosol; F:enzyme regulator activity; C:plasma membrane	4	0	o397-415i427-447o467-487i499-521o
g6404.t1	hypothetical protein	343	0	null	NaN%	NA	-	1	0	o97-114i
g6412.t1	CAP domain-containing protein	629	20	7.87e-14	44.97%	2	C:membrane; C:integral component of membrane	1	Y	n2-13c18/19o592-613i
g6429.t1	Alpha amylase, catalytic domain containing protein	602	20	2.23e-122	58.07%	2	P:carbohydrate metabolic process; F:molecular_function	1	0	i22-46o
g6450.t1	hypothetical protein	116	1	8.81e-08	86.21%	1	C:cellular_component	1	0	o6-24i
g6461.t1	hypothetical protein	153	2	4.92e-18	57.18%	2	C:membrane; C:integral component of membrane	4	0	i12-35o55-82i94-114o120-141i
g6471.t1	hypothetical protein	324	11	9.95e-52	47.8%	1	F:molecular_function	1	0	o296-318i
g6478.t1	hypothetical protein	336	2	1.81e-134	61.35%	2	C:membrane; C:integral component of membrane	1	Y	n2-7c11/12o302-322i
g6486.t1	glutamine--fructose-6-phosphate aminotransferase [isomerizing] 2	691	20	0.0	63.54%	5	P:small molecule metabolic process; P:cellular protein modification process; P:cellular nitrogen compound metabolic process; P:biosynthetic process; F:molecular_function	1	0	o483-499i
g6490.t1	Heparinase II/III-like protein	1222	20	0.0	52.68%	1	F:lyase activity	1	0	o1178-1205i
g6513.t1	hypothetical protein	225	2	1.18e-09	55.84%	2	C:membrane; C:integral component of membrane	1	0	o198-215i
g6515.t1	family 10 glycosylhydrolase	470	20	9.72e-71	57.88%	1	F:hydrolase activity	1	0	o433-457i
g6516.t1	Transmembrane adaptor Erv26	102	1	0.182	53.33%	5	P:endoplasmic reticulum to Golgi vesicle-mediated transport; C:cytoplasm; C:membrane; C:integral component of membrane; F:COPII adaptor activity	1	Y	n4-15c19/20o29-49i
g6543.t1	hypothetical protein	426	3	5.16e-36	45.19%	2	C:membrane; C:integral component of membrane	1	0	o408-425i
g6545.t1	AAA family ATPase	466	20	1.31e-95	45.23%	8	F:ubiquitin-protein transferase activity; F:ATP binding; C:cytoplasm; C:membrane; C:integral component of membrane; P:regulation of apoptotic process; P:protein ubiquitination; P:ubiquitin-dependent protein catabolic process	2	0	i381-399o411-429i
g6547.t1	hypothetical protein	370	0	null	NaN%	NA	-	3	0	i51-74o94-120i132-154o
g6554.t1	hypothetical protein	391	2	6.11e-33	48.87%	2	C:membrane; C:integral component of membrane	1	0	i7-32o
g6557.t1	AGC family protein kinase	294	20	1.36e-140	74.68%	4	P:signal transduction; F:ion binding; P:cellular protein modification process; F:kinase activity	1	0	o143-161i
g6564.t1	hypothetical protein	974	0	null	NaN%	NA	-	1	0	o915-937i
[truncated: 668 more rows]
