# Supplementary material for: Complete genomes of the eukaryotic poultry parasite Histomonas meleagridis: linking sequence analysis with virulence / attenuation
Source: BMC Genomics. 2021 Oct 21;22:753. doi: 10.1186/s12864-021-08059-2 (PMC8529796; doi:10.1186/s12864-021-08059-2)
Supplement: Supplementary file 6 — Additional file 6: Table S3. Peptidases in H. meleagridis. [file 12864_2021_8059_MOESM6_ESM.xlsx]

## Sheet: MeropsBlast_with annot
	Merops Database Blast						Histomonas Virulent Annotation
SeqName	MEROPS ID	Description	Length	#Hits	e-Value	sim mean	Seq. Description	Seq. Length	#Hits	min. eValue	mean Similarity	#GOs	GO Terms
g7082.t1	MER0002344	Clan CA >> Subclan (none) >> Family C1 >> Subfamily A >> Mername-AA287 peptidase (Trichomonas vaginalis)	314	20	1.23e-140	74.99	Clan CA, family C1, cathepsin L-like cysteine peptidase	314	20	1.42e-143	75.32%	4	C:extracellular space; P:catabolic process; F:peptidase activity; C:lysosome
g6611.t1	MER0003930	Clan CQ >> Subclan (none) >> Family C53 >> Subfamily (none)pestivirus Npro peptidase ()	283	20	1.17e-15	60.64	Ubiquitin family protein	283	20	3.69e-50	60.77%	1	F:molecular_function
g8797.t1	MER0019353	Clan CD >> Subclan (none) >> Family C14 >> Subfamily B >paracaspase (Mesorhizobium loti)	180	20	1.54e-11	50.28	sel1 repeat family protein	180	20	1.04e-19	54.13%	1	F:molecular_function
g5980.t1	MER0019720	family C54 unassigned peptidases (Pichia pastoris)	172	3	4.91e-12	51.5	RNA polymerase II subunit A C-terminal domain phosphatase SSU72	172	20	6.83e-56	57.32%	5	C:nucleus; F:phosphatase activity; P:cellular protein modification process; P:biosynthetic process; P:mRNA processing
g5679.t1	MER0020208	Clan SP >> Subclan (none) >> Family S59 >> Subfamily (none) >At1g59660 ({Arabidopsis thaliana}) (Arabidopsis thaliana)	346	20	7.57e-11	61.85	Nucleoporin autopeptidase	346	20	3.75e-73	54.63%	5	C:nuclear envelope; P:nucleocytoplasmic transport; P:protein transport; C:protein-containing complex; F:molecular_function
g5679.t1	MER0020208	Clan SP >> Subclan (none) >> Family S59 >> Subfamily (none) >At1g59660 ({Arabidopsis thaliana}) (Arabidopsis thaliana)	346	20	7.57e-11	61.85	Nucleoporin autopeptidase	346	20	3.75e-73	54.63%	5	C:nuclear envelope; P:nucleocytoplasmic transport; P:protein transport; C:protein-containing complex; F:molecular_function
g9412.t1	MER0024721	subfamily S1C unassigned peptidases (Trichodesmium erythraeum)	622	20	6.6e-14	54.44	WD40 repeat domain-containing protein	622	20	0.0	55.01%	1	F:molecular_function
g7194.t1	MER0026578	Clan PB >> Subclan PB(T) >> Family T1 >> Subfamily A >proteasome subunit alpha 5 (Trichomonas vaginalis)	251	20	2.38e-153	76.63	Proteasome subunit alpha type-5	251	20	1.76e-157	78.36%	5	C:nucleus; P:catabolic process; C:cytoplasm; C:protein-containing complex; F:peptidase activity
g8940.t1	MER0026578	Clan PB >> Subclan PB(T) >> Family T1 >> Subfamily A >proteasome subunit alpha 5 (Trichomonas vaginalis)	251	20	2.38e-153	76.63	Proteasome subunit alpha type-5	251	20	1.76e-157	78.36%	5	C:nucleus; P:catabolic process; C:cytoplasm; C:protein-containing complex; F:peptidase activity
g7467.t1	MER0033290	Clan SR >> Subclan (none) >> Family S60 >> Subfamily (none) >lactotransferrin precursor, domain 2 (Rattus norvegicus)	224	20	1.9e-18	51.91	Signal recognition particle receptor subunit beta	224	20	7.06e-67	57.48%	2	F:ion binding; C:cellular_component
g4546.t1	MER0036851	family I1 unassigned peptidase inhibitors (Drosophila melanogaster)	578	20	3.84e-16	50.21	cAMP phosphodiesterase	578	20	0.0	53.27%	3	P:signal transduction; P:anatomical structure development; F:molecular_function
g2816.t1	MER0036851	family I1 unassigned peptidase inhibitors (Drosophila melanogaster)	603	20	9.52e-18	50.3	cAMP phosphodiesterase	603	20	0.0	53.85%	2	P:signal transduction; F:molecular_function
g6566.t1	MER0036851	family I1 unassigned peptidase inhibitors (Drosophila melanogaster)	786	2	4.91e-26	52.41	3'5'-cyclic nucleotide phosphodiesterase family protein	786	20	0.0	65.06%	2	P:signal transduction; F:molecular_function
g715.t1	MER0036851	family I1 unassigned peptidase inhibitors (Drosophila melanogaster)	1064	2	9.52e-27	52.82	3'5'-cyclic nucleotide phosphodiesterase family protein	1064	20	0.0	62.59%	2	P:signal transduction; F:ion binding
g2987.t1	MER0036851	family I1 unassigned peptidase inhibitors (Drosophila melanogaster)	1052	2	1.25e-28	50.79	3'5'-cyclic nucleotide phosphodiesterase family protein	1052	20	0.0	62.47%	2	P:signal transduction; F:molecular_function
g1190.t1	MER0036851	family I1 unassigned peptidase inhibitors (Drosophila melanogaster)	1041	2	1.79e-30	51.88	3'5'-cyclic nucleotide phosphodiesterase family protein	1041	20	0.0	64.41%	2	P:signal transduction; F:molecular_function
g905.t1	MER0036851	family I1 unassigned peptidase inhibitors (Drosophila melanogaster)	977	2	1.98e-32	53.95	3'5'-cyclic nucleotide phosphodiesterase family protein	977	20	0.0	65.83%	2	P:signal transduction; F:molecular_function
g3543.t1	MER0036851	family I1 unassigned peptidase inhibitors (Drosophila melanogaster)	1035	2	1.68e-32	53.22	3'5'-cyclic nucleotide phosphodiesterase family protein	1035	20	0.0	62.43%	2	P:signal transduction; F:molecular_function
g653.t1	MER0036851	family I1 unassigned peptidase inhibitors (Drosophila melanogaster)	1039	2	1.63e-32	54.51	3'5'-cyclic nucleotide phosphodiesterase family protein	1039	20	0.0	61.84%	2	P:signal transduction; F:molecular_function
g6948.t1	MER0036851	family I1 unassigned peptidase inhibitors (Drosophila melanogaster)	1212	2	4.85e-33	51.86	3'5'-cyclic nucleotide phosphodiesterase family protein	1212	20	0.0	67.23%	2	P:signal transduction; F:molecular_function
g7712.t1	MER0043675	family I29 unassigned peptidase inhibitors (Trichomonas vaginalis)	289	20	5.77e-123	71.48	Clan CA, family C1, cathepsin L-like cysteine peptidase	289	20	6.73e-121	71.71%	4	C:extracellular space; P:catabolic process; F:peptidase activity; C:lysosome
g3194.t1	MER0043822	family I29 unassigned peptidase inhibitors (Trichomonas vaginalis)	315	20	3.75e-122	70.57	cysteine protease 8	315	20	2.14e-122	70.49%	4	C:extracellular space; P:catabolic process; F:peptidase activity; C:lysosome
g21.t1	MER0045841	family A2 unassigned peptidases ()	342	20	6.41e-11	51.02	TKL family protein kinase	342	20	1.05e-133	63.28%	3	F:ion binding; P:cellular protein modification process; F:kinase activity
g10533.t1	MER0045841	family A2 unassigned peptidases ()	718	20	4.44e-29	51.5	TKL family protein kinase	718	20	0.0	59.94%	3	F:ion binding; P:cellular protein modification process; F:kinase activity
g6674.t1	MER0045841	family A2 unassigned peptidases ()	721	20	1.62e-31	52.38	TKL family protein kinase	721	20	0.0	57.87%	3	F:ion binding; P:cellular protein modification process; F:kinase activity
g1272.t1	MER0048060	subfamily C14B unassigned peptidases (Trichodesmium erythraeum)	328	20	6.24e-64	52.94	WD repeat protein	328	20	9.07e-156	70.54%	1	F:molecular_function
g7622.t1	MER0051646	Clan ID >> Subclan (none) >> Family I4 >> Subfamily (none) >Tk-serpin ({Thermococcus kodakaraensis}) (Methanococcoides burtonii)	370	20	1.12e-39	50.14	serpin family protein	370	20	4.1e-43	50.71%	1	C:extracellular space
g9998.t1	MER0052840	family A31 unassigned peptidases (Dechloromonas aromatica)	844	20	3.42e-53	53.12	ATPase, putative	844	20	0.0	60.83%	4	P:signal transduction; P:cellular protein modification process; F:kinase activity; C:cellular_component
g1744.t1	MER0053243	family C13 unassigned peptidases (Trichomonas vaginalis)	389	20	4.2e-104	54.02	Clan CD, family C13, asparaginyl endopeptidase-like cysteine peptidase	389	20	8.91e-103	54.99%	1	F:peptidase activity
g5152.t1	MER0053243	family C13 unassigned peptidases (Trichomonas vaginalis)	392	20	1.3e-121	55.55	Clan CD, family C13, asparaginyl endopeptidase-like cysteine peptidase	392	20	1.42e-118	56.49%	1	F:peptidase activity
g6824.t1	MER0053244	family C13 unassigned peptidases (Trichomonas vaginalis)	405	20	6.75e-86	52.87	Clan CD, family C13, asparaginyl endopeptidase-like cysteine peptidase	405	20	7.88e-84	53.5%	1	F:peptidase activity
g5609.t1	MER0053244	family C13 unassigned peptidases (Trichomonas vaginalis)	398	20	1.14e-139	57.08	Clan CD, family C13, asparaginyl endopeptidase-like cysteine peptidase	398	20	1.33e-138	57.74%	2	F:peptidase activity; C:cellular_component
g10756.t1	MER0055185	Clan SB >> Subclan (none) >> Family S8 >> Subfamily A >At5g59810 ({Arabidopsis thaliana}) (Oryza sativa)	335	14	2.68e-22	63.54	ARF GAP-like zinc finger-containing protein	335	20	1.64e-72	65.4%	2	F:ion binding; F:enzyme regulator activity
g3791.t1	MER0055185	Clan SB >> Subclan (none) >> Family S8 >> Subfamily A >At5g59810 ({Arabidopsis thaliana}) (Oryza sativa)	640	14	1.16e-20	64.73	ARF GAP-like zinc finger-containing protein	640	20	1.03e-61	70.46%	3	F:ion binding; C:cellular_component; F:enzyme regulator activity
g52.t1	MER0055185	Clan SB >> Subclan (none) >> Family S8 >> Subfamily A >At5g59810 ({Arabidopsis thaliana}) (Oryza sativa)	946	13	3.46e-20	65.6	ARF GAP-like zinc finger-containing protein	946	20	4.31e-50	69.48%	2	F:ion binding; F:enzyme regulator activity
g7056.t1	MER0056243	family C48 unassigned peptidases (Apis mellifera)	218	20	3.38e-24	57.58	tubulin folding cofactor B	218	20	8.9e-104	59.91%	2	C:intracellular; F:molecular_function
g8171.t1	MER0065245	subfamily M10B unassigned peptidases (Gibberella zeae)	340	3	1.05e-40	51.1	aldo/keto reductase	340	20	3.68e-130	73.07%	2	F:oxidoreductase activity; P:oxidation-reduction process
g4048.t1	MER0065245	subfamily M10B unassigned peptidases (Gibberella zeae)	338	3	8.33e-40	51.69	aldo/keto reductase	338	20	6.32e-134	74.44%	2	F:oxidoreductase activity; P:oxidation-reduction process
g1394.t1	MER0069064	family M13 unassigned peptidases (Monodelphis domestica)	237	20	9.14e-11	55.34	Phosphoethanolamine N-methyltransferase-related protein	237	20	1.95e-45	56.56%	1	F:methyltransferase activity
g10874.t1	MER0070125	family S9 unassigned peptidases (Streptobacillus moniliformis)	287	20	8.43e-69	57.64	alpha/beta hydrolase	287	20	4.1e-74	62.96%	1	F:molecular_function
g8130.t1	MER0070125	family S9 unassigned peptidases (Streptobacillus moniliformis)	113	20	2.29e-21	59.11	alpha/beta hydrolase	113	20	1.23e-22	63.04%	1	F:molecular_function
g2174.t1	MER0078138	subfamily C14B unassigned peptidases (Trichomonas vaginalis)	290	20	7.28e-56	53.76	Clan CD, family C14, metacaspase-like cysteine peptidase	290	20	2.08e-108	63.55%	NA	-
g56.t1	MER0078138	subfamily C14B unassigned peptidases (Trichomonas vaginalis)	290	20	9.4e-57	54.01	Clan CD, family C14, metacaspase-like cysteine peptidase	290	20	2.61e-111	64.22%	NA	-
g8225.t1	MER0078142	Clan PB >> Subclan PB(T) >> Family T1 >> Subfamily A > proteasome subunit beta 2 (Trichomonas vaginalis)	191	20	1.08e-106	70.49	proteasome subunit beta type-2	191	20	6.47e-109	73.32%	5	C:nucleus; P:catabolic process; C:cytoplasm; C:protein-containing complex; F:peptidase activity
g9445.t1	MER0078142	Clan PB >> Subclan PB(T) >> Family T1 >> Subfamily A > proteasome subunit beta 2 (Trichomonas vaginalis)	191	20	4.76e-107	71.23	proteasome subunit beta type-2	191	20	8.51e-109	73.67%	5	C:nucleus; P:catabolic process; C:cytoplasm; C:protein-containing complex; F:peptidase activity
g5595.t1	MER0078148	family C19 unassigned peptidases (Trichomonas vaginalis)	968	20	0.0	53.09	Clan CA, family C19, ubiquitin hydrolase-like cysteine peptidase	968	20	0.0	52.31%	2	P:cellular protein modification process; F:peptidase activity
g5547.t1	MER0078170	family S9 unassigned peptidases (Trichomonas vaginalis)	316	20	2.38e-103	52.49	Clan SC, family S9, unassigned serine peptidase	316	20	2.19e-114	57.54%	2	P:proteolysis; F:serine-type peptidase activity
g2697.t1	MER0078170	family S9 unassigned peptidases (Trichomonas vaginalis)	543	20	5.3e-80	57.76	Clan SC, family S9, unassigned serine peptidase	543	20	5.24e-83	59.17%	1	P:biological_process
g9490.t1	MER0078170	family S9 unassigned peptidases (Trichomonas vaginalis)	322	20	1.36e-123	58.56	Clan SC, family S9, unassigned serine peptidase	322	20	1.59e-120	60.43%	3	P:proteolysis; F:aminopeptidase activity; F:hydrolase activity
g10240.t1	MER0078170	family S9 unassigned peptidases (Trichomonas vaginalis)	337	20	5.88e-94	60.02	Clan SC, family S9, unassigned serine peptidase	337	20	3.4e-98	60.95%	3	F:metal ion binding; P:proteolysis; F:peptidase activity
g3943.t1	MER0078171	subfamily S9C unassigned peptidases (Trichomonas vaginalis)	435	20	1.12e-84	50.71	Clan SC, family S9, unassigned serine peptidase	435	20	8.22e-136	59.46%	2	P:proteolysis; F:serine-type peptidase activity
g5154.t1	MER0078171	subfamily S9C unassigned peptidases (Trichomonas vaginalis)	335	20	9.34e-56	51.99	Clan SC, family S9, unassigned serine peptidase	335	20	1.76e-143	59.27%	2	P:proteolysis; F:serine-type peptidase activity
g10734.t1	MER0078171	subfamily S9C unassigned peptidases (Trichomonas vaginalis)	348	20	1.55e-72	52.33	Clan SC, family S9, unassigned serine peptidase	348	20	8.57e-114	60.17%	2	P:proteolysis; F:serine-type peptidase activity
g4242.t1	MER0078171	subfamily S9C unassigned peptidases (Trichomonas vaginalis)	648	20	9.33e-84	52.6	Clan SC, family S9, unassigned serine peptidase	648	20	1.8e-115	60.18%	2	P:proteolysis; F:serine-type peptidase activity
g1460.t1	MER0078171	subfamily S9C unassigned peptidases (Trichomonas vaginalis)	794	20	1.7e-87	52.66	Clan SC, family S9, unassigned serine peptidase	794	20	1.26e-132	63.57%	2	P:proteolysis; F:serine-type peptidase activity
g8447.t1	MER0078171	subfamily S9C unassigned peptidases (Trichomonas vaginalis)	665	20	3.74e-84	53.46	Clan SC, family S9, unassigned serine peptidase	665	20	3.2e-136	62.27%	2	P:proteolysis; F:serine-type peptidase activity
g1148.t1	MER0078171	subfamily S9C unassigned peptidases (Trichomonas vaginalis)	308	20	4.62e-82	53.5	Clan SC, family S9, unassigned serine peptidase	308	20	2.04e-100	61.15%	2	P:proteolysis; F:serine-type peptidase activity
g10927.t1	MER0078171	subfamily S9C unassigned peptidases (Trichomonas vaginalis)	347	20	3.26e-77	53.68	Clan SC, family S9, unassigned serine peptidase	347	20	4.46e-110	60.25%	2	P:proteolysis; F:serine-type peptidase activity
g4113.t1	MER0078171	subfamily S9C unassigned peptidases (Trichomonas vaginalis)	642	20	5.6e-82	53.93	Clan SC, family S9, unassigned serine peptidase	642	20	1.31e-127	64.78%	2	P:proteolysis; F:serine-type peptidase activity
g10807.t1	MER0078176	Clan PB >> Subclan PB(T) >> Family T1 >> Subfamily A > proteasome subunit alpha 4 (Trichomonas vaginalis)	252	20	2.5e-159	73.82	Proteasome subunit alpha type-4	252	20	7.17e-160	76.26%	5	C:nucleus; P:catabolic process; C:cytoplasm; C:protein-containing complex; F:peptidase activity
g2120.t1	MER0078176	Clan PB >> Subclan PB(T) >> Family T1 >> Subfamily A > proteasome subunit alpha 4 (Trichomonas vaginalis)	251	20	4.63e-161	74.06	proteasome subunit alpha type 4, subunit, putative	251	20	6.29e-163	76.86%	5	C:nucleus; P:catabolic process; C:cytoplasm; C:protein-containing complex; F:peptidase activity
g4473.t1	MER0078178	Clan MG >> Subclan (none) >> Family M24 >> Subfamily B > Xaa-Pro dipeptidase (eukaryote-type) (Trichomonas vaginalis)	464	20	0.0	60.14	Xaa-Pro dipeptidase	464	20	0.0	62.4%	2	F:ion binding; F:peptidase activity
g5690.t1	MER0078188	subfamily S9C unassigned peptidases (Trichomonas vaginalis)	317	20	1.52e-81	56.73	Clan SC, family S9, unassigned serine peptidase	317	20	7.75e-111	58.3%	1	P:biological_process
g659.t1	MER0078189	subfamily M20F unassigned peptidases (Trichomonas vaginalis)	473	20	0.0	59.67	peptidase M20	473	20	0.0	62.55%	1	F:molecular_function
g167.t1	MER0078192	family S33 unassigned peptidases (Trichomonas vaginalis)	293	20	6.22e-99	56.54	protein phosphatase methylesterase 1	293	20	3.39e-140	59.08%	2	P:cellular protein modification process; F:molecular_function
g4141.t1	MER0078192	family S33 unassigned peptidases (Trichomonas vaginalis)	297	20	1.34e-106	57.82	Clan SC, family S33, methylesterase-like serine peptidase	297	20	2.73e-120	60.04%	3	P:cellular protein modification process; F:enzyme regulator activity; F:enzyme binding
g7197.t1	MER0078195	subfamily M48B unassigned peptidases (Trichomonas vaginalis)	391	20	2.91e-136	55.78	Clan MA, family M48, Ste24 endopeptidase-like metallopeptidase	391	20	3.4e-134	57.4%	3	P:protein maturation; F:peptidase activity; C:organelle
g1843.t1	MER0078199	subfamily M20F unassigned peptidases (Trichomonas vaginalis)	473	20	0.0	56.68	peptidase M20	473	20	0.0	60.32%	1	F:molecular_function
g10167.t1	MER0078227	family S28 unassigned peptidases (Trichomonas vaginalis)	452	20	3.45e-129	54.08	Clan SC, family S28, unassigned serine peptidase	452	20	4.03e-128	55.43%	1	F:peptidase activity
g3524.t1	MER0078227	family S28 unassigned peptidases (Trichomonas vaginalis)	471	20	2.75e-126	54.12	Clan SC, family S28, unassigned serine peptidase	471	20	3.21e-126	55.78%	1	F:peptidase activity
g10582.t1	MER0078228	family S33 unassigned peptidases (Trichomonas vaginalis)	346	20	1.13e-93	50.04	Clan SC, family S33, methylesterase-like serine peptidase	346	20	1.33e-147	55.39%	1	C:cellular_component
g3748.t1	MER0078228	family S33 unassigned peptidases (Trichomonas vaginalis)	348	20	3.81e-103	50.25	Clan SC, family S33, methylesterase-like serine peptidase	348	20	8.48e-137	54.57%	3	C:membrane; C:integral component of membrane; P:cellular lipid metabolic process
g8876.t1	MER0078228	family S33 unassigned peptidases (Trichomonas vaginalis)	327	20	2.96e-79	50.77	Clan SC, family S33, methylesterase-like serine peptidase	327	20	1.18e-121	55.18%	4	C:membrane; C:integral component of membrane; P:cellular lipid metabolic process; F:hydrolase activity
g9781.t1	MER0078246	Clan PB >> Subclan PB(T) >> Family T1 >> Subfamily A > proteasome subunit beta2 ({Drosophila melanogaster}) (Trichomonas vaginalis)	264	20	3.54e-104	69.92	putative 20S proteasome beta2 subunit	264	20	4.29e-126	71.05%	5	C:nucleus; P:catabolic process; C:cytoplasm; C:protein-containing complex; F:peptidase activity
g8035.t1	MER0078251	subfamily M20C unassigned peptidases (Trichomonas vaginalis)	492	20	0.0	59.21	cytosol nonspecific dipeptidase	492	20	0.0	59.6%	2	C:cytosol; F:peptidase activity
g3201.t1	MER0078262	family C19 unassigned peptidases (Trichomonas vaginalis)	348	20	2.58e-107	56.18	Clan CA, family C19, ubiquitin hydrolase-like cysteine peptidase	348	20	2.12e-126	58.45%	9	C:nucleus; P:signal transduction; F:histone binding; P:chromosome organization; P:cellular protein modification process; C:cytosol; F:peptidase activity; P:cellular nitrogen compound metabolic process; P:biosynthetic process
g4540.t1	MER0078265	family S9 unassigned peptidases (Trichomonas vaginalis)	312	20	1.87e-70	52.06	Clan SC, family S9, unassigned serine peptidase	312	20	1.73e-98	55.32%	5	F:metal ion binding; P:proteolysis; F:serine-type peptidase activity; F:peptidase activity; F:hydrolase activity
g3098.t1	MER0078281	subfamily C1A unassigned peptidases (Trichomonas vaginalis)	234	20	1.41e-112	56.71	Clan CA, family C1, cathepsin B-like cysteine peptidase	234	20	1.02e-130	60.57%	4	C:extracellular space; P:catabolic process; F:peptidase activity; C:lysosome
g1598.t1	MER0078285	family C19 unassigned peptidases (Trichomonas vaginalis)	1100	20	5e-174	50.54	Clan CA, family C19, ubiquitin hydrolase-like cysteine peptidase	1100	20	0.0	53.57%	2	P:cellular protein modification process; F:peptidase activity
g3158.t1	MER0078285	family C19 unassigned peptidases (Trichomonas vaginalis)	1227	20	1.57e-149	53.54	Clan CA, family C19, ubiquitin hydrolase-like cysteine peptidase	1227	20	0.0	53.59%	2	P:cellular protein modification process; F:peptidase activity
g843.t1	MER0078285	family C19 unassigned peptidases (Trichomonas vaginalis)	897	20	0.0	56.03	Clan CA, family C19, ubiquitin hydrolase-like cysteine peptidase	897	20	0.0	59.11%	2	P:cellular protein modification process; F:peptidase activity
g7048.t1	MER0078285	family C19 unassigned peptidases (Trichomonas vaginalis)	810	20	8.17e-105	60.87	Clan CA, family C19, ubiquitin hydrolase-like cysteine peptidase	810	20	3.38e-126	64.12%	8	C:nucleus; P:chromosome organization; P:homeostatic process; P:cellular protein modification process; C:cytosol; F:peptidase activity; F:transcription factor binding; P:DNA metabolic process
g6886.t1	MER0078288	family C19 unassigned peptidases (Trichomonas vaginalis)	937	20	4.11e-173	59.54	Clan CA, family C19, ubiquitin hydrolase-like cysteine peptidase	937	20	0.0	58.14%	12	P:cellular protein modification process; P:biosynthetic process; F:peptidase activity; F:transcription factor binding; P:DNA metabolic process; P:response to stress; C:nucleoplasm; P:chromosome organization; P:homeostatic process; C:cytosol; C:protein-containing complex; F:enzyme binding
g342.t1	MER0078295	family C13 unassigned peptidases (Trichomonas vaginalis)	414	20	1.53e-103	52.58	Clan CD, family C13, asparaginyl endopeptidase-like cysteine peptidase	414	20	1.79e-101	54.12%	1	F:peptidase activity
g10628.t1	MER0078302	subfamily C14B unassigned peptidases (Trichomonas vaginalis)	438	20	1.11e-49	52.57	Clan CD, family C14, metacaspase-like cysteine peptidase	438	20	7.22e-99	61.21%	NA	-
g1745.t1	MER0078309	subfamily C1A unassigned peptidases (Trichomonas vaginalis)	463	20	6.8e-113	50.75	Clan CA, family C1, cathepsin L-like cysteine peptidase	463	20	4.07e-126	51.55%	1	F:peptidase activity
g2009.t1	MER0078315	subfamily C1A unassigned peptidases (Trichomonas vaginalis)	297	20	1.29e-129	53.23	cathepsin B	297	20	6.54e-145	54.98%	4	C:extracellular space; P:catabolic process; F:peptidase activity; C:lysosome
g4631.t1	MER0078317	family C19 unassigned peptidases (Trichomonas vaginalis)	476	20	3.07e-18	50.98	Clan CA, family C19, ubiquitin hydrolase-like cysteine peptidase	476	20	3.59e-16	50.4%	2	P:cellular protein modification process; F:peptidase activity
g7275.t1	MER0078320	Clan ST >> Subclan (none) >> Family S54 >> Subfamily (none) >DDB_G0295849 g.p. ({Dictyostelium discoideum}) (Trichomonas vaginalis)	439	20	2.05e-77	54.8	Clan S-, family S54, Rhomboid-like serine peptidase	439	20	5.01e-81	56.0%	2	F:peptidase activity; C:cellular_component
g3281.t1	MER0078320	Clan ST >> Subclan (none) >> Family S54 >> Subfamily (none) >DDB_G0295849 g.p. ({Dictyostelium discoideum}) (Trichomonas vaginalis)	353	20	7.05e-79	55.12	Clan S-, family S54, Rhomboid-like serine peptidase	353	20	8.8e-91	56.23%	2	F:peptidase activity; C:cellular_component
g2978.t1	MER0078322	family S28 unassigned peptidases (Trichomonas vaginalis)	433	20	1.23e-131	54.33	Clan SC, family S28, unassigned serine peptidase	433	20	4.14e-160	56.24%	1	F:peptidase activity
g7312.t1	MER0078324	family T2 unassigned peptidases (Trichomonas vaginalis)	305	20	3.93e-157	55.39	peptidase T	305	20	8.18e-162	57.26%	6	F:hydrolase activity, acting on carbon-nitrogen (but not peptide) bonds; C:cytoplasm; P:catabolic process; P:cellular amino acid metabolic process; P:cellular nitrogen compound metabolic process; F:peptidase activity
g222.t1	MER0078326	Clan MG >> Subclan (none) >> Family M24 >> Subfamily A >methionyl aminopeptidase 2 (Trichomonas vaginalis)	414	20	2.13e-139	62.06	Clan MG, familly M24, aminopeptidase P-like metallopeptidase	414	20	0.0	65.82%	3	C:cytoplasm; F:ion binding; F:peptidase activity
g2558.t1	MER0078328	family C19 unassigned peptidases (Trichomonas vaginalis)	415	5	4.94e-59	51.43	Clan CA, family C19, ubiquitin hydrolase-like cysteine peptidase	415	14	2e-88	51.76%	1	F:molecular_function
g8977.t1	MER0078329	subfamily I25B unassigned peptidase inhibitors (Trichomonas vaginalis)	94	20	2.59e-12	58.16	Clan IH, family I25, phytocystatin-like peptidase inhibitor	94	20	3.03e-10	59.65%	1	F:enzyme regulator activity
g2256.t1	MER0078336	family M49 unassigned peptidases (Trichomonas vaginalis)	678	20	0.0	54.72	Dipeptidyl-peptidase III	678	20	0.0	59.59%	2	F:peptidase activity; C:cellular_component
g2984.t1	MER0078336	family M49 unassigned peptidases (Trichomonas vaginalis)	679	20	0.0	55.14	Dipeptidyl-peptidase III	679	20	0.0	60.14%	1	F:peptidase activity
g5981.t1	MER0078336	family M49 unassigned peptidases (Trichomonas vaginalis)	388	20	3.22e-130	58.3	Dipeptidyl-peptidase III	388	20	2.49e-154	62.14%	1	F:peptidase activity
g1339.t1	MER0078349	subfamily A22B unassigned peptidases (Trichomonas vaginalis)	302	20	4.34e-121	51.29	peptidase A22B family protein	302	20	1.37e-132	53.98%	4	P:protein maturation; P:cellular nitrogen compound metabolic process; F:peptidase activity; C:organelle
g7042.t1	MER0078353	subfamily M48A unassigned peptidases (Trichomonas vaginalis)	217	20	1.78e-59	61.14	CAAX prenyl protease 1 homolog isoform X2	217	20	9.22e-74	62.24%	3	P:protein maturation; F:peptidase activity; C:organelle
g618.t1	MER0078355	subfamily T1A unassigned peptidases (Trichomonas vaginalis)	235	20	6.47e-129	70.45	20S proteasome subunit alpha type 1	235	20	1.88e-130	72.16%	5	C:nucleus; P:catabolic process; C:cytoplasm; C:protein-containing complex; F:peptidase activity
g9291.t1	MER0078355	subfamily T1A unassigned peptidases (Trichomonas vaginalis)	235	20	2.94e-129	70.19	20S proteasome subunit alpha type 1	235	20	2.34e-132	72.06%	5	C:nucleus; P:catabolic process; C:cytoplasm; C:protein-containing complex; F:peptidase activity
g579.t1	MER0081322	subfamily M16C unassigned peptidases (Trichomonas vaginalis)	876	20	5.92e-159	51.07	Clan ME, family M16, insulinase-like metallopeptidase	876	20	0.0	52.63%	2	P:biological_process; F:ion binding
g3589.t1	MER0082184	Clan MG >> Subclan (none) >> Family M24 >> Subfamily B >Xaa-Pro dipeptidase (eukaryote-type) (Trichomonas vaginalis)	458	20	0.0	60.63	Xaa-Pro dipeptidase	458	20	0.0	63.27%	2	F:ion binding; F:peptidase activity
g5431.t1	MER0082185	Clan MG >> Subclan (none) >> Family M24 >> Subfamily B > aminopeptidase P (bacteria) (Trichomonas vaginalis)	443	20	8.15e-141	52.97	Clan MG, familly M24, aminopeptidase P-like metallopeptidase	443	20	9.52e-140	54.62%	2	F:ion binding; F:peptidase activity
g2599.t1	MER0082186	Clan MG >> Subclan (none) >> Family M24 >> Subfamily B > aminopeptidase P3 (Trichomonas vaginalis)	383	20	2.03e-108	50.24	Clan MG, familly M24, aminopeptidase P-like metallopeptidase	383	20	1.04e-134	53.38%	2	F:ion binding; F:peptidase activity
g5745.t1	MER0089027	Clan PA >> Subclan PA(S) >> Family S1 >> Subfamily A > VvpS peptidase ({Vibrio vulnificus}) (Ostreococcus tauri)	1347	20	2.86e-33	50.1	TKL family protein kinase	1347	20	4.18e-123	62.41%	3	F:ion binding; P:cellular protein modification process; F:kinase activity
g1585.t1	MER0089027	Clan PA >> Subclan PA(S) >> Family S1 >> Subfamily A > VvpS peptidase ({Vibrio vulnificus}) (Ostreococcus tauri)	496	20	1.9e-28	50.16	TKL family protein kinase	496	20	1.66e-80	57.52%	3	F:ion binding; P:cellular protein modification process; F:kinase activity
g7470.t1	MER0089027	Clan PA >> Subclan PA(S) >> Family S1 >> Subfamily A > VvpS peptidase ({Vibrio vulnificus}) (Ostreococcus tauri)	548	20	8.03e-32	50.28	TKL family protein kinase	548	20	0.0	56.39%	3	F:ion binding; P:cellular protein modification process; F:kinase activity
g10627.t1	MER0089027	Clan PA >> Subclan PA(S) >> Family S1 >> Subfamily A > VvpS peptidase ({Vibrio vulnificus}) (Ostreococcus tauri)	921	20	1.15e-34	50.58	TKL family protein kinase	921	20	1.26e-127	62.92%	3	F:ion binding; P:cellular protein modification process; F:kinase activity
g855.t1	MER0089027	Clan PA >> Subclan PA(S) >> Family S1 >> Subfamily A > VvpS peptidase ({Vibrio vulnificus}) (Ostreococcus tauri)	483	20	3.29e-25	51.15	TKL family protein kinase	483	20	9.98e-76	57.85%	3	F:ion binding; P:cellular protein modification process; F:kinase activity
g10221.t1	MER0089027	Clan PA >> Subclan PA(S) >> Family S1 >> Subfamily A > VvpS peptidase ({Vibrio vulnificus}) (Ostreococcus tauri)	903	20	8.57e-30	51.17	TKL family protein kinase	903	20	1.5e-89	60.86%	3	F:ion binding; P:cellular protein modification process; F:kinase activity
g348.t1	MER0089027	Clan PA >> Subclan PA(S) >> Family S1 >> Subfamily A > VvpS peptidase ({Vibrio vulnificus}) (Ostreococcus tauri)	287	20	4.25e-15	52.73	TKL family protein kinase	287	20	1.32e-34	54.28%	3	F:ion binding; P:cellular protein modification process; F:kinase activity
g6985.t1	MER0091403	family T1 unassigned peptidases (Trichomonas vaginalis)	233	20	2.36e-127	77.72	Proteasome subunit alpha type-7	233	20	1.65e-137	79.54%	5	C:nucleus; P:catabolic process; C:cytoplasm; C:protein-containing complex; F:peptidase activity
g6038.t1	MER0091403	family T1 unassigned peptidases (Trichomonas vaginalis)	234	20	2.54e-128	77.75	Proteasome subunit alpha type-7	234	20	5.33e-139	78.49%	5	C:nucleus; P:catabolic process; C:cytoplasm; C:protein-containing complex; F:peptidase activity
g2437.t1	MER0091403	family T1 unassigned peptidases (Trichomonas vaginalis)	234	20	4.76e-130	77.13	Proteasome subunit alpha type-7	234	20	4.18e-142	78.7%	5	C:nucleus; P:catabolic process; C:cytoplasm; C:protein-containing complex; F:peptidase activity
g8599.t1	MER0091403	family T1 unassigned peptidases (Trichomonas vaginalis)	234	20	2.04e-130	77.8	Proteasome subunit alpha type-7	234	20	1.2e-143	79.05%	5	C:nucleus; P:catabolic process; C:cytoplasm; C:protein-containing complex; F:peptidase activity
g8298.t1	MER0091560	family C50 unassigned peptidases (Trichomonas vaginalis)	143	20	1.56e-33	62.73	Separin	143	20	3.3e-45	64.86%	7	C:nucleus; C:microtubule organizing center; C:cytoplasm; P:chromosome segregation; F:peptidase activity; P:cell cycle; P:reproduction
g4554.t1	MER0091628	Clan MA >> Subclan MA(E) >> Family M1 >> Subfamily (none) > CG5849 protein ({Drosophila melanogaster}) (Trichomonas vaginalis)	827	20	0.0	51.13	puromycin-sensitive aminopeptidase isoform X2	827	20	0.0	51.67%	2	F:ion binding; F:peptidase activity
g5844.t1	MER0091628	Clan MA >> Subclan MA(E) >> Family M1 >> Subfamily (none) > CG5849 protein ({Drosophila melanogaster}) (Trichomonas vaginalis)	822	20	0.0	51.38	puromycin-sensitive aminopeptidase	822	20	0.0	52.18%	2	F:ion binding; F:peptidase activity
g10461.t1	MER0091755	subfamily A22A unassigned peptidases (Trichomonas vaginalis)	399	20	6.14e-126	56.18	Clan AD, family A22, presenilin-like aspartic peptidase	399	20	1.29e-146	57.89%	5	C:cytoplasm; P:protein maturation; F:peptidase activity; C:organelle; C:plasma membrane
g7038.t1	MER0091755	subfamily A22A unassigned peptidases (Trichomonas vaginalis)	391	20	2.89e-127	56.76	Clan AD, family A22, presenilin-like aspartic peptidase	391	20	2.39e-147	58.84%	5	C:nucleus; C:cytoplasm; P:protein maturation; F:peptidase activity; C:plasma membrane
g7176.t1	MER0092045	Clan MH >> Subclan (none) >> Family M20 >> Subfamily B > peptidase T (Trichomonas vaginalis)	432	20	3.74e-124	63.25	Peptidase T	432	20	3.49e-151	64.36%	3	F:ion binding; P:cellular nitrogen compound metabolic process; F:peptidase activity
g10516.t1	MER0092850	family S33 unassigned peptidases (Polynucleobacter necessarius)	371	5	2.05e-26	56.11	cation efflux family protein	371	20	3.17e-145	64.07%	2	F:transmembrane transporter activity; C:cellular_component
g927.t1	MER0094085	family C19 unassigned peptidases (Trichomonas vaginalis)	660	20	8.91e-87	52.46	Clan CA, family C19, ubiquitin hydrolase-like cysteine peptidase	660	20	0.0	52.43%	2	P:cellular protein modification process; F:peptidase activity
g2969.t1	MER0094086	family C19 unassigned peptidases (Trichomonas vaginalis)	1006	20	2.38e-123	50.73	ubiquitin hydrolase	1006	20	0.0	50.69%	3	P:cellular protein modification process; F:peptidase activity; C:cellular_component
g2221.t1	MER0103803	Clan MA >> Subclan MA(E) >> Family M1 > CG5845 protein ({Drosophila melanogaster}) (Cavia porcellus)	119	5	2.23e-28	70.55	autophagy-related protein 8B	119	20	2.08e-50	73.61%	10	C:cytoskeleton; P:autophagy; P:cellular component assembly; C:cytosol; C:cytoplasmic vesicle; F:cytoskeletal protein binding; C:vacuole; P:mitochondrion organization; P:response to stress; F:enzyme binding
g3097.t1	MER0106773	family S33 unassigned peptidases (Polynucleobacter necessarius)	463	5	2.49e-28	58.23	cation efflux family protein	463	20	1.85e-164	64.44%	2	F:transmembrane transporter activity; C:cellular_component
g1661.t1	MER0107256	Clan PA >> Subclan PA(S) >> Family S1 >> Subfamily A > epitheliasin (Echinops telfairi)	178	1	1.42e-39	70.69	60S ribosomal protein L19	178	20	5.06e-92	78.28%	6	F:RNA binding; F:structural constituent of ribosome; C:cytosol; C:protein-containing complex; C:ribosome; P:translation
g2607.t1	MER0107256	Clan PA >> Subclan PA(S) >> Family S1 >> Subfamily A > epitheliasin (Echinops telfairi)	178	1	1.42e-39	70.69	60S ribosomal protein L19	178	20	5.06e-92	78.28%	6	F:RNA binding; F:structural constituent of ribosome; C:cytosol; C:protein-containing complex; C:ribosome; P:translation
g2889.t1	MER0107256	Clan PA >> Subclan PA(S) >> Family S1 >> Subfamily A > epitheliasin (Echinops telfairi)	178	1	1.42e-39	70.69	60S ribosomal protein L19	178	20	5.06e-92	78.28%	6	F:RNA binding; F:structural constituent of ribosome; C:cytosol; C:protein-containing complex; C:ribosome; P:translation
g3454.t1	MER0107256	Clan PA >> Subclan PA(S) >> Family S1 >> Subfamily A > epitheliasin (Echinops telfairi)	178	1	1.42e-39	70.69	60S ribosomal protein L19	178	20	5.06e-92	78.28%	6	F:RNA binding; F:structural constituent of ribosome; C:cytosol; C:protein-containing complex; C:ribosome; P:translation
g3996.t1	MER0107256	Clan PA >> Subclan PA(S) >> Family S1 >> Subfamily A > epitheliasin (Echinops telfairi)	178	1	1.42e-39	70.69	60S ribosomal protein L19	178	20	5.06e-92	78.28%	6	F:RNA binding; F:structural constituent of ribosome; C:cytosol; C:protein-containing complex; C:ribosome; P:translation
g10199.t1	MER0107256	Clan PA >> Subclan PA(S) >> Family S1 >> Subfamily A > epitheliasin (Echinops telfairi)	178	1	1.64e-39	70.69	60S ribosomal protein L19	178	20	2.78e-92	78.52%	6	F:RNA binding; F:structural constituent of ribosome; C:cytosol; C:protein-containing complex; C:ribosome; P:translation
g6147.t1	MER0107256	Clan PA >> Subclan PA(S) >> Family S1 >> Subfamily A > epitheliasin (Echinops telfairi)	178	1	1.64e-39	70.69	60S ribosomal protein L19	178	20	2.78e-92	78.52%	6	F:RNA binding; F:structural constituent of ribosome; C:cytosol; C:protein-containing complex; C:ribosome; P:translation
g7843.t1	MER0107256	Clan PA >> Subclan PA(S) >> Family S1 >> Subfamily A > epitheliasin (Echinops telfairi)	178	1	1.64e-39	70.69	60S ribosomal protein L19	178	20	2.78e-92	78.52%	6	F:RNA binding; F:structural constituent of ribosome; C:cytosol; C:protein-containing complex; C:ribosome; P:translation
g948.t1	MER0112874	family I43 unassigned peptidase inhibitors (Caenorhabditis elegans)	4107	5	1.02e-16	64.4	Titin homolog	4107	12	1.19e-15	70.11%	5	C:nucleus; C:cytoplasm; F:ion binding; F:cytoskeletal protein binding; F:kinase activity
g1305.t1	MER0112874	family I43 unassigned peptidase inhibitors (Caenorhabditis elegans)	591	4	1.67e-18	50	---NA---	591	0	null	NaN%	NA	-
g10661.t1	MER0112874	family I43 unassigned peptidase inhibitors (Caenorhabditis elegans)	825	14	5.07e-19	61.79	signal recognition particle-docking protein FtsY	825	20	8.35e-99	87.68%	8	P:cell division; P:protein targeting; C:microtubule organizing center; C:cytoplasm; F:GTPase activity; C:cilium; F:ion binding; C:plasma membrane
g291.t1	MER0112874	family I43 unassigned peptidase inhibitors (Caenorhabditis elegans)	1314	15	1.74e-27	62.41	titin-like isoform X3	1314	10	3.46e-61	71.22%	5	P:catabolic process; C:protein-containing complex; C:endoplasmic reticulum; F:molecular_function; P:response to stress
g5648.t1	MER0112874	family I43 unassigned peptidase inhibitors (Caenorhabditis elegans)	2909	10	6.94e-37	58.91	Titin homolog	2909	14	1.87e-12	83.25%	1	F:ion binding
g1664.t1	MER0112874	family I43 unassigned peptidase inhibitors (Caenorhabditis elegans)	1181	14	9.03e-39	62.19	signal recognition particle-docking protein FtsY	1181	20	0.0	87.97%	13	P:catabolic process; P:signal transduction; F:ion binding; C:endoplasmic reticulum; C:plasma membrane; P:response to stress; P:cell division; C:cell; P:protein targeting; C:microtubule organizing center; F:GTPase activity; C:cilium; C:protein-containing complex
g7625.t1	MER0112874	family I43 unassigned peptidase inhibitors (Caenorhabditis elegans)	888	11	1.87e-40	61.27	signal recognition particle-docking protein FtsY	888	20	0.0	78.28%	7	P:protein targeting; C:microtubule organizing center; P:signal transduction; F:GTPase activity; F:ion binding; C:cilium; C:plasma membrane
g8509.t1	MER0112874	family I43 unassigned peptidase inhibitors (Caenorhabditis elegans)	736	5	9.07e-55	76.45	hypothetical protein IMG5_189860	736	4	8.71e-34	69.66%	1	P:biological_process
g370.t1	MER0112874	family I43 unassigned peptidase inhibitors (Caenorhabditis elegans)	2071	6	1.67e-60	72.13	Titin homolog	2071	13	2.22e-59	79.2%	6	C:nuclear envelope; C:cytoplasm; F:ion binding; P:cellular protein modification process; F:cytoskeletal protein binding; F:kinase activity
g7614.t1	MER0113162	family N10 unassigned peptide lyases (Desulfitobacterium hafniense)	614	20	6.58e-69	55.32	ribonucleoside-diphosphate reductase, adenosylcobalamin-dependent	614	20	0.0	73.92%	3	F:oxidoreductase activity; F:ion binding; P:biosynthetic process
g4894.t1	MER0114503	Clan CD >> Subclan (none) >> Family C14 >> Subfamily B > metacaspase Ac ({Acanthamoeba}-type) (Acanthamoeba castellanii)	311	2	3.07e-11	54.85	XYPPX repeat family protein	311	13	4.48e-52	58.87%	1	F:ion binding
g5681.t1	MER0124355	Clan SC >> Subclan (none) >> Family S9 >> Subfamily C > dipeptidyl-peptidase 5 ({Porphyromonas} sp.) (Bacteroides stercoris)	668	20	0.0	85.31	S9 family peptidase	668	20	0.0	86.12%	1	F:peptidase activity
g6497.t1	MER0125030	family M56 unassigned peptidases ()	662	20	7.33e-14	52.37	ankyrin repeat domain-containing protein	662	20	1.09e-14	55.6%	1	F:molecular_function
g6353.t1	MER0136293	family S33 unassigned peptidases (Clostridium leptum)	391	2	4.78e-77	59.25	methionine gamma-lyase	391	20	0.0	77.94%	5	P:sulfur compound metabolic process; C:cytoplasm; F:lyase activity; F:ion binding; P:cellular amino acid metabolic process
g2114.t1	MER0136862	family C19 unassigned peptidases (Vitis vinifera)	312	14	3.43e-26	63.25	probable ADP-ribosylation factor GTPase-activating protein AGD8	312	20	8.15e-69	56.92%	2	F:ion binding; F:enzyme regulator activity
g6021.t1	MER0137943	subfamily M12A unassigned peptidases (Drosophila mojavensis)	132	6	3.08e-22	60.33	ADP-ribosylation factor-like protein 2	132	20	4.27e-29	72.74%	4	C:cytoskeleton; C:cytoplasm; P:cellular component assembly; F:ion binding
g11075.t1	MER0137943	subfamily M12A unassigned peptidases (Drosophila mojavensis)	131	3	4.51e-13	54.69	ADP-ribosylation factor	131	20	2.27e-30	67.78%	4	P:vesicle-mediated transport; C:cytoplasm; P:protein transport; F:ion binding
g3929.t1	MER0137943	subfamily M12A unassigned peptidases (Drosophila mojavensis)	114	7	5.92e-23	59.05	ADP-ribosylation factor-like protein 3	114	20	1.26e-43	77.37%	10	P:cellular component assembly; F:ion binding; C:Golgi apparatus; P:mitotic cell cycle; P:cell division; C:nucleus; C:microtubule organizing center; F:GTPase activity; C:cilium; F:cytoskeletal protein binding
g3128.t1	MER0137943	subfamily M12A unassigned peptidases (Drosophila mojavensis)	161	11	5.68e-27	57.66	ADP-ribosylation factor, putative	161	20	3.28e-44	69.59%	6	P:vesicle-mediated transport; P:protein transport; F:ion binding; P:cellular protein modification process; C:cytoplasmic vesicle; C:lysosome
g2273.t1	MER0137943	subfamily M12A unassigned peptidases (Drosophila mojavensis)	183	20	4.7e-22	51.72	ADP-ribosylation factor 1	183	20	9.77e-55	69.96%	6	C:extracellular space; P:vesicle-mediated transport; C:cytoplasm; P:protein transport; F:ion binding; C:organelle
g2202.t1	MER0137943	subfamily M12A unassigned peptidases (Drosophila mojavensis)	178	12	3.27e-32	55.85	ADP-ribosylation factor, putative	178	20	5.93e-57	72.2%	7	C:extracellular space; P:vesicle-mediated transport; C:cytoplasm; P:protein transport; F:ion binding; C:organelle; C:plasma membrane
g7495.t1	MER0137943	subfamily M12A unassigned peptidases (Drosophila mojavensis)	180	11	5.11e-32	53.81	ADP-ribosylation factor 1	180	20	2.42e-67	74.5%	5	P:vesicle-mediated transport; C:cytoplasm; P:protein transport; F:ion binding; C:plasma membrane
g1134.t1	MER0137943	subfamily M12A unassigned peptidases (Drosophila mojavensis)	259	7	1.48e-17	51.47	ADP-ribosylation factor-like protein 13B	259	20	6.09e-73	60.65%	2	C:cilium; F:ion binding
g7196.t1	MER0137943	subfamily M12A unassigned peptidases (Drosophila mojavensis)	180	20	1.22e-37	51.52	ADP-ribosylation factor-like protein 1	180	20	2.22e-81	72.32%	7	P:secondary metabolic process; P:vesicle-mediated transport; F:GTPase activity; P:protein transport; F:ion binding; C:Golgi apparatus; F:enzyme regulator activity
g2163.t1	MER0137943	subfamily M12A unassigned peptidases (Drosophila mojavensis)	182	20	6.36e-34	51.06	ADP-ribosylation factor-like protein 1	182	20	7e-86	71.26%	7	P:secondary metabolic process; P:vesicle-mediated transport; F:GTPase activity; P:protein transport; F:ion binding; C:Golgi apparatus; F:enzyme regulator activity
g8050.t1	MER0137943	subfamily M12A unassigned peptidases (Drosophila mojavensis)	161	11	5.1e-46	51.59	ADP-ribosylation factor-like protein 3	161	20	2.82e-93	74.58%	10	P:cellular component assembly; F:ion binding; C:Golgi apparatus; P:mitotic cell cycle; P:cell division; C:nucleus; C:microtubule organizing center; F:GTPase activity; C:cilium; F:cytoskeletal protein binding
g3971.t1	MER0137943	subfamily M12A unassigned peptidases (Drosophila mojavensis)	159	14	4.18e-52	52.74	ADP-ribosylation factor-like protein 3	159	20	1.01e-99	80.47%	14	P:signal transduction; P:protein transport; P:cellular component assembly; F:ion binding; P:anatomical structure development; C:Golgi apparatus; P:mitotic cell cycle; P:cell division; C:nucleus; P:vesicle-mediated transport; C:microtubule organizing center; F:GTPase activity; C:cilium; F:cytoskeletal protein binding
g4406.t1	MER0137943	subfamily M12A unassigned peptidases (Drosophila mojavensis)	182	20	1.23e-42	54.52	ARF/SAR superfamily	182	20	3.7e-109	86.31%	4	P:vesicle-mediated transport; P:protein transport; F:ion binding; C:Golgi apparatus
g9981.t1	MER0137943	subfamily M12A unassigned peptidases (Drosophila mojavensis)	181	20	2.89e-39	54.03	ADP-ribosylation factor	181	20	8.35e-111	85.17%	5	P:vesicle-mediated transport; P:protein transport; F:ion binding; C:Golgi apparatus; C:plasma membrane
g7138.t1	MER0137943	subfamily M12A unassigned peptidases (Drosophila mojavensis)	181	20	3.31e-39	54	ADP-ribosylation factor	181	20	3.87e-111	85.17%	5	P:vesicle-mediated transport; P:protein transport; F:ion binding; C:Golgi apparatus; C:plasma membrane
g3443.t1	MER0137943	subfamily M12A unassigned peptidases (Drosophila mojavensis)	182	20	5.46e-40	53.57	ARF/SAR superfamily	182	20	4.34e-113	85.72%	5	P:vesicle-mediated transport; P:protein transport; F:ion binding; C:Golgi apparatus; C:plasma membrane
g10723.t1	MER0137943	subfamily M12A unassigned peptidases (Drosophila mojavensis)	182	13	3.32e-39	56.13	ADP-ribosylation factor	182	20	3.25e-124	86.33%	4	P:vesicle-mediated transport; C:cytoplasm; P:protein transport; F:ion binding
g10707.t1	MER0137943	subfamily M12A unassigned peptidases (Drosophila mojavensis)	182	20	1.94e-40	53.73	ADP-ribosylation factor	182	20	2.05e-124	86.89%	4	P:vesicle-mediated transport; C:cytoplasm; P:protein transport; F:ion binding
g384.t1	MER0137943	subfamily M12A unassigned peptidases (Drosophila mojavensis)	182	20	3.36e-39	53.94	ARF/SAR superfamily	182	20	5.3e-125	86.36%	5	P:vesicle-mediated transport; P:protein transport; F:ion binding; C:Golgi apparatus; C:plasma membrane
g7984.t1	MER0137943	subfamily M12A unassigned peptidases (Drosophila mojavensis)	182	20	4.06e-39	53.94	ARF/SAR superfamily	182	20	2.18e-125	86.39%	4	P:vesicle-mediated transport; P:protein transport; F:ion binding; C:Golgi apparatus
g4442.t1	MER0141327	family C44 unassigned peptidases (Drosophila persimilis)	362	2	2.39e-17	55.76	radial spoke head protein 3 homolog	362	20	1.86e-119	57.0%	NA	-
g10208.t1	MER0141327	family C44 unassigned peptidases (Drosophila persimilis)	363	2	2.74e-30	58.85	radial spoke head protein 3 homolog	363	20	4.29e-128	62.52%	1	C:cilium
g9508.t1	MER0142945	family C39 unassigned peptidases (Cyanothece sp. CCY0110)	320	20	1.47e-66	61.88	ABC transporter family protein	320	20	8.59e-134	77.32%	4	F:ATPase activity; F:transmembrane transporter activity; F:ion binding; C:plasma membrane
g3351.t1	MER0142945	family C39 unassigned peptidases (Cyanothece sp. CCY0110)	287	20	2.34e-68	65.36	ABC transporter family protein	287	20	1.59e-126	80.6%	4	F:ATPase activity; F:transmembrane transporter activity; F:ion binding; C:plasma membrane
g6762.t1	MER0143947	subfamily M67A unassigned peptidases (Trichomonas vaginalis)	293	20	3.35e-52	51.78	Mov34/MPN/PAD-1 family protein	293	20	1.42e-85	51.01%	3	C:nucleus; C:protein-containing complex; F:peptidase activity
g1717.t1	MER0145658	family I43 unassigned peptidase inhibitors (Ciona savignyi)	310	20	8.4e-34	52.84	calcium/calmodulin-dependent protein kinase type 1D-like	310	20	2.8e-93	58.04%	3	F:ion binding; P:cellular protein modification process; F:kinase activity
g6283.t1	MER0145666	family I43 unassigned peptidase inhibitors (Ciona savignyi)	216	20	1.08e-24	53.07	CAMK family protein kinase	216	20	5.12e-61	57.34%	5	F:ion binding; P:cellular protein modification process; C:organelle; F:kinase activity; C:intracellular
g7083.t1	MER0147588	family M13 unassigned peptidases (Ursus maritimus)	215	20	8.79e-13	53.34	Menaquinone biosynthesis methyltransferase	215	20	8.11e-46	57.36%	1	F:methyltransferase activity
g2744.t1	MER0147803	subfamily S26B unassigned peptidases (Litomosoides sigmodontis)	194	13	5.39e-20	51.9	DNA-directed RNA polymerase II subunit rpb7	194	20	2.46e-51	54.16%	3	F:nucleotidyltransferase activity; P:cellular nitrogen compound metabolic process; P:biosynthetic process
g2753.t1	MER0151705	family S9 unassigned peptidases (Bacillus cereus)	153	20	5.07e-14	55.82	prolyl oligopeptidase family serine peptidase	153	20	2.35e-27	61.13%	2	C:extracellular region; F:hydrolase activity
g10411.t1	MER0152992	Clan CA >> Subclan (none) >> Family C2 >> Subfamily A >calpain ({Plasmodium}-type) (Taenia solium)	271	6	7.39e-37	50.85	Phosphatidylinositol transfer protein	271	20	4.08e-144	62.3%	3	C:Golgi apparatus; P:transport; F:molecular_function
g8083.t1	MER0156220	family M13 unassigned peptidases (Dipodomys ordii)	227	20	3.21e-17	59.16	Phosphoethanolamine N-methyltransferase-related protein	227	20	4.12e-48	60.19%	1	F:methyltransferase activity
g5677.t1	MER0156549	family S9 unassigned peptidases (Dipodomys ordii)	481	20	7.5e-86	50.09	F-box-like/WD repeat-containing protein TBL1X	481	20	0.0	59.29%	7	P:chromosome organization; P:cellular protein modification process; C:protein-containing complex; P:cellular nitrogen compound metabolic process; P:biosynthetic process; F:molecular_function; C:nucleoplasm
g3479.t1	MER0159895	family M1 unassigned peptidases (Talaromyces marneffei)	349	20	7.75e-24	60.09	ras-related protein RHN1	349	20	1.37E-62	64.82%	4	P:signal transduction; F:GTPase activity; P:protein transport; F:ion binding
g1846.t1	MER0159895	family M1 unassigned peptidases (Talaromyces marneffei)	184	20	1.09e-13	52.43	ras-related protein Rab7	184	20	1.1e-26	54.66%	5	P:signal transduction; F:GTPase activity; F:ion binding; C:cellular_component; P:transport
g8003.t1	MER0159895	family M1 unassigned peptidases (Talaromyces marneffei)	157	20	5.08e-17	58.49	Ras-related protein Rab-8A	157	20	2.75e-28	63.68%	4	F:GTPase activity; F:ion binding; C:cellular_component; P:transport
g8758.t1	MER0159895	family M1 unassigned peptidases (Talaromyces marneffei)	208	20	5.63e-20	52.25	small GTP-binding protein	208	20	3.05e-33	56.33%	5	P:vesicle-mediated transport; P:signal transduction; C:cytoplasm; F:GTPase activity; F:ion binding
g6827.t1	MER0159895	family M1 unassigned peptidases (Talaromyces marneffei)	210	20	4.28e-27	57.41	Ras-related protein Rab-8A	210	20	2.04e-36	61.49%	3	F:GTPase activity; P:protein transport; F:ion binding
g1766.t1	MER0159895	family M1 unassigned peptidases (Talaromyces marneffei)	207	20	1.98e-26	60.53	ras-related protein Rab-11B-like	207	20	1.56e-48	62.25%	4	F:GTPase activity; P:protein transport; F:ion binding; C:cellular_component
g8357.t1	MER0159895	family M1 unassigned peptidases (Talaromyces marneffei)	205	20	5.23e-20	58.94	small GTP-binding protein	205	20	3.51e-51	62.43%	3	F:GTPase activity; F:ion binding; C:cytoplasmic vesicle
g3922.t1	MER0159895	family M1 unassigned peptidases (Talaromyces marneffei)	203	20	1.83e-15	53.88	small GTP-binding protein	203	20	2.02e-61	65.88%	6	P:vesicle-mediated transport; P:signal transduction; F:GTPase activity; P:protein transport; F:ion binding; C:Golgi apparatus
g6451.t1	MER0159895	family M1 unassigned peptidases (Talaromyces marneffei)	202	20	3.66e-43	71.08	Rab GTPase	202	20	1.41e-61	71.29%	10	P:membrane organization; C:endosome; P:vesicle-mediated transport; P:signal transduction; F:GTPase activity; P:autophagy; P:protein transport; F:ion binding; C:Golgi apparatus; C:plasma membrane
g7276.t1	MER0159895	family M1 unassigned peptidases (Talaromyces marneffei)	199	20	4.85e-17	57.5	small GTP-binding protein	199	20	7.53e-67	66.21%	6	P:vesicle-mediated transport; P:signal transduction; F:GTPase activity; P:protein transport; F:ion binding; C:Golgi apparatus
g7807.t1	MER0162117	Clan ID >> Subclan (none) >> Family I4 >> Subfamily (none) > serpin B1 (Myotis lucifugus)	372	20	2.02e-43	52.04	leukocyte elastase inhibitor-like	372	20	2.35e-42	51.88%	1	C:extracellular space
g361.t1	MER0162872	Clan PD >> Subclan PD(N) >> Family N10 >> Subfamily (none) > intein-containing DNA-dependent DNA polymerase precursor (Methanopyrus kandleri)	353	19	8.08e-18	51.93	replication factor C subunit 3	353	20	1.33e-169	63.76%	6	F:ATPase activity; C:nucleus; F:DNA binding; C:protein-containing complex; P:biosynthetic process; C:chromosome
g127.t1	MER0163441	family C44 unassigned peptidases (Trichomonas vaginalis)	603	20	0.0	53.49	Glutamine--fructose-6-phosphate aminotransferase [isomerizing] 2	603	20	0.0	55.81%	2	P:biosynthetic process; F:molecular_function
g9830.t1	MER0168423	Clan CD >> Subclan (none) >> Family C14 >> Subfamily A > caspase DAMM ({Drosophila} sp.) (Drosophila pseudoobscura)	2762	3	0.0	50.47	P-loop containing nucleoside triphosphate hydrolase protein	2762	20	0.0	59.72%	6	F:ATPase activity; C:nucleus; P:ribonucleoprotein complex assembly; F:ion binding; P:ribosome biogenesis; P:cellular nitrogen compound metabolic process
g7292.t1	MER0168423	Clan CD >> Subclan (none) >> Family C14 >> Subfamily A > caspase DAMM ({Drosophila} sp.) (Drosophila pseudoobscura)	1147	20	1.24e-16	56.52	Dynein heavy chain, cytoplasmic	1147	20	0.0	52.16%	4	F:ATPase activity; F:ion binding; P:cellular protein modification process; F:kinase activity
g7306.t1	MER0169210	subfamily A1A unassigned peptidases (Tetrahymena thermophila)	113	3	3.42e-18	54.85	N-alpha-acetyltransferase 30	113	20	5.26e-45	65.7%	5	F:transferase activity, transferring acyl groups; C:cytoplasm; P:cellular protein modification process; C:protein-containing complex; P:protein maturation
g2532.t1	MER0169233	subfamily C14B unassigned peptidases (Trichomonas vaginalis)	250	15	2.19e-54	54.64	Clan CD, family C14, metacaspase-like cysteine peptidase	250	20	5.81e-109	61.23%	NA	-
g4124.t1	MER0169233	subfamily C14B unassigned peptidases (Trichomonas vaginalis)	249	20	2.75e-91	58.15	Clan CD, family C14, metacaspase-like cysteine peptidase	249	20	4.7e-129	71.6%	NA	-
g2118.t1	MER0169372	Clan PB >> Subclan (none) >> Family P2 >> Subfamily A > G protein-coupled receptor 112 (Branchiostoma floridae)	156	2	2.65e-20	66.13	Retinal rod rhodopsin-sensitive cGMP 3',5'-cyclic phosphodiesterase subunit delta	156	20	9.67e-78	70.02%	4	C:cytoplasm; C:organelle; P:nervous system process; F:molecular_function
g10564.t1	MER0169372	Clan PB >> Subclan (none) >> Family P2 >> Subfamily A > G protein-coupled receptor 112 (Branchiostoma floridae)	156	2	4.83e-20	65.32	Retinal rod rhodopsin-sensitive cGMP 3',5'-cyclic phosphodiesterase subunit delta	156	20	1.33e-77	69.67%	4	C:cytoplasm; C:organelle; P:nervous system process; F:molecular_function
g9158.t1	MER0171115	Clan PA >> Subclan PA(S) >> Family S1 >> Subfamily A > CG4914 protein ({Drosophila melanogaster}) (Nasonia vitripennis)	81	3	1.65e-29	79.84	histone H3-1	81	20	6.1e-45	91.11%	4	C:nucleus; F:DNA binding; C:protein-containing complex; C:chromosome
g4551.t1	MER0171329	family I63 unassigned peptidase inhibitors (Tetrahymena thermophila)	625	20	1.86e-161	56.72	probable ATP-dependent RNA helicase DHX35	625	20	0.0	66.75%	6	F:RNA binding; F:ion binding; F:helicase activity; P:cellular nitrogen compound metabolic process; P:biosynthetic process; C:nucleolus
g5220.t1	MER0173359	family I32 unassigned peptidase inhibitors (Pediculus humanus)	331	20	9.42e-32	50.39	CAMK family protein kinase	331	20	4.18e-104	65.07%	6	C:cytoplasm; P:signal transduction; F:ion binding; P:cellular protein modification process; F:kinase activity; P:response to stress
g10373.t1	MER0177590	subfamily M67A unassigned peptidases (Taeniopygia guttata)	197	20	3.26e-12	51.03	ankyrin repeat protein	197	20	1.22e-52	56.59%	1	F:molecular_function
g9971.t1	MER0178786	family N10 unassigned peptide lyases (Thermococcus sibiricus)	497	18	1.15e-133	64.15	RtcB family protein	497	20	0.0	73.79%	5	C:nucleus; F:ion binding; P:tRNA metabolic process; C:protein-containing complex; F:ligase activity
g3373.t1	MER0178786	family N10 unassigned peptide lyases (Thermococcus sibiricus)	495	18	5.35e-132	63.39	RtcB family protein	495	20	0.0	73.86%	5	C:nucleus; F:ion binding; P:tRNA metabolic process; C:protein-containing complex; F:ligase activity
g6913.t1	MER0179553	Clan MH >> Subclan (none) >> Family M28 >> Subfamily X > At1g67420 ({Arabidopsis thaliana}) (Ricinus communis)	161	1	1.4e-21	61.87	ribosomal protein L22	161	20	1.94e-76	68.55%	5	F:structural constituent of ribosome; C:cytosol; C:protein-containing complex; C:ribosome; P:translation
g6037.t1	MER0179553	Clan MH >> Subclan (none) >> Family M28 >> Subfamily X > At1g67420 ({Arabidopsis thaliana}) (Ricinus communis)	161	1	6.05e-22	62.59	ribosomal protein L22	161	20	1.23e-76	68.04%	5	F:structural constituent of ribosome; C:cytosol; C:protein-containing complex; C:ribosome; P:translation
g6984.t1	MER0179553	Clan MH >> Subclan (none) >> Family M28 >> Subfamily X > At1g67420 ({Arabidopsis thaliana}) (Ricinus communis)	161	1	1.41e-22	62.59	ribosomal protein L22	161	20	4.05e-77	68.15%	5	F:structural constituent of ribosome; C:cytosol; C:protein-containing complex; C:ribosome; P:translation
g4489.t1	MER0179553	Clan MH >> Subclan (none) >> Family M28 >> Subfamily X > At1g67420 ({Arabidopsis thaliana}) (Ricinus communis)	161	1	3.66e-21	61.87	ribosomal protein L22	161	20	1.82e-77	69.23%	5	F:structural constituent of ribosome; C:cytosol; C:protein-containing complex; C:ribosome; P:translation
g2436.t1	MER0179553	Clan MH >> Subclan (none) >> Family M28 >> Subfamily X > At1g67420 ({Arabidopsis thaliana}) (Ricinus communis)	163	1	3.6e-22	64.03	ribosomal protein L22	163	20	1.45e-81	70.29%	5	F:structural constituent of ribosome; C:cytosol; C:protein-containing complex; C:ribosome; P:translation
g8598.t1	MER0179553	Clan MH >> Subclan (none) >> Family M28 >> Subfamily X > At1g67420 ({Arabidopsis thaliana}) (Ricinus communis)	162	1	2.1e-22	61.64	60S ribosomal protein L17	162	20	7.89e-82	70.06%	5	F:structural constituent of ribosome; C:cytosol; C:protein-containing complex; C:ribosome; P:translation
g3970.t1	MER0180123	family N11 unassigned peptide lyases (Synechococcus sp. PCC 7002)	298	6	6.83e-54	63.22	SDR family oxidoreductase	298	20	8.06e-164	76.01%	3	C:cytoplasm; F:lyase activity; F:ion binding
g10362.t1	MER0180244	family N11 unassigned peptide lyases (Coelomomyces stegomyiae)	1160	16	0.0	54.92	DNA-directed RNA polymerase II subunit RPB2	1160	20	0.0	67.9%	6	F:DNA binding; F:nucleotidyltransferase activity; C:protein-containing complex; P:cellular nitrogen compound metabolic process; P:biosynthetic process; C:nucleoplasm
g8438.t1	MER0181336	subfamily M67A unassigned peptidases (Trichomonas vaginalis)	277	20	1.93e-97	65.66	26S proteasome non-ATPase regulatory subunit 14	277	20	3.82e-131	67.13%	6	C:cytoplasm; P:catabolic process; P:cellular protein modification process; C:protein-containing complex; F:peptidase activity; C:organelle
g1849.t1	MER0181336	subfamily M67A unassigned peptidases (Trichomonas vaginalis)	301	20	1.3e-105	64.7	26S proteasome non-ATPase regulatory subunit 14	301	20	1.39e-144	66.88%	6	C:cytoplasm; P:catabolic process; P:cellular protein modification process; C:protein-containing complex; F:peptidase activity; C:organelle
g7281.t1	MER0181336	subfamily M67A unassigned peptidases (Trichomonas vaginalis)	276	20	1.02e-142	72.67	26S proteasome non-ATPase regulatory subunit 14	276	20	1.25e-158	73.13%	6	C:cytoplasm; P:catabolic process; P:cellular protein modification process; C:protein-containing complex; F:peptidase activity; C:organelle
g6645.t1	MER0181336	subfamily M67A unassigned peptidases (Trichomonas vaginalis)	302	20	5.3e-150	72.12	26S proteasome non-ATPase regulatory subunit 14	302	20	3.2e-172	73.38%	6	C:nucleus; P:catabolic process; P:cellular protein modification process; C:cytosol; C:protein-containing complex; F:peptidase activity
g11018.t1	MER0181461	family N10 unassigned peptide lyases (Methanothermococcus okinawensis)	384	6	1.23e-28	50.97	UDP-glucose/GDP-mannose dehydrogenase	384	20	0.0	66.21%	3	P:carbohydrate metabolic process; F:oxidoreductase activity; P:biosynthetic process
g10232.t1	MER0181677	family N10 unassigned peptide lyases (Methanococcus aeolicus)	452	6	1.77e-41	53.29	UDP-glucose 6-dehydrogenase	452	20	0.0	76.13%	5	C:nucleus; P:carbohydrate metabolic process; F:oxidoreductase activity; C:cytosol; P:biosynthetic process
g115.t1	MER0181932	family N10 unassigned peptide lyases (Archaeoglobus profundus)	706	17	1.39e-108	55.24	eukaryotic translation initiation factor 5B	706	20	0.0	71.26%	3	F:GTPase activity; F:ion binding; F:translation factor activity, RNA binding
g11044.t1	MER0183061	family N10 unassigned peptide lyases (Methanothermobacter thermautotrophicus)	362	20	2.82e-63	50.82	ribonucleoside-diphosphate reductase, adenosylcobalamin-dependent	362	20	0.0	76.94%	4	F:oxidoreductase activity; F:ion binding; P:biosynthetic process; P:DNA metabolic process
g562.t1	MER0185148	family C4 unassigned peptidases ()	184	3	1.69e-39	61.1	Inosine triphosphate pyrophosphatase	184	20	4.6e-73	68.44%	4	P:small molecule metabolic process; P:nucleobase-containing compound catabolic process; P:biosynthetic process; F:molecular_function
g9352.t1	MER0187099	family N10 unassigned peptide lyases ()	591	20	2.22e-72	54.51	ribonucleoside-diphosphate reductase, adenosylcobalamin-dependent	591	20	0.0	74.71%	3	F:oxidoreductase activity; F:ion binding; P:biosynthetic process
g10606.t1	MER0187099	family N10 unassigned peptide lyases ()	591	20	8.83e-72	55.27	ribonucleoside-diphosphate reductase, adenosylcobalamin-dependent	591	20	0.0	74.73%	3	F:oxidoreductase activity; F:ion binding; P:biosynthetic process
g11045.t1	MER0187099	family N10 unassigned peptide lyases ()	218	20	3.94e-45	56.7	ribonucleoside-diphosphate reductase, adenosylcobalamin-dependent	218	20	4.58e-116	74.22%	3	F:oxidoreductase activity; F:ion binding; P:biosynthetic process
g10138.t1	MER0188877	family M13 unassigned peptidases (Tupaia chinensis)	837	3	1.55e-173	53.87	26S proteasome non-ATPase regulatory subunit 2	837	20	0.0	61.23%	6	C:nucleus; P:catabolic process; C:cytosol; C:protein-containing complex; F:peptidase activity; F:enzyme regulator activity
g9650.t1	MER0188877	family M13 unassigned peptidases (Tupaia chinensis)	838	3	0.0	54.38	26S proteasome non-ATPase regulatory subunit 2	838	20	0.0	61.67%	6	C:nucleus; P:catabolic process; C:cytosol; C:protein-containing complex; F:peptidase activity; F:enzyme regulator activity
g5985.t1	MER0188911	subfamily M16C unassigned peptidases (Uncinocarpus reesii)	444	8	0.0	53.4	Eukaryotic translation initiation factor 2 subunit gamma	444	20	0.0	79.77%	6	F:GTPase activity; P:ribonucleoprotein complex assembly; F:ion binding; C:cytosol; C:protein-containing complex; F:translation factor activity, RNA binding
g10845.t1	MER0191730	subfamily S8A unassigned peptidases (Talaromyces stipitatus)	194	20	4.04e-11	50.14	ankyrin domain protein	194	20	5.64e-73	61.87%	1	F:molecular_function
g10176.t1	MER0191730	subfamily S8A unassigned peptidases (Talaromyces stipitatus)	194	20	5.56e-12	52.95	ankyrin domain protein	194	20	1.2e-80	63.72%	1	F:molecular_function
g7252.t1	MER0196522	subfamily S1B unassigned peptidases (Pirellula staleyi)	235	3	5.28e-16	50.14	secreted nuclease	235	20	4.67e-83	61.62%	1	F:nuclease activity
g8944.t1	MER0208820	family S9 unassigned peptidases (Coprococcus eutactus)	260	1	5.71e-14	51.09	class I SAM-dependent methyltransferase	260	20	1.69e-66	61.75%	4	P:small molecule metabolic process; P:secondary metabolic process; F:methyltransferase activity; P:biosynthetic process
g1164.t1	MER0209138	family S9 unassigned peptidases (Victivallis vadensis)	538	2	1.69e-71	50.98	cellulase family glycosylhydrolase	538	20	7.48e-97	54.17%	2	P:carbohydrate metabolic process; F:hydrolase activity, acting on glycosyl bonds
g7975.t1	MER0209472	Clan SC >> Subclan (none) >> Family S33 >> Subfamily (none) > Williams-Beuren syndrome critical region protein 21 epoxide hydrolase (Monodelphis domestica)	420	1	2.55e-11	51.83	ribosomal protein	420	20	0.0	74.23%	5	F:structural constituent of ribosome; C:cytosol; C:protein-containing complex; C:ribosome; P:translation
g10714.t1	MER0209472	Clan SC >> Subclan (none) >> Family S33 >> Subfamily (none) > Williams-Beuren syndrome critical region protein 21 epoxide hydrolase (Monodelphis domestica)	420	1	2.67e-11	51.83	ribosomal protein	420	20	0.0	74.14%	5	F:structural constituent of ribosome; C:cytosol; C:protein-containing complex; C:ribosome; P:translation
g2988.t1	MER0210257	family S33 unassigned peptidases (Polysphondylium pallidum)	468	1	2.06e-81	53.64	pyruvate kinase	468	20	0.0	71.51%	6	P:small molecule metabolic process; P:carbohydrate metabolic process; P:generation of precursor metabolites and energy; P:catabolic process; F:ion binding; P:cellular nitrogen compound metabolic process
g9235.t1	MER0214432	family S33 unassigned peptidases (Neurospora crassa)	387	2	1.58e-48	51.51	glycylpeptide N-tetradecanoyltransferase 1-like	387	20	7.92e-156	54.39%	4	F:transferase activity, transferring acyl groups; C:cytoplasm; P:cellular protein modification process; P:biosynthetic process
g6259.t1	MER0217143	subfamily S1C unassigned peptidases (Perkinsus marinus)	548	2	5.33e-40	50.55	NOL1/NOP2/sun family protein	548	20	8.38e-173	56.92%	1	F:methyltransferase activity
g3237.t1	MER0217143	subfamily S1C unassigned peptidases (Perkinsus marinus)	601	2	4.53e-37	50.79	NOL1/NOP2/sun family protein	601	20	0.0	54.89%	2	P:biological_process; F:methyltransferase activity
g4940.t1	MER0217143	subfamily S1C unassigned peptidases (Perkinsus marinus)	592	2	4.95e-39	54.11	NOL1/NOP2/sun family protein	592	20	0.0	54.92%	3	F:RNA binding; P:tRNA metabolic process; F:methyltransferase activity
g3478.t1	MER0219908	subfamily A22B unassigned peptidases (Trichomonas vaginalis)	126	20	3.44e-12	55.9	signal peptide peptidase family protein	126	20	3.14e-21	56.58%	2	F:peptidase activity; C:cellular_component
g3695.t1	MER0223809	Clan PD >> Subclan PD(N) >> Family N9 >> Subfamily (none) > intein-containing V-type proton ATPase catalytic subunit A (Schizosaccharomyces japonicus)	544	20	5.78e-137	73.36	V-type proton ATPase catalytic subunit A	544	20	0.0	76.85%	8	F:transmembrane transporter activity; P:homeostatic process; F:ion binding; C:protein-containing complex; F:peptidase activity; C:vacuole; C:plasma membrane; P:response to stress
g10954.t1	MER0223809	Clan PD >> Subclan PD(N) >> Family N9 >> Subfamily (none) > intein-containing V-type proton ATPase catalytic subunit A (Schizosaccharomyces japonicus)	613	20	1.74e-136	74.78	V-type proton ATPase catalytic subunit A	613	20	0.0	80.83%	7	F:transmembrane transporter activity; P:homeostatic process; F:ion binding; C:cytoplasmic vesicle; C:protein-containing complex; C:vacuole; C:plasma membrane
g576.t1	MER0223809	Clan PD >> Subclan PD(N) >> Family N9 >> Subfamily (none) > intein-containing V-type proton ATPase catalytic subunit A (Schizosaccharomyces japonicus)	613	20	2.04e-136	74.78	V-type proton ATPase catalytic subunit A	613	20	0.0	80.95%	6	F:transmembrane transporter activity; P:homeostatic process; F:ion binding; C:protein-containing complex; C:vacuole; C:plasma membrane
g1820.t1	MER0223809	Clan PD >> Subclan PD(N) >> Family N9 >> Subfamily (none) > intein-containing V-type proton ATPase catalytic subunit A (Schizosaccharomyces japonicus)	103	20	6.58e-13	55.28	V-type proton ATPase catalytic subunit A	103	20	2.04e-47	66.13%	7	F:transmembrane transporter activity; P:homeostatic process; F:ion binding; C:cytoplasmic vesicle; C:protein-containing complex; C:vacuole; C:plasma membrane
g1819.t1	MER0224015	Clan PD >> Subclan PD(N) >> Family N9 >> Subfamily (none) > intein-containing V-type proton ATPase catalytic subunit A (Vanderwaltozyma polyspora)	465	20	2.64e-112	76.88	V-type proton ATPase catalytic subunit A	465	20	0.0	84.06%	10	F:transmembrane transporter activity; F:ion binding; C:chromosome; C:vacuole; C:plasma membrane; C:nucleus; F:DNA binding; P:homeostatic process; F:nuclease activity; C:protein-containing complex
g397.t1	MER0225103	subfamily M12A unassigned peptidases (Amphimedon queenslandica)	618	16	2.22e-15	54.4	ARF GAP-like zinc finger-containing protein	618	20	0.0	52.03%	1	F:enzyme regulator activity
g7304.t1	MER0225103	subfamily M12A unassigned peptidases (Amphimedon queenslandica)	648	15	2.22e-19	56.05	ARF GAP-like zinc finger-containing protein	648	20	0.0	52.7%	1	F:enzyme regulator activity
g7483.t1	MER0225103	subfamily M12A unassigned peptidases (Amphimedon queenslandica)	389	14	9.04e-12	61.17	ARF GAP-like zinc finger-containing protein	389	20	1.92e-33	61.34%	1	F:enzyme regulator activity
g2644.t1	MER0225103	subfamily M12A unassigned peptidases (Amphimedon queenslandica)	438	14	4.8e-21	61.82	ARF GAP-like zinc finger-containing protein	438	20	1.89e-45	69.07%	1	F:enzyme regulator activity
g7163.t1	MER0225103	subfamily M12A unassigned peptidases (Amphimedon queenslandica)	187	14	4.54e-20	58.38	ARF GAP-like zinc finger-containing protein	187	20	2.8e-54	56.42%	2	C:cellular_component; F:enzyme regulator activity
g5576.t1	MER0225103	subfamily M12A unassigned peptidases (Amphimedon queenslandica)	438	14	1.45e-17	61.04	ARF GAP-like zinc finger-containing protein	438	20	1.23e-83	72.1%	2	F:ion binding; F:enzyme regulator activity
g7303.t1	MER0225103	subfamily M12A unassigned peptidases (Amphimedon queenslandica)	299	14	1.14e-20	53.88	ARF GAP-like zinc finger-containing protein	299	20	2.36e-85	53.68%	1	F:enzyme regulator activity
g10867.t1	MER0225175	subfamily S8B unassigned peptidases (Amphimedon queenslandica)	696	20	6.39e-95	54.84	ATP-dependent RNA helicase DDX54	696	20	0.0	54.21%	6	F:RNA binding; F:ion binding; P:ribosome biogenesis; F:helicase activity; P:cellular nitrogen compound metabolic process; C:nucleolus
g2659.t1	MER0226460	family T3 unassigned peptidases (Ectocarpus siliculosus)	1224	12	1.08e-17	59.17	Type III restriction enzyme, res subunit family protein	1224	20	1.66e-76	49.66%	4	P:embryo development; F:ion binding; P:cell differentiation; P:immune system process
g6095.t1	MER0226460	family T3 unassigned peptidases (Ectocarpus siliculosus)	417	20	8.62e-101	50.39	SNF2 family N-terminal domain containing protein	417	20	5.87e-143	68.87%	1	F:ion binding
g6504.t1	MER0226460	family T3 unassigned peptidases (Ectocarpus siliculosus)	1558	20	5.37e-130	50.93	F/Y-rich N-terminus family protein	1558	20	0.0	59.08%	2	C:nucleus; F:ion binding
g10779.t1	MER0226460	family T3 unassigned peptidases (Ectocarpus siliculosus)	1779	20	4.18e-134	51.32	F/Y-rich N-terminus family protein	1779	20	0.0	63.43%	2	C:nucleus; F:ion binding
g8215.t1	MER0226460	family T3 unassigned peptidases (Ectocarpus siliculosus)	1095	20	1.97e-135	50.63	Type III restriction enzyme, res subunit family protein	1095	20	0.0	68.05%	13	F:ATPase activity; P:locomotion; P:cell morphogenesis; P:cellular component assembly; F:ion binding; P:developmental maturation; P:biosynthetic process; P:aging; P:growth; C:nucleus; P:cell differentiation; P:cellular nitrogen compound metabolic process; P:nervous system process
g6026.t1	MER0226460	family T3 unassigned peptidases (Ectocarpus siliculosus)	1332	20	7.2e-139	50.42	SNF2 family N-terminal domain containing protein	1332	20	0.0	63.53%	2	C:nucleus; F:ion binding
g9231.t1	MER0226573	family S10 unassigned peptidases (Meloidogyne incognita)	184	20	3.05e-34	51.55	Ras-like GTP-binding protein Rho1	184	20	1e-38	58.48%	5	P:cytoskeleton organization; P:signal transduction; F:GTPase activity; F:ion binding; C:intracellular
g9233.t1	MER0226573	family S10 unassigned peptidases (Meloidogyne incognita)	184	20	3.05e-34	51.55	Ras-like GTP-binding protein Rho1	184	20	1e-38	58.48%	5	P:cytoskeleton organization; P:signal transduction; F:GTPase activity; F:ion binding; C:intracellular
g3871.t1	MER0226573	family S10 unassigned peptidases (Meloidogyne incognita)	180	20	1.97e-33	51.68	GTP-binding protein rhoA	180	20	9e-46	61.76%	5	P:cell motility; P:cytoskeleton organization; F:GTPase activity; F:ion binding; C:intracellular
g7956.t1	MER0226573	family S10 unassigned peptidases (Meloidogyne incognita)	180	20	2.16e-31	52.59	probable GTPase Rho1	180	20	1.56e-101	64.39%	11	P:cytoskeleton organization; P:signal transduction; P:cell morphogenesis; P:cellular component assembly; F:ion binding; C:organelle; C:plasma membrane; P:cell motility; C:cytoplasm; F:GTPase activity; F:enzyme binding
g3399.t1	MER0226573	family S10 unassigned peptidases (Meloidogyne incognita)	634	20	5.72e-22	54.35	Rho GTPase	634	20	6.11e-35	59.81%	9	P:cytoskeleton organization; P:protein-containing complex assembly; P:signal transduction; F:ion binding; P:reproduction; P:cell motility; P:vesicle-mediated transport; F:GTPase activity; C:cytoplasmic vesicle
g2001.t1	MER0226573	family S10 unassigned peptidases (Meloidogyne incognita)	188	20	1.37e-53	57.03	Cdc42 homolog	188	20	4.63e-85	74.75%	12	P:membrane organization; P:cytoskeleton organization; P:locomotion; P:signal transduction; P:cell morphogenesis; F:ion binding; C:plasma membrane; P:vesicle-mediated transport; C:cytoplasm; F:GTPase activity; P:cell differentiation; F:enzyme binding
g5495.t1	MER0232969	subfamily M14D unassigned peptidases (Trichomonas vaginalis)	584	20	0.0	53.06	Clan MC, family M14, Zinc carboxypeptidase-like metallopeptidase	584	20	0.0	56.83%	2	F:ion binding; F:peptidase activity
g8760.t1	MER0234131	subfamily M14B unassigned peptidases (Tetrahymena thermophila)	291	1	2.89e-24	51.28	Vacuolar protein sorting-associated protein 26	291	20	3.4e-98	57.04%	4	C:endosome; P:vesicle-mediated transport; P:protein transport; C:protein-containing complex
g4887.t1	MER0234131	subfamily M14B unassigned peptidases (Tetrahymena thermophila)	291	1	3.03e-25	51.65	Vacuolar protein sorting-associated protein 26	291	20	6.76e-102	56.95%	4	C:endosome; P:vesicle-mediated transport; P:protein transport; C:protein-containing complex
g9065.t1	MER0239278	family C19 unassigned peptidases (Ostreococcus tauri)	966	4	3.23e-84	57.82	enolase family protein	966	20	0.0	80.85%	11	P:generation of precursor metabolites and energy; P:catabolic process; F:ion binding; F:lyase activity; P:symbiotic process; P:small molecule metabolic process; P:carbohydrate metabolic process; C:cytosol; C:protein-containing complex; P:protein maturation; P:cellular nitrogen compound metabolic process
g7755.t1	MER0239278	family C19 unassigned peptidases (Ostreococcus tauri)	485	4	1.73e-90	57.83	enolase family protein	485	20	0.0	80.76%	11	P:generation of precursor metabolites and energy; P:catabolic process; F:ion binding; F:lyase activity; P:symbiotic process; P:small molecule metabolic process; P:carbohydrate metabolic process; C:cytosol; C:protein-containing complex; P:protein maturation; P:cellular nitrogen compound metabolic process
g141.t1	MER0239278	family C19 unassigned peptidases (Ostreococcus tauri)	483	4	3.18e-102	60.23	enolase family protein	483	20	0.0	83.09%	11	P:generation of precursor metabolites and energy; P:catabolic process; F:ion binding; F:lyase activity; P:symbiotic process; P:small molecule metabolic process; P:carbohydrate metabolic process; C:cytosol; C:protein-containing complex; P:protein maturation; P:cellular nitrogen compound metabolic process
g10487.t1	MER0239278	family C19 unassigned peptidases (Ostreococcus tauri)	468	4	2.01e-104	60.26	enolase family protein	468	20	0.0	87.85%	11	P:generation of precursor metabolites and energy; P:catabolic process; F:ion binding; F:lyase activity; P:symbiotic process; P:small molecule metabolic process; P:carbohydrate metabolic process; C:cytosol; C:protein-containing complex; P:protein maturation; P:cellular nitrogen compound metabolic process
g6559.t1	MER0239278	family C19 unassigned peptidases (Ostreococcus tauri)	483	4	4.51e-104	60.87	enolase family protein	483	20	0.0	83.57%	11	P:generation of precursor metabolites and energy; P:catabolic process; F:ion binding; F:lyase activity; P:symbiotic process; P:small molecule metabolic process; P:carbohydrate metabolic process; C:cytosol; C:protein-containing complex; P:protein maturation; P:cellular nitrogen compound metabolic process
g388.t1	MER0239278	family C19 unassigned peptidases (Ostreococcus tauri)	483	4	4.75e-106	60.99	enolase family protein	483	20	0.0	83.68%	11	P:generation of precursor metabolites and energy; P:catabolic process; F:ion binding; F:lyase activity; P:symbiotic process; P:small molecule metabolic process; P:carbohydrate metabolic process; C:cytosol; C:protein-containing complex; P:protein maturation; P:cellular nitrogen compound metabolic process
g10508.t1	MER0241250	family I8 unassigned peptidase inhibitors (Ciona intestinalis)	291	3	6.82e-22	54.54	syntaxin-2 isoform X1	291	20	3.5e-99	53.91%	8	P:membrane organization; P:vesicle-mediated transport; C:cytoplasm; P:cellular component assembly; P:protein transport; C:protein-containing complex; F:molecular_function; C:plasma membrane
g5662.t1	MER0242291	Clan CD >> Subclan (none) >> Family C13 >> Subfamily (none) > legumain (plant beta form) (Vitis vinifera)	462	2	6.02e-17	58.47	NADP-dependent phosphogluconate dehydrogenase	462	20	0.0	70.97%	6	P:small molecule metabolic process; P:carbohydrate metabolic process; P:generation of precursor metabolites and energy; F:oxidoreductase activity; P:catabolic process; C:cytosol
g9733.t1	MER0242487	subfamily A28A unassigned peptidases (Trichomonas vaginalis)	242	20	6.63e-69	64.2	aspartic peptidase	242	20	2.93e-84	66.27%	1	F:peptidase activity
g2361.t1	MER0243341	family I2 unassigned peptidase inhibitors (Hippea maritima)	383	13	1.33e-10	54.49	Ubiquitin family protein	383	20	1.57e-46	60.96%	2	C:cellular_component; F:molecular_function
g6880.t1	MER0243341	family I2 unassigned peptidase inhibitors (Hippea maritima)	227	1	3.99e-13	52.15	S-layer homology domain-containing protein	227	20	2.28e-44	63.39%	1	F:molecular_function
g5785.t1	MER0243774	Clan SE >> Subclan (none) >> Family S13 >> Subfamily (none) > pscA g.p. ({Dictyostelium discoideum}) (Dictyostelium fasciculatum)	188	10	3.92e-14	53.09	Ras-related C3 botulinum toxin substrate 1	188	20	2.45e-20	56.06%	3	P:signal transduction; F:GTPase activity; F:ion binding
g6808.t1	MER0249116	family M13 unassigned peptidases (Myotis lucifugus)	273	20	1.1e-16	56.21	methyltransferase-like protein 13	273	20	5.02e-89	61.12%	1	F:molecular_function
g569.t1	MER0249116	family M13 unassigned peptidases (Myotis lucifugus)	196	20	1.65e-20	59.97	methyltransferase-like protein 13	196	20	5.11e-98	62.46%	3	F:methyltransferase activity; F:transferase activity; P:methylation
g5486.t1	MER0253731	subfamily S1C unassigned peptidases (Schistosoma mansoni)	327	3	1.88e-20	52.22	D-glycerate dehydrogenase	327	20	4.44e-91	65.09%	2	C:cytoplasm; F:oxidoreductase activity
g6171.t1	MER0256166	family I39 unassigned peptidase inhibitors (Otolemur garnettii)	948	20	7.7e-92	50.8	Superkiller viralicidic activity 2-like 2	948	20	0.0	60.95%	4	F:RNA binding; F:ion binding; P:nucleobase-containing compound catabolic process; F:helicase activity
g1864.t1	MER0256166	family I39 unassigned peptidase inhibitors (Otolemur garnettii)	813	20	2.43e-104	50.05	Helicase SKI2W	813	20	0.0	62.21%	2	F:ion binding; P:nucleobase-containing compound catabolic process
g6299.t1	MER0256166	family I39 unassigned peptidase inhibitors (Otolemur garnettii)	1067	20	2.09e-110	53.08	DEAD/DEAH box helicase family protein	1067	20	0.0	58.7%	6	F:RNA binding; C:cytoplasm; F:ion binding; P:nucleobase-containing compound catabolic process; F:helicase activity; C:protein-containing complex
g10441.t1	MER0256488	family M41 unassigned peptidases (Nomascus leucogenys)	450	6	0.0	73.43	beta tubulin	450	20	0.0	99.07%	7	C:cytoskeleton; P:cytoskeleton organization; C:cytoplasm; F:GTPase activity; F:ion binding; F:structural molecule activity; P:mitotic cell cycle
g40.t1	MER0256488	family M41 unassigned peptidases (Nomascus leucogenys)	450	6	0.0	73.43	beta tubulin	450	20	0.0	99.07%	7	C:cytoskeleton; P:cytoskeleton organization; C:cytoplasm; F:GTPase activity; F:ion binding; F:structural molecule activity; P:mitotic cell cycle
g6730.t1	MER0256488	family M41 unassigned peptidases (Nomascus leucogenys)	450	6	0.0	73.43	beta tubulin	450	20	0.0	99.07%	7	C:cytoskeleton; P:cytoskeleton organization; C:cytoplasm; F:GTPase activity; F:ion binding; F:structural molecule activity; P:mitotic cell cycle
g7020.t1	MER0256488	family M41 unassigned peptidases (Nomascus leucogenys)	450	6	0.0	73.43	beta tubulin	450	20	0.0	99.07%	7	C:cytoskeleton; P:cytoskeleton organization; C:cytoplasm; F:GTPase activity; F:ion binding; F:structural molecule activity; P:mitotic cell cycle
g9918.t1	MER0256488	family M41 unassigned peptidases (Nomascus leucogenys)	450	6	0.0	73.49	beta tubulin	450	20	0.0	99.03%	7	C:cytoskeleton; P:cytoskeleton organization; C:cytoplasm; F:GTPase activity; F:ion binding; F:structural molecule activity; P:mitotic cell cycle
g2196.t1	MER0256488	family M41 unassigned peptidases (Nomascus leucogenys)	446	6	0.0	73.51	beta tubulin	446	20	0.0	99.07%	7	C:cytoskeleton; P:cytoskeleton organization; C:cytoplasm; F:GTPase activity; F:ion binding; F:structural molecule activity; P:mitotic cell cycle
g11134.t1	MER0256529	Clan PB >> Subclan PB(T) >> Family T1 >> Subfamily A > proteasome subunit alpha 6 (Nomascus leucogenys)	106	20	1.35e-11	55.68	Ras family GTPase	106	20	1.54e-14	62.12%	4	P:signal transduction; F:GTPase activity; F:ion binding; C:cellular_component
g4949.t1	MER0256529	Clan PB >> Subclan PB(T) >> Family T1 >> Subfamily A > proteasome subunit alpha 6 (Nomascus leucogenys)	173	20	2.04e-13	50.84	ras-like protein 3	173	20	8.71e-32	57.87%	4	P:signal transduction; F:GTPase activity; F:ion binding; C:cellular_component
g4951.t1	MER0256529	Clan PB >> Subclan PB(T) >> Family T1 >> Subfamily A > proteasome subunit alpha 6 (Nomascus leucogenys)	170	20	4.18e-15	50.57	ras-like protein 3	170	20	1.32e-31	58.33%	4	P:signal transduction; F:GTPase activity; F:ion binding; C:cellular_component
g495.t1	MER0256529	Clan PB >> Subclan PB(T) >> Family T1 >> Subfamily A > proteasome subunit alpha 6 (Nomascus leucogenys)	171	20	2.82e-16	52.11	small GTP-binding protein	171	20	4.78e-24	56.84%	4	P:signal transduction; F:GTPase activity; F:ion binding; C:intracellular
g2478.t1	MER0256529	Clan PB >> Subclan PB(T) >> Family T1 >> Subfamily A > proteasome subunit alpha 6 (Nomascus leucogenys)	188	20	1.11e-22	59.55	ras-related protein Rap-1b isoform X1	188	20	2.51e-65	67.31%	4	P:signal transduction; F:GTPase activity; F:ion binding; C:cytoplasmic vesicle
g4855.t1	MER0256529	Clan PB >> Subclan PB(T) >> Family T1 >> Subfamily A > proteasome subunit alpha 6 (Nomascus leucogenys)	187	20	1.38e-25	56.66	ras-related protein Rap-1b isoform X1	187	20	3.28e-80	67.28%	5	C:endosome; P:signal transduction; F:GTPase activity; P:protein transport; F:ion binding
g929.t1	MER0256610	Clan MF >> Subclan (none) >> Family M17 >> Subfamily (none) > leucine aminopeptidase 3 (Nomascus leucogenys)	189	20	2.77e-15	54.43	small GTP-binding protein	189	20	1.07e-40	59.34%	4	P:signal transduction; F:GTPase activity; P:protein transport; F:ion binding
g1317.t1	MER0256610	Clan MF >> Subclan (none) >> Family M17 >> Subfamily (none) > leucine aminopeptidase 3 (Nomascus leucogenys)	201	20	6.51e-22	56.46	small GTP-binding protein	201	20	1.7e-88	61.67%	5	C:cell; P:signal transduction; F:GTPase activity; P:protein transport; F:ion binding
g214.t1	MER0256872	subfamily M12B unassigned peptidases (Nomascus leucogenys)	780	2	3.64e-35	60.63	Hsp90 protein	780	20	0.0	67.41%	4	F:ion binding; C:endoplasmic reticulum; F:unfolded protein binding; P:protein folding
g2818.t1	MER0256872	subfamily M12B unassigned peptidases (Nomascus leucogenys)	776	2	1.67e-35	62.19	Hsp90 protein	776	20	0.0	66.36%	6	P:catabolic process; F:ion binding; C:endoplasmic reticulum; F:unfolded protein binding; P:protein folding; P:response to stress
g9986.t1	MER0256872	subfamily M12B unassigned peptidases (Nomascus leucogenys)	712	2	2.3e-68	63.4	heat shock protein 83	712	20	0.0	82.1%	7	F:ion binding; C:cytosol; C:protein-containing complex; F:unfolded protein binding; P:protein folding; C:plasma membrane; P:response to stress
g10319.t1	MER0256872	subfamily M12B unassigned peptidases (Nomascus leucogenys)	712	2	8.84e-68	63.4	heat shock protein 83	712	20	0.0	81.94%	7	F:ion binding; C:cytosol; C:protein-containing complex; F:unfolded protein binding; P:protein folding; C:plasma membrane; P:response to stress
g9523.t1	MER0256872	subfamily M12B unassigned peptidases (Nomascus leucogenys)	162	2	5.37e-38	72.62	Heat shock protein 90-2	162	20	1.64e-93	90.19%	7	F:ion binding; C:cytosol; C:protein-containing complex; F:unfolded protein binding; P:protein folding; C:plasma membrane; P:response to stress
g10667.t1	MER0256872	subfamily M12B unassigned peptidases (Nomascus leucogenys)	360	2	3.25e-47	65.44	Hsp90 family protein	360	20	9.44e-168	80.7%	7	F:ion binding; C:cytosol; C:protein-containing complex; F:unfolded protein binding; P:protein folding; C:plasma membrane; P:response to stress
g6215.t1	MER0258275	family I4 unassigned peptidase inhibitors (Loxodonta africana)	141	7	1.64e-12	55.83	AP-4 complex subunit sigma	141	20	3.29e-79	73.12%	6	C:cell; P:vesicle-mediated transport; P:protein transport; C:Golgi apparatus; C:protein-containing complex; F:molecular_function
g3621.t1	MER0258275	family I4 unassigned peptidase inhibitors (Loxodonta africana)	141	7	9.89e-13	56.46	AP-4 complex subunit sigma	141	20	4.99e-80	73.46%	6	C:cell; P:vesicle-mediated transport; P:protein transport; C:Golgi apparatus; C:protein-containing complex; F:molecular_function
g556.t1	MER0258275	family I4 unassigned peptidase inhibitors (Loxodonta africana)	143	9	6.64e-32	66.06	AP-1 complex subunit sigma, putative	143	20	6.89e-67	71.46%	4	P:vesicle-mediated transport; P:protein transport; C:organelle; C:intracellular
g10899.t1	MER0258275	family I4 unassigned peptidase inhibitors (Loxodonta africana)	152	9	4.45e-34	67.11	AP-1 complex subunit sigma-1	152	20	9.5e-99	78.26%	5	C:cell; P:vesicle-mediated transport; P:protein transport; C:organelle; C:intracellular
g1822.t1	MER0258547	family C64 unassigned peptidases (Loxodonta africana)	219	20	4.57e-45	55.53	splicing factor 3B subunit 4	219	20	2.19e-88	70.28%	4	F:RNA binding; C:protein-containing complex; P:mRNA processing; C:nucleolus
g3709.t1	MER0258667	family I43 unassigned peptidase inhibitors (Loxodonta africana)	158	4	2.45e-34	60.73	40S ribosomal protein S2, putative	158	20	1.24e-91	79.0%	7	F:structural constituent of ribosome; P:ribonucleoprotein complex assembly; C:cytosol; P:ribosome biogenesis; C:protein-containing complex; C:ribosome; P:translation
g2062.t1	MER0258667	family I43 unassigned peptidase inhibitors (Loxodonta africana)	253	7	3.68e-55	57.1	40S ribosomal protein SA	253	20	2.57e-142	72.68%	7	F:structural constituent of ribosome; P:ribonucleoprotein complex assembly; C:cytosol; P:ribosome biogenesis; C:protein-containing complex; C:ribosome; P:translation
g1379.t1	MER0258667	family I43 unassigned peptidase inhibitors (Loxodonta africana)	253	7	8.92e-56	56.14	40S ribosomal protein SA	253	20	6.61e-141	72.86%	7	F:structural constituent of ribosome; P:ribonucleoprotein complex assembly; C:cytosol; P:ribosome biogenesis; C:protein-containing complex; C:ribosome; P:translation
g9230.t1	MER0258667	family I43 unassigned peptidase inhibitors (Loxodonta africana)	253	7	4.22e-56	55.99	ribosomal protein	253	20	2.82e-141	73.29%	7	F:structural constituent of ribosome; P:ribonucleoprotein complex assembly; C:cytosol; P:ribosome biogenesis; C:protein-containing complex; C:ribosome; P:translation
g1821.t1	MER0258667	family I43 unassigned peptidase inhibitors (Loxodonta africana)	253	7	2.12e-56	56.95	ribosomal protein	253	20	1.38e-141	72.99%	7	F:structural constituent of ribosome; P:ribonucleoprotein complex assembly; C:cytosol; P:ribosome biogenesis; C:protein-containing complex; C:ribosome; P:translation
g4245.t1	MER0258667	family I43 unassigned peptidase inhibitors (Loxodonta africana)	253	7	2.1e-57	59.02	ribosomal protein	253	20	1.17e-141	73.45%	7	F:structural constituent of ribosome; P:ribonucleoprotein complex assembly; C:cytosol; P:ribosome biogenesis; C:protein-containing complex; C:ribosome; P:translation
g9541.t1	MER0259879	family S59 unassigned peptidases (Lama pacos)	219	20	2.51e-25	51.24	rac-like GTP-binding protein RAC2	219	20	2.71e-36	58.8%	2	F:GTPase activity; F:ion binding
g1769.t1	MER0259879	family S59 unassigned peptidases (Lama pacos)	238	20	6.53e-30	51.7	rac-like GTP-binding protein 5	238	20	1.41e-38	60.35%	4	P:biological_process; F:GTPase activity; F:ion binding; C:intracellular
g6773.t1	MER0259879	family S59 unassigned peptidases (Lama pacos)	182	20	4.19e-35	52.01	Ras-like GTP-binding protein RhoL	182	20	1.09e-96	66.89%	11	P:cytoskeleton organization; P:signal transduction; P:cell morphogenesis; P:cellular component assembly; F:ion binding; C:organelle; C:plasma membrane; P:cell motility; C:cytoplasm; F:GTPase activity; F:enzyme binding
g10279.t1	MER0259879	family S59 unassigned peptidases (Lama pacos)	180	20	4.28e-33	52.13	transforming protein RhoA-like	180	20	6.4e-104	65.37%	11	P:cytoskeleton organization; P:signal transduction; P:cell morphogenesis; P:cellular component assembly; F:ion binding; C:organelle; C:plasma membrane; P:cell motility; C:cytoplasm; F:GTPase activity; F:enzyme binding
g3979.t1	MER0259879	family S59 unassigned peptidases (Lama pacos)	183	20	4.43e-34	52.98	rho-related GTP-binding protein RhoA-D-like	183	20	4.35e-93	66.01%	11	P:cytoskeleton organization; P:signal transduction; P:cell morphogenesis; P:cellular component assembly; F:ion binding; C:organelle; C:plasma membrane; P:cell motility; C:cytoplasm; F:GTPase activity; F:enzyme binding
g1933.t1	MER0259879	family S59 unassigned peptidases (Lama pacos)	249	20	5.81e-34	53.07	ras-related C3 botulinum toxin substrate 3	249	20	7.55e-44	64.98%	5	P:cytoskeleton organization; C:cytoplasm; P:signal transduction; F:GTPase activity; F:ion binding
g9684.t1	MER0259879	family S59 unassigned peptidases (Lama pacos)	183	20	1.82e-34	53.19	rho-related GTP-binding protein RhoA-D-like	183	20	1.33e-93	65.89%	11	P:cytoskeleton organization; P:signal transduction; P:cell morphogenesis; P:cellular component assembly; F:ion binding; C:organelle; C:plasma membrane; P:cell motility; C:cytoplasm; F:GTPase activity; F:enzyme binding
g8486.t1	MER0259879	family S59 unassigned peptidases (Lama pacos)	199	20	3.64e-51	55.41	Ras-related C3 botulinum toxin substrate 1	199	20	5e-61	71.21%	3	P:signal transduction; F:GTPase activity; F:ion binding
g6325.t1	MER0259879	family S59 unassigned peptidases (Lama pacos)	186	20	8.42e-42	55.67	ras-like GTP-binding protein RhoL isoform X2	186	20	9.17e-72	68.69%	5	P:cytoskeleton organization; C:cytoplasm; P:signal transduction; F:GTPase activity; F:ion binding
g8838.t1	MER0259879	family S59 unassigned peptidases (Lama pacos)	162	10	1.59e-13	56.37	rho-related GTP-binding protein RhoG-like	162	20	9.27e-20	55.57%	8	P:cytoskeleton organization; P:protein-containing complex assembly; P:locomotion; C:cytoplasm; F:GTPase activity; F:ion binding; P:anatomical structure development; P:response to stress
g4353.t1	MER0259879	family S59 unassigned peptidases (Lama pacos)	184	20	5.86e-45	56.59	rho-related GTP-binding protein RhoG-like	184	20	3.68e-74	71.09%	3	P:signal transduction; F:GTPase activity; F:ion binding
g3802.t1	MER0259879	family S59 unassigned peptidases (Lama pacos)	189	20	2.45e-55	57.11	Cdc42 homolog	189	20	7.41e-82	73.64%	3	P:signal transduction; F:GTPase activity; F:ion binding
g5031.t1	MER0259879	family S59 unassigned peptidases (Lama pacos)	199	20	1.38e-57	57.34	ras-related C3 botulinum toxin substrate 2	199	20	1.63e-84	72.31%	15	P:membrane organization; P:cytoskeleton organization; P:signal transduction; P:cell morphogenesis; F:ion binding; P:immune system process; C:plasma membrane; P:growth; P:response to stress; P:cell motility; P:vesicle-mediated transport; C:cytoplasm; F:GTPase activity; P:cell differentiation; F:enzyme binding
g10772.t1	MER0259879	family S59 unassigned peptidases (Lama pacos)	199	20	2e-59	57.47	ras-related C3 botulinum toxin substrate 2	199	20	1.21e-82	73.08%	17	P:membrane organization; P:cytoskeleton organization; P:signal transduction; P:cell morphogenesis; P:cellular component assembly; F:ion binding; P:response to stress; P:immune system process; C:plasma membrane; P:growth; P:cell motility; P:vesicle-mediated transport; C:cytoplasm; F:GTPase activity; P:homeostatic process; P:cell differentiation; F:enzyme binding
g8150.t1	MER0259879	family S59 unassigned peptidases (Lama pacos)	181	20	9.27e-46	57.65	Rho GTPase	181	20	5.05e-75	69.61%	14	P:membrane organization; P:cytoskeleton organization; P:signal transduction; P:locomotion; P:cell morphogenesis; F:ion binding; P:response to stress; C:plasma membrane; P:mitotic cell cycle; P:cell division; P:vesicle-mediated transport; C:cytoplasm; F:GTPase activity; F:enzyme binding
g10801.t1	MER0259879	family S59 unassigned peptidases (Lama pacos)	199	20	1.73e-59	57.96	ras-related C3 botulinum toxin substrate 2	199	20	4.62e-83	72.27%	16	P:membrane organization; P:cytoskeleton organization; P:signal transduction; P:cell morphogenesis; P:cellular component assembly; F:ion binding; P:immune system process; P:response to stress; C:plasma membrane; P:cell motility; P:vesicle-mediated transport; C:cytoplasm; P:homeostatic process; F:GTPase activity; P:cell differentiation; F:enzyme binding
g9054.t1	MER0259879	family S59 unassigned peptidases (Lama pacos)	199	20	3.21e-65	59.38	Ras-related C3 botulinum toxin substrate 1	199	20	1.13e-119	79.31%	8	P:cytoskeleton organization; C:cytoplasm; P:signal transduction; P:cell morphogenesis; F:GTPase activity; F:ion binding; C:plasma membrane; F:enzyme binding
g7763.t1	MER0259879	family S59 unassigned peptidases (Lama pacos)	199	20	2.31e-62	59.43	Ras-related C3 botulinum toxin substrate 1	199	20	6.8e-120	78.77%	8	P:cytoskeleton organization; C:cytoplasm; P:signal transduction; P:cell morphogenesis; F:GTPase activity; F:ion binding; C:plasma membrane; F:enzyme binding
g10456.t1	MER0259879	family S59 unassigned peptidases (Lama pacos)	199	20	2.62e-62	59.68	Ras-related C3 botulinum toxin substrate 1	199	20	3.34e-118	79.71%	10	P:membrane organization; P:vesicle-mediated transport; P:cytoskeleton organization; C:cytoplasm; P:signal transduction; P:cell morphogenesis; F:GTPase activity; F:ion binding; C:plasma membrane; F:enzyme binding
g10454.t1	MER0259879	family S59 unassigned peptidases (Lama pacos)	104	10	4.27e-11	60.71	Ras-related C3 botulinum toxin substrate 1	104	20	4.74e-42	69.82%	8	P:cytoskeleton organization; C:cytoplasm; P:signal transduction; F:GTPase activity; P:cell morphogenesis; F:ion binding; C:plasma membrane; F:enzyme binding
g4151.t1	MER0261623	Clan MA >> Subclan MA(D) >> Family M41 >> Subfamily (none) > paraplegin (Tursiops truncatus)	191	1	6.18e-25	56.22	ribosomal protein L13e	191	20	1.62e-87	68.82%	5	F:structural constituent of ribosome; C:cytosol; C:protein-containing complex; C:ribosome; P:translation
g1900.t1	MER0261623	Clan MA >> Subclan MA(D) >> Family M41 >> Subfamily (none) > paraplegin (Tursiops truncatus)	191	1	3.97e-25	56.72	ribosomal protein L13e	191	20	7.94e-88	68.69%	5	F:structural constituent of ribosome; C:cytosol; C:protein-containing complex; C:ribosome; P:translation
g9475.t1	MER0261623	Clan MA >> Subclan MA(D) >> Family M41 >> Subfamily (none) > paraplegin (Tursiops truncatus)	191	1	3.21e-25	56.72	ribosomal protein L13e	191	20	4.91e-88	69.83%	5	F:structural constituent of ribosome; C:cytosol; C:protein-containing complex; C:ribosome; P:translation
g8668.t1	MER0261623	Clan MA >> Subclan MA(D) >> Family M41 >> Subfamily (none) > paraplegin (Tursiops truncatus)	191	1	3.47e-25	56.72	ribosomal protein L13e	191	20	4.07e-88	68.61%	5	F:structural constituent of ribosome; C:cytosol; C:protein-containing complex; C:ribosome; P:translation
g8179.t1	MER0261623	Clan MA >> Subclan MA(D) >> Family M41 >> Subfamily (none) > paraplegin (Tursiops truncatus)	191	1	8.84e-25	56.22	ribosomal protein L13e	191	20	1.07e-89	70.89%	5	F:structural constituent of ribosome; C:cytosol; C:protein-containing complex; C:ribosome; P:translation
g9834.t1	MER0261623	Clan MA >> Subclan MA(D) >> Family M41 >> Subfamily (none) > paraplegin (Tursiops truncatus)	191	1	1.44e-25	56.72	ribosomal protein L13e	191	20	1.05e-89	68.57%	5	F:structural constituent of ribosome; C:cytosol; C:protein-containing complex; C:ribosome; P:translation
g9925.t1	MER0261623	Clan MA >> Subclan MA(D) >> Family M41 >> Subfamily (none) > paraplegin (Tursiops truncatus)	191	1	1.82e-24	56.22	ribosomal protein L13e	191	20	6.41e-90	70.89%	5	F:structural constituent of ribosome; C:cytosol; C:protein-containing complex; C:ribosome; P:translation
g6090.t1	MER0261623	Clan MA >> Subclan MA(D) >> Family M41 >> Subfamily (none) > paraplegin (Tursiops truncatus)	191	1	8.1e-25	56.22	ribosomal protein L13e	191	20	5.61e-90	68.08%	5	F:structural constituent of ribosome; C:cytosol; C:protein-containing complex; C:ribosome; P:translation
g6274.t1	MER0261623	Clan MA >> Subclan MA(D) >> Family M41 >> Subfamily (none) > paraplegin (Tursiops truncatus)	191	1	1.97e-24	56.22	ribosomal protein L13e	191	20	5.5e-90	70.62%	5	F:structural constituent of ribosome; C:cytosol; C:protein-containing complex; C:ribosome; P:translation
g995.t1	MER0261969	family C19 unassigned peptidases (Tursiops truncatus)	754	8	3.22e-133	51.11	glutamine--tRNA ligase, cytoplasmic	754	20	0.0	65.33%	6	F:ion binding; C:cytosol; P:tRNA metabolic process; P:cellular amino acid metabolic process; F:ligase activity; P:translation
g1802.t1	MER0263602	subfamily C14A unassigned peptidases (Pteropus vampyrus)	142	6	7.71e-27	56.92	ribosomal protein	142	20	9.16e-62	68.98%	7	F:structural constituent of ribosome; P:ribonucleoprotein complex assembly; C:cytosol; P:ribosome biogenesis; C:protein-containing complex; C:ribosome; P:translation
g3696.t1	MER0263602	subfamily C14A unassigned peptidases (Pteropus vampyrus)	207	7	6.02e-46	58.4	ribosomal protein	207	20	6.43e-112	71.82%	7	F:structural constituent of ribosome; P:ribonucleoprotein complex assembly; C:cytosol; P:ribosome biogenesis; C:protein-containing complex; C:ribosome; P:translation
g5533.t1	MER0263941	Clan ME >> Subclan (none) >> Family M16 >> Subfamily A > nardilysin unit 3 (Pteropus vampyrus)	275	4	2.61e-15	57.42	protein KTI12 homolog	275	20	1.8e-129	54.96%	4	P:tRNA metabolic process; C:protein-containing complex; P:biosynthetic process; C:intracellular
g5290.t1	MER0265289	Clan PA >> Subclan PA(S) >> Family S1 >> Subfamily A > matriptase-3 (Takifugu rubripes)	160	10	1.73e-23	51.77	ADP-ribosylation factor family protein	160	20	3.54e-71	68.32%	6	P:vesicle-mediated transport; P:cytoskeleton-dependent intracellular transport; F:ion binding; C:cytoplasmic vesicle; P:vacuolar transport; C:lysosome
g9768.t1	MER0265289	Clan PA >> Subclan PA(S) >> Family S1 >> Subfamily A > matriptase-3 (Takifugu rubripes)	180	6	1.69e-19	54.6	ADP-ribosylation factor-like protein 8B	180	20	2.19e-72	66.91%	2	F:ion binding; C:vacuole
g6242.t1	MER0265289	Clan PA >> Subclan PA(S) >> Family S1 >> Subfamily A > matriptase-3 (Takifugu rubripes)	169	7	8.42e-23	55.46	ADP-ribosylation factor-like protein 8B	169	20	1.85e-57	67.92%	2	F:ion binding; C:vacuole
g5019.t1	MER0265289	Clan PA >> Subclan PA(S) >> Family S1 >> Subfamily A > matriptase-3 (Takifugu rubripes)	169	7	1.17e-24	55.59	ADP-ribosylation factor-like protein 8B	169	20	6.65e-59	67.83%	2	F:ion binding; C:vacuole
g1386.t1	MER0265350	family I39 unassigned peptidase inhibitors (Takifugu rubripes)	294	20	8.95e-27	53.88	AGC family protein kinase	294	20	1.42e-78	61.57%	4	P:signal transduction; F:ion binding; P:cellular protein modification process; F:kinase activity
g8786.t1	MER0265350	family I39 unassigned peptidase inhibitors (Takifugu rubripes)	403	20	2e-30	51.71	AGC family protein kinase	403	20	0.0	60.7%	4	P:signal transduction; F:ion binding; P:cellular protein modification process; F:kinase activity
g8581.t1	MER0265350	family I39 unassigned peptidase inhibitors (Takifugu rubripes)	164	20	2.35e-37	57.18	AGC family protein kinase	164	20	1.1e-53	74.65%	4	P:signal transduction; F:ion binding; P:cellular protein modification process; F:kinase activity
g9470.t1	MER0265350	family I39 unassigned peptidase inhibitors (Takifugu rubripes)	196	20	1.19e-38	51.99	AGC family protein kinase	196	20	2.63e-80	69.34%	4	P:signal transduction; F:ion binding; P:cellular protein modification process; F:kinase activity
g395.t1	MER0265350	family I39 unassigned peptidase inhibitors (Takifugu rubripes)	333	20	5.79e-39	54.17	AGC family protein kinase	333	20	3.55e-105	63.21%	3	F:ion binding; P:cellular protein modification process; F:kinase activity
g6551.t1	MER0265350	family I39 unassigned peptidase inhibitors (Takifugu rubripes)	337	20	4.6e-39	53.8	AGC family protein kinase	337	20	1.07e-103	63.04%	4	P:signal transduction; F:ion binding; P:cellular protein modification process; F:kinase activity
g604.t1	MER0265350	family I39 unassigned peptidase inhibitors (Takifugu rubripes)	289	20	1.91e-39	54.22	AGC family protein kinase	289	20	5.82e-88	70.39%	4	P:signal transduction; F:ion binding; P:cellular protein modification process; F:kinase activity
g8667.t1	MER0265350	family I39 unassigned peptidase inhibitors (Takifugu rubripes)	437	20	1.28e-41	52.04	AGC family protein kinase	437	20	1.44e-133	58.78%	3	F:ion binding; P:cellular protein modification process; F:kinase activity
g7598.t1	MER0265350	family I39 unassigned peptidase inhibitors (Takifugu rubripes)	699	20	8.6e-48	51.58	AGC family protein kinase	699	20	1.87e-173	58.33%	3	F:ion binding; P:cellular protein modification process; F:kinase activity
g7383.t1	MER0265350	family I39 unassigned peptidase inhibitors (Takifugu rubripes)	694	20	3.83e-48	54.19	AGC family protein kinase	694	20	7.6e-167	62.17%	3	F:ion binding; P:cellular protein modification process; F:kinase activity
g8064.t1	MER0265350	family I39 unassigned peptidase inhibitors (Takifugu rubripes)	468	20	5.19e-50	53.37	AGC family protein kinase	468	20	3.13e-125	65.6%	4	P:signal transduction; F:ion binding; P:cellular protein modification process; F:kinase activity
g4172.t1	MER0265350	family I39 unassigned peptidase inhibitors (Takifugu rubripes)	426	20	8.57e-51	52.23	AGC family protein kinase	426	20	0.0	67.86%	3	F:ion binding; P:cellular protein modification process; F:kinase activity
g8268.t1	MER0265350	family I39 unassigned peptidase inhibitors (Takifugu rubripes)	427	20	1.86e-52	53.07	AGC family protein kinase	427	20	0.0	65.87%	4	P:signal transduction; F:ion binding; P:cellular protein modification process; F:kinase activity
g5354.t1	MER0265350	family I39 unassigned peptidase inhibitors (Takifugu rubripes)	444	20	4.24e-54	52.93	AGC family protein kinase	444	20	3.71e-142	66.76%	4	P:signal transduction; F:ion binding; P:cellular protein modification process; F:kinase activity
g10485.t1	MER0265350	family I39 unassigned peptidase inhibitors (Takifugu rubripes)	361	20	2.33e-54	52.74	AGC family protein kinase	361	20	4.52e-98	65.13%	4	P:signal transduction; F:ion binding; P:cellular protein modification process; F:kinase activity
g3041.t1	MER0265350	family I39 unassigned peptidase inhibitors (Takifugu rubripes)	425	20	9.49e-55	53.59	AGC family protein kinase	425	20	0.0	65.56%	4	P:signal transduction; F:ion binding; P:cellular protein modification process; F:kinase activity
g3133.t1	MER0265350	family I39 unassigned peptidase inhibitors (Takifugu rubripes)	437	20	4.75e-56	52.23	AGC family protein kinase	437	20	1.29e-161	65.96%	3	F:ion binding; P:cellular protein modification process; F:kinase activity
g3448.t1	MER0265350	family I39 unassigned peptidase inhibitors (Takifugu rubripes)	727	20	1.77e-56	52.85	AGC family protein kinase	727	20	0.0	59.11%	3	F:ion binding; P:cellular protein modification process; F:kinase activity
g483.t1	MER0265350	family I39 unassigned peptidase inhibitors (Takifugu rubripes)	432	20	7.47e-57	51.93	AGC family protein kinase	432	20	3.93e-154	62.81%	10	P:locomotion; P:signal transduction; P:cell-cell signaling; F:ion binding; P:cellular protein modification process; P:mitotic cell cycle; P:cell division; P:vesicle-mediated transport; C:cytosol; F:kinase activity
g7035.t1	MER0265350	family I39 unassigned peptidase inhibitors (Takifugu rubripes)	445	20	5.99e-57	54.55	AGC family protein kinase	445	20	0.0	71.04%	4	P:signal transduction; F:ion binding; P:cellular protein modification process; F:kinase activity
g10460.t1	MER0265350	family I39 unassigned peptidase inhibitors (Takifugu rubripes)	469	20	2.96e-60	53.83	AGC family protein kinase	469	20	0.0	69.9%	4	P:signal transduction; F:ion binding; P:cellular protein modification process; F:kinase activity
g7099.t1	MER0265350	family I39 unassigned peptidase inhibitors (Takifugu rubripes)	363	20	1.16e-60	52.66	AGC family protein kinase	363	20	1.3e-123	68.15%	4	P:signal transduction; F:ion binding; P:cellular protein modification process; F:kinase activity
g5054.t1	MER0265350	family I39 unassigned peptidase inhibitors (Takifugu rubripes)	362	20	6.84e-61	52.31	AGC family protein kinase	362	20	4.91e-134	66.19%	4	P:signal transduction; F:ion binding; P:cellular protein modification process; F:kinase activity
g9297.t1	MER0265350	family I39 unassigned peptidase inhibitors (Takifugu rubripes)	320	20	6.16e-61	52.97	AGC family protein kinase	320	20	0.0	75.93%	4	P:signal transduction; F:ion binding; P:cellular protein modification process; F:kinase activity
g6245.t1	MER0265350	family I39 unassigned peptidase inhibitors (Takifugu rubripes)	432	20	1.54e-61	51.2	AGC family protein kinase	432	20	7.28e-143	63.63%	3	F:ion binding; P:cellular protein modification process; F:kinase activity
g465.t1	MER0265350	family I39 unassigned peptidase inhibitors (Takifugu rubripes)	320	20	6.16e-63	54.16	AGC family protein kinase	320	20	0.0	75.89%	4	P:signal transduction; F:ion binding; P:cellular protein modification process; F:kinase activity
g324.t1	MER0265350	family I39 unassigned peptidase inhibitors (Takifugu rubripes)	375	20	4.37e-63	52.85	AGC family protein kinase	375	20	8.62e-127	67.19%	3	F:ion binding; P:cellular protein modification process; F:kinase activity
g10554.t1	MER0265350	family I39 unassigned peptidase inhibitors (Takifugu rubripes)	447	20	7.85e-64	51.75	AGC family protein kinase	447	20	0.0	69.17%	4	P:signal transduction; F:ion binding; P:cellular protein modification process; F:kinase activity
g7218.t1	MER0265350	family I39 unassigned peptidase inhibitors (Takifugu rubripes)	1481	20	3.07e-64	53.78	AGC family protein kinase	1481	20	4.53e-142	65.55%	13	P:cytoskeleton organization; P:protein-containing complex assembly; P:locomotion; P:signal transduction; P:cell-cell signaling; F:ion binding; P:cellular protein modification process; P:anatomical structure development; P:mitotic cell cycle; P:cell division; P:vesicle-mediated transport; C:cytosol; F:kinase activity
g8915.t1	MER0265350	family I39 unassigned peptidase inhibitors (Takifugu rubripes)	462	20	1.69e-64	53.36	AGC family protein kinase	462	20	7.02e-164	65.41%	10	P:locomotion; P:signal transduction; P:cell-cell signaling; F:ion binding; P:cellular protein modification process; P:mitotic cell cycle; P:cell division; P:vesicle-mediated transport; C:cytosol; F:kinase activity
g2844.t1	MER0265350	family I39 unassigned peptidase inhibitors (Takifugu rubripes)	316	20	2.88e-65	53.14	AGC family protein kinase	316	20	7.59e-134	72.78%	4	P:signal transduction; F:ion binding; P:cellular protein modification process; F:kinase activity
g6557.t1	MER0265350	family I39 unassigned peptidase inhibitors (Takifugu rubripes)	294	20	1.45e-65	56.26	AGC family protein kinase	294	20	1.36e-140	74.68%	4	P:signal transduction; F:ion binding; P:cellular protein modification process; F:kinase activity
g8784.t1	MER0265350	family I39 unassigned peptidase inhibitors (Takifugu rubripes)	442	20	2.43e-67	54.17	AGC family protein kinase	442	20	1.68e-155	64.89%	13	P:cytoskeleton organization; P:protein-containing complex assembly; P:locomotion; P:signal transduction; P:cell-cell signaling; F:ion binding; P:cellular protein modification process; P:anatomical structure development; P:mitotic cell cycle; P:cell division; P:vesicle-mediated transport; C:cytosol; F:kinase activity
g4250.t1	MER0265350	family I39 unassigned peptidase inhibitors (Takifugu rubripes)	441	20	6.96e-69	55.79	AGC family protein kinase	441	20	6.76e-175	64.48%	10	P:locomotion; P:signal transduction; P:cell-cell signaling; F:ion binding; P:cellular protein modification process; P:mitotic cell cycle; P:cell division; P:vesicle-mediated transport; C:cytosol; F:kinase activity
g4163.t1	MER0265350	family I39 unassigned peptidase inhibitors (Takifugu rubripes)	439	20	8.24e-70	54.38	AGC family protein kinase	439	20	1.14e-159	64.09%	3	F:ion binding; P:cellular protein modification process; F:kinase activity
g2438.t1	MER0265350	family I39 unassigned peptidase inhibitors (Takifugu rubripes)	439	20	3.74e-70	53.22	AGC family protein kinase	439	20	5.03e-168	66.82%	13	P:cytoskeleton organization; P:protein-containing complex assembly; P:locomotion; P:signal transduction; P:cell-cell signaling; F:ion binding; P:cellular protein modification process; P:anatomical structure development; P:mitotic cell cycle; P:cell division; P:vesicle-mediated transport; C:cytosol; F:kinase activity
g1029.t1	MER0265350	family I39 unassigned peptidase inhibitors (Takifugu rubripes)	457	20	2.56e-70	55.65	AGC family protein kinase	457	20	0.0	69.78%	4	P:signal transduction; F:ion binding; P:cellular protein modification process; F:kinase activity
g762.t1	MER0265350	family I39 unassigned peptidase inhibitors (Takifugu rubripes)	458	20	2.04e-70	55.04	AGC family protein kinase	458	20	0.0	69.43%	4	P:signal transduction; F:ion binding; P:cellular protein modification process; F:kinase activity
g10305.t1	MER0265350	family I39 unassigned peptidase inhibitors (Takifugu rubripes)	441	20	3.18e-71	54.31	AGC family protein kinase	441	20	0.0	68.74%	5	P:signal transduction; F:ion binding; P:cellular protein modification process; C:cellular_component; F:kinase activity
g9516.t1	MER0265350	family I39 unassigned peptidase inhibitors (Takifugu rubripes)	444	20	9.08e-73	54.31	AGC family protein kinase	444	20	1.11e-174	68.22%	4	P:signal transduction; F:ion binding; P:cellular protein modification process; F:kinase activity
g8474.t1	MER0265350	family I39 unassigned peptidase inhibitors (Takifugu rubripes)	439	20	1.98e-73	54.23	AGC family protein kinase	439	20	2.88e-150	64.62%	10	P:locomotion; P:signal transduction; P:cell-cell signaling; F:ion binding; P:cellular protein modification process; P:mitotic cell cycle; P:cell division; P:vesicle-mediated transport; C:cytosol; F:kinase activity
g53.t1	MER0265350	family I39 unassigned peptidase inhibitors (Takifugu rubripes)	439	20	5.52e-74	55.13	AGC family protein kinase	439	20	0.0	67.81%	4	P:signal transduction; F:ion binding; P:cellular protein modification process; F:kinase activity
g3789.t1	MER0265350	family I39 unassigned peptidase inhibitors (Takifugu rubripes)	443	20	2.77e-77	55.25	AGC family protein kinase	443	20	0.0	67.68%	4	P:signal transduction; F:ion binding; P:cellular protein modification process; F:kinase activity
g2171.t1	MER0265350	family I39 unassigned peptidase inhibitors (Takifugu rubripes)	443	20	6.33e-79	55.22	AGC family protein kinase	443	20	0.0	67.96%	4	P:signal transduction; F:ion binding; P:cellular protein modification process; F:kinase activity
g10223.t1	MER0265350	family I39 unassigned peptidase inhibitors (Takifugu rubripes)	333	20	3.66e-79	51.7	Pkinase-domain-containing protein	333	20	0.0	69.77%	6	P:signal transduction; F:ion binding; P:cellular protein modification process; C:protein-containing complex; F:kinase activity; C:intracellular
g2684.t1	MER0265350	family I39 unassigned peptidase inhibitors (Takifugu rubripes)	317	20	7.85e-80	51.77	Pkinase-domain-containing protein	317	20	0.0	69.69%	6	P:signal transduction; F:ion binding; P:cellular protein modification process; C:protein-containing complex; F:kinase activity; C:intracellular
g6340.t1	MER0265431	family M17 unassigned peptidases (Takifugu rubripes)	148	2	6.88e-17	52.16	proliferating cell nuclear antigen	148	20	7.46e-59	62.78%	7	C:nucleus; F:DNA binding; C:protein-containing complex; P:biosynthetic process; P:DNA metabolic process; F:enzyme regulator activity; P:response to stress
g9534.t1	MER0265431	family M17 unassigned peptidases (Takifugu rubripes)	264	2	3.78e-34	54.91	proliferating cell nuclear antigen	264	20	2.26e-118	64.26%	10	C:chromosome; P:biosynthetic process; P:DNA metabolic process; P:mitotic cell cycle; P:response to stress; C:nucleus; F:DNA binding; P:chromosome organization; C:protein-containing complex; F:enzyme regulator activity
g6342.t1	MER0265431	family M17 unassigned peptidases (Takifugu rubripes)	264	2	9.99e-54	59.89	proliferating cell nuclear antigen	264	20	4.1e-119	68.37%	7	C:nucleus; F:DNA binding; C:protein-containing complex; P:biosynthetic process; P:DNA metabolic process; F:enzyme regulator activity; P:response to stress
g3773.t1	MER0265431	family M17 unassigned peptidases (Takifugu rubripes)	264	2	1.61e-55	59.92	proliferating cell nuclear antigen	264	20	3.63e-121	68.63%	9	C:nucleus; F:DNA binding; C:protein-containing complex; C:chromosome; P:biosynthetic process; P:DNA metabolic process; F:enzyme regulator activity; P:response to stress; F:enzyme binding
g8736.t1	MER0268752	family I63 unassigned peptidase inhibitors (Ailuropoda melanoleuca)	460	19	4.7e-161	70.7	serine hydroxymethyltransferase, cytosolic	460	20	0.0	71.81%	9	P:protein-containing complex assembly; P:catabolic process; F:ion binding; P:cellular amino acid metabolic process; F:methyltransferase activity; P:biosynthetic process; C:intracellular; P:cofactor metabolic process; P:cellular nitrogen compound metabolic process
g1868.t1	MER0270780	family I4 unassigned peptidase inhibitors (Cavia porcellus)	193	1	3.31e-65	76.22	40S ribosomal protein S5	193	20	1.51e-114	81.73%	10	F:structural constituent of ribosome; C:mitochondrion; P:ribonucleoprotein complex assembly; C:cytosol; F:mRNA binding; P:ribosome biogenesis; C:protein-containing complex; C:ribosome; F:rRNA binding; P:translation
g2137.t1	MER0270780	family I4 unassigned peptidase inhibitors (Cavia porcellus)	193	1	3.31e-65	76.22	40S ribosomal protein S5	193	20	1.51e-114	81.73%	10	F:structural constituent of ribosome; C:mitochondrion; P:ribonucleoprotein complex assembly; C:cytosol; F:mRNA binding; P:ribosome biogenesis; C:protein-containing complex; C:ribosome; F:rRNA binding; P:translation
g2162.t1	MER0270780	family I4 unassigned peptidase inhibitors (Cavia porcellus)	193	1	3.31e-65	76.22	40S ribosomal protein S5	193	20	1.51e-114	81.73%	10	F:structural constituent of ribosome; C:mitochondrion; P:ribonucleoprotein complex assembly; C:cytosol; F:mRNA binding; P:ribosome biogenesis; C:protein-containing complex; C:ribosome; F:rRNA binding; P:translation
g3104.t1	MER0270780	family I4 unassigned peptidase inhibitors (Cavia porcellus)	193	1	3.31e-65	76.22	40S ribosomal protein S5	193	20	1.51e-114	81.73%	10	F:structural constituent of ribosome; C:mitochondrion; P:ribonucleoprotein complex assembly; C:cytosol; F:mRNA binding; P:ribosome biogenesis; C:protein-containing complex; C:ribosome; F:rRNA binding; P:translation
g5834.t1	MER0270780	family I4 unassigned peptidase inhibitors (Cavia porcellus)	193	1	3.31e-65	76.22	40S ribosomal protein S5	193	20	1.51e-114	81.73%	10	F:structural constituent of ribosome; C:mitochondrion; P:ribonucleoprotein complex assembly; C:cytosol; F:mRNA binding; P:ribosome biogenesis; C:protein-containing complex; C:ribosome; F:rRNA binding; P:translation
g9545.t1	MER0270780	family I4 unassigned peptidase inhibitors (Cavia porcellus)	193	1	3.31e-65	76.22	40S ribosomal protein S5	193	20	1.51e-114	81.73%	10	F:structural constituent of ribosome; C:mitochondrion; P:ribonucleoprotein complex assembly; C:cytosol; F:mRNA binding; P:ribosome biogenesis; C:protein-containing complex; C:ribosome; F:rRNA binding; P:translation
g62.t1	MER0270780	family I4 unassigned peptidase inhibitors (Cavia porcellus)	193	1	2.9e-65	77.3	40S ribosomal protein S5	193	20	2.4e-112	81.9%	10	F:structural constituent of ribosome; C:mitochondrion; P:ribonucleoprotein complex assembly; C:cytosol; F:mRNA binding; P:ribosome biogenesis; C:protein-containing complex; C:ribosome; F:rRNA binding; P:translation
g4601.t1	MER0270780	family I4 unassigned peptidase inhibitors (Cavia porcellus)	193	1	2.42e-65	76.76	40S ribosomal protein S5	193	20	1.58e-112	82.04%	10	F:structural constituent of ribosome; C:mitochondrion; P:ribonucleoprotein complex assembly; C:cytosol; F:mRNA binding; P:ribosome biogenesis; C:protein-containing complex; C:ribosome; F:rRNA binding; P:translation
g5536.t1	MER0270780	family I4 unassigned peptidase inhibitors (Cavia porcellus)	193	1	2.19e-65	76.76	40S ribosomal protein S5	193	20	2.15e-111	81.96%	10	F:structural constituent of ribosome; C:mitochondrion; P:ribonucleoprotein complex assembly; C:cytosol; F:mRNA binding; P:ribosome biogenesis; C:protein-containing complex; C:ribosome; F:rRNA binding; P:translation
g440.t1	MER0270780	family I4 unassigned peptidase inhibitors (Cavia porcellus)	193	1	2.08e-65	77.3	40S ribosomal protein S5	193	20	1.2e-112	82.27%	10	F:structural constituent of ribosome; C:mitochondrion; P:ribonucleoprotein complex assembly; C:cytosol; F:mRNA binding; P:ribosome biogenesis; C:protein-containing complex; C:ribosome; F:rRNA binding; P:translation
g7571.t1	MER0271212	family I63 unassigned peptidase inhibitors (Cavia porcellus)	494	3	2.6e-97	54.96	seryl-tRNA synthetase family protein	494	20	0.0	67.94%	5	F:ion binding; P:tRNA metabolic process; P:cellular amino acid metabolic process; F:ligase activity; P:translation
g7289.t1	MER0273373	Clan PC >> Subclan PC(C) >> Family C26 >> Subfamily (none) > GMP synthase (Caldicellulosiruptor lactoaceticus)	520	20	0.0	72.61	glutamine-hydrolyzing GMP synthase	520	20	0.0	74.13%	5	P:small molecule metabolic process; F:ion binding; P:cellular nitrogen compound metabolic process; P:biosynthetic process; F:ligase activity
g634.t1	MER0275722	family C69 unassigned peptidases (Albugo laibachii)	300	1	1.15e-33	51.47	putative Arp2/3	300	20	2.63e-139	56.92%	6	C:cytoskeleton; P:cytoskeleton organization; P:protein-containing complex assembly; F:structural molecule activity; C:protein-containing complex; F:cytoskeletal protein binding
g2975.t1	MER0275722	family C69 unassigned peptidases (Albugo laibachii)	300	1	1.05e-34	51.95	putative Arp2/3	300	20	2.76e-138	56.63%	6	C:cytoskeleton; P:cytoskeleton organization; P:protein-containing complex assembly; F:structural molecule activity; C:protein-containing complex; F:cytoskeletal protein binding
g4272.t1	MER0275722	family C69 unassigned peptidases (Albugo laibachii)	300	1	1.01e-33	52.12	Actin-related protein 2/3 complex subunit 2	300	20	6.24e-139	56.62%	6	C:cytoskeleton; P:cytoskeleton organization; P:protein-containing complex assembly; F:structural molecule activity; C:protein-containing complex; F:cytoskeletal protein binding
g9865.t1	MER0275722	family C69 unassigned peptidases (Albugo laibachii)	300	1	6.99e-32	52.12	Actin-related protein 2/3 complex subunit 2	300	20	3.7e-145	56.88%	6	C:cytoskeleton; P:cytoskeleton organization; P:protein-containing complex assembly; F:structural molecule activity; C:protein-containing complex; F:cytoskeletal protein binding
g2878.t1	MER0276358	subfamily M16B unassigned peptidases (Ichthyophthirius multifiliis)	703	20	3.3e-34	53.74	DNA replication factor C, large subunit	703	20	0.0	49.78%	8	F:ATPase activity; F:DNA binding; F:ion binding; C:protein-containing complex; P:biosynthetic process; C:chromosome; P:DNA metabolic process; P:response to stress
g1973.t1	MER0277440	subfamily I25B unassigned peptidase inhibitors (Trichinella spiralis)	197	20	1.05e-11	56.29	Rab family GTPase	197	20	3.03e-33	57.58%	2	F:GTPase activity; F:ion binding
g6540.t1	MER0277440	subfamily I25B unassigned peptidase inhibitors (Trichinella spiralis)	194	20	4.04e-13	53.69	small GTP-binding protein	194	20	1.81e-43	60.06%	5	P:vesicle-mediated transport; F:GTPase activity; P:protein transport; F:ion binding; C:cytoplasmic vesicle
g5668.t1	MER0277440	subfamily I25B unassigned peptidase inhibitors (Trichinella spiralis)	197	20	9.61e-14	53.39	small GTP-binding protein	197	20	9.24e-74	65.89%	4	P:signal transduction; F:GTPase activity; P:protein transport; F:ion binding
g10360.t1	MER0277440	subfamily I25B unassigned peptidase inhibitors (Trichinella spiralis)	194	20	6.79e-14	54.76	small GTP-binding protein	194	20	3.15e-77	65.81%	4	P:signal transduction; F:GTPase activity; P:protein transport; F:ion binding
g2380.t1	MER0277440	subfamily I25B unassigned peptidase inhibitors (Trichinella spiralis)	212	20	1.29e-15	56.64	small GTP-binding protein	212	20	1.28e-28	57.46%	6	P:signal transduction; C:cytoplasm; F:GTPase activity; F:ion binding; C:organelle; P:transport
g10111.t1	MER0277440	subfamily I25B unassigned peptidase inhibitors (Trichinella spiralis)	213	20	4.54e-17	53.06	ras-related protein Rab-6, putative	213	20	6.7e-30	54.2%	4	P:signal transduction; F:GTPase activity; F:ion binding; C:cytoplasmic vesicle
g769.t1	MER0277440	subfamily I25B unassigned peptidase inhibitors (Trichinella spiralis)	207	20	5.88e-18	50.73	small GTP-binding protein	207	20	4.12e-34	60.21%	4	P:signal transduction; F:GTPase activity; F:ion binding; C:cellular_component
g3432.t1	MER0277440	subfamily I25B unassigned peptidase inhibitors (Trichinella spiralis)	191	20	4.48e-18	55.61	Ras family protein	191	20	5.86e-38	60.28%	4	P:vesicle-mediated transport; C:cytoplasm; F:GTPase activity; F:ion binding
g599.t1	MER0277440	subfamily I25B unassigned peptidase inhibitors (Trichinella spiralis)	216	20	3.35e-18	52.16	GTP-binding nuclear protein Ran	216	20	1.23e-123	76.61%	15	P:protein transport; F:ion binding; P:anatomical structure development; P:ribosome biogenesis; P:chromosome segregation; P:small molecule metabolic process; P:nucleocytoplasmic transport; C:nucleus; F:RNA binding; P:chromosome organization; F:GTPase activity; P:mitotic nuclear division; C:cytoplasmic vesicle; C:protein-containing complex; P:cellular nitrogen compound metabolic process
g2702.t1	MER0277440	subfamily I25B unassigned peptidase inhibitors (Trichinella spiralis)	196	20	2.76e-18	55.13	small GTP-binding protein	196	20	2.08e-54	63.78%	4	P:vesicle-mediated transport; F:GTPase activity; F:ion binding; C:cytoplasmic vesicle
g5479.t1	MER0277440	subfamily I25B unassigned peptidase inhibitors (Trichinella spiralis)	186	20	2.32e-18	54.25	small GTP-binding protein	186	20	4.81e-73	62.22%	4	P:vesicle-mediated transport; F:GTPase activity; F:ion binding; C:cellular_component
g854.t1	MER0277440	subfamily I25B unassigned peptidase inhibitors (Trichinella spiralis)	222	20	1.15e-18	52.7	small GTP-binding protein	222	20	1.22e-33	56.44%	3	F:GTPase activity; F:ion binding; C:cytoplasmic vesicle
g9428.t1	MER0277440	subfamily I25B unassigned peptidase inhibitors (Trichinella spiralis)	192	20	4.19e-19	55.38	small GTP-binding protein	192	20	1.23e-75	63.87%	2	F:GTPase activity; F:ion binding
g1086.t1	MER0277440	subfamily I25B unassigned peptidase inhibitors (Trichinella spiralis)	198	20	1.11e-19	57.49	small GTP-binding protein	198	20	4.01e-61	67.77%	6	P:vesicle-mediated transport; P:signal transduction; F:GTPase activity; P:protein transport; F:ion binding; C:Golgi apparatus
g10257.t1	MER0277440	subfamily I25B unassigned peptidase inhibitors (Trichinella spiralis)	194	20	1.09e-19	52.33	small GTP-binding protein	194	20	4.29e-46	61.91%	7	P:vesicle-mediated transport; C:cytoplasm; P:signal transduction; F:GTPase activity; P:protein transport; F:ion binding; C:organelle
g6108.t1	MER0277440	subfamily I25B unassigned peptidase inhibitors (Trichinella spiralis)	204	20	4.87e-20	55.12	small GTP-binding protein	204	20	4.33e-51	62.98%	3	P:biological_process; F:GTPase activity; F:ion binding
g1663.t1	MER0277440	subfamily I25B unassigned peptidase inhibitors (Trichinella spiralis)	203	20	2.66e-20	51.86	small GTP-binding protein	203	20	8.62e-46	59.64%	4	P:signal transduction; F:GTPase activity; F:ion binding; C:cytoplasmic vesicle
g5726.t1	MER0277440	subfamily I25B unassigned peptidase inhibitors (Trichinella spiralis)	211	20	2.42e-20	57.65	ras family-domain-containing protein	211	20	1.37e-33	62.04%	6	C:endosome; P:vesicle-mediated transport; P:signal transduction; F:GTPase activity; F:ion binding; C:Golgi apparatus
g10002.t1	MER0277440	subfamily I25B unassigned peptidase inhibitors (Trichinella spiralis)	190	20	1.17e-20	55.56	Ras family protein	190	20	7.93e-42	62.08%	7	P:vesicle-mediated transport; C:cytoplasm; P:signal transduction; F:GTPase activity; P:protein transport; F:ion binding; C:organelle
g10825.t1	MER0277440	subfamily I25B unassigned peptidase inhibitors (Trichinella spiralis)	197	20	1.08e-20	55.12	small GTP-binding protein	197	20	1.31e-69	65.68%	6	C:endosome; P:vesicle-mediated transport; P:signal transduction; F:GTPase activity; P:protein transport; F:ion binding
g3249.t1	MER0277440	subfamily I25B unassigned peptidase inhibitors (Trichinella spiralis)	201	20	7e-21	53.87	Ras-related protein Rab-5B	201	20	1.07e-70	60.02%	3	F:GTPase activity; F:ion binding; P:transport
g1936.t1	MER0277440	subfamily I25B unassigned peptidase inhibitors (Trichinella spiralis)	194	20	4.39e-21	58.34	small GTP-binding protein	194	20	4.3e-44	61.92%	4	C:endosome; F:GTPase activity; F:ion binding; P:transport
g8925.t1	MER0277440	subfamily I25B unassigned peptidase inhibitors (Trichinella spiralis)	203	20	2.04e-21	53.21	small GTP-binding protein	203	20	1.29e-32	57.8%	4	P:signal transduction; F:GTPase activity; F:ion binding; C:cellular_component
g7503.t1	MER0277440	subfamily I25B unassigned peptidase inhibitors (Trichinella spiralis)	203	20	5.92e-22	56.52	small GTP-binding protein	203	20	3.87e-75	63.17%	2	F:GTPase activity; F:ion binding
g3781.t1	MER0277440	subfamily I25B unassigned peptidase inhibitors (Trichinella spiralis)	192	20	3.47e-22	54.97	small GTP-binding protein	192	20	3.54e-42	59.96%	6	P:vesicle-mediated transport; C:cytoplasm; P:signal transduction; F:GTPase activity; F:ion binding; C:organelle
g10608.t1	MER0277440	subfamily I25B unassigned peptidase inhibitors (Trichinella spiralis)	194	20	2.63e-22	59.23	Ras family protein	194	20	3.77e-48	65.2%	4	P:signal transduction; F:GTPase activity; P:protein transport; F:ion binding
g2184.t1	MER0277440	subfamily I25B unassigned peptidase inhibitors (Trichinella spiralis)	199	20	1.17e-22	56.87	small GTP-binding protein	199	20	2.57e-59	64.27%	2	F:GTPase activity; F:ion binding
g46.t1	MER0277440	subfamily I25B unassigned peptidase inhibitors (Trichinella spiralis)	195	20	9.73e-23	56.34	small GTP-binding protein	195	20	2.52e-57	63.5%	2	F:GTPase activity; F:ion binding
g8907.t1	MER0277440	subfamily I25B unassigned peptidase inhibitors (Trichinella spiralis)	188	20	6.42e-23	52.24	ras-related protein Rab-41 isoform X3	188	20	1.51e-35	61.5%	2	F:GTPase activity; F:ion binding
g1746.t1	MER0277440	subfamily I25B unassigned peptidase inhibitors (Trichinella spiralis)	200	20	4.76e-23	54.47	small GTP-binding protein	200	20	8.59e-56	61.47%	3	P:signal transduction; F:GTPase activity; F:ion binding
g9920.t1	MER0277440	subfamily I25B unassigned peptidase inhibitors (Trichinella spiralis)	192	20	1.71e-23	59.71	Ras-related protein Rab-22A	192	20	3.99e-66	59.53%	3	F:GTPase activity; F:ion binding; C:cellular_component
g7464.t1	MER0277440	subfamily I25B unassigned peptidase inhibitors (Trichinella spiralis)	195	20	1.67e-23	58.02	small GTP-binding protein	195	20	7.85e-57	60.49%	6	C:endosome; P:vesicle-mediated transport; P:signal transduction; F:GTPase activity; P:protein transport; F:ion binding
g2346.t1	MER0277440	subfamily I25B unassigned peptidase inhibitors (Trichinella spiralis)	197	20	1.09e-23	52.12	small GTP-binding protein	197	20	2.86e-71	60.43%	5	P:vesicle-mediated transport; P:signal transduction; F:GTPase activity; P:protein transport; F:ion binding
g5826.t1	MER0277440	subfamily I25B unassigned peptidase inhibitors (Trichinella spiralis)	200	20	2.9e-24	55.09	small GTP-binding protein	200	20	6.99e-60	60.95%	3	P:biological_process; F:GTPase activity; F:ion binding
g326.t1	MER0277440	subfamily I25B unassigned peptidase inhibitors (Trichinella spiralis)	203	20	2.06e-24	57.17	Ras-related protein SEC4 [	203	20	3.52e-40	61.34%	5	P:vesicle-mediated transport; F:GTPase activity; P:protein transport; F:ion binding; C:cytoplasmic vesicle
g8647.t1	MER0277440	subfamily I25B unassigned peptidase inhibitors (Trichinella spiralis)	198	20	1.62e-24	61.8	small GTP-binding protein	198	20	1.19e-61	64.66%	7	C:endosome; P:vesicle-mediated transport; P:signal transduction; F:GTPase activity; P:protein transport; F:ion binding; C:Golgi apparatus
g8765.t1	MER0277440	subfamily I25B unassigned peptidase inhibitors (Trichinella spiralis)	192	20	1.6e-24	57.2	small GTP-binding protein	192	20	1.69e-72	70.13%	5	C:cell; P:signal transduction; F:GTPase activity; P:protein transport; F:ion binding
g8729.t1	MER0277440	subfamily I25B unassigned peptidase inhibitors (Trichinella spiralis)	200	20	1.47e-24	56.15	small GTP-binding protein	200	20	1.65e-72	59.31%	5	P:vesicle-mediated transport; P:signal transduction; F:GTPase activity; P:protein transport; F:ion binding
g10569.t1	MER0277440	subfamily I25B unassigned peptidase inhibitors (Trichinella spiralis)	183	20	1.23e-24	55.27	ras-related protein Rab11D	183	20	3.99e-39	63.11%	2	F:GTPase activity; F:ion binding
g8871.t1	MER0277440	subfamily I25B unassigned peptidase inhibitors (Trichinella spiralis)	201	20	1.21e-24	56.18	small GTP-binding protein	201	20	8.04e-49	62.63%	5	C:endosome; P:signal transduction; F:GTPase activity; P:protein transport; F:ion binding
g7863.t1	MER0277440	subfamily I25B unassigned peptidase inhibitors (Trichinella spiralis)	197	20	1.21e-24	56.95	small GTP-binding protein	197	20	4.01e-41	61.26%	2	F:GTPase activity; F:ion binding
g9591.t1	MER0277440	subfamily I25B unassigned peptidase inhibitors (Trichinella spiralis)	204	20	8.59e-25	58.09	small GTP-binding protein	204	20	7.94e-79	66.49%	5	C:endosome; P:signal transduction; F:GTPase activity; P:protein transport; F:ion binding
g8070.t1	MER0277440	subfamily I25B unassigned peptidase inhibitors (Trichinella spiralis)	201	20	8.33e-25	58.03	small GTP-binding protein	201	20	2e-42	62.33%	2	F:GTPase activity; F:ion binding
g3214.t1	MER0277440	subfamily I25B unassigned peptidase inhibitors (Trichinella spiralis)	196	20	1.11e-25	59.01	small GTP-binding protein	196	20	7.26e-73	69.23%	6	P:vesicle-mediated transport; P:signal transduction; F:GTPase activity; P:protein transport; F:ion binding; C:Golgi apparatus
g6350.t1	MER0277440	subfamily I25B unassigned peptidase inhibitors (Trichinella spiralis)	194	20	1e-25	57.96	small GTP-binding protein	194	20	1.04e-68	65.67%	2	F:GTPase activity; F:ion binding
g8984.t1	MER0277440	subfamily I25B unassigned peptidase inhibitors (Trichinella spiralis)	192	20	6.95e-26	53.38	rab11 protein	192	20	1.57e-57	59.67%	4	P:vesicle-mediated transport; C:cytoplasm; F:GTPase activity; F:ion binding
g9752.t1	MER0277440	subfamily I25B unassigned peptidase inhibitors (Trichinella spiralis)	192	20	4.77e-26	55.74	small GTP-binding protein	192	20	2.96e-58	63.64%	5	P:vesicle-mediated transport; P:signal transduction; C:cytoplasm; F:GTPase activity; F:ion binding
g2565.t1	MER0277440	subfamily I25B unassigned peptidase inhibitors (Trichinella spiralis)	191	20	4.62e-26	59.99	small GTP-binding protein	191	20	4.43e-48	64.84%	4	P:signal transduction; F:GTPase activity; P:protein transport; F:ion binding
g1898.t1	MER0277440	subfamily I25B unassigned peptidase inhibitors (Trichinella spiralis)	195	20	4.45e-26	55.13	Rab family GTPase	195	20	3.43e-73	61.69%	4	F:GTPase activity; F:ion binding; C:cytoplasmic vesicle; P:transport
g2992.t1	MER0277440	subfamily I25B unassigned peptidase inhibitors (Trichinella spiralis)	194	20	4.35e-26	58.32	small GTP-binding protein	194	20	1.08e-69	65.78%	4	P:signal transduction; F:GTPase activity; P:protein transport; F:ion binding
g3136.t1	MER0277440	subfamily I25B unassigned peptidase inhibitors (Trichinella spiralis)	200	20	2.97e-26	57.26	small GTP-binding protein	200	20	1.56e-91	72.73%	5	C:cell; P:signal transduction; F:GTPase activity; P:protein transport; F:ion binding
g3320.t1	MER0277440	subfamily I25B unassigned peptidase inhibitors (Trichinella spiralis)	200	20	2.29e-26	56.92	small GTP-binding protein	200	20	1.67e-49	64.28%	4	P:vesicle-mediated transport; F:GTPase activity; P:protein transport; F:ion binding
g1203.t1	MER0277440	subfamily I25B unassigned peptidase inhibitors (Trichinella spiralis)	189	20	2.13e-26	55.21	Vps21p	189	20	6e-54	66.38%	10	P:protein targeting; P:vesicle-mediated transport; C:endosome; P:signal transduction; F:GTPase activity; P:autophagy; P:cellular component assembly; F:ion binding; C:Golgi apparatus; P:vacuolar transport
g6394.t1	MER0277440	subfamily I25B unassigned peptidase inhibitors (Trichinella spiralis)	196	20	1.59e-26	56.01	small GTP-binding protein	196	20	9.97e-69	64.12%	5	C:endosome; P:signal transduction; F:GTPase activity; P:protein transport; F:ion binding
g9422.t1	MER0277440	subfamily I25B unassigned peptidase inhibitors (Trichinella spiralis)	193	20	7.29e-27	59.13	ras-related protein Rab-22A	193	20	1.57e-81	61.38%	5	C:endosome; P:signal transduction; F:GTPase activity; P:protein transport; F:ion binding
g8434.t1	MER0277440	subfamily I25B unassigned peptidase inhibitors (Trichinella spiralis)	196	20	4.47e-27	57.9	Rab GTPase	196	20	2.57e-71	66.24%	5	C:endosome; P:signal transduction; F:GTPase activity; P:protein transport; F:ion binding
g9205.t1	MER0277440	subfamily I25B unassigned peptidase inhibitors (Trichinella spiralis)	195	20	1.69e-27	56.63	small GTP-binding protein	195	20	1.76e-105	65.3%	7	C:cell; C:endosome; P:vesicle-mediated transport; P:signal transduction; F:GTPase activity; P:protein transport; F:ion binding
g7436.t1	MER0277440	subfamily I25B unassigned peptidase inhibitors (Trichinella spiralis)	198	20	1.61e-27	60.83	Ras-related protein Rab-22A	198	20	5.17e-45	60.14%	7	P:vesicle-mediated transport; C:cytoplasm; P:signal transduction; F:GTPase activity; P:protein transport; F:ion binding; C:organelle
g59.t1	MER0277440	subfamily I25B unassigned peptidase inhibitors (Trichinella spiralis)	200	20	1.45e-27	57.45	small GTP-binding protein	200	20	1.37e-107	65.34%	5	P:signal transduction; F:GTPase activity; P:protein transport; F:ion binding; C:cytoplasmic vesicle
g4397.t1	MER0277440	subfamily I25B unassigned peptidase inhibitors (Trichinella spiralis)	195	20	7.31e-28	59.37	small GTP-binding protein	195	20	2.96e-70	69.62%	5	P:signal transduction; F:GTPase activity; P:protein transport; F:ion binding; C:cellular_component
g7400.t1	MER0277440	subfamily I25B unassigned peptidase inhibitors (Trichinella spiralis)	194	20	6.85e-28	57.22	small GTP-binding protein	194	20	5.97e-55	63.59%	5	P:vesicle-mediated transport; P:signal transduction; C:cytoplasm; F:GTPase activity; F:ion binding
g11102.t1	MER0277440	subfamily I25B unassigned peptidase inhibitors (Trichinella spiralis)	198	20	6.4e-28	61.29	small GTP-binding protein	198	20	1.2e-88	72.38%	5	C:cell; P:signal transduction; F:GTPase activity; P:protein transport; F:ion binding
g2167.t1	MER0277440	subfamily I25B unassigned peptidase inhibitors (Trichinella spiralis)	201	20	5.37e-28	56.87	small GTP-binding protein	201	20	7.63e-111	64.92%	5	P:signal transduction; F:GTPase activity; P:protein transport; F:ion binding; C:cytoplasmic vesicle
g3182.t1	MER0277440	subfamily I25B unassigned peptidase inhibitors (Trichinella spiralis)	190	20	4.53e-28	55.38	ras-related protein Rab-5C, putative	190	20	1.17e-49	59.44%	3	F:GTPase activity; F:ion binding; C:cytoplasmic vesicle
g10403.t1	MER0277440	subfamily I25B unassigned peptidase inhibitors (Trichinella spiralis)	188	20	1.55e-28	60.62	ras-related protein Rab-5B	188	20	3.52e-65	67.64%	6	C:endosome; P:vesicle-mediated transport; P:signal transduction; F:GTPase activity; P:protein transport; F:ion binding
g575.t1	MER0277440	subfamily I25B unassigned peptidase inhibitors (Trichinella spiralis)	204	20	2.39e-29	55.7	small GTP-binding protein	204	20	2.13e-98	67.77%	5	C:endosome; P:signal transduction; F:GTPase activity; P:protein transport; F:ion binding
g5158.t1	MER0277440	subfamily I25B unassigned peptidase inhibitors (Trichinella spiralis)	206	20	1.21e-29	59.83	Ras family protein	206	20	2.07e-82	66.9%	6	P:vesicle-mediated transport; P:signal transduction; F:GTPase activity; P:protein transport; F:ion binding; C:Golgi apparatus
g4624.t1	MER0277440	subfamily I25B unassigned peptidase inhibitors (Trichinella spiralis)	204	20	9.35e-30	56.2	Ras-related protein Rab-5B	204	20	1.05e-75	66.84%	5	C:endosome; P:signal transduction; F:GTPase activity; P:protein transport; F:ion binding
g7171.t1	MER0277440	subfamily I25B unassigned peptidase inhibitors (Trichinella spiralis)	187	20	4.92e-30	60.75	small GTP-binding protein	187	20	1.2e-82	70.57%	5	C:cell; P:signal transduction; F:GTPase activity; P:protein transport; F:ion binding
g6330.t1	MER0277440	subfamily I25B unassigned peptidase inhibitors (Trichinella spiralis)	193	20	3.91e-30	58.17	small GTP-binding protein	193	20	9.52e-48	61.26%	4	P:signal transduction; F:GTPase activity; F:ion binding; C:cellular_component
g6458.t1	MER0277440	subfamily I25B unassigned peptidase inhibitors (Trichinella spiralis)	198	20	1.79e-30	56.17	small GTP-binding protein	198	20	1.41e-75	68.5%	5	C:endosome; P:signal transduction; F:GTPase activity; P:protein transport; F:ion binding
g5964.t1	MER0277440	subfamily I25B unassigned peptidase inhibitors (Trichinella spiralis)	203	20	1.62e-30	58.91	ras-related protein Rab-5B	203	20	2.08e-78	67.51%	6	C:endosome; P:vesicle-mediated transport; P:signal transduction; F:GTPase activity; P:protein transport; F:ion binding
g3139.t1	MER0277440	subfamily I25B unassigned peptidase inhibitors (Trichinella spiralis)	201	20	1.28e-30	55.36	small GTP-binding protein	201	20	4.58e-106	73.72%	5	C:cell; P:signal transduction; F:GTPase activity; P:protein transport; F:ion binding
g7821.t1	MER0277440	subfamily I25B unassigned peptidase inhibitors (Trichinella spiralis)	201	20	7.23e-32	55.05	small GTP-binding protein	201	20	2.77e-106	73.0%	5	C:cell; P:signal transduction; F:GTPase activity; P:protein transport; F:ion binding
g7515.t1	MER0277440	subfamily I25B unassigned peptidase inhibitors (Trichinella spiralis)	192	20	4.77e-32	57.93	small GTP-binding protein	192	20	2.35e-61	68.35%	5	C:cell; P:signal transduction; F:GTPase activity; P:protein transport; F:ion binding
g3569.t1	MER0277440	subfamily I25B unassigned peptidase inhibitors (Trichinella spiralis)	200	20	4.54e-32	63.36	Ras family protein	200	20	4.09e-71	67.3%	6	P:vesicle-mediated transport; P:signal transduction; F:GTPase activity; P:protein transport; F:ion binding; C:Golgi apparatus
g2254.t1	MER0277440	subfamily I25B unassigned peptidase inhibitors (Trichinella spiralis)	191	20	2.66e-32	57.84	small GTP-binding protein	191	20	1.49e-76	69.07%	5	C:cell; P:signal transduction; F:GTPase activity; P:protein transport; F:ion binding
g5206.t1	MER0277440	subfamily I25B unassigned peptidase inhibitors (Trichinella spiralis)	200	20	2.39e-32	55.39	Ras family protein	200	20	6.72e-74	67.22%	5	C:endosome; P:signal transduction; F:GTPase activity; P:protein transport; F:ion binding
g10953.t1	MER0277440	subfamily I25B unassigned peptidase inhibitors (Trichinella spiralis)	204	20	2.05e-32	55.86	small GTP-binding protein	204	20	4.85e-100	67.92%	5	C:endosome; P:signal transduction; F:GTPase activity; P:protein transport; F:ion binding
g7556.t1	MER0277440	subfamily I25B unassigned peptidase inhibitors (Trichinella spiralis)	191	20	5.69e-33	60.13	small GTP-binding protein	191	20	1.22e-87	73.56%	5	C:cell; P:signal transduction; F:GTPase activity; P:protein transport; F:ion binding
g7536.t1	MER0277440	subfamily I25B unassigned peptidase inhibitors (Trichinella spiralis)	203	20	1.16e-33	59.23	Ras family protein	203	20	3.57e-41	62.84%	5	C:endosome; P:vesicle-mediated transport; F:GTPase activity; P:protein transport; F:ion binding
g7778.t1	MER0277440	subfamily I25B unassigned peptidase inhibitors (Trichinella spiralis)	188	20	6.32e-34	61.86	small GTP-binding protein	188	20	5.71e-91	71.54%	5	C:cell; P:signal transduction; F:GTPase activity; P:protein transport; F:ion binding
g10537.t1	MER0277440	subfamily I25B unassigned peptidase inhibitors (Trichinella spiralis)	173	20	1.63e-38	66.99	Ras family protein	173	20	6.31e-71	77.92%	7	C:cell; P:vesicle-mediated transport; P:signal transduction; F:GTPase activity; P:protein transport; F:ion binding; C:cytoplasmic vesicle
g7630.t1	MER0277440	subfamily I25B unassigned peptidase inhibitors (Trichinella spiralis)	212	20	3.27e-42	62.13	ras-related protein Rab-14-like	212	20	1.96e-92	71.41%	9	C:endosome; P:vesicle-mediated transport; P:signal transduction; F:GTPase activity; P:protein transport; F:ion binding; C:cytosol; C:Golgi apparatus; P:response to stress
g461.t1	MER0277440	subfamily I25B unassigned peptidase inhibitors (Trichinella spiralis)	199	20	1.02e-42	63.59	ras-related protein RABB1c	199	20	6.58e-81	67.62%	10	P:signal transduction; P:protein transport; F:ion binding; C:Golgi apparatus; C:plastid; P:response to stress; C:endosome; P:vesicle-mediated transport; F:GTPase activity; C:cytosol
g9305.t1	MER0277440	subfamily I25B unassigned peptidase inhibitors (Trichinella spiralis)	200	20	4.02e-43	68.11	ras-related protein RABB1b	200	20	3.54e-81	72.61%	9	C:endosome; P:vesicle-mediated transport; P:signal transduction; F:GTPase activity; P:protein transport; F:ion binding; C:cytosol; C:Golgi apparatus; P:response to stress
g11048.t1	MER0277440	subfamily I25B unassigned peptidase inhibitors (Trichinella spiralis)	196	20	1.63e-43	60.99	small GTP-binding protein	196	20	2.48e-97	79.21%	10	C:cell; C:endosome; P:vesicle-mediated transport; P:signal transduction; F:GTPase activity; P:protein transport; F:ion binding; C:cytosol; C:Golgi apparatus; P:response to stress
g4496.t1	MER0277440	subfamily I25B unassigned peptidase inhibitors (Trichinella spiralis)	196	20	1.21e-43	64.32	small GTP-binding protein	196	20	4.16e-105	81.81%	10	C:cell; C:endosome; P:vesicle-mediated transport; P:signal transduction; F:GTPase activity; P:protein transport; F:ion binding; C:cytosol; C:Golgi apparatus; P:response to stress
g6285.t1	MER0277440	subfamily I25B unassigned peptidase inhibitors (Trichinella spiralis)	197	20	3.91e-45	62.87	small GTP-binding protein	197	20	5.45e-107	83.2%	10	C:cell; C:endosome; P:vesicle-mediated transport; P:signal transduction; F:GTPase activity; P:protein transport; F:ion binding; C:cytosol; C:Golgi apparatus; P:response to stress
g1064.t1	MER0277440	subfamily I25B unassigned peptidase inhibitors (Trichinella spiralis)	195	20	1.92e-45	66.18	Ras-related protein Rab-2A	195	20	1.42e-86	70.03%	9	C:endosome; P:vesicle-mediated transport; P:signal transduction; F:GTPase activity; P:protein transport; F:ion binding; C:cytosol; C:Golgi apparatus; P:response to stress
g5238.t1	MER0277440	subfamily I25B unassigned peptidase inhibitors (Trichinella spiralis)	193	20	7.27e-48	64.39	small GTP-binding protein	193	20	1.78e-95	77.94%	10	C:cell; C:endosome; P:vesicle-mediated transport; P:signal transduction; F:GTPase activity; P:protein transport; F:ion binding; C:cytosol; C:Golgi apparatus; P:response to stress
g4330.t1	MER0277440	subfamily I25B unassigned peptidase inhibitors (Trichinella spiralis)	193	20	3.88e-48	66.48	small GTP-binding protein	193	20	3.8e-99	78.35%	9	C:endosome; P:vesicle-mediated transport; P:signal transduction; F:GTPase activity; P:protein transport; F:ion binding; C:cytosol; C:Golgi apparatus; P:response to stress
g7632.t1	MER0277440	subfamily I25B unassigned peptidase inhibitors (Trichinella spiralis)	196	20	3.24e-49	63.29	small rab-related GTPase	196	20	1.26e-93	73.85%	10	P:signal transduction; P:protein transport; F:ion binding; C:Golgi apparatus; C:plastid; P:response to stress; C:endosome; P:vesicle-mediated transport; F:GTPase activity; C:cytosol
g2716.t1	MER0277440	subfamily I25B unassigned peptidase inhibitors (Trichinella spiralis)	197	20	1.51e-49	66.27	small GTP-binding protein	197	20	2.39e-107	79.78%	10	C:cell; C:endosome; P:vesicle-mediated transport; P:signal transduction; F:GTPase activity; P:protein transport; F:ion binding; C:cytosol; C:Golgi apparatus; P:response to stress
g10571.t1	MER0278265	subfamily T1A unassigned peptidases (Glossina morsitans)	585	1	1.85e-83	54.77	HEAT repeat family protein	585	20	0.0	59.75%	5	C:cytoplasm; F:phosphatase activity; P:cellular protein modification process; C:protein-containing complex; F:enzyme regulator activity
g2122.t1	MER0278265	subfamily T1A unassigned peptidases (Glossina morsitans)	585	1	6.22e-86	55.46	HEAT repeat family protein	585	20	0.0	60.06%	5	C:cytoplasm; F:phosphatase activity; P:cellular protein modification process; C:protein-containing complex; F:enzyme regulator activity
g8853.t1	MER0278369	Clan PA >> Subclan PA(S) >> Family S1 >> Subfamily A > trypsin beta ({Drosophila melanogaster}) (Glossina morsitans)	554	1	6.37e-70	50	alpha-glucosidase	554	20	0.0	77.38%	2	P:carbohydrate metabolic process; F:hydrolase activity, acting on glycosyl bonds
g6506.t1	MER0278434	subfamily M12A unassigned peptidases (Glossina morsitans)	512	20	1.8e-79	55.58	DEAD-box ATP-dependent RNA helicase 37-like	512	20	0.0	61.15%	3	F:RNA binding; F:ion binding; F:helicase activity
g11118.t1	MER0278434	subfamily M12A unassigned peptidases (Glossina morsitans)	610	20	3.81e-121	56.55	DEAD/DEAH box helicase family protein	610	20	0.0	68.78%	6	C:nucleus; F:RNA binding; C:cytoplasm; F:ion binding; F:helicase activity; C:protein-containing complex
g9106.t1	MER0278434	subfamily M12A unassigned peptidases (Glossina morsitans)	520	20	1.05e-122	56.95	DEAD/DEAH box helicase family protein	520	20	0.0	68.92%	6	C:nucleus; F:RNA binding; C:cytoplasm; F:ion binding; F:helicase activity; C:protein-containing complex
g6802.t1	MER0286669	family M2 unassigned peptidases (Megachile rotundata)	1727	20	3.72e-155	52.39	DNA-directed RNA polymerase II subunit RPB1	1727	20	0.0	64.51%	6	F:DNA binding; F:nucleotidyltransferase activity; C:protein-containing complex; P:cellular nitrogen compound metabolic process; P:biosynthetic process; C:nucleoplasm
g11132.t1	MER0287082	family M2 unassigned peptidases (Megachile rotundata)	1284	1	2.96e-22	66.22	---NA---	1284	0	null	NaN%	NA	-
g38.t1	MER0287082	family M2 unassigned peptidases (Megachile rotundata)	601	1	2.67e-17	69.55	---NA---	601	0	null	NaN%	NA	-
g6116.t1	MER0287082	family M2 unassigned peptidases (Megachile rotundata)	849	1	3.37e-68	74.39	---NA---	849	0	null	NaN%	NA	-
g3050.t1	MER0287082	family M2 unassigned peptidases (Megachile rotundata)	1735	14	5.12e-16	54.08	Kelch motif family protein	1735	15	0.0	51.23%	1	F:enzyme binding
g3054.t1	MER0287082	family M2 unassigned peptidases (Megachile rotundata)	492	1	1.59e-12	70.31	CIC11C00000000506 [	492	2	6.44e-24	61.19%	3	C:membrane; C:integral component of membrane; P:cell adhesion
g7866.t1	MER0287082	family M2 unassigned peptidases (Megachile rotundata)	1058	20	1.12e-39	60.18	signal recognition particle-docking protein FtsY	1058	20	2.49e-105	81.32%	8	P:cell division; P:protein targeting; C:microtubule organizing center; C:cytoplasm; F:GTPase activity; C:cilium; F:ion binding; C:plasma membrane
g10897.t1	MER0287082	family M2 unassigned peptidases (Megachile rotundata)	1343	12	3.34e-25	55.8	Kelch motif family protein	1343	18	5.04e-107	56.19%	1	F:enzyme binding
g8281.t1	MER0293822	subfamily C2A unassigned peptidases (Crassostrea gigas)	436	20	1.14e-39	51.6	AGC family protein kinase	436	20	0.0	66.15%	5	C:cytoplasm; P:signal transduction; F:ion binding; P:cellular protein modification process; F:kinase activity
g5560.t1	MER0293822	subfamily C2A unassigned peptidases (Crassostrea gigas)	967	20	4.94e-42	52.18	CAMK family protein kinase	967	20	1.19e-129	70.12%	5	C:cytoplasm; P:signal transduction; F:ion binding; P:cellular protein modification process; F:kinase activity
g5306.t1	MER0293822	subfamily C2A unassigned peptidases (Crassostrea gigas)	813	20	1.54e-37	52.73	serine/threonine-protein kinase Nek1-like	813	20	0.0	69.48%	5	C:cytoplasm; P:signal transduction; F:ion binding; P:cellular protein modification process; F:kinase activity
g1714.t1	MER0293822	subfamily C2A unassigned peptidases (Crassostrea gigas)	1492	20	6.89e-43	53.25	CAMK family protein kinase	1492	20	5.44e-126	71.48%	5	C:cytoplasm; P:signal transduction; F:ion binding; P:cellular protein modification process; F:kinase activity
g7329.t1	MER0293822	subfamily C2A unassigned peptidases (Crassostrea gigas)	608	20	3.43e-41	53.28	CAMK family protein kinase	608	20	1.75e-148	68.93%	5	C:cytoplasm; P:signal transduction; F:ion binding; P:cellular protein modification process; F:kinase activity
g321.t1	MER0294433	family S6 unassigned peptidases (Aggregatibacter segnis)	400	11	7.23e-13	59.42	merozoite adhesive erythrocytic binding protein	400	20	1.38e-37	70.19%	3	P:biological_process; C:cellular_component; F:molecular_function
g7177.t1	MER0295518	family N9 unassigned peptide lyases (Ajellomyces capsulatus)	2303	8	0.0	73.22	pre-mRNA-processing-splicing factor 8A	2303	20	0.0	75.61%	5	C:nucleus; F:RNA binding; P:ribonucleoprotein complex assembly; C:protein-containing complex; P:mRNA processing
g1374.t1	MER0295585	subfamily C2A unassigned peptidases (Sterkiella histriomuscorum)	416	20	5.95e-20	63.38	autotransporter outer membrane beta-barrel domain-containing protein	416	20	3.79e-47	70.89%	2	F:peptidase activity; C:cellular_component
g3927.t1	MER0297111	family M36 unassigned peptidases (Thanatephorus cucumeris)	464	4	4.37e-101	58.9	UTP--glucose-1-phosphate uridylyltransferase family protein	464	20	0.0	69.92%	6	P:small molecule metabolic process; P:carbohydrate metabolic process; P:generation of precursor metabolites and energy; F:nucleotidyltransferase activity; C:cytoplasm; P:cellular nitrogen compound metabolic process
g9979.t1	MER0297111	family M36 unassigned peptidases (Thanatephorus cucumeris)	473	4	1.21e-103	60.81	UTP--glucose-1-phosphate uridylyltransferase family protein	473	20	0.0	68.73%	6	P:small molecule metabolic process; P:carbohydrate metabolic process; P:generation of precursor metabolites and energy; F:nucleotidyltransferase activity; C:cytoplasm; P:cellular nitrogen compound metabolic process
g5878.t1	MER0302543	family S10 unassigned peptidases (Sterkiella histriomuscorum)	264	2	4.38e-33	54.33	proliferating cell nuclear antigen	264	20	2.18e-119	62.92%	10	C:chromosome; P:biosynthetic process; P:DNA metabolic process; P:mitotic cell cycle; P:response to stress; C:nucleus; F:DNA binding; P:chromosome organization; C:protein-containing complex; F:enzyme regulator activity
g10426.t1	MER0305597	family C44 unassigned peptidases (Dictyostelium fasciculatum)	836	20	1.99e-31	50.32	ABC transporter family protein	836	20	0.0	66.52%	5	F:ATPase activity; F:transmembrane transporter activity; F:ion binding; C:organelle; C:intracellular
g3138.t1	MER0305597	family C44 unassigned peptidases (Dictyostelium fasciculatum)	767	20	6.19e-31	50.92	ABC transporter family protein	767	20	0.0	66.21%	5	F:ATPase activity; F:transmembrane transporter activity; F:ion binding; C:organelle; C:intracellular
g6331.t1	MER0305597	family C44 unassigned peptidases (Dictyostelium fasciculatum)	730	20	2.35e-36	51.04	ABC transporter family protein	730	20	0.0	60.28%	5	F:ATPase activity; F:transmembrane transporter activity; F:ion binding; C:organelle; C:intracellular
g6853.t1	MER0305597	family C44 unassigned peptidases (Dictyostelium fasciculatum)	768	20	6.64e-24	51.1	ABC transporter family protein	768	20	6.65e-119	54.29%	4	F:ATPase activity; F:transmembrane transporter activity; F:ion binding; C:cellular_component
g10699.t1	MER0305597	family C44 unassigned peptidases (Dictyostelium fasciculatum)	717	20	4.07e-28	51.22	ABC transporter family protein	717	20	0.0	67.82%	5	F:ATPase activity; F:transmembrane transporter activity; F:ion binding; C:organelle; C:intracellular
g3794.t1	MER0305597	family C44 unassigned peptidases (Dictyostelium fasciculatum)	816	20	5.79e-40	51.35	ABC transporter family protein	816	20	0.0	62.52%	4	F:ATPase activity; F:transmembrane transporter activity; F:ion binding; C:cellular_component
g10682.t1	MER0305597	family C44 unassigned peptidases (Dictyostelium fasciculatum)	788	20	3.19e-34	52.42	ABC transporter family protein	788	20	0.0	62.67%	5	F:ATPase activity; F:transmembrane transporter activity; F:ion binding; C:organelle; C:intracellular
g10700.t1	MER0305597	family C44 unassigned peptidases (Dictyostelium fasciculatum)	697	20	1.86e-46	53.51	ABC transporter family protein	697	20	0.0	63.86%	4	F:ATPase activity; F:transmembrane transporter activity; F:ion binding; C:cellular_component
g6113.t1	MER0306286	family C46 unassigned peptidases (Salpingoeca sp. ATCC 50818)	262	1	2.1e-43	58.37	Uracil-DNA glycosylase	262	20	5.91e-119	69.54%	5	C:nucleus; C:mitochondrion; P:DNA metabolic process; P:response to stress; F:hydrolase activity, acting on glycosyl bonds
g5933.t1	MER0306882	family T2 unassigned peptidases (Clonorchis sinensis)	538	20	2.34e-81	54.35	Pre-mRNA-splicing ATP-dependent RNA helicase PRP28	538	20	7.32e-155	56.08%	4	C:nucleus; F:ion binding; C:protein-containing complex; P:mRNA processing
g9366.t1	MER0307470	family T5 unassigned peptidases (Chaetomium thermophilum)	321	20	9.77e-104	57.52	P-loop containing nucleoside triphosphate hydrolase protein	321	20	0.0	74.68%	8	F:ATPase activity; C:nucleus; F:DNA binding; F:ion binding; C:protein-containing complex; P:biosynthetic process; C:chromosome; P:DNA metabolic process
g11054.t1	MER0307470	family T5 unassigned peptidases (Chaetomium thermophilum)	321	20	8.86e-105	57.62	P-loop containing nucleoside triphosphate hydrolase protein	321	20	0.0	74.8%	8	F:ATPase activity; C:nucleus; F:DNA binding; F:ion binding; C:protein-containing complex; P:biosynthetic process; C:chromosome; P:DNA metabolic process
g6792.t1	MER0307839	family S33 unassigned peptidases (Albugo laibachii)	332	3	4.63e-53	53.7	glycosyl transferase	332	20	9.27e-165	70.6%	4	F:transferase activity, transferring glycosyl groups; P:cellular protein modification process; C:endoplasmic reticulum; P:biosynthetic process
g2623.t1	MER0307839	family S33 unassigned peptidases (Albugo laibachii)	333	3	7.64e-53	55.02	glycosyl transferase	333	20	1.34e-164	71.82%	4	F:transferase activity, transferring glycosyl groups; P:cellular protein modification process; C:endoplasmic reticulum; P:biosynthetic process
g1387.t1	MER0309746	subfamily A1B unassigned peptidases (Medicago truncatula)	175	8	1.45e-33	61.22	ribosomal protein L18ae	175	20	1.65e-78	70.61%	5	F:structural constituent of ribosome; C:cytosol; C:protein-containing complex; C:ribosome; P:translation
g8945.t1	MER0309746	subfamily A1B unassigned peptidases (Medicago truncatula)	175	8	6.15e-34	62.21	ribosomal protein L18ae	175	20	7.09e-79	70.49%	5	F:structural constituent of ribosome; C:cytosol; C:protein-containing complex; C:ribosome; P:translation
g2086.t1	MER0309746	subfamily A1B unassigned peptidases (Medicago truncatula)	175	8	5.41e-34	61.76	ribosomal protein L18ae	175	20	8.86e-81	71.21%	5	F:structural constituent of ribosome; C:cytosol; C:protein-containing complex; C:ribosome; P:translation
g7189.t1	MER0309746	subfamily A1B unassigned peptidases (Medicago truncatula)	175	8	2e-34	61.76	ribosomal protein L18ae	175	20	3.45e-80	69.83%	5	F:structural constituent of ribosome; C:cytosol; C:protein-containing complex; C:ribosome; P:translation
g8651.t1	MER0309746	subfamily A1B unassigned peptidases (Medicago truncatula)	175	8	1.9e-34	61.94	ribosomal protein L18ae	175	20	1.39e-80	69.51%	5	F:structural constituent of ribosome; C:cytosol; C:protein-containing complex; C:ribosome; P:translation
g7894.t1	MER0309746	subfamily A1B unassigned peptidases (Medicago truncatula)	175	8	1.66e-34	60.21	ribosomal protein L18ae	175	20	4.9e-80	70.89%	5	F:structural constituent of ribosome; C:cytosol; C:protein-containing complex; C:ribosome; P:translation
g1906.t1	MER0309746	subfamily A1B unassigned peptidases (Medicago truncatula)	175	8	1e-34	61.76	ribosomal protein L18ae	175	20	8.94e-81	69.98%	5	F:structural constituent of ribosome; C:cytosol; C:protein-containing complex; C:ribosome; P:translation
g1218.t1	MER0309746	subfamily A1B unassigned peptidases (Medicago truncatula)	175	8	6.89e-35	62.21	ribosomal protein L18ae	175	20	1.09e-80	70.51%	5	F:structural constituent of ribosome; C:cytosol; C:protein-containing complex; C:ribosome; P:translation
g7492.t1	MER0309746	subfamily A1B unassigned peptidases (Medicago truncatula)	175	8	6.07e-38	62.11	ribosomal protein L18ae	175	20	6.1e-82	70.41%	5	F:structural constituent of ribosome; C:cytosol; C:protein-containing complex; C:ribosome; P:translation
g1414.t1	MER0311011	Clan IX >> Subclan (none) >> Family I31 >> Subfamily (none) > MHC II invariant chain p41 form (Cricetulus griseus)	156	1	1.71e-39	73.98	ribosomal protein S14	156	20	1.79e-74	81.07%	9	F:structural constituent of ribosome; P:ribonucleoprotein complex assembly; P:ribosome biogenesis; F:mRNA binding; C:cytosol; C:protein-containing complex; C:ribosome; F:rRNA binding; P:translation
g6094.t1	MER0311011	Clan IX >> Subclan (none) >> Family I31 >> Subfamily (none) > MHC II invariant chain p41 form (Cricetulus griseus)	156	1	1.71e-39	73.98	40S ribosomal protein S14	156	20	4.16e-75	80.96%	9	F:structural constituent of ribosome; P:ribonucleoprotein complex assembly; P:ribosome biogenesis; F:mRNA binding; C:cytosol; C:protein-containing complex; C:ribosome; F:rRNA binding; P:translation
g9832.t1	MER0311011	Clan IX >> Subclan (none) >> Family I31 >> Subfamily (none) > MHC II invariant chain p41 form (Cricetulus griseus)	156	1	1.71e-39	73.98	40S ribosomal protein S14	156	20	4.16e-75	80.96%	9	F:structural constituent of ribosome; P:ribonucleoprotein complex assembly; P:ribosome biogenesis; F:mRNA binding; C:cytosol; C:protein-containing complex; C:ribosome; F:rRNA binding; P:translation
g10591.t1	MER0311011	Clan IX >> Subclan (none) >> Family I31 >> Subfamily (none) > MHC II invariant chain p41 form (Cricetulus griseus)	156	1	1.6e-39	73.98	40S ribosomal protein S14	156	20	5.66e-75	81.4%	9	F:structural constituent of ribosome; P:ribonucleoprotein complex assembly; P:ribosome biogenesis; F:mRNA binding; C:cytosol; C:protein-containing complex; C:ribosome; F:rRNA binding; P:translation
g10653.t1	MER0311011	Clan IX >> Subclan (none) >> Family I31 >> Subfamily (none) > MHC II invariant chain p41 form (Cricetulus griseus)	156	1	1.31e-39	73.98	40S ribosomal protein S14	156	20	3.49e-75	81.24%	9	F:structural constituent of ribosome; P:ribonucleoprotein complex assembly; P:ribosome biogenesis; F:mRNA binding; C:cytosol; C:protein-containing complex; C:ribosome; F:rRNA binding; P:translation
g6520.t1	MER0311011	Clan IX >> Subclan (none) >> Family I31 >> Subfamily (none) > MHC II invariant chain p41 form (Cricetulus griseus)	156	1	1.2e-39	73.98	40S ribosomal protein S14	156	20	1.26e-74	81.4%	9	F:structural constituent of ribosome; P:ribonucleoprotein complex assembly; P:ribosome biogenesis; F:mRNA binding; C:cytosol; C:protein-containing complex; C:ribosome; F:rRNA binding; P:translation
g3268.t1	MER0313222	family M76 unassigned peptidases (Anopheles darlingi)	639	7	0.0	66.37	Dynein heavy chain family protein	639	20	0.0	75.12%	7	F:ATPase activity; P:biological_process; C:cytoskeleton; C:cytoplasm; C:cilium; F:ion binding; C:protein-containing complex
g4278.t1	MER0313448	family M13 unassigned peptidases (Crassostrea gigas)	138	1	8.87e-15	59.63	Sybindin-like protein	138	20	7.19e-55	65.41%	5	P:vesicle-mediated transport; C:cytoplasm; C:protein-containing complex; C:organelle; F:enzyme binding
g7374.t1	MER0314389	subfamily M23B unassigned peptidases (Acetivibrio cellulolyticus)	234	20	2.3e-13	52.53	LysM peptidoglycan-binding domain-containing protein	234	20	1.23e-18	61.44%	2	F:N-acetylmuramoyl-L-alanine amidase activity; F:hydrolase activity
g11050.t1	MER0318205	subfamily C14B unassigned peptidases (Rhizopus oryzae)	192	2	2.34e-23	64.21	vacuolar protein sorting-associated protein 2 homolog 1	192	20	1.18e-100	71.12%	5	C:endosome; P:vesicle-mediated transport; P:protein transport; C:protein-containing complex; P:vacuolar transport
g9358.t1	MER0318205	subfamily C14B unassigned peptidases (Rhizopus oryzae)	192	2	2.25e-23	65.33	vacuolar protein sorting-associated protein 2 homolog 1	192	20	1.45e-99	71.38%	5	C:endosome; P:vesicle-mediated transport; P:protein transport; C:protein-containing complex; P:vacuolar transport
g3812.t1	MER0318262	subfamily C14B unassigned peptidases (Glycine max)	250	20	1.03e-23	52.93	radial spoke head 1 homolog	250	20	3.14e-118	64.9%	NA	-
g1142.t1	MER0319716	Clan PB >> Subclan (none) >> Family P2 >> Subfamily A >CD97 antigen (mouse-type) (Cricetulus griseus)	441	20	1.21e-69	56.86	AGC family protein kinase	441	20	7.51e-153	64.23%	3	F:ion binding; P:cellular protein modification process; F:kinase activity
g8881.t1	MER0319716	Clan PB >> Subclan (none) >> Family P2 >> Subfamily A >CD97 antigen (mouse-type) (Cricetulus griseus)	451	20	2.74e-69	54.58	AGC family protein kinase	451	20	1.82e-155	64.28%	7	F:ion binding; P:cellular protein modification process; P:cellular nitrogen compound metabolic process; P:biosynthetic process; C:organelle; F:kinase activity; C:intracellular
g10451.t1	MER0322246	family C86 unassigned peptidases (Ichthyophthirius multifiliis)	465	20	4.37e-42	50.36	kinase-like protein	465	20	0.0	60.04%	4	P:signal transduction; F:ion binding; P:cellular protein modification process; F:kinase activity
g9465.t1	MER0322246	family C86 unassigned peptidases (Ichthyophthirius multifiliis)	474	20	2.51e-81	50.63	AGC family protein kinase	474	20	5.25e-140	61.57%	3	F:ion binding; P:cellular protein modification process; F:kinase activity
g6861.t1	MER0322246	family C86 unassigned peptidases (Ichthyophthirius multifiliis)	425	20	2.49e-51	52.14	AGC family protein kinase	425	20	1.85e-100	61.42%	3	F:ion binding; P:cellular protein modification process; F:kinase activity
g3254.t1	MER0322246	family C86 unassigned peptidases (Ichthyophthirius multifiliis)	336	20	2.17e-36	55.01	AGC family protein kinase	336	20	3.91e-88	62.8%	4	P:signal transduction; F:ion binding; P:cellular protein modification process; F:kinase activity
g6505.t1	MER0330453	family I39 unassigned peptidase inhibitors (Xenopus tropicalis)	412	20	6.73e-30	52.88	AGC family protein kinase	412	20	1.25e-173	60.23%	4	P:signal transduction; F:ion binding; P:cellular protein modification process; F:kinase activity
g7152.t1	MER0330527	family I39 unassigned peptidase inhibitors (Oreochromis niloticus)	910	7	7.82e-12	51.51	putative alpha-actinin	910	20	0.0	63.03%	2	F:ion binding; F:cytoskeletal protein binding
g5787.t1	MER0330527	family I39 unassigned peptidase inhibitors (Oreochromis niloticus)	910	6	7.63e-12	51.02	putative alpha-actinin	910	20	0.0	62.88%	2	F:ion binding; F:cytoskeletal protein binding
g7740.t1	MER0330527	family I39 unassigned peptidase inhibitors (Oreochromis niloticus)	596	4	2.23e-12	57.71	putative alpha-actinin	596	20	0.0	69.74%	4	P:biological_process; F:ion binding; F:cytoskeletal protein binding; C:cellular_component
g6975.t1	MER0334998	Clan MA >> Subclan MA(E) >> Family M1 >> Subfamily (none) > Aap1' aminopeptidase (Uncinocarpus reesii)	194	20	1.98e-20	54.37	Ras-related protein Rab11A	194	20	4.44e-31	56.76%	5	P:vesicle-mediated transport; C:cytoplasm; F:GTPase activity; F:ion binding; C:organelle
g162.t1	MER0334998	Clan MA >> Subclan MA(E) >> Family M1 >> Subfamily (none) > Aap1' aminopeptidase (Uncinocarpus reesii)	196	20	2.48e-18	62.29	small GTP-binding protein	196	20	7.65e-48	64.62%	4	P:signal transduction; F:GTPase activity; P:protein transport; F:ion binding
g3392.t1	MER0334998	Clan MA >> Subclan MA(E) >> Family M1 >> Subfamily (none) > Aap1' aminopeptidase (Uncinocarpus reesii)	193	20	3.69e-13	52.03	Ras family protein	193	20	8.23e-54	58.37%	5	P:vesicle-mediated transport; C:cytoplasm; F:GTPase activity; F:ion binding; C:organelle
g2853.t1	MER0340343	family M17 unassigned peptidases (Ichthyophthirius multifiliis)	243	6	1.43e-48	58.41	ribosomal protein L7Ae	243	20	9.29e-125	77.23%	6	F:RNA binding; C:cytosol; P:ribosome biogenesis; C:protein-containing complex; P:cellular nitrogen compound metabolic process; C:ribosome
g1828.t1	MER0340343	family M17 unassigned peptidases (Ichthyophthirius multifiliis)	243	6	2.45e-48	58.41	ribosomal protein L7Ae	243	20	6.47e-125	77.64%	6	F:RNA binding; C:cytosol; P:ribosome biogenesis; C:protein-containing complex; P:cellular nitrogen compound metabolic process; C:ribosome
g3725.t1	MER0340343	family M17 unassigned peptidases (Ichthyophthirius multifiliis)	242	6	3.02e-48	58.41	ribosomal protein L7Ae	242	20	5.94e-125	76.87%	6	F:RNA binding; C:cytosol; P:ribosome biogenesis; C:protein-containing complex; P:cellular nitrogen compound metabolic process; C:ribosome
g2224.t1	MER0340343	family M17 unassigned peptidases (Ichthyophthirius multifiliis)	243	6	8.52e-45	58.41	60S ribosomal protein L7a	243	20	1.13e-125	77.66%	6	F:RNA binding; C:cytosol; P:ribosome biogenesis; C:protein-containing complex; P:cellular nitrogen compound metabolic process; C:ribosome
g6430.t1	MER0340343	family M17 unassigned peptidases (Ichthyophthirius multifiliis)	243	6	2.1e-48	58.41	ribosomal protein L7Ae	243	20	5.44e-126	77.24%	6	F:RNA binding; C:cytosol; P:ribosome biogenesis; C:protein-containing complex; P:cellular nitrogen compound metabolic process; C:ribosome
g5952.t1	MER0340343	family M17 unassigned peptidases (Ichthyophthirius multifiliis)	242	6	7.97e-49	58.33	60S ribosomal protein L7a	242	20	1.91e-126	77.27%	6	F:RNA binding; C:cytosol; P:ribosome biogenesis; C:protein-containing complex; P:cellular nitrogen compound metabolic process; C:ribosome
g8383.t1	MER0340343	family M17 unassigned peptidases (Ichthyophthirius multifiliis)	243	6	1.9e-48	58.41	ribosomal protein L7Ae	243	20	1.64e-126	77.41%	6	F:RNA binding; C:cytosol; P:ribosome biogenesis; C:protein-containing complex; P:cellular nitrogen compound metabolic process; C:ribosome
g9522.t1	MER0341239	Clan MH >> Subclan (none) >> Family M18 >> Subfamily (none) > At5g60160 ({Arabidopsis thaliana})-like peptidase (Fomitiporia mediterranea)	530	3	3.53e-13	59.93	heat shock protein 83	530	20	0.0	80.18%	7	F:ion binding; C:cytosol; C:protein-containing complex; F:unfolded protein binding; P:protein folding; C:plasma membrane; P:response to stress
g1586.t1	MER0341747	Clan MJ >> Subclan (none) >> Family M19 >> Subfamily (none) > membrane-bound dipeptidase-2 (Branchiostoma floridae)	163	20	4.2e-11	54.24	MORN repeat protein	163	20	8.38e-64	60.97%	1	F:molecular_function
g5283.t1	MER0341747	Clan MJ >> Subclan (none) >> Family M19 >> Subfamily (none) > membrane-bound dipeptidase-2 (Branchiostoma floridae)	380	20	5.74e-33	51.56	MORN repeat protein	380	20	1.6e-146	55.94%	7	F:ion channel activity; P:ion transport; P:transmembrane transport; F:calcium channel activity; C:membrane; C:integral component of membrane; P:calcium ion transmembrane transport
g7141.t1	MER0344723	Clan CA >> Subclan (none) >> Family C1 >> Subfamily A > cathepsin H (Cricetulus griseus)	646	7	1.35e-12	52.67	RasGEF domain containing protein	646	20	0.0	50.53%	4	P:signal transduction; P:locomotion; C:cellular_component; F:enzyme binding
g7490.t1	MER0345297	subfamily C1A unassigned peptidases (Ichthyophthirius multifiliis)	289	2	8.68e-46	56	iron-sulfur cluster carrier protein ApbC	289	20	9.89e-136	68.33%	5	P:sulfur compound metabolic process; P:cofactor metabolic process; P:cellular component assembly; F:ion binding; P:biosynthetic process
g2547.t1	MER0345297	subfamily C1A unassigned peptidases (Ichthyophthirius multifiliis)	248	2	8.13e-43	51.94	ATP-binding protein	248	20	6.61e-101	65.93%	6	P:sulfur compound metabolic process; P:cofactor metabolic process; P:cellular component assembly; F:ion binding; C:cytosol; P:biosynthetic process
g1084.t1	MER0345297	subfamily C1A unassigned peptidases (Ichthyophthirius multifiliis)	272	2	6.41e-30	52.21	ATP-binding protein	272	20	9.17e-74	60.47%	1	F:molecular_function
g674.t1	MER0345297	subfamily C1A unassigned peptidases (Ichthyophthirius multifiliis)	297	2	8.37e-40	53.71	iron-sulfur cluster carrier protein ApbC	297	20	7.07e-147	68.15%	5	P:sulfur compound metabolic process; P:cofactor metabolic process; P:cellular component assembly; F:ion binding; P:biosynthetic process
g7623.t1	MER0345297	subfamily C1A unassigned peptidases (Ichthyophthirius multifiliis)	292	2	6.77e-71	57.9	Cytosolic Fe-S cluster assembly factor nubp1	292	20	2.88e-138	72.62%	12	P:cytoskeleton organization; P:sulfur compound metabolic process; P:cellular component assembly; F:ion binding; P:biosynthetic process; C:organelle; C:plasma membrane; P:growth; P:cell cycle; P:homeostatic process; P:cofactor metabolic process; C:cytosol
g7746.t1	MER0345505	subfamily C1A unassigned peptidases (Trichinella spiralis)	209	2	1.78e-21	55.77	UDP-N-acetylglucosamine transferase subunit ALG14 homolog	209	20	1.78e-97	64.2%	6	F:transferase activity, transferring glycosyl groups; P:lipid metabolic process; P:cellular protein modification process; C:protein-containing complex; C:endoplasmic reticulum; P:biosynthetic process
g3821.t1	MER0350595	Clan SC >> Subclan (none) >> Family S10 >> Subfamily (none) >At4g12910 ({Arabidopsis thaliana}) (Hordeum vulgare)	1242	20	1.64e-30	52	TKL family protein kinase	1242	20	0.0	62.92%	3	F:ion binding; P:cellular protein modification process; F:kinase activity
g2970.t1	MER0350595	Clan SC >> Subclan (none) >> Family S10 >> Subfamily (none) >At4g12910 ({Arabidopsis thaliana}) (Hordeum vulgare)	991	20	1.11e-32	50.22	TKL family protein kinase	991	20	0.0	59.28%	3	F:ion binding; P:cellular protein modification process; F:kinase activity
g1691.t1	MER0350595	Clan SC >> Subclan (none) >> Family S10 >> Subfamily (none) >At4g12910 ({Arabidopsis thaliana}) (Hordeum vulgare)	805	20	4.15e-27	50.27	TKL family protein kinase	805	20	0.0	60.05%	3	F:ion binding; P:cellular protein modification process; F:kinase activity
g10586.t1	MER0350595	Clan SC >> Subclan (none) >> Family S10 >> Subfamily (none) >At4g12910 ({Arabidopsis thaliana}) (Hordeum vulgare)	400	20	3.32e-31	50.4	TKL family protein kinase	400	20	4.82e-95	61.17%	3	F:ion binding; P:cellular protein modification process; F:kinase activity
g5931.t1	MER0350595	Clan SC >> Subclan (none) >> Family S10 >> Subfamily (none) >At4g12910 ({Arabidopsis thaliana}) (Hordeum vulgare)	800	20	8.11e-32	50.92	TKL family protein kinase	800	20	0.0	60.32%	3	F:ion binding; P:cellular protein modification process; F:kinase activity
g354.t1	MER0350595	Clan SC >> Subclan (none) >> Family S10 >> Subfamily (none) >At4g12910 ({Arabidopsis thaliana}) (Hordeum vulgare)	327	20	7.28e-32	51.12	TKL family protein kinase	327	20	5.09e-99	65.29%	4	F:ion binding; P:cellular protein modification process; C:cellular_component; F:kinase activity
g3263.t1	MER0350595	Clan SC >> Subclan (none) >> Family S10 >> Subfamily (none) >At4g12910 ({Arabidopsis thaliana}) (Hordeum vulgare)	1123	20	4.18e-29	51.18	TKL family protein kinase	1123	20	0.0	57.79%	3	F:ion binding; P:cellular protein modification process; F:kinase activity
g2470.t1	MER0350595	Clan SC >> Subclan (none) >> Family S10 >> Subfamily (none) >At4g12910 ({Arabidopsis thaliana}) (Hordeum vulgare)	954	20	7.95e-37	51.93	TKL family protein kinase	954	20	3.05e-106	62.88%	3	F:ion binding; P:cellular protein modification process; F:kinase activity
g6524.t1	MER0350595	Clan SC >> Subclan (none) >> Family S10 >> Subfamily (none) >At4g12910 ({Arabidopsis thaliana}) (Hordeum vulgare)	790	20	2.44e-36	52.05	TKL family protein kinase	790	20	0.0	62.08%	3	F:ion binding; P:cellular protein modification process; F:kinase activity
g1187.t1	MER0350595	Clan SC >> Subclan (none) >> Family S10 >> Subfamily (none) >At4g12910 ({Arabidopsis thaliana}) (Hordeum vulgare)	1042	20	1.47e-35	52.24	TKL family protein kinase	1042	20	0.0	57.16%	3	F:ion binding; P:cellular protein modification process; F:kinase activity
g10287.t1	MER0350595	Clan SC >> Subclan (none) >> Family S10 >> Subfamily (none) >At4g12910 ({Arabidopsis thaliana}) (Hordeum vulgare)	797	20	2.32e-32	52.39	TKL family protein kinase	797	20	0.0	60.62%	3	F:ion binding; P:cellular protein modification process; F:kinase activity
g1419.t1	MER0350595	Clan SC >> Subclan (none) >> Family S10 >> Subfamily (none) >At4g12910 ({Arabidopsis thaliana}) (Hordeum vulgare)	1247	20	6.45e-32	52.44	TKL family protein kinase	1247	20	2.41e-167	55.97%	3	F:ion binding; P:cellular protein modification process; F:kinase activity
g9943.t1	MER0350595	Clan SC >> Subclan (none) >> Family S10 >> Subfamily (none) >At4g12910 ({Arabidopsis thaliana}) (Hordeum vulgare)	441	20	2.72e-29	52.81	TKL family protein kinase	441	20	6.74e-92	57.87%	3	F:ion binding; P:cellular protein modification process; F:kinase activity
g1135.t1	MER0350595	Clan SC >> Subclan (none) >> Family S10 >> Subfamily (none) >At4g12910 ({Arabidopsis thaliana}) (Hordeum vulgare)	566	20	3.25e-35	53.23	TKL family protein kinase	566	20	3.05e-160	61.19%	3	F:ion binding; P:cellular protein modification process; F:kinase activity
g5661.t1	MER0352496	subfamily C14B unassigned peptidases (Symbiodinium minutum)	720	2	1.04e-59	50.43	glucose-6-phosphate 1-dehydrogenase family protein	720	20	0.0	66.83%	4	P:small molecule metabolic process; P:carbohydrate metabolic process; P:generation of precursor metabolites and energy; F:oxidoreductase activity
g1307.t1	MER0357539	Clan SJ >> Subclan (none) >> Family S16 >> Subfamily (none) > psLon peptidase (Ciona intestinalis)	258	1	1.74e-40	66.06	40S ribosomal protein S4, X isoform	258	20	4.19e-153	80.52%	6	F:structural constituent of ribosome; C:cytosol; C:protein-containing complex; C:ribosome; F:rRNA binding; P:translation
g5804.t1	MER0357539	Clan SJ >> Subclan (none) >> Family S16 >> Subfamily (none) > psLon peptidase (Ciona intestinalis)	258	1	1.74e-40	66.06	40S ribosomal protein S4, X isoform	258	20	4.19e-153	80.46%	6	F:structural constituent of ribosome; C:cytosol; C:protein-containing complex; C:ribosome; F:rRNA binding; P:translation
g6464.t1	MER0357539	Clan SJ >> Subclan (none) >> Family S16 >> Subfamily (none) > psLon peptidase (Ciona intestinalis)	258	1	1.74e-40	66.06	40S ribosomal protein S4, X isoform	258	20	4.19e-153	80.52%	6	F:structural constituent of ribosome; C:cytosol; C:protein-containing complex; C:ribosome; F:rRNA binding; P:translation
g9556.t1	MER0357539	Clan SJ >> Subclan (none) >> Family S16 >> Subfamily (none) > psLon peptidase (Ciona intestinalis)	258	1	1.74e-40	66.06	40S ribosomal protein S4, X isoform	258	20	4.19e-153	80.52%	6	F:structural constituent of ribosome; C:cytosol; C:protein-containing complex; C:ribosome; F:rRNA binding; P:translation
g3455.t1	MER0360227	Clan SK >> Subclan (none) >> Family S14 >> Subfamily (none) > At1g02560 ({Arabidopsis thaliana})-type peptidase (Vitis vinifera)	184	1	9.57e-12	59.62	Vacuolar protein sorting-associated protein 29	184	20	4.35e-81	66.32%	5	C:endosome; P:vesicle-mediated transport; P:protein transport; C:cytosol; C:protein-containing complex
g234.t1	MER0360227	Clan SK >> Subclan (none) >> Family S14 >> Subfamily (none) > At1g02560 ({Arabidopsis thaliana})-type peptidase (Vitis vinifera)	187	1	2.2e-11	63.54	Vacuolar protein sorting-associated protein 29	187	20	4.68e-101	74.1%	5	C:endosome; P:vesicle-mediated transport; P:protein transport; C:cytosol; C:protein-containing complex
g8091.t1	MER0360227	Clan SK >> Subclan (none) >> Family S14 >> Subfamily (none) > At1g02560 ({Arabidopsis thaliana})-type peptidase (Vitis vinifera)	187	1	2.2e-11	63.54	Vacuolar protein sorting-associated protein 29	187	20	4.68e-101	74.1%	5	C:endosome; P:vesicle-mediated transport; P:protein transport; C:cytosol; C:protein-containing complex
g7288.t1	MER0363702	family M41 unassigned peptidases (Ichthyophthirius multifiliis)	176	20	1.13e-16	50.07	putative NEDD8 conjugating enzyme	176	20	2.18e-32	60.59%	1	F:molecular_function
g6642.t1	MER0363702	family M41 unassigned peptidases (Ichthyophthirius multifiliis)	155	20	1.05e-20	54.8	NEDD8-conjugating enzyme Ubc12	155	20	8.07e-47	68.26%	2	P:cellular protein modification process; F:molecular_function
g3803.t1	MER0363875	family M41 unassigned peptidases (Ichthyophthirius multifiliis)	797	1	2.42e-25	59.62	protein SEY1	797	20	0.0	52.27%	4	P:biological_process; C:cytoplasm; F:ion binding; C:organelle
g2000.t1	MER0363875	family M41 unassigned peptidases (Ichthyophthirius multifiliis)	791	1	9.15e-28	60.66	root hair defective 3 GTP-binding protein	791	20	0.0	52.69%	3	P:membrane organization; F:ion binding; C:endoplasmic reticulum
g10980.t1	MER0364443	family M42 unassigned peptidases (Gordonibacter pamelaeae)	419	1	2.42e-33	55.84	FprA family A-type flavoprotein	419	20	0.0	62.92%	3	P:generation of precursor metabolites and energy; F:oxidoreductase activity; F:ion binding
g2320.t1	MER0365852	Clan PA >> Subclan PA(S) >> Family S1 >> Subfamily A > HAT-like 2 peptidase (Heterocephalus glaber)	339	12	5.61e-40	56.46	elongation factor-1 alpha	339	20	0.0	92.16%	3	F:GTPase activity; F:ion binding; F:translation factor activity, RNA binding
g2321.t1	MER0365852	Clan PA >> Subclan PA(S) >> Family S1 >> Subfamily A > HAT-like 2 peptidase (Heterocephalus glaber)	80	4	3.44e-27	64.08	elongation factor 1 alpha	80	20	3.78e-42	95.44%	18	F:ion binding; P:anatomical structure development; F:translation factor activity, RNA binding; C:extracellular region; C:nucleolus; C:plasma membrane; P:immune system process; C:lysosome; C:cytoskeleton; P:vesicle-mediated transport; F:GTPase activity; P:autophagy; P:cell differentiation; C:cytosol; C:cytoplasmic vesicle; F:mRNA binding; C:protein-containing complex; F:enzyme binding
g6573.t1	MER0368707	subfamily A1B unassigned peptidases (Symbiodinium minutum)	504	2	7.14e-25	52.17	CLPTM1-like membrane protein cnrB	504	20	1.48e-160	56.15%	1	C:cellular_component
g6085.t1	MER0372681	family M41 unassigned peptidases (Halobacteroides halobius)	732	20	3.18e-37	56.68	Vesicular-fusion protein SEC18 [	732	20	0.0	62.13%	7	F:ATPase activity; P:membrane organization; P:vesicle-mediated transport; P:autophagy; P:cellular component assembly; F:ion binding; C:Golgi apparatus
g10145.t1	MER0383172	Clan PA >> Subclan PA(S) >> Family S1 >> Subfamily A > pancreatic elastase II (Taeniopygia guttata)	1269	20	3.42e-27	57.02	Adenylate and Guanylate cyclase catalytic domain containing protein	1269	20	0.0	59.83%	6	P:small molecule metabolic process; P:signal transduction; F:lyase activity; P:cellular nitrogen compound metabolic process; P:biosynthetic process; C:cellular_component
g2008.t1	MER0387336	Clan PA >> Subclan PA(S) >> Family S1 >> Subfamily A > marapsin-2 (Tupaia chinensis)	143	1	2.25E-7	53.19	ribosomal protein L27e	143	20	3.19e-70	70.4%	5	F:structural constituent of ribosome; C:cytosol; C:protein-containing complex; C:ribosome; P:translation
g4575.t1	MER0390244	Clan ME >> Subclan (none) >> Family M16 >> Subfamily A > nardilysin (Tetraodon nigroviridis)	199	20	2.63e-16	51.63	Ras-related protein Rab-21	199	20	4.38e-95	64.33%	5	C:endosome; P:signal transduction; F:GTPase activity; P:protein transport; F:ion binding
g3647.t1	MER0395210	Clan MG >> Subclan (none) >> Family M24 >> Subfamily A > methionyl aminopeptidase 1 ({Escherichia}-type) (Dictyostelium fasciculatum)	297	20	1.14e-32	51.59	CAMK family protein kinase	297	20	7.34e-109	64.41%	8	C:nucleus; C:cytoplasm; P:signal transduction; F:ion binding; P:cellular protein modification process; F:kinase activity; P:response to stress; P:mitotic cell cycle
g5234.t1	MER0395673	Clan CA >> Subclan (none) >> Family C2 >> Subfamily A calpain-3 (Balaenoptera acutorostrata)	891	12	6.72e-170	52.52	glycosyl hydrolase	891	20	0.0	60.05%	2	P:carbohydrate metabolic process; F:hydrolase activity, acting on glycosyl bonds
g1072.t1	MER0395673	Clan CA >> Subclan (none) >> Family C2 >> Subfamily A > calpain-3 (Balaenoptera acutorostrata)	849	12	4.85e-142	50.71	glycosyl hydrolase	849	20	0.0	56.75%	2	P:carbohydrate metabolic process; F:hydrolase activity, acting on glycosyl bonds
g6556.t1	MER0395673	Clan CA >> Subclan (none) >> Family C2 >> Subfamily A > calpain-3 (Balaenoptera acutorostrata)	873	12	8.01e-161	51.82	glycosyl hydrolase	873	20	0.0	60.77%	2	P:carbohydrate metabolic process; F:hydrolase activity, acting on glycosyl bonds
g10944.t1	MER0396188	Clan MG >> Subclan (none) >> Family M24 >> Subfamily B > SPBC4F6.19c g.p. ({Schizosaccharomyces pombe}) (Rhizopus oryzae)	468	2	3.31e-56	55.73	rio1-domain-containing protein	468	20	1.26e-160	57.75%	4	F:ion binding; P:cellular protein modification process; F:kinase activity; C:intracellular
g2396.t1	MER0404977	subfamily A1A unassigned peptidases (Parasitella parasitica)	124	2	6.15e-14	60.42	ribosomal protein L34e	124	20	8.1e-58	70.57%	6	F:structural constituent of ribosome; P:ribosome biogenesis; C:cytosol; C:protein-containing complex; C:ribosome; P:translation
g10502.t1	MER0404977	subfamily A1A unassigned peptidases (Parasitella parasitica)	124	2	1.34e-14	61.46	ribosomal protein L34e	124	20	7.34e-58	70.84%	6	F:structural constituent of ribosome; P:ribosome biogenesis; C:cytosol; C:protein-containing complex; C:ribosome; P:translation
g5947.t1	MER0404977	subfamily A1A unassigned peptidases (Parasitella parasitica)	124	2	1.34e-14	61.46	ribosomal protein L34e	124	20	7.34e-58	70.84%	6	F:structural constituent of ribosome; P:ribosome biogenesis; C:cytosol; C:protein-containing complex; C:ribosome; P:translation
g7925.t1	MER0404977	subfamily A1A unassigned peptidases (Parasitella parasitica)	124	2	1.34e-14	61.46	ribosomal protein L34e	124	20	7.34e-58	70.84%	6	F:structural constituent of ribosome; P:ribosome biogenesis; C:cytosol; C:protein-containing complex; C:ribosome; P:translation
g3343.t1	MER0404977	subfamily A1A unassigned peptidases (Parasitella parasitica)	123	2	1.28e-14	61.46	ribosomal protein L34e	123	20	7.13e-58	70.88%	6	F:structural constituent of ribosome; P:ribosome biogenesis; C:cytosol; C:protein-containing complex; C:ribosome; P:translation
g8623.t1	MER0404977	subfamily A1A unassigned peptidases (Parasitella parasitica)	123	2	1.28e-14	61.46	ribosomal protein L34e	123	20	7.13e-58	70.88%	6	F:structural constituent of ribosome; P:ribosome biogenesis; C:cytosol; C:protein-containing complex; C:ribosome; P:translation
g3889.t1	MER0404977	subfamily A1A unassigned peptidases (Parasitella parasitica)	124	2	5.82e-15	61.46	ribosomal protein L34e	124	20	1.91e-58	70.9%	6	F:structural constituent of ribosome; P:ribosome biogenesis; C:cytosol; C:protein-containing complex; C:ribosome; P:translation
g735.t1	MER0404977	subfamily A1A unassigned peptidases (Parasitella parasitica)	123	2	5.73e-15	61.46	ribosomal protein L34e	123	20	1.52e-56	70.44%	6	F:structural constituent of ribosome; P:ribosome biogenesis; C:cytosol; C:protein-containing complex; C:ribosome; P:translation
g7986.t1	MER0404977	subfamily A1A unassigned peptidases (Parasitella parasitica)	123	2	5.62e-15	61.46	ribosomal protein L34e	123	20	2.21e-57	70.07%	6	F:structural constituent of ribosome; P:ribosome biogenesis; C:cytosol; C:protein-containing complex; C:ribosome; P:translation
g1997.t1	MER0409508	family C89 unassigned peptidases (Symbiodinium minutum)	929	6	6.66e-63	50.82	flagella associated protein	929	20	0.0	61.06%	6	P:cell motility; C:cytoskeleton; P:protein-containing complex assembly; P:cytoskeleton organization; C:cytoplasm; C:cilium
g1141.t1	MER0409508	family C89 unassigned peptidases (Symbiodinium minutum)	1029	10	5.18e-71	51.25	Coiled-coil domain-containing protein 39	1029	20	0.0	61.77%	7	P:cell motility; C:cytoskeleton; P:protein-containing complex assembly; P:cytoskeleton organization; C:cytoplasm; C:cilium; P:anatomical structure development
g1875.t1	MER0411847	subfamily A1A unassigned peptidases (Glycine soja)	496	16	2.05e-36	52.15	Polyadenylate-binding protein 2	496	20	2.37e-96	55.57%	2	F:RNA binding; C:cytoplasm
g9868.t1	MER0411847	subfamily A1A unassigned peptidases (Glycine soja)	494	14	5.46e-45	51.69	Polyadenylate-binding protein	494	20	1.81e-94	55.09%	4	P:biological_process; F:RNA binding; C:organelle; C:intracellular
g95.t1	MER0421456	family S12 unassigned peptidases (Aspergillus terreus)	1296	5	9.6e-65	50.2	aldo/keto reductase	1296	20	5.33e-126	78.5%	1	F:oxidoreductase activity
g6054.t1	MER0424898	Clan MA >> Subclan MA(E) >> Family M1 >> Subfamily (none) >Tata binding protein associated factor (Rhizopus delemar)	171	20	9.08e-12	55.39	Bromodomain containing protein	171	20	3.24e-69	65.38%	1	F:molecular_function
g8381.t1	MER0424898	Clan MA >> Subclan MA(E) >> Family M1 >> Subfamily (none) >Tata binding protein associated factor (Rhizopus delemar)	413	20	1.48e-13	53.51	bromodomain-containing protein 7 isoform X2	413	20	4.54e-98	58.86%	6	F:DNA binding; F:histone binding; C:cytoplasm; P:cellular nitrogen compound metabolic process; P:biosynthetic process; F:transcription factor binding
g1260.t1	MER0425575	family A1 unassigned peptidases (Dictyostelium fasciculatum)	416	1	2.13e-59	58.72	26S proteasome non-ATPase regulatory subunit 12	416	20	0.0	60.24%	4	C:nucleus; C:cytoplasm; P:catabolic process; C:protein-containing complex
g4183.t1	MER0425575	family A1 unassigned peptidases (Dictyostelium fasciculatum)	416	1	3.44e-60	57.64	26S proteasome non-ATPase regulatory subunit 12	416	20	0.0	59.64%	4	C:nucleus; C:cytoplasm; P:catabolic process; C:protein-containing complex
g5462.t1	MER0426722	Clan PB >> Subclan PB(S) >> Family S45 >> Subfamily (none) > cephalosporin C acylase precursor (Symbiodinium minutum)	284	20	1.63e-20	50.47	leucine-rich repeat protein	284	20	4.97e-33	58.86%	NA	-
g4128.t1	MER0426722	Clan PB >> Subclan PB(S) >> Family S45 >> Subfamily (none) > cephalosporin C acylase precursor (Symbiodinium minutum)	170	20	1.29e-11	50.51	leucine-rich repeat domain-containing protein	170	20	8.56e-17	60.54%	NA	-
g5312.t1	MER0426722	Clan PB >> Subclan PB(S) >> Family S45 >> Subfamily (none) > cephalosporin C acylase precursor (Symbiodinium minutum)	363	20	3.51e-12	53.43	leucine-rich repeat domain-containing protein	363	20	1.68e-20	57.43%	4	P:polysaccharide catabolic process; C:membrane; C:integral component of membrane; F:hydrolase activity, hydrolyzing O-glycosyl compounds
g10061.t1	MER0426722	Clan PB >> Subclan PB(S) >> Family S45 >> Subfamily (none) > cephalosporin C acylase precursor (Symbiodinium minutum)	447	20	1.48e-13	54.22	leucine-rich repeat protein	447	20	5.94e-16	56.08%	2	C:membrane; C:integral component of membrane
g10610.t1	MER0428001	family C110 unassigned peptidases (Moniliophthora roreri)	144	2	8.62e-45	73.53	40S ribosomal protein S23	144	20	3.99e-84	79.98%	5	F:structural constituent of ribosome; C:cytosol; C:protein-containing complex; C:ribosome; P:translation
g2843.t1	MER0428001	family C110 unassigned peptidases (Moniliophthora roreri)	144	2	8.62e-45	73.53	40S ribosomal protein S23	144	20	3.99e-84	79.98%	5	F:structural constituent of ribosome; C:cytosol; C:protein-containing complex; C:ribosome; P:translation
g4568.t1	MER0428001	family C110 unassigned peptidases (Moniliophthora roreri)	144	2	8.62e-45	73.53	40S ribosomal protein S23	144	20	3.99e-84	79.98%	5	F:structural constituent of ribosome; C:cytosol; C:protein-containing complex; C:ribosome; P:translation
g5064.t1	MER0428001	family C110 unassigned peptidases (Moniliophthora roreri)	144	2	8.62e-45	73.53	40S ribosomal protein S23	144	20	3.99e-84	79.98%	5	F:structural constituent of ribosome; C:cytosol; C:protein-containing complex; C:ribosome; P:translation
g5250.t1	MER0428001	family C110 unassigned peptidases (Moniliophthora roreri)	144	2	8.62e-45	73.53	40S ribosomal protein S23	144	20	3.99e-84	79.98%	5	F:structural constituent of ribosome; C:cytosol; C:protein-containing complex; C:ribosome; P:translation
g7716.t1	MER0428001	family C110 unassigned peptidases (Moniliophthora roreri)	144	2	8.62e-45	73.53	40S ribosomal protein S23	144	20	3.99e-84	79.98%	5	F:structural constituent of ribosome; C:cytosol; C:protein-containing complex; C:ribosome; P:translation
g7810.t1	MER0428001	family C110 unassigned peptidases (Moniliophthora roreri)	144	2	8.62e-45	73.53	40S ribosomal protein S23	144	20	3.99e-84	79.98%	5	F:structural constituent of ribosome; C:cytosol; C:protein-containing complex; C:ribosome; P:translation
g9010.t1	MER0428001	family C110 unassigned peptidases (Moniliophthora roreri)	144	2	8.62e-45	73.53	40S ribosomal protein S23	144	20	3.99e-84	79.98%	5	F:structural constituent of ribosome; C:cytosol; C:protein-containing complex; C:ribosome; P:translation
g11020.t1	MER0428001	family C110 unassigned peptidases (Moniliophthora roreri)	105	2	1.6e-28	78.01	40S ribosomal protein S23	105	20	3.6e-50	83.72%	5	F:structural constituent of ribosome; C:cytosol; C:protein-containing complex; C:ribosome; P:translation
g1319.t1	MER0429050	subfamily C2A unassigned peptidases (Ogataea parapolymorpha)	335	3	9e-29	51.05	geranylgeranyl transferase type-1 subunit beta-like protein	335	20	3.73e-165	60.51%	4	P:cellular protein modification process; C:protein-containing complex; C:intracellular; F:transferase activity, transferring alkyl or aryl (other than methyl) groups
g7530.t1	MER0429050	subfamily C2A unassigned peptidases (Ogataea parapolymorpha)	381	3	1.88e-51	53.03	Prenyltransferase and squalene oxidase repeat family protein	381	20	2.01e-152	56.18%	4	C:cytoplasm; P:cellular protein modification process; C:protein-containing complex; F:transferase activity, transferring alkyl or aryl (other than methyl) groups
g8526.t1	MER0429304	Clan CA >> Subclan (none) >> Family C2 >> Subfamily A > androglobin (Volvox carteri)	194	20	7.32e-26	54.6	Guanylate kinase family protein	194	20	3.04e-77	71.93%	4	P:small molecule metabolic process; C:cytosol; P:cellular nitrogen compound metabolic process; F:kinase activity
g6647.t1	MER0429439	subfamily C14B unassigned peptidases (Sulfurimonas gotlandica)	156	14	5.9e-17	51.08	peptidyl-prolyl cis-trans isomerase-like 3	156	20	1.93e-43	66.63%	2	P:cellular protein modification process; F:isomerase activity
g1981.t1	MER0429439	subfamily C14B unassigned peptidases (Sulfurimonas gotlandica)	556	20	4.36e-32	57.71	peptidyl-prolyl cis-trans isomerase CYP71	556	20	0.0	55.24%	3	P:anatomical structure development; P:cellular protein modification process; F:isomerase activity
g7249.t1	MER0429907	family C19 unassigned peptidases (Oryza sativa)	229	20	8.12e-16	53.23	SET domain-containing protein	229	20	4.94e-55	64.81%	7	P:chromosome organization; P:cellular protein modification process; C:protein-containing complex; F:methyltransferase activity; P:cellular nitrogen compound metabolic process; P:biosynthetic process; C:nucleoplasm
g3077.t1	MER0429907	family C19 unassigned peptidases (Oryza sativa)	312	20	1.46e-20	56.18	SET domain-containing protein	312	20	8.28e-52	67.5%	7	P:chromosome organization; P:cellular protein modification process; C:protein-containing complex; F:methyltransferase activity; P:cellular nitrogen compound metabolic process; P:biosynthetic process; C:nucleoplasm
g7948.t1	MER0429931	Clan CA >> Subclan (none) >> Family C19 >> Subfamily (none) > ubiquitin-specific peptidase 37 (Tetraodon nigroviridis)	167	9	5.29e-22	52.41	ADP-ribosylation factor	167	20	6.92e-44	68.83%	4	P:vesicle-mediated transport; C:cytoplasm; P:protein transport; F:ion binding
g873.t1	MER0429931	Clan CA >> Subclan (none) >> Family C19 >> Subfamily (none) > ubiquitin-specific peptidase 37 (Tetraodon nigroviridis)	181	20	1.16e-38	52.62	ADP-ribosylation factor	181	20	3.5e-101	83.79%	5	P:vesicle-mediated transport; P:protein transport; F:ion binding; C:Golgi apparatus; C:plasma membrane
g8326.t1	MER0429931	Clan CA >> Subclan (none) >> Family C19 >> Subfamily (none) > ubiquitin-specific peptidase 37 (Tetraodon nigroviridis)	160	20	1.49e-33	53.52	ARF/SAR superfamily	160	20	8.5e-93	74.92%	4	C:cytoplasm; P:cell morphogenesis; F:ion binding; P:growth
g6079.t1	MER0429931	Clan CA >> Subclan (none) >> Family C19 >> Subfamily (none) > ubiquitin-specific peptidase 37 (Tetraodon nigroviridis)	159	20	4.42e-30	53.74	ADP-ribosylation factor 1	159	20	4.72e-90	76.08%	1	F:ion binding
g6082.t1	MER0429931	Clan CA >> Subclan (none) >> Family C19 >> Subfamily (none) > ubiquitin-specific peptidase 37 (Tetraodon nigroviridis)	173	20	8.52e-34	54.25	ARF/SAR superfamily	173	20	3.33e-101	74.33%	2	F:ion binding; C:cellular_component
g3283.t1	MER0429931	Clan CA >> Subclan (none) >> Family C19 >> Subfamily (none) > ubiquitin-specific peptidase 37 (Tetraodon nigroviridis)	181	20	7.13e-39	54.42	ADP-ribosylation factor	181	20	8.36e-110	85.92%	5	P:vesicle-mediated transport; P:protein transport; F:ion binding; C:Golgi apparatus; C:plasma membrane
g7641.t1	MER0429931	Clan CA >> Subclan (none) >> Family C19 >> Subfamily (none) > ubiquitin-specific peptidase 37 (Tetraodon nigroviridis)	182	20	2.27e-40	55.75	ADP-ribosylation factor	182	20	3.53e-113	87.11%	5	P:vesicle-mediated transport; P:protein transport; F:ion binding; C:Golgi apparatus; C:plasma membrane
g10736.t1	MER0431994	family C19 unassigned peptidases (Mixia osmundae)	425	3	1.56e-16	53.06	polyA polymerase family protein	425	20	3.12e-78	49.14%	3	F:nucleotidyltransferase activity; F:RNA binding; P:cellular nitrogen compound metabolic process
g3298.t1	MER0431994	family C19 unassigned peptidases (Mixia osmundae)	451	3	2.55e-37	54.46	polyA polymerase family protein	451	20	1.2e-132	53.7%	3	F:nucleotidyltransferase activity; F:RNA binding; P:cellular nitrogen compound metabolic process
g1366.t1	MER0431994	family C19 unassigned peptidases (Mixia osmundae)	459	4	1.53e-53	54.53	polyA polymerase family protein	459	20	0.0	57.76%	3	F:nucleotidyltransferase activity; F:RNA binding; P:cellular nitrogen compound metabolic process
g5371.t1	MER0431994	family C19 unassigned peptidases (Mixia osmundae)	453	4	1.89e-45	61.56	polyA polymerase family protein	453	20	7.19e-158	55.01%	3	F:nucleotidyltransferase activity; F:RNA binding; P:cellular nitrogen compound metabolic process
g172.t1	MER0432288	family C19 unassigned peptidases (Trichomonas vaginalis)	773	20	1.74e-115	50.37	Clan CA, family C19, ubiquitin hydrolase-like cysteine peptidase	773	20	0.0	51.59%	2	P:cellular protein modification process; F:peptidase activity
g10868.t1	MER0432592	family C19 unassigned peptidases (Trichomonas vaginalis)	528	20	3.21e-110	55.57	Clan CA, family C19, ubiquitin hydrolase-like cysteine peptidase	528	20	4.1e-127	52.17%	2	P:cellular protein modification process; F:peptidase activity
g8327.t1	MER0434482	subfamily C2A unassigned peptidases (Symbiodinium minutum)	156	1	8.96e-11	53.9	calmodulin	156	20	2.13e-28	57.39%	6	C:microtubule organizing center; P:cytoskeleton organization; P:cellular component assembly; F:ion binding; P:cell cycle; P:reproduction
g10747.t1	MER0434482	subfamily C2A unassigned peptidases (Symbiodinium minutum)	84	20	8.44e-16	75	Calmodulin	84	20	2.71e-27	93.03%	16	P:transmembrane transport; P:cytoskeleton organization; P:signal transduction; P:cellular component assembly; F:ion binding; P:cellular protein modification process; P:anatomical structure development; P:cell cycle; P:cell death; C:microtubule organizing center; C:cytoplasm; P:chromosome organization; P:cell differentiation; C:protein-containing complex; F:cytoskeletal protein binding; P:nervous …
g1877.t1	MER0434482	subfamily C2A unassigned peptidases (Symbiodinium minutum)	170	20	1.99e-15	50.43	EF hand family protein	170	20	5.22e-61	65.52%	8	C:microtubule organizing center; P:cytoskeleton organization; C:cytoplasm; P:cellular component assembly; C:cilium; F:ion binding; C:protein-containing complex; P:mitotic cell cycle
g3245.t1	MER0434482	subfamily C2A unassigned peptidases (Symbiodinium minutum)	161	20	1.07e-24	51.9	centrin-1	161	20	2.08e-94	78.71%	5	C:microtubule organizing center; P:cytoskeleton organization; P:cellular component assembly; F:ion binding; P:mitotic cell cycle
g3109.t1	MER0434482	subfamily C2A unassigned peptidases (Symbiodinium minutum)	159	20	4.83e-24	52.5	centrin	159	20	7.67e-78	80.21%	6	C:microtubule organizing center; P:cytoskeleton organization; F:oxidoreductase activity; P:cellular component assembly; F:ion binding; P:mitotic cell cycle
g8860.t1	MER0434482	subfamily C2A unassigned peptidases (Symbiodinium minutum)	157	20	6.62e-22	53.56	centrin-1	157	20	1.08e-56	75.17%	5	C:microtubule organizing center; P:cytoskeleton organization; P:cellular component assembly; F:ion binding; P:mitotic cell cycle
g5092.t1	MER0434482	subfamily C2A unassigned peptidases (Symbiodinium minutum)	174	20	1.56e-20	54.18	centrin-3, putative	174	20	3.81e-90	79.84%	7	C:microtubule organizing center; P:cytoskeleton organization; C:mitochondrion; P:cellular component assembly; F:ion binding; F:cytoskeletal protein binding; P:cell cycle
g9213.t1	MER0434482	subfamily C2A unassigned peptidases (Symbiodinium minutum)	174	20	1.24e-19	54.54	centrin-3, putative	174	20	3.38e-90	79.75%	7	C:microtubule organizing center; P:cytoskeleton organization; C:mitochondrion; P:cellular component assembly; F:ion binding; F:cytoskeletal protein binding; P:cell cycle
g891.t1	MER0434482	subfamily C2A unassigned peptidases (Symbiodinium minutum)	148	20	1.24e-20	55.68	EF hand family protein	148	20	1.01e-77	69.33%	1	F:ion binding
g7284.t1	MER0434482	subfamily C2A unassigned peptidases (Symbiodinium minutum)	149	20	1.99e-40	56.07	Calmodulin	149	20	9.67e-86	79.52%	1	F:ion binding
g5899.t1	MER0434482	subfamily C2A unassigned peptidases (Symbiodinium minutum)	160	20	3.12e-33	57.43	centrin	160	20	4.45e-95	89.97%	6	C:microtubule organizing center; P:cytoskeleton organization; F:oxidoreductase activity; P:cellular component assembly; F:ion binding; P:mitotic cell cycle
g8813.t1	MER0434482	subfamily C2A unassigned peptidases (Symbiodinium minutum)	161	20	6.03e-34	58.48	centrin	161	20	1.47e-93	89.82%	6	C:microtubule organizing center; P:cytoskeleton organization; F:oxidoreductase activity; P:cellular component assembly; F:ion binding; P:mitotic cell cycle
g3967.t1	MER0434482	subfamily C2A unassigned peptidases (Symbiodinium minutum)	162	20	4.78e-56	63.49	Calmodulin	162	20	4.84e-96	87.68%	2	P:signal transduction; F:ion binding
g6894.t1	MER0434482	subfamily C2A unassigned peptidases (Symbiodinium minutum)	151	20	3.25e-56	63.58	Calmodulin	151	20	5.35e-96	87.64%	2	P:signal transduction; F:ion binding
g8189.t1	MER0438285	family C26 unassigned peptidases (Camponotus floridanus)	739	20	2.46e-96	57.18	DNA replication licensing factor MCM3	739	20	0.0	66.52%	8	C:nucleus; F:DNA binding; F:ion binding; F:helicase activity; C:protein-containing complex; P:biosynthetic process; P:DNA metabolic process; P:cell cycle
g8641.t1	MER0438285	family C26 unassigned peptidases (Camponotus floridanus)	735	20	2.15e-95	57.42	DNA replication licensing factor MCM3 homolog 2	735	20	0.0	66.85%	9	C:nucleus; F:DNA binding; P:chromosome organization; F:ion binding; C:protein-containing complex; F:helicase activity; P:biosynthetic process; P:DNA metabolic process; P:cell cycle
g232.t1	MER0449729	family I29 unassigned peptidase inhibitors (Zonotrichia albicollis)	938	6	2.23e-14	51.28	RasGEF domain containing protein	938	20	2.98e-166	52.43%	2	P:signal transduction; F:enzyme binding
g8101.t1	MER0449729	family I29 unassigned peptidase inhibitors (Zonotrichia albicollis)	937	6	1.57e-14	50.23	RasGEF domain containing protein	937	20	1.76e-165	52.3%	2	P:signal transduction; F:enzyme binding
g1565.t1	MER0451951	family M1 unassigned peptidases (Xiphophorus maculatus)	1004	1	4.85e-30	51.71	Dedicator of cytokinesis family protein	1004	20	0.0	58.11%	2	P:signal transduction; F:enzyme binding
g7765.t1	MER0451951	family M1 unassigned peptidases (Xiphophorus maculatus)	264	2	8.55e-21	51.55	Dedicator of cytokinesis family protein	264	20	4.05e-62	60.54%	2	P:signal transduction; F:enzyme binding
g3506.t1	MER0451951	family M1 unassigned peptidases (Xiphophorus maculatus)	1367	1	2.89e-35	52.19	Dedicator of cytokinesis family protein	1367	20	1.12e-165	57.23%	2	P:signal transduction; F:enzyme binding
g2797.t1	MER0453908	subfamily T1A unassigned peptidases (Ascaris suum)	128	3	1.15e-29	86.09	Histone H2B	128	20	4.39e-70	81.54%	6	C:nucleus; F:DNA binding; P:protein-containing complex assembly; P:chromosome organization; C:protein-containing complex; C:chromosome
g10069.t1	MER0453908	subfamily T1A unassigned peptidases (Ascaris suum)	128	3	1.12e-29	86.09	Histone H2B	128	20	9.56e-71	81.56%	6	C:nucleus; F:DNA binding; P:protein-containing complex assembly; P:chromosome organization; C:protein-containing complex; C:chromosome
g10635.t1	MER0453908	subfamily T1A unassigned peptidases (Ascaris suum)	128	3	1.12e-29	86.09	Histone H2B	128	20	9.56e-71	81.56%	6	C:nucleus; F:DNA binding; P:protein-containing complex assembly; P:chromosome organization; C:protein-containing complex; C:chromosome
g1621.t1	MER0453908	subfamily T1A unassigned peptidases (Ascaris suum)	128	3	1.12e-29	86.09	Histone H2B	128	20	9.56e-71	81.56%	6	C:nucleus; F:DNA binding; P:protein-containing complex assembly; P:chromosome organization; C:protein-containing complex; C:chromosome
g187.t1	MER0453908	subfamily T1A unassigned peptidases (Ascaris suum)	128	3	1.12e-29	86.09	Histone H2B	128	20	9.56e-71	81.56%	6	C:nucleus; F:DNA binding; P:protein-containing complex assembly; P:chromosome organization; C:protein-containing complex; C:chromosome
g2461.t1	MER0453908	subfamily T1A unassigned peptidases (Ascaris suum)	128	3	1.12e-29	86.09	Histone H2B	128	20	9.56e-71	81.56%	6	C:nucleus; F:DNA binding; P:protein-containing complex assembly; P:chromosome organization; C:protein-containing complex; C:chromosome
g3089.t1	MER0453908	subfamily T1A unassigned peptidases (Ascaris suum)	128	3	1.12e-29	86.09	Histone H2B	128	20	9.56e-71	81.56%	6	C:nucleus; F:DNA binding; P:protein-containing complex assembly; P:chromosome organization; C:protein-containing complex; C:chromosome
g318.t1	MER0453908	subfamily T1A unassigned peptidases (Ascaris suum)	128	3	1.12e-29	86.09	Histone H2B	128	20	9.56e-71	81.56%	6	C:nucleus; F:DNA binding; P:protein-containing complex assembly; P:chromosome organization; C:protein-containing complex; C:chromosome
g4668.t1	MER0453908	subfamily T1A unassigned peptidases (Ascaris suum)	128	3	1.12e-29	86.09	Histone H2B	128	20	9.56e-71	81.56%	6	C:nucleus; F:DNA binding; P:protein-containing complex assembly; P:chromosome organization; C:protein-containing complex; C:chromosome
g5418.t1	MER0453908	subfamily T1A unassigned peptidases (Ascaris suum)	128	3	1.12e-29	86.09	Histone H2B	128	20	9.56e-71	81.56%	6	C:nucleus; F:DNA binding; P:protein-containing complex assembly; P:chromosome organization; C:protein-containing complex; C:chromosome
g6467.t1	MER0453908	subfamily T1A unassigned peptidases (Ascaris suum)	128	3	1.12e-29	86.09	Histone H2B	128	20	9.56e-71	81.56%	6	C:nucleus; F:DNA binding; P:protein-containing complex assembly; P:chromosome organization; C:protein-containing complex; C:chromosome
g7475.t1	MER0453908	subfamily T1A unassigned peptidases (Ascaris suum)	128	3	1.12e-29	86.09	Histone H2B	128	20	9.56e-71	81.56%	6	C:nucleus; F:DNA binding; P:protein-containing complex assembly; P:chromosome organization; C:protein-containing complex; C:chromosome
g7814.t1	MER0453908	subfamily T1A unassigned peptidases (Ascaris suum)	128	3	1.12e-29	86.09	Histone H2B	128	20	9.56e-71	81.56%	6	C:nucleus; F:DNA binding; P:protein-containing complex assembly; P:chromosome organization; C:protein-containing complex; C:chromosome
g7884.t1	MER0453908	subfamily T1A unassigned peptidases (Ascaris suum)	128	3	1.12e-29	86.09	Histone H2B	128	20	9.56e-71	81.56%	6	C:nucleus; F:DNA binding; P:protein-containing complex assembly; P:chromosome organization; C:protein-containing complex; C:chromosome
g9659.t1	MER0453908	subfamily T1A unassigned peptidases (Ascaris suum)	128	3	1.12e-29	86.09	Histone H2B	128	20	9.56e-71	81.56%	6	C:nucleus; F:DNA binding; P:protein-containing complex assembly; P:chromosome organization; C:protein-containing complex; C:chromosome
g9434.t1	MER0453908	subfamily T1A unassigned peptidases (Ascaris suum)	128	3	9.99e-30	86.09	Histone H2B	128	20	5.71e-71	81.98%	6	C:nucleus; F:DNA binding; P:protein-containing complex assembly; P:chromosome organization; C:protein-containing complex; C:chromosome
g6234.t1	MER0453908	subfamily T1A unassigned peptidases (Ascaris suum)	128	3	1.13e-30	86.09	Histone H2B	128	20	1.58e-70	81.77%	6	C:nucleus; F:DNA binding; P:protein-containing complex assembly; P:chromosome organization; C:protein-containing complex; C:chromosome
g8270.t1	MER0453908	subfamily T1A unassigned peptidases (Ascaris suum)	128	3	1.03e-30	86.09	Histone H2B	128	20	3.53e-70	81.16%	6	C:nucleus; F:DNA binding; P:protein-containing complex assembly; P:chromosome organization; C:protein-containing complex; C:chromosome
g9007.t1	MER0453908	subfamily T1A unassigned peptidases (Ascaris suum)	128	3	9.78e-31	86.09	Histone H2B	128	20	8.1e-72	81.19%	6	C:nucleus; F:DNA binding; P:protein-containing complex assembly; P:chromosome organization; C:protein-containing complex; C:chromosome
g1502.t1	MER0454392	family I4 unassigned peptidase inhibitors (Xiphophorus maculatus)	364	8	8.8e-10	53.35	Dual specificity phosphatase, catalytic domain containing protein	364	20	8.74e-81	56.46%	2	P:cellular protein modification process; F:phosphatase activity
g4645.t1	MER0455056	family C44 unassigned peptidases (Anopheles darlingi)	326	3	9.46e-11	56.16	uDENN domain containing protein	326	20	2.16e-79	52.72%	1	F:enzyme binding
g7431.t1	MER0462690	Clan PB >> Subclan PB(T) >> Family T1 >> Subfamily A > Mername-AA231 pseudogene ({Homo sapiens}) (Polysphondylium pallidum)	353	20	8.66e-48	52.61	STE family protein kinase	353	20	4.59e-87	61.25%	3	F:ion binding; P:cellular protein modification process; F:kinase activity
g932.t1	MER0462690	Clan PB >> Subclan PB(T) >> Family T1 >> Subfamily A > Mername-AA231 pseudogene ({Homo sapiens}) (Polysphondylium pallidum)	1198	20	2.5e-62	54.36	STE family protein kinase	1198	20	9.24e-167	61.54%	8	P:cell division; P:cellular component assembly; F:ion binding; P:cellular protein modification process; F:kinase activity; C:cellular_component; P:mitotic cell cycle; F:enzyme binding
g9201.t1	MER0462690	Clan PB >> Subclan PB(T) >> Family T1 >> Subfamily A > Mername-AA231 pseudogene ({Homo sapiens}) (Polysphondylium pallidum)	492	20	8.23e-67	53.67	STE family protein kinase	492	20	5.53e-171	61.93%	8	P:cell division; P:cellular component assembly; F:ion binding; P:cellular protein modification process; F:kinase activity; C:cellular_component; P:mitotic cell cycle; F:enzyme binding
g3004.t1	MER0462690	Clan PB >> Subclan PB(T) >> Family T1 >> Subfamily A > Mername-AA231 pseudogene ({Homo sapiens}) (Polysphondylium pallidum)	448	20	6.51e-79	53.47	STE family protein kinase	448	20	0.0	68.94%	9	P:cell division; C:cytoplasm; P:signal transduction; P:cellular component assembly; F:ion binding; P:cellular protein modification process; F:kinase activity; P:mitotic cell cycle; F:enzyme binding
g5537.t1	MER0462690	Clan PB >> Subclan PB(T) >> Family T1 >> Subfamily A > Mername-AA231 pseudogene ({Homo sapiens}) (Polysphondylium pallidum)	446	20	1.14e-79	55.21	STE family protein kinase	446	20	0.0	69.31%	5	C:cytoplasm; P:signal transduction; F:ion binding; P:cellular protein modification process; F:kinase activity
g2211.t1	MER0462690	Clan PB >> Subclan PB(T) >> Family T1 >> Subfamily A > Mername-AA231 pseudogene ({Homo sapiens}) (Polysphondylium pallidum)	351	20	5e-81	54.91	STE family protein kinase	351	20	0.0	72.46%	5	C:cytoplasm; P:signal transduction; F:ion binding; P:cellular protein modification process; F:kinase activity
g6629.t1	MER0464242	family C97 unassigned peptidases (Trichomonas vaginalis)	208	20	3.08e-48	51.73	deSI-like protein At4g17486 isoform X1	208	20	4.11e-53	53.5%	NA	-
g1764.t1	MER0465837	Clan PB >> Subclan PB(T) >> Family T1 >> Subfamily A > Mername-AA231 pseudogene ({Homo sapiens}) (Perkinsus marinus)	201	1	7.12e-22	58.1	Charged multivesicular body protein 5	201	20	7.22e-68	60.66%	1	P:vacuolar transport
g4673.t1	MER0465837	Clan PB >> Subclan PB(T) >> Family T1 >> Subfamily A > Mername-AA231 pseudogene ({Homo sapiens}) (Perkinsus marinus)	201	1	6.98e-22	58.1	Charged multivesicular body protein 5	201	20	1.97e-68	61.15%	1	P:vacuolar transport
g4844.t1	MER0478871	Clan MO >> Subclan (none) >> Family M23 >> Subfamily B > YibP g.p. ({Escherichia} sp.) (Burkholderia ambifaria)	224	3	5.51e-11	50.69	protein-L-isoaspartate(D-aspartate) O-methyltransferase-like isoform X2	224	20	4.58e-77	61.81%	2	P:cellular protein modification process; F:methyltransferase activity
g4354.t1	MER0479538	family S9 unassigned peptidases (Natronobacterium gregoryi)	461	1	3.07e-16	58	SnoRNA binding domain containing protein	461	20	0.0	66.26%	3	F:RNA binding; C:protein-containing complex; C:nucleolus
g8892.t1	MER0483090	Clan MG >> Subclan (none) >> Family M24 >> Subfamily X > FACT complex subunit SPT16 (Mixia osmundae)	465	8	9.76e-13	51.26	Sec7 domain containing protein	465	20	2.04e-91	56.9%	2	P:signal transduction; F:enzyme binding
g3296.t1	MER0483090	Clan MG >> Subclan (none) >> Family M24 >> Subfamily X > FACT complex subunit SPT16 (Mixia osmundae)	358	7	1.96e-14	50.66	Sec7 domain containing protein	358	20	2.55e-99	55.62%	2	P:signal transduction; F:enzyme binding
g9917.t1	MER0483090	Clan MG >> Subclan (none) >> Family M24 >> Subfamily X > FACT complex subunit SPT16 (Mixia osmundae)	344	8	3.7e-20	50.42	Sec7 domain containing protein	344	20	9.58e-104	56.55%	2	P:signal transduction; F:enzyme binding
g1025.t1	MER0483090	Clan MG >> Subclan (none) >> Family M24 >> Subfamily X > FACT complex subunit SPT16 (Mixia osmundae)	636	7	4.42e-16	51.34	Sec7 domain containing protein	636	20	7.72e-116	60.67%	2	P:signal transduction; F:enzyme binding
g7316.t1	MER0483090	Clan MG >> Subclan (none) >> Family M24 >> Subfamily X > FACT complex subunit SPT16 (Mixia osmundae)	820	1	3.34e-15	54.91	Sec7 domain containing protein	820	12	4.45e-118	62.62%	7	F:DNA binding; P:protein-containing complex assembly; P:chromosome organization; P:signal transduction; C:protein-containing complex; C:chromosome; F:enzyme binding
g8433.t1	MER0484750	subfamily M28E unassigned peptidases (Tilletia indica)	319	1	3.56e-13	51.43	Cyclin, N-terminal domain containing protein	319	20	1.56e-78	56.52%	4	C:nucleus; P:cellular protein modification process; P:mitotic cell cycle; F:enzyme binding
g1036.t1	MER0484750	subfamily M28E unassigned peptidases (Tilletia indica)	323	2	2.48e-18	68	cyclin-A1	323	20	1.46e-105	60.47%	4	C:nucleus; P:cellular protein modification process; P:mitotic cell cycle; F:enzyme binding
g7989.t1	MER0485706	subfamily S1A unassigned peptidases (Harpegnathos saltator)	4256	6	0.0	54.16	Dynein heavy chain family protein	4256	20	0.0	64.23%	8	F:ATPase activity; C:cytoskeleton; P:protein-containing complex assembly; P:cytoskeleton organization; C:cytoplasm; F:ion binding; C:cilium; C:protein-containing complex
g138.t1	MER0485706	subfamily S1A unassigned peptidases (Harpegnathos saltator)	4185	6	0.0	54.74	dynein heavy chain 10, axonemal-like	4185	20	0.0	70.55%	7	F:ATPase activity; P:biological_process; C:cytoskeleton; C:cytoplasm; F:ion binding; C:cilium; C:protein-containing complex
g2749.t1	MER0485706	subfamily S1A unassigned peptidases (Harpegnathos saltator)	4305	8	0.0	54.9	Dynein heavy chain family protein	4305	20	0.0	65.36%	7	F:ATPase activity; P:biological_process; C:cytoskeleton; C:cytoplasm; F:ion binding; C:cilium; C:protein-containing complex
g8917.t1	MER0486281	Clan MG >> Subclan (none) >> Family M24 >> Subfamily A > methionyl aminopeptidase 2 (Trichomonas vaginalis)	411	20	0.0	69.64	methionine aminopeptidase 2B	411	20	0.0	71.41%	5	C:cytoplasm; P:cellular protein modification process; F:ion binding; P:protein maturation; F:peptidase activity
g906.t1	MER0487208	subfamily S1A unassigned peptidases (Chlorella variabilis)	545	4	3.21e-18	50.57	protein phosphatase 2C	545	20	0.0	59.75%	3	F:phosphatase activity; P:cellular protein modification process; F:ion binding
g506.t1	MER0487208	subfamily S1A unassigned peptidases (Chlorella variabilis)	546	5	1.59e-17	50.64	protein phosphatase 2C	546	20	0.0	59.15%	3	F:phosphatase activity; P:cellular protein modification process; F:ion binding
g766.t1	MER0487798	Clan PA >> Subclan PA(S) >> Family S1 >> Subfamily A > trypsin (mosquito type) (Culex pipiens)	162	20	3.18e-11	51.61	small GTP-binding protein	162	20	1.62e-20	59.71%	6	P:vesicle-mediated transport; C:cytoplasm; P:signal transduction; F:GTPase activity; F:ion binding; C:organelle
g1188.t1	MER0487798	Clan PA >> Subclan PA(S) >> Family S1 >> Subfamily A > trypsin (mosquito type) (Culex pipiens)	160	20	1.49e-11	56.25	small GTP-binding protein	160	20	1.15e-27	59.57%	6	P:vesicle-mediated transport; C:cytoplasm; P:signal transduction; F:GTPase activity; F:ion binding; C:organelle
g10376.t1	MER0487798	Clan PA >> Subclan PA(S) >> Family S1 >> Subfamily A > trypsin (mosquito type) (Culex pipiens)	167	20	3.44e-30	57.11	ras-related protein Rab-6B	167	20	8.25e-70	65.25%	6	P:vesicle-mediated transport; P:signal transduction; F:GTPase activity; P:protein transport; F:ion binding; C:Golgi apparatus
g4922.t1	MER0487798	Clan PA >> Subclan PA(S) >> Family S1 >> Subfamily A > trypsin (mosquito type) (Culex pipiens)	167	20	3.43e-31	57.26	ras-related protein Rab6 isoform X2	167	20	3.55e-67	66.19%	6	P:vesicle-mediated transport; P:signal transduction; F:GTPase activity; P:protein transport; F:ion binding; C:Golgi apparatus
g8982.t1	MER0487798	Clan PA >> Subclan PA(S) >> Family S1 >> Subfamily A > trypsin (mosquito type) (Culex pipiens)	143	20	3.45e-14	58.42	small GTP-binding protein	143	20	1.13e-42	63.75%	4	P:signal transduction; F:GTPase activity; F:ion binding; C:cellular_component
g4085.t1	MER0487798	Clan PA >> Subclan PA(S) >> Family S1 >> Subfamily A > trypsin (mosquito type) (Culex pipiens)	147	20	3.09e-19	63.61	small GTP-binding protein	147	20	3.22e-36	64.6%	5	P:signal transduction; F:GTPase activity; P:protein transport; F:ion binding; C:cytoplasmic vesicle
g5021.t1	MER0488275	subfamily S1A unassigned peptidases (Loxodonta africana)	325	7	9.24e-65	63.88	cytoplasmic tRNA 2-thiolation protein 1	325	20	0.0	65.02%	4	F:RNA binding; P:tRNA metabolic process; C:cytosol; C:protein-containing complex
g5663.t1	MER0488275	subfamily S1A unassigned peptidases (Loxodonta africana)	326	7	5.04e-68	65.89	Cytoplasmic tRNA 2-thiolation protein 1	326	20	0.0	66.3%	4	F:RNA binding; P:tRNA metabolic process; C:cytosol; C:protein-containing complex
g11099.t1	MER0489311	subfamily S9C unassigned peptidases (Trichinella spiralis)	312	20	1.34e-37	50.51	CK1 family protein kinase	312	20	5.49e-63	59.63%	3	F:ion binding; P:cellular protein modification process; F:kinase activity
g4619.t1	MER0490267	family S10 unassigned peptidases (Pongo abelii)	112	2	1.43e-16	59.32	60S ribosomal protein L30	112	20	6.47e-61	82.12%	5	F:RNA binding; F:structural constituent of ribosome; C:cytosol; C:protein-containing complex; C:ribosome
g5969.t1	MER0490267	family S10 unassigned peptidases (Pongo abelii)	112	2	6.73e-15	59.4	60S ribosomal protein L30	112	20	3.25e-60	81.03%	5	F:RNA binding; F:structural constituent of ribosome; C:cytosol; C:protein-containing complex; C:ribosome
g7501.t1	MER0490267	family S10 unassigned peptidases (Pongo abelii)	112	2	1.81e-17	60.72	60S ribosomal protein L30	112	20	4.7e-62	84.42%	5	F:RNA binding; F:structural constituent of ribosome; C:cytosol; C:protein-containing complex; C:ribosome
g2772.t1	MER0490267	family S10 unassigned peptidases (Pongo abelii)	112	2	6.27e-17	60.72	60S ribosomal protein L30	112	20	5.66e-62	84.42%	5	F:RNA binding; F:structural constituent of ribosome; C:cytosol; C:protein-containing complex; C:ribosome
g4579.t1	MER0490267	family S10 unassigned peptidases (Pongo abelii)	112	2	6.27e-17	60.72	60S ribosomal protein L30	112	20	5.66e-62	84.42%	5	F:RNA binding; F:structural constituent of ribosome; C:cytosol; C:protein-containing complex; C:ribosome
g3881.t1	MER0490267	family S10 unassigned peptidases (Pongo abelii)	112	2	2.55e-16	60.72	60S ribosomal protein L30	112	20	6.11e-62	84.56%	5	F:RNA binding; F:structural constituent of ribosome; C:cytosol; C:protein-containing complex; C:ribosome
g9429.t1	MER0490267	family S10 unassigned peptidases (Pongo abelii)	112	2	2.55e-16	60.72	60S ribosomal protein L30	112	20	6.11e-62	84.56%	5	F:RNA binding; F:structural constituent of ribosome; C:cytosol; C:protein-containing complex; C:ribosome
g2485.t1	MER0493967	family S54 unassigned peptidases (Vitrella brassicaformis)	470	20	1.75e-21	50.93	Adenylate and Guanylate cyclase catalytic domain containing protein	470	20	0.0	63.88%	6	P:small molecule metabolic process; P:signal transduction; F:lyase activity; P:cellular nitrogen compound metabolic process; P:biosynthetic process; C:cellular_component
g5955.t1	MER0493967	family S54 unassigned peptidases (Vitrella brassicaformis)	595	20	4.43e-21	52.03	Adenylate and Guanylate cyclase catalytic domain containing protein	595	20	0.0	62.39%	6	P:small molecule metabolic process; P:signal transduction; F:lyase activity; P:cellular nitrogen compound metabolic process; P:biosynthetic process; C:cellular_component
g3663.t1	MER0493967	family S54 unassigned peptidases (Vitrella brassicaformis)	786	20	2.37e-20	54.52	Adenylate and Guanylate cyclase catalytic domain containing protein	786	20	6.81e-123	73.51%	6	P:small molecule metabolic process; P:signal transduction; F:lyase activity; P:cellular nitrogen compound metabolic process; P:biosynthetic process; C:plasma membrane
g6625.t1	MER0493967	family S54 unassigned peptidases (Vitrella brassicaformis)	158	20	5.05e-16	54.95	Adenylate and Guanylate cyclase catalytic domain containing protein	158	20	1.08e-88	78.56%	6	P:small molecule metabolic process; P:signal transduction; F:lyase activity; P:cellular nitrogen compound metabolic process; P:biosynthetic process; C:plasma membrane
g1021.t1	MER0494175	family C12 unassigned peptidases (Vitrella brassicaformis)	710	2	3.94e-85	56.98	threonyl-tRNA synthetase	710	20	0.0	62.17%	6	C:mitochondrion; F:ion binding; P:tRNA metabolic process; P:cellular amino acid metabolic process; F:ligase activity; P:translation
g6432.t1	MER0494411	family S28 unassigned peptidases (Vitrella brassicaformis)	527	20	9.71e-32	51.4	AGC family protein kinase	527	20	1.37e-170	69.67%	5	C:cytoplasm; P:signal transduction; F:ion binding; P:cellular protein modification process; F:kinase activity
g7728.t1	MER0494411	family S28 unassigned peptidases (Vitrella brassicaformis)	674	20	4.76e-39	52.09	serine/threonine-protein kinase Nek1-like	674	20	6.73e-63	61.42%	3	F:ion binding; P:cellular protein modification process; F:kinase activity
g2973.t1	MER0494411	family S28 unassigned peptidases (Vitrella brassicaformis)	406	20	4.62e-32	52.55	CAMK family protein kinase	406	20	0.0	63.48%	3	F:ion binding; P:cellular protein modification process; F:kinase activity
g8963.t1	MER0494411	family S28 unassigned peptidases (Vitrella brassicaformis)	486	20	3.75e-40	53.28	CAMK family protein kinase	486	20	1.5e-96	66.81%	6	C:cytoplasm; P:signal transduction; F:GTPase activity; F:ion binding; P:cellular protein modification process; F:kinase activity
g8948.t1	MER0494411	family S28 unassigned peptidases (Vitrella brassicaformis)	229	20	1.22e-40	54.63	CAMK family protein kinase	229	20	6.12e-76	68.45%	5	C:cytoplasm; P:signal transduction; F:ion binding; P:cellular protein modification process; F:kinase activity
g6871.t1	MER0494411	family S28 unassigned peptidases (Vitrella brassicaformis)	145	20	9.12e-26	58.09	CAMK family protein kinase	145	20	2.56e-54	72.6%	5	C:cytoplasm; P:signal transduction; F:ion binding; P:cellular protein modification process; F:kinase activity
g5240.t1	MER0496357	subfamily A1A unassigned peptidases (Glarea lozoyensis)	345	1	8.85e-39	50.48	Phosphatidate cytidylyltransferase	345	20	3.89e-115	53.36%	3	F:nucleotidyltransferase activity; P:lipid metabolic process; C:cellular_component
g699.t1	MER0511143	Clan ME >> Subclan (none) >> Family M16 >> Subfamily B > mitochondrial processing peptidase subunit alpha unit 2 (Macrophomina phaseolina)	111	8	3.07e-19	62.73	ribosomal protein L35Ae	111	20	4.97e-41	72.81%	6	F:structural constituent of ribosome; P:ribosome biogenesis; C:cytosol; C:protein-containing complex; C:ribosome; P:translation
g10058.t1	MER0512243	family C48 unassigned peptidases (Saimiri boliviensis)	388	20	5.17e-79	56.23	ATP-dependent RNA helicase FAL1	388	20	0.0	70.25%	6	C:cytoplasm; F:ion binding; P:ribosome biogenesis; F:translation factor activity, RNA binding; F:helicase activity; C:organelle
g2564.t1	MER0514197	family C44 unassigned peptidases (Ceratitis capitata)	849	20	1.71e-22	52.61	dihydropyrimidine dehydrogenase, putative	849	20	0.0	59.49%	6	P:small molecule metabolic process; C:cytoplasm; F:oxidoreductase activity; P:catabolic process; P:cellular nitrogen compound metabolic process; P:biosynthetic process
g5478.t1	MER0520918	family M1 unassigned peptidases (Geospiza fortis)	162	8	2.09e-14	53.16	AP-3 complex subunit sigma-2	162	20	1.38e-103	67.96%	5	C:cell; P:vesicle-mediated transport; P:protein transport; C:organelle; C:intracellular
g6278.t1	MER0520918	family M1 unassigned peptidases (Geospiza fortis)	162	7	8.71e-14	53.44	AP-3 complex subunit sigma-2	162	20	5.8e-104	67.5%	5	C:cell; P:vesicle-mediated transport; P:protein transport; C:organelle; C:intracellular
g6790.t1	MER0526167	family C48 unassigned peptidases (Papio anubis)	415	20	1.85e-113	56.92	eukaryotic initiation factor 4A-III	415	20	0.0	73.76%	6	F:ion binding; F:mRNA binding; C:protein-containing complex; F:helicase activity; P:cellular nitrogen compound metabolic process; C:nucleolus
g8686.t1	MER0526167	family C48 unassigned peptidases (Papio anubis)	416	20	3.75e-112	57.29	ATP-dependent RNA helicase eIF4A	416	20	0.0	73.32%	7	C:cytoplasm; F:ion binding; F:mRNA binding; F:translation factor activity, RNA binding; C:protein-containing complex; F:helicase activity; C:nucleolus
g9588.t1	MER0526167	family C48 unassigned peptidases (Papio anubis)	436	20	8.43e-114	58.48	ATP-dependent RNA helicase eIF4A	436	20	0.0	75.01%	5	F:ion binding; F:mRNA binding; C:protein-containing complex; F:helicase activity; C:nucleolus
g10680.t1	MER0532349	Clan PA >> Subclan PA(S) >> Family S1 >> Subfamily A > mannan-binding lectin-associated serine peptidase 2 (Octodon degus)	286	4	4.2e-78	66.62	spermidine synthase	286	20	6.48e-155	69.08%	3	P:cellular nitrogen compound metabolic process; P:biosynthetic process; F:molecular_function
g6030.t1	MER0548176	Clan MA >> Subclan MA(E) >> Family M13 >> Subfamily (none) > endothelin-converting enzyme 2 (Jaculus jaculus)	200	20	2.97e-20	60.31	S-adenosyl-L-methionine-dependent methyltransferase	200	20	2.07e-80	60.48%	1	F:methyltransferase activity
g4279.t1	MER0564933	subfamily M10B unassigned peptidases (Elephantulus edwardii)	112	1	2.69e-11	62.65	Translation initiation factor SUI1 family protein	112	20	1.35e-41	69.16%	1	F:translation factor activity, RNA binding
g2967.t1	MER0564933	subfamily M10B unassigned peptidases (Elephantulus edwardii)	114	1	2.83e-11	62.65	Translation initiation factor SUI1 family protein	114	20	3.64e-43	68.89%	1	F:translation factor activity, RNA binding
g6093.t1	MER0575429	Clan PB >> Subclan PB(T) >> Family T1 >> Subfamily A > proteasome subunit alpha 4 (Chrysochloris asiatica)	373	20	8.03e-33	51.33	probable ATP-dependent RNA helicase DDX31 isoform X3	373	20	5.45e-123	58.42%	1	F:ion binding
g3167.t1	MER0575429	Clan PB >> Subclan PB(T) >> Family T1 >> Subfamily A > proteasome subunit alpha 4 (Chrysochloris asiatica)	594	20	3.02e-33	52.17	ATP-dependent RNA helicase dbp7	594	20	0.0	56.86%	5	C:nucleus; F:RNA binding; F:ion binding; P:ribosome biogenesis; F:helicase activity
g6701.t1	MER0582416	family I2 unassigned peptidase inhibitors (Calypte anna)	365	3	1.89e-31	52.11	bardet-Biedl syndrome 5 protein	365	20	8.08e-131	53.17%	2	C:cilium; C:protein-containing complex
g2628.t1	MER0593657	family I15 unassigned peptidase inhibitors (Callorhinchus milii)	1862	20	1.19e-14	50.18	T9SS type A sorting domain-containing protein	1862	20	0.0	48.1%	5	F:nucleotide binding; F:ATP binding; P:phosphorylation; F:transferase activity; F:kinase activity
g10672.t1	MER0594276	family I8 unassigned peptidase inhibitors (Pan paniscus)	140	6	7.5e-11	52.68	putative actin depolymerizing factor	140	20	1.89e-39	66.11%	3	C:cytoskeleton; P:cytoskeleton organization; F:cytoskeletal protein binding
g10726.t1	MER0594276	family I8 unassigned peptidase inhibitors (Pan paniscus)	189	6	7.43e-11	55.67	actophorin, putative	189	20	4.8e-64	73.83%	6	C:cytoskeleton; F:structural constituent of ribosome; P:cytoskeleton organization; C:ribosome; F:cytoskeletal protein binding; P:translation
g6768.t1	MER0594276	family I8 unassigned peptidase inhibitors (Pan paniscus)	140	6	1.08e-12	52.68	actophorin, putative	140	20	4.16e-40	66.11%	3	C:cytoskeleton; P:cytoskeleton organization; F:cytoskeletal protein binding
g4710.t1	MER0594276	family I8 unassigned peptidase inhibitors (Pan paniscus)	140	6	4.98e-13	51.6	actophorin, putative	140	20	5.45e-43	66.45%	3	C:cytoskeleton; P:cytoskeleton organization; F:cytoskeletal protein binding
g1478.t1	MER0594276	family I8 unassigned peptidase inhibitors (Pan paniscus)	141	6	2.18e-13	55.4	actophorin, putative	141	20	6.41e-66	72.67%	3	C:cytoskeleton; P:cytoskeleton organization; F:cytoskeletal protein binding
g233.t1	MER0604358	family I8 unassigned peptidase inhibitors (Dasypus novemcinctus)	256	10	1.55e-29	53.43	meckelin isoform X5	256	20	1e-88	55.79%	5	P:cytoskeleton organization; P:cellular component assembly; C:cilium; C:protein-containing complex; P:cell cycle
g2648.t1	MER0609845	family S71 unassigned peptidases (Xenopus tropicalis)	610	2	5.43e-11	51.06	polycystic kidney disease protein 1-like 2	610	4	6.72e-16	60.28%	NA	-
g2340.t1	MER0610146	subfamily A1A unassigned peptidases (Parasitella parasitica)	140	3	3.83e-26	70.76	ribosomal protein S24e	140	20	3.33e-62	77.34%	3	F:structural constituent of ribosome; C:ribosome; P:translation
g718.t1	MER0610146	subfamily A1A unassigned peptidases (Parasitella parasitica)	140	3	3.83e-26	70.76	ribosomal protein S24e	140	20	3.33e-62	77.34%	3	F:structural constituent of ribosome; C:ribosome; P:translation
g7282.t1	MER0610146	subfamily A1A unassigned peptidases (Parasitella parasitica)	140	3	3.83e-26	70.76	ribosomal protein S24e	140	20	3.33e-62	77.34%	3	F:structural constituent of ribosome; C:ribosome; P:translation
g9901.t1	MER0610146	subfamily A1A unassigned peptidases (Parasitella parasitica)	140	3	3.83e-26	70.76	ribosomal protein S24e	140	20	3.33e-62	77.34%	3	F:structural constituent of ribosome; C:ribosome; P:translation
g2622.t1	MER0610146	subfamily A1A unassigned peptidases (Parasitella parasitica)	140	3	1.72e-26	70.76	ribosomal protein S24e	140	20	3.48e-62	77.37%	3	F:structural constituent of ribosome; C:ribosome; P:translation
g3573.t1	MER0610146	subfamily A1A unassigned peptidases (Parasitella parasitica)	140	3	1.72e-26	70.76	ribosomal protein S24e	140	20	3.48e-62	77.37%	3	F:structural constituent of ribosome; C:ribosome; P:translation
g8632.t1	MER0610146	subfamily A1A unassigned peptidases (Parasitella parasitica)	140	3	1.72e-26	70.76	ribosomal protein S24e	140	20	3.48e-62	77.37%	3	F:structural constituent of ribosome; C:ribosome; P:translation
g8088.t1	MER0617899	subfamily I25B unassigned peptidase inhibitors (Callithrix jacchus)	790	2	3.25e-85	50.67	V-type ATPase 116kDa subunit family protein	790	20	0.0	55.89%	3	F:transmembrane transporter activity; C:protein-containing complex; C:vacuole
g9135.t1	MER0617899	subfamily I25B unassigned peptidase inhibitors (Callithrix jacchus)	769	2	8.63e-87	50.85	V-type ATPase 116kDa subunit family protein	769	20	0.0	54.82%	5	F:transmembrane transporter activity; P:homeostatic process; C:protein-containing complex; C:vacuole; F:enzyme binding
g4126.t1	MER0620889	family I71 unassigned peptidase inhibitors (Acyrthosiphon pisum)	195	2	1.93e-19	50.15	E3 SUMO-protein ligase RanBP2	195	20	1.95e-81	74.08%	17	P:generation of precursor metabolites and energy; P:catabolic process; P:protein transport; P:cellular protein modification process; P:symbiotic process; P:response to stress; C:nuclear envelope; P:small molecule metabolic process; P:carbohydrate metabolic process; P:nucleocytoplasmic transport; C:cell; C:cytosol; C:protein-containing complex; P:cellular nitrogen compound metabolic process; F:enz…
g6186.t1	MER0620889	family I71 unassigned peptidase inhibitors (Acyrthosiphon pisum)	195	2	9.2e-22	58.15	E3 SUMO-protein ligase RanBP2	195	20	5.04e-80	72.33%	17	P:generation of precursor metabolites and energy; P:catabolic process; P:protein transport; P:cellular protein modification process; P:symbiotic process; P:response to stress; C:nuclear envelope; P:small molecule metabolic process; P:carbohydrate metabolic process; P:nucleocytoplasmic transport; C:cell; C:cytosol; C:protein-containing complex; P:cellular nitrogen compound metabolic process; F:enz…
g2369.t1	MER0625812	family M28 unassigned peptidases (Thielavia terrestris)	140	15	3.35e-26	54.82	negative regulator of the PHO system	140	20	1.08e-31	62.88%	3	F:ion binding; P:cellular protein modification process; F:kinase activity
g1726.t1	MER0625812	family M28 unassigned peptidases (Thielavia terrestris)	184	11	2.17e-18	51.28	Cyclin-dependent kinase 1	184	20	1.86e-36	65.18%	23	P:embryo development; P:cytoskeleton organization; P:catabolic process; P:cellular component assembly; P:cellular protein modification process; F:ion binding; P:biosynthetic process; P:mitotic cell cycle; C:nucleoplasm; P:cell death; C:cytosol; P:membrane organization; P:generation of precursor metabolites and energy; P:signal transduction; P:DNA metabolic process; P:response to stress; P:reprodu…
g5400.t1	MER0625812	family M28 unassigned peptidases (Thielavia terrestris)	139	11	6.77e-20	55.87	negative regulator of the PHO system	139	20	8.88e-43	60.53%	6	C:nucleus; F:ion binding; P:cellular protein modification process; P:biosynthetic process; F:kinase activity; P:cell cycle
g1920.t1	MER0625812	family M28 unassigned peptidases (Thielavia terrestris)	388	20	1e-52	50.37	CMGC family protein kinase	388	20	7.16e-150	78.19%	6	C:nucleus; C:cytoplasm; P:signal transduction; F:ion binding; P:cellular protein modification process; F:kinase activity
g9603.t1	MER0625812	family M28 unassigned peptidases (Thielavia terrestris)	390	20	1.82e-54	50.1	CMGC family protein kinase	390	20	3.33e-150	78.11%	6	C:nucleus; C:cytoplasm; P:signal transduction; F:ion binding; P:cellular protein modification process; F:kinase activity
g485.t1	MER0625812	family M28 unassigned peptidases (Thielavia terrestris)	451	20	7.69e-40	50.58	CMGC family protein kinase	451	20	6.43e-164	71.22%	7	C:nucleus; C:cytoplasm; P:signal transduction; C:cilium; F:ion binding; P:cellular protein modification process; F:kinase activity
g9185.t1	MER0625812	family M28 unassigned peptidases (Thielavia terrestris)	306	20	3.05e-99	51.9	cyclin-dependent kinase 3	306	20	1.35e-175	78.6%	8	P:cell population proliferation; C:nucleus; C:mitochondrion; F:ion binding; P:cellular protein modification process; C:protein-containing complex; F:kinase activity; P:mitotic cell cycle
g9990.t1	MER0626348	family C110 unassigned peptidases (Talaromyces emersonii)	193	20	8.44e-49	54.75	small GTPase	193	20	1.25e-119	74.77%	6	C:cell; P:signal transduction; F:GTPase activity; P:protein transport; F:ion binding; P:mitotic nuclear division
g6966.t1	MER0626348	family C110 unassigned peptidases (Talaromyces emersonii)	193	20	3.3e-49	55.18	Septum-promoting GTP-binding protein 1	193	20	1.77e-119	74.93%	6	C:cell; P:signal transduction; F:GTPase activity; P:protein transport; F:ion binding; P:mitotic nuclear division
g4751.t1	MER0626348	family C110 unassigned peptidases (Talaromyces emersonii)	193	20	2.07e-49	55.19	Septum-promoting GTP-binding protein 1	193	20	8.06e-120	74.93%	6	C:cell; P:signal transduction; F:GTPase activity; P:protein transport; F:ion binding; P:mitotic nuclear division
g3966.t1	MER0626348	family C110 unassigned peptidases (Talaromyces emersonii)	193	20	1.4e-48	55.25	Septum-promoting GTP-binding protein 1	193	20	1.43e-119	75.08%	7	C:cell; C:microtubule organizing center; P:signal transduction; F:GTPase activity; P:protein transport; F:ion binding; P:mitotic nuclear division
g5203.t1	MER0626348	family C110 unassigned peptidases (Talaromyces emersonii)	193	20	3.33e-50	55.26	small GTPase	193	20	3.95e-120	75.05%	7	C:cell; C:microtubule organizing center; P:signal transduction; F:GTPase activity; P:protein transport; F:ion binding; P:mitotic nuclear division
g2399.t1	MER0630149	subfamily A11A unassigned peptidases (Phoenix dactylifera)	355	20	5.23e-17	57.9	CAMK family protein kinase	355	20	6.28e-62	53.4%	3	F:ion binding; P:cellular protein modification process; F:kinase activity
g812.t1	MER0630149	subfamily A11A unassigned peptidases (Phoenix dactylifera)	379	20	1.28e-21	50.44	CBL-interacting protein kinase 9	379	20	2.09e-67	52.2%	6	P:signal transduction; F:ion binding; P:cellular protein modification process; F:kinase activity; C:intracellular; P:response to stress
g4962.t1	MER0630149	subfamily A11A unassigned peptidases (Phoenix dactylifera)	293	20	4.68e-23	50.29	CAMK family protein kinase	293	20	7.82e-74	52.99%	5	P:signal transduction; F:ion binding; P:cellular protein modification process; C:cellular_component; F:kinase activity
g9005.t1	MER0630149	subfamily A11A unassigned peptidases (Phoenix dactylifera)	127	20	1.98e-26	60.9	CAMK family protein kinase	127	20	3.8e-65	85.26%	6	C:nucleus; C:cytoplasm; P:signal transduction; F:ion binding; P:cellular protein modification process; F:kinase activity
g9295.t1	MER0630149	subfamily A11A unassigned peptidases (Phoenix dactylifera)	415	20	8.68e-28	50.39	CAMK family protein kinase	415	20	2.4e-95	62.06%	6	P:signal transduction; F:ion binding; P:cellular protein modification process; F:kinase activity; C:intracellular; P:response to stress
g3949.t1	MER0630149	subfamily A11A unassigned peptidases (Phoenix dactylifera)	332	20	3.12e-28	54.38	CAMK family protein kinase	332	20	2.16e-70	60.4%	4	F:ion binding; P:cellular protein modification process; F:kinase activity; C:cellular_component
g3867.t1	MER0630149	subfamily A11A unassigned peptidases (Phoenix dactylifera)	342	20	1.37e-28	50	CAMK family protein kinase	342	20	2.7e-83	61.45%	3	F:ion binding; P:cellular protein modification process; F:kinase activity
g6616.t1	MER0630149	subfamily A11A unassigned peptidases (Phoenix dactylifera)	372	20	2.27e-29	51.21	CAMK family protein kinase	372	20	4.44e-137	63.79%	6	P:signal transduction; F:ion binding; P:cellular protein modification process; F:kinase activity; P:response to stress; C:intracellular
g613.t1	MER0630149	subfamily A11A unassigned peptidases (Phoenix dactylifera)	408	20	1.54e-29	51.31	CAMK family protein kinase	408	20	1.12e-89	61.1%	6	P:signal transduction; F:ion binding; P:cellular protein modification process; F:kinase activity; C:intracellular; P:response to stress
g1608.t1	MER0630149	subfamily A11A unassigned peptidases (Phoenix dactylifera)	336	20	2.84e-31	51.9	CAMK family protein kinase	336	20	1.58e-56	56.73%	4	F:ion binding; P:cellular protein modification process; F:kinase activity; C:cellular_component
g6349.t1	MER0630149	subfamily A11A unassigned peptidases (Phoenix dactylifera)	346	20	1.87e-32	51.96	CAMK family protein kinase	346	20	8.08e-50	58.01%	3	F:ion binding; P:cellular protein modification process; F:kinase activity
g3962.t1	MER0630149	subfamily A11A unassigned peptidases (Phoenix dactylifera)	347	20	6.56e-34	51.38	CAMK family protein kinase	347	20	4.73e-89	62.41%	6	P:signal transduction; F:ion binding; P:cellular protein modification process; F:kinase activity; C:intracellular; P:response to stress
g9200.t1	MER0630149	subfamily A11A unassigned peptidases (Phoenix dactylifera)	390	20	5.25e-34	50.41	CAMK family protein kinase	390	20	1.71e-74	58.5%	3	F:ion binding; P:cellular protein modification process; F:kinase activity
g10685.t1	MER0630149	subfamily A11A unassigned peptidases (Phoenix dactylifera)	359	20	7.03e-35	51.09	CAMK family protein kinase	359	20	3.84e-87	62.41%	5	P:signal transduction; F:ion binding; P:cellular protein modification process; F:kinase activity; C:intracellular
g9018.t1	MER0630149	subfamily A11A unassigned peptidases (Phoenix dactylifera)	384	20	1.5e-37	52.45	CAMK family protein kinase	384	20	3.88e-105	63.68%	3	F:ion binding; P:cellular protein modification process; F:kinase activity
g7139.t1	MER0630149	subfamily A11A unassigned peptidases (Phoenix dactylifera)	164	20	1.63e-38	58.08	CAMK family protein kinase	164	20	2.39e-65	74.79%	6	C:nucleus; C:cytoplasm; P:signal transduction; F:ion binding; P:cellular protein modification process; F:kinase activity
g9612.t1	MER0630149	subfamily A11A unassigned peptidases (Phoenix dactylifera)	571	20	1.81e-41	52.63	CAMK family protein kinase	571	20	0.0	61.14%	4	F:ion binding; P:cellular protein modification process; F:kinase activity; C:intracellular
g140.t1	MER0630149	subfamily A11A unassigned peptidases (Phoenix dactylifera)	332	20	1.61e-43	56.94	CAMK family protein kinase	332	20	1.17e-152	71.07%	7	C:nucleus; P:cell death; C:cytoplasm; P:signal transduction; F:ion binding; P:cellular protein modification process; F:kinase activity
g8015.t1	MER0630149	subfamily A11A unassigned peptidases (Phoenix dactylifera)	428	20	3e-44	53.22	CAMK family protein kinase	428	20	7.95e-101	63.88%	5	P:signal transduction; F:ion binding; P:cellular protein modification process; F:kinase activity; C:intracellular
g9177.t1	MER0630149	subfamily A11A unassigned peptidases (Phoenix dactylifera)	205	20	1.97e-44	56.28	CAMK family protein kinase	205	20	3.08e-96	78.73%	6	C:nucleus; C:cytoplasm; P:signal transduction; F:ion binding; P:cellular protein modification process; F:kinase activity
g5034.t1	MER0630149	subfamily A11A unassigned peptidases (Phoenix dactylifera)	432	20	6.76e-46	54.47	CAMK family protein kinase	432	20	2.7e-159	67.9%	6	C:nucleus; C:cytoplasm; P:signal transduction; F:ion binding; P:cellular protein modification process; F:kinase activity
g9709.t1	MER0630149	subfamily A11A unassigned peptidases (Phoenix dactylifera)	492	20	1.67e-48	50.72	CAMK family protein kinase	492	20	1.89e-101	58.41%	4	F:ion binding; P:cellular protein modification process; F:kinase activity; C:intracellular
g8318.t1	MER0630149	subfamily A11A unassigned peptidases (Phoenix dactylifera)	408	20	9.39e-49	53.42	CAMK family protein kinase	408	20	4.33e-170	74.09%	6	C:nucleus; C:cytoplasm; P:signal transduction; F:ion binding; P:cellular protein modification process; F:kinase activity
g6178.t1	MER0630149	subfamily A11A unassigned peptidases (Phoenix dactylifera)	428	20	4.24e-49	55.33	CAMK family protein kinase	428	20	5.17e-161	72.3%	6	C:nucleus; C:cytoplasm; P:signal transduction; F:ion binding; P:cellular protein modification process; F:kinase activity
g1161.t1	MER0630149	subfamily A11A unassigned peptidases (Phoenix dactylifera)	500	20	1.2e-49	54.17	CAMK family protein kinase	500	20	4.36e-131	62.28%	4	F:ion binding; P:cellular protein modification process; F:kinase activity; C:intracellular
g1834.t1	MER0630149	subfamily A11A unassigned peptidases (Phoenix dactylifera)	492	20	1.01e-50	54.21	CAMK family protein kinase	492	20	0.0	60.65%	4	F:ion binding; P:cellular protein modification process; F:kinase activity; C:intracellular
g7652.t1	MER0630149	subfamily A11A unassigned peptidases (Phoenix dactylifera)	472	20	7.86e-52	54.19	CAMK family protein kinase	472	20	0.0	70.14%	5	P:signal transduction; F:ion binding; P:cellular protein modification process; F:kinase activity; C:intracellular
g10317.t1	MER0630149	subfamily A11A unassigned peptidases (Phoenix dactylifera)	482	20	6.79e-52	53.06	CAMK family protein kinase	482	20	1.17e-148	64.17%	4	F:ion binding; P:cellular protein modification process; F:kinase activity; C:intracellular
g877.t1	MER0630149	subfamily A11A unassigned peptidases (Phoenix dactylifera)	405	20	7.31e-53	54.56	CAMK family protein kinase	405	20	1.42e-165	70.95%	5	P:signal transduction; F:ion binding; P:cellular protein modification process; F:kinase activity; C:intracellular
g2605.t1	MER0630149	subfamily A11A unassigned peptidases (Phoenix dactylifera)	462	20	2.87e-53	54.28	CAMK family protein kinase	462	20	0.0	70.78%	6	C:nucleus; C:cytoplasm; P:signal transduction; F:ion binding; P:cellular protein modification process; F:kinase activity
g3750.t1	MER0630149	subfamily A11A unassigned peptidases (Phoenix dactylifera)	489	20	5.96e-55	53.85	CAMK family protein kinase	489	20	7.8e-153	65.71%	6	C:nucleus; C:cytoplasm; P:signal transduction; F:ion binding; P:cellular protein modification process; F:kinase activity
g4714.t1	MER0630149	subfamily A11A unassigned peptidases (Phoenix dactylifera)	488	20	3.82e-55	55.3	CAMK family protein kinase	488	20	6.64e-154	64.37%	6	C:nucleus; C:cytoplasm; P:signal transduction; F:ion binding; P:cellular protein modification process; F:kinase activity
g7340.t1	MER0630149	subfamily A11A unassigned peptidases (Phoenix dactylifera)	372	20	1.72e-55	54.64	CAMK family protein kinase	372	20	5.5e-159	66.3%	6	C:nucleus; C:cytoplasm; P:signal transduction; F:ion binding; P:cellular protein modification process; F:kinase activity
g7355.t1	MER0630149	subfamily A11A unassigned peptidases (Phoenix dactylifera)	498	20	4.64e-58	55.4	CAMK family protein kinase	498	20	4.44e-166	66.54%	6	C:nucleus; C:cytoplasm; P:signal transduction; F:ion binding; P:cellular protein modification process; F:kinase activity
g6224.t1	MER0630149	subfamily A11A unassigned peptidases (Phoenix dactylifera)	371	20	3.16e-58	53.16	CAMK family protein kinase	371	20	1.35e-163	65.25%	6	C:nucleus; C:cytoplasm; P:signal transduction; F:ion binding; P:cellular protein modification process; F:kinase activity
g8551.t1	MER0630149	subfamily A11A unassigned peptidases (Phoenix dactylifera)	505	20	1.21e-58	54.64	CAMK family protein kinase	505	20	4.97e-163	64.98%	4	F:ion binding; P:cellular protein modification process; F:kinase activity; C:intracellular
g5907.t1	MER0630149	subfamily A11A unassigned peptidases (Phoenix dactylifera)	497	20	4.03e-59	53.85	CAMK family protein kinase	497	20	3.75e-142	63.38%	6	C:nucleus; C:cytoplasm; P:signal transduction; F:ion binding; P:cellular protein modification process; F:kinase activity
g8084.t1	MER0630149	subfamily A11A unassigned peptidases (Phoenix dactylifera)	530	20	1.05e-60	54.28	CAMK family protein kinase	530	20	1.39e-137	62.66%	6	C:nucleus; C:cytoplasm; P:signal transduction; F:ion binding; P:cellular protein modification process; F:kinase activity
g8830.t1	MER0630149	subfamily A11A unassigned peptidases (Phoenix dactylifera)	506	20	6.21e-62	56.07	CAMK family protein kinase	506	20	3.15e-152	65.01%	4	F:ion binding; P:cellular protein modification process; F:kinase activity; C:intracellular
g595.t1	MER0630149	subfamily A11A unassigned peptidases (Phoenix dactylifera)	472	20	2.65e-63	56.45	CAMK family protein kinase	472	20	2.95e-125	62.74%	6	C:nucleus; C:cytoplasm; P:signal transduction; F:ion binding; P:cellular protein modification process; F:kinase activity
g7739.t1	MER0634099	subfamily S1A unassigned peptidases (Opisthocomus hoazin)	305	3	3.21e-45	64.1	rRNA 2'-O-methyltransferase fibrillarin	305	20	8.8e-107	76.68%	9	F:RNA binding; P:chromosome organization; P:cellular protein modification process; P:ribosome biogenesis; C:protein-containing complex; F:methyltransferase activity; P:cellular nitrogen compound metabolic process; C:nucleolus; C:nucleoplasm
g9244.t1	MER0634099	subfamily S1A unassigned peptidases (Opisthocomus hoazin)	302	3	1.5e-46	64.54	rRNA 2'-O-methyltransferase fibrillarin	302	20	1.78e-131	77.91%	9	F:RNA binding; P:chromosome organization; P:cellular protein modification process; P:ribosome biogenesis; C:protein-containing complex; F:methyltransferase activity; P:cellular nitrogen compound metabolic process; C:nucleolus; C:nucleoplasm
g6697.t1	MER0634099	subfamily S1A unassigned peptidases (Opisthocomus hoazin)	310	3	1.56e-46	64.54	probable mediator of RNA polymerase II transcription subunit 36b	310	20	1.45e-132	77.8%	9	F:RNA binding; P:chromosome organization; P:cellular protein modification process; P:ribosome biogenesis; C:protein-containing complex; F:methyltransferase activity; P:cellular nitrogen compound metabolic process; C:nucleolus; C:nucleoplasm
g2039.t1	MER0639365	family S33 unassigned peptidases (Nelumbo nucifera)	77	20	2.33e-34	74.44	polyubiquitin	77	20	1.38e-42	98.95%	8	C:nucleus; F:structural constituent of ribosome; C:cytoplasm; P:catabolic process; P:cellular protein modification process; C:ribosome; F:enzyme binding; P:translation
g5408.t1	MER0639549	subfamily A11A unassigned peptidases (Nelumbo nucifera)	139	1	3.39e-17	55.46	adenine nucleotide alpha hydrolases-like protein	139	20	3.26e-28	62.75%	1	F:nucleotidyltransferase activity
g3154.t1	MER0639790	family I9 unassigned peptidase inhibitors (Nelumbo nucifera)	256	20	3.13e-40	50.63	Ubiquitin-conjugating enzyme family protein	256	20	3.53e-70	65.91%	1	C:cellular_component
g4374.t1	MER0639790	family I9 unassigned peptidase inhibitors (Nelumbo nucifera)	269	20	1.82e-44	50.99	ubiquitin-conjugating enzyme E2 J1	269	20	1.59e-77	67.59%	3	P:biological_process; C:cellular_component; F:molecular_function
g1023.t1	MER0646745	family I8 unassigned peptidase inhibitors (Mandrillus leucophaeus)	129	6	3.19e-11	55.37	actophorin, putative	129	20	1.61e-65	73.49%	3	C:cytoskeleton; P:cytoskeleton organization; F:cytoskeletal protein binding
g9256.t1	MER0647888	subfamily S1A unassigned peptidases (Linepithema humile)	195	20	5.59e-16	52.57	Adenylate and Guanylate cyclase catalytic domain containing protein	195	20	2.16e-65	64.73%	6	P:small molecule metabolic process; P:signal transduction; F:lyase activity; P:cellular nitrogen compound metabolic process; P:biosynthetic process; C:plasma membrane
g8203.t1	MER0648173	Clan AA >> Subclan (none) >> Family A1 >> Subfamily A > PepAb peptidase (Penicillium italicum)	1091	20	7.75e-115	50.3	Chromatin structure-remodeling complex subunit snf21	1091	20	0.0	62.02%	5	F:ATPase activity; C:nucleus; F:ion binding; P:cellular nitrogen compound metabolic process; P:biosynthetic process
g10720.t1	MER0655610	subfamily A1A unassigned peptidases (Paracoccidioides brasiliensis)	320	20	4.99e-48	63.96	replication factor C subunit 2 isoform X1	320	20	8.07e-169	69.36%	7	F:ATPase activity; C:nucleus; F:DNA binding; F:ion binding; C:protein-containing complex; P:biosynthetic process; C:chromosome
g2366.t1	MER0655610	subfamily A1A unassigned peptidases (Paracoccidioides brasiliensis)	327	20	3.61e-57	58.24	Replication factor C subunit 5	327	20	2.8e-161	71.34%	11	F:ATPase activity; C:nucleus; F:DNA binding; P:chromosome organization; F:ion binding; P:chromosome segregation; C:protein-containing complex; C:chromosome; P:biosynthetic process; P:DNA metabolic process; P:cell cycle
g5411.t1	MER0656131	family I1 unassigned peptidase inhibitors (Fukomys damarensis)	137	2	7.32e-14	50.96	Nucleoside diphosphate kinase family protein	137	20	5.55e-79	76.62%	11	P:small molecule metabolic process; P:cell motility; C:cytoskeleton; C:cytoplasm; P:cellular component assembly; C:cilium; F:ion binding; C:protein-containing complex; P:cellular nitrogen compound metabolic process; P:biosynthetic process; F:kinase activity
g4931.t1	MER0656131	family I1 unassigned peptidase inhibitors (Fukomys damarensis)	372	2	1.17e-16	53.28	Nucleoside diphosphate kinase family protein	372	20	0.0	67.73%	5	P:small molecule metabolic process; F:ion binding; P:cellular nitrogen compound metabolic process; P:biosynthetic process; F:kinase activity
g7888.t1	MER0672072	subfamily S1A unassigned peptidases (Charadrius vociferus)	189	20	1.54e-17	55.2	Adenylate and Guanylate cyclase catalytic domain containing protein	189	20	5.78e-80	81.17%	6	P:small molecule metabolic process; P:signal transduction; F:lyase activity; P:cellular nitrogen compound metabolic process; P:biosynthetic process; C:plasma membrane
g9598.t1	MER0672072	subfamily S1A unassigned peptidases (Charadrius vociferus)	386	20	2.9e-26	57.53	Adenylate and Guanylate cyclase catalytic domain containing protein	386	20	7.74e-151	70.58%	6	P:small molecule metabolic process; P:signal transduction; F:lyase activity; P:cellular nitrogen compound metabolic process; P:biosynthetic process; C:plasma membrane
g88.t1	MER0672763	Clan MJ >> Subclan (none) >> Family M19 >> Subfamily (none) > membrane dipeptidase (Chaetura pelagica)	550	3	4.63e-66	54.29	Copine family protein	550	20	0.0	64.97%	4	P:biological_process; F:ion binding; F:lipid binding; C:plasma membrane
g10438.t1	MER0672763	Clan MJ >> Subclan (none) >> Family M19 >> Subfamily (none) > membrane dipeptidase (Chaetura pelagica)	550	3	3.27e-77	55.52	Copine family protein	550	20	0.0	63.74%	4	P:biological_process; F:ion binding; F:lipid binding; C:plasma membrane
g5385.t1	MER0672763	Clan MJ >> Subclan (none) >> Family M19 >> Subfamily (none) > membrane dipeptidase (Chaetura pelagica)	544	3	2.29e-72	56.53	Copine family protein	544	20	0.0	62.32%	4	P:biological_process; F:ion binding; F:lipid binding; C:plasma membrane
g9169.t1	MER0672763	Clan MJ >> Subclan (none) >> Family M19 >> Subfamily (none) > membrane dipeptidase (Chaetura pelagica)	524	3	3.4e-61	56.66	Copine family protein	524	20	0.0	64.69%	4	P:biological_process; F:ion binding; F:lipid binding; C:plasma membrane
g4936.t1	MER0672763	Clan MJ >> Subclan (none) >> Family M19 >> Subfamily (none) > membrane dipeptidase (Chaetura pelagica)	549	4	2.19e-81	56.67	Copine family protein	549	20	0.0	64.39%	4	P:biological_process; F:ion binding; F:lipid binding; C:plasma membrane
g7017.t1	MER0672763	Clan MJ >> Subclan (none) >> Family M19 >> Subfamily (none) > membrane dipeptidase (Chaetura pelagica)	545	3	8.73e-74	58.16	Copine family protein	545	20	0.0	63.16%	4	P:biological_process; F:ion binding; F:lipid binding; C:plasma membrane
g6294.t1	MER0672763	Clan MJ >> Subclan (none) >> Family M19 >> Subfamily (none) > membrane dipeptidase (Chaetura pelagica)	550	4	1.17e-75	59.03	Copine family protein	550	20	0.0	64.19%	4	P:biological_process; F:ion binding; F:lipid binding; C:plasma membrane
g1405.t1	MER0673222	Clan ID >> Subclan (none) >> Family I4 >> Subfamily (none) > ovalbumin (Chaetura pelagica)	106	20	3.76e-13	61.49	leukocyte elastase inhibitor-like	106	20	1.38e-13	60.15%	1	C:extracellular space
g6370.t1	MER0674344	family C26 unassigned peptidases (Cerapachys biroi)	393	5	3.13e-57	56.6	chitobiosyldiphosphodolichol beta-mannosyltransferase	393	20	0.0	58.52%	4	F:transferase activity, transferring glycosyl groups; P:cellular protein modification process; C:endoplasmic reticulum; P:biosynthetic process
g7673.t1	MER0679630	subfamily A11A unassigned peptidases (Beta vulgaris)	595	20	3.87e-74	54.53	ABC transporter family protein	595	20	0.0	65.97%	4	F:ATPase activity; F:transmembrane transporter activity; F:ion binding; C:plasma membrane
g5192.t1	MER0679630	subfamily A11A unassigned peptidases (Beta vulgaris)	396	20	8.97e-78	58.91	ABC transporter family protein	396	20	6.43e-170	75.89%	4	F:ATPase activity; F:transmembrane transporter activity; F:ion binding; C:cellular_component
g2674.t1	MER0679630	subfamily A11A unassigned peptidases (Beta vulgaris)	595	20	1.56e-79	54.04	ABC transporter family protein	595	20	0.0	66.05%	4	F:ATPase activity; F:transmembrane transporter activity; F:ion binding; C:plasma membrane
g2682.t1	MER0690745	family C13 unassigned peptidases (Brassica rapa)	368	20	4.37e-32	52	TKL family protein kinase	368	20	5.49e-96	64.69%	3	F:ion binding; P:cellular protein modification process; F:kinase activity
g7944.t1	MER0690745	family C13 unassigned peptidases (Brassica rapa)	288	20	2.73e-15	50.21	TKL family protein kinase	288	20	3.33e-53	57.32%	3	F:ion binding; P:cellular protein modification process; F:kinase activity
g1723.t1	MER0690745	family C13 unassigned peptidases (Brassica rapa)	915	20	5.3e-30	50.42	TKL family protein kinase	915	20	1.95e-84	65.11%	3	F:ion binding; P:cellular protein modification process; F:kinase activity
g4451.t1	MER0690745	family C13 unassigned peptidases (Brassica rapa)	795	20	7.08e-38	50.55	TKL family protein kinase	795	20	0.0	60.15%	3	F:ion binding; P:cellular protein modification process; F:kinase activity
g10102.t1	MER0690745	family C13 unassigned peptidases (Brassica rapa)	1103	20	1.4e-37	51.25	TKL family protein kinase	1103	20	0.0	55.8%	3	F:ion binding; P:cellular protein modification process; F:kinase activity
g7089.t1	MER0690745	family C13 unassigned peptidases (Brassica rapa)	1084	20	3.09e-30	51.4	TKL family protein kinase	1084	20	0.0	52.88%	3	F:ion binding; P:cellular protein modification process; F:kinase activity
g7479.t1	MER0690745	family C13 unassigned peptidases (Brassica rapa)	878	20	3.87e-28	51.47	TKL family protein kinase	878	20	0.0	62.94%	3	F:ion binding; P:cellular protein modification process; F:kinase activity
g7213.t1	MER0690745	family C13 unassigned peptidases (Brassica rapa)	838	20	6.64e-23	51.65	SEL1-like repeat protein	838	20	1.05e-134	49.01%	3	F:ion binding; P:cellular protein modification process; F:kinase activity
g73.t1	MER0690745	family C13 unassigned peptidases (Brassica rapa)	800	20	1.81e-33	51.84	TKL family protein kinase	800	20	0.0	57.17%	3	F:ion binding; P:cellular protein modification process; F:kinase activity
g1842.t1	MER0690745	family C13 unassigned peptidases (Brassica rapa)	805	20	8.2e-30	51.97	TKL family protein kinase	805	20	0.0	59.09%	3	F:ion binding; P:cellular protein modification process; F:kinase activity
g6737.t1	MER0690745	family C13 unassigned peptidases (Brassica rapa)	827	20	2.04e-32	52.43	TKL family protein kinase	827	20	2.47e-174	53.14%	3	F:ion binding; P:cellular protein modification process; F:kinase activity
g7025.t1	MER0690745	family C13 unassigned peptidases (Brassica rapa)	476	20	8.22e-34	52.54	TKL family protein kinase	476	20	2.37e-125	64.37%	3	F:ion binding; P:cellular protein modification process; F:kinase activity
g8313.t1	MER0690745	family C13 unassigned peptidases (Brassica rapa)	388	20	6.19e-39	53.88	TKL family protein kinase	388	20	4e-169	65.23%	3	F:ion binding; P:cellular protein modification process; F:kinase activity
g3648.t1	MER0690745	family C13 unassigned peptidases (Brassica rapa)	1030	20	1.99e-40	54.03	TKL family protein kinase	1030	20	0.0	55.89%	3	F:ion binding; P:cellular protein modification process; F:kinase activity
g933.t1	MER0690745	family C13 unassigned peptidases (Brassica rapa)	779	20	6.83e-24	54.26	TKL family protein kinase	779	20	2.39e-81	50.45%	3	F:ion binding; P:cellular protein modification process; F:kinase activity
g4823.t1	MER0691039	family C13 unassigned peptidases (Dactylellina haptotyla)	1068	13	0.0	52.41	isoleucine--tRNA ligase, cytoplasmic	1068	20	0.0	68.21%	6	F:RNA binding; F:ion binding; P:tRNA metabolic process; P:cellular amino acid metabolic process; F:ligase activity; P:translation
g5762.t1	MER0691627	subfamily A1A unassigned peptidases (Saitoella complicata)	470	7	6.77e-24	50.03	major facilitator superfamily transporter	470	20	0.0	62.5%	2	F:transmembrane transporter activity; C:cellular_component
g5846.t1	MER0691627	subfamily A1A unassigned peptidases (Saitoella complicata)	826	9	1.26e-80	50.39	Type III restriction enzyme, res subunit family protein	826	20	0.0	59.41%	5	F:DNA binding; F:ion binding; F:helicase activity; P:DNA metabolic process; P:response to stress
g8585.t1	MER0693748	subfamily A1A unassigned peptidases (Saitoella complicata)	385	20	1.87e-85	64.37	26S protease regulatory subunit 10B	385	20	0.0	83.28%	11	F:ATPase activity; P:protein-containing complex assembly; P:catabolic process; F:ion binding; P:biosynthetic process; F:peptidase activity; P:response to stress; P:chromosome organization; C:cytosol; C:protein-containing complex; P:cellular nitrogen compound metabolic process
g8489.t1	MER0695761	subfamily C2A unassigned peptidases (Ophiophagus hannah)	870	12	8.05e-154	50.68	glycosyl hydrolase	870	20	0.0	61.36%	2	P:carbohydrate metabolic process; F:hydrolase activity, acting on glycosyl bonds
g6652.t1	MER0695761	subfamily C2A unassigned peptidases (Ophiophagus hannah)	863	12	6.69e-146	51.14	glycosyl hydrolase	863	20	0.0	60.23%	6	P:carbohydrate metabolic process; P:anatomical structure development; P:cellular protein modification process; C:organelle; C:intracellular; F:hydrolase activity, acting on glycosyl bonds
g10995.t1	MER0695761	subfamily C2A unassigned peptidases (Ophiophagus hannah)	870	12	1.02e-146	51.38	glycosyl hydrolase	870	20	0.0	60.65%	2	P:carbohydrate metabolic process; F:hydrolase activity, acting on glycosyl bonds
g10951.t1	MER0697628	Clan AA >> Subclan (none) >> Family A1 >> Subfamily B > nepenthesin (Leersia perrieri)	133	20	7.27e-51	71.46	ribosomal protein L40-like isoform 1	133	20	2.75e-78	84.94%	8	C:nucleus; F:structural constituent of ribosome; C:cytoplasm; P:catabolic process; P:cellular protein modification process; C:ribosome; F:enzyme binding; P:translation
g2242.t1	MER0697628	Clan AA >> Subclan (none) >> Family A1 >> Subfamily B > nepenthesin (Leersia perrieri)	133	20	7.27e-51	71.46	ribosomal protein L40-like isoform 1	133	20	2.75e-78	84.94%	8	C:nucleus; F:structural constituent of ribosome; C:cytoplasm; P:catabolic process; P:cellular protein modification process; C:ribosome; F:enzyme binding; P:translation
g4067.t1	MER0697628	Clan AA >> Subclan (none) >> Family A1 >> Subfamily B > nepenthesin (Leersia perrieri)	133	20	7.27e-51	71.46	ribosomal protein L40-like isoform 1	133	20	2.75e-78	84.94%	8	C:nucleus; F:structural constituent of ribosome; C:cytoplasm; P:catabolic process; P:cellular protein modification process; C:ribosome; F:enzyme binding; P:translation
g572.t1	MER0697628	Clan AA >> Subclan (none) >> Family A1 >> Subfamily B > nepenthesin (Leersia perrieri)	133	20	7.27e-51	71.46	ribosomal protein L40-like isoform 1	133	20	2.75e-78	84.94%	8	C:nucleus; F:structural constituent of ribosome; C:cytoplasm; P:catabolic process; P:cellular protein modification process; C:ribosome; F:enzyme binding; P:translation
g6875.t1	MER0697628	Clan AA >> Subclan (none) >> Family A1 >> Subfamily B > nepenthesin (Leersia perrieri)	133	20	7.27e-51	71.46	ribosomal protein L40-like isoform 1	133	20	2.75e-78	84.94%	8	C:nucleus; F:structural constituent of ribosome; C:cytoplasm; P:catabolic process; P:cellular protein modification process; C:ribosome; F:enzyme binding; P:translation
g8375.t1	MER0697628	Clan AA >> Subclan (none) >> Family A1 >> Subfamily B > nepenthesin (Leersia perrieri)	133	20	7.27e-51	71.46	ribosomal protein L40-like isoform 1	133	20	2.75e-78	84.94%	8	C:nucleus; F:structural constituent of ribosome; C:cytoplasm; P:catabolic process; P:cellular protein modification process; C:ribosome; F:enzyme binding; P:translation
g8971.t1	MER0697691	family C15 unassigned peptidases (Bifidobacterium merycicum)	203	20	1.31e-84	77.13	pyroglutamyl-peptidase I	203	20	2.76e-87	78.51%	2	C:cytosol; F:peptidase activity
g90.t1	MER0698215	subfamily A11A unassigned peptidases (Glycine soja)	351	6	1.02e-119	51.86	Histone deacetylase 1	351	20	0.0	81.09%	9	F:hydrolase activity, acting on carbon-nitrogen (but not peptide) bonds; P:chromosome organization; F:ion binding; P:cellular protein modification process; C:nuclear chromosome; C:protein-containing complex; P:cellular nitrogen compound metabolic process; P:biosynthetic process; C:nucleoplasm
g2710.t1	MER0698215	subfamily A11A unassigned peptidases (Glycine soja)	401	6	1.93e-134	50.78	histone deacetylase Rpd3	401	20	0.0	80.57%	9	F:hydrolase activity, acting on carbon-nitrogen (but not peptide) bonds; P:chromosome organization; F:ion binding; P:cellular protein modification process; C:nuclear chromosome; C:protein-containing complex; P:cellular nitrogen compound metabolic process; P:biosynthetic process; C:nucleoplasm
g6914.t1	MER0698215	subfamily A11A unassigned peptidases (Glycine soja)	425	6	5.55e-146	50.59	Histone deacetylase 1	425	20	0.0	81.9%	21	P:cell population proliferation; P:embryo development; F:ion binding; P:cellular protein modification process; P:biosynthetic process; C:nucleoplasm; P:cell death; C:cytosol; P:cellular nitrogen compound metabolic process; F:hydrolase activity, acting on carbon-nitrogen (but not peptide) bonds; P:signal transduction; P:cell-cell signaling; P:anatomical structure formation involved in morphogenesi…
g10840.t1	MER0698467	subfamily A11A unassigned peptidases (Triticum urartu)	332	20	1.19e-21	53.67	CAMK family protein kinase	332	20	5.21e-136	61.54%	5	C:microtubule organizing center; F:ion binding; P:cellular protein modification process; F:kinase activity; P:cell cycle
g2494.t1	MER0698467	subfamily A11A unassigned peptidases (Triticum urartu)	341	20	2.81e-26	50.1	CAMK family protein kinase	341	20	7.97e-77	61.3%	3	F:ion binding; P:cellular protein modification process; F:kinase activity
g94.t1	MER0698467	subfamily A11A unassigned peptidases (Triticum urartu)	984	20	1.2e-26	50.14	CAMK family protein kinase	984	20	4.63e-75	56.72%	3	F:ion binding; P:cellular protein modification process; F:kinase activity
g3552.t1	MER0698467	subfamily A11A unassigned peptidases (Triticum urartu)	334	20	1.32e-28	52.08	CAMK family protein kinase	334	20	7.1e-63	57.39%	3	F:ion binding; P:cellular protein modification process; F:kinase activity
g1089.t1	MER0698467	subfamily A11A unassigned peptidases (Triticum urartu)	349	20	3.45e-29	51.15	CAMK family protein kinase	349	20	2.58e-93	59.6%	3	F:ion binding; P:cellular protein modification process; F:kinase activity
g8168.t1	MER0698467	subfamily A11A unassigned peptidases (Triticum urartu)	348	20	4.56e-30	50.49	CAMK family protein kinase	348	20	3.39e-135	61.08%	6	P:signal transduction; F:ion binding; P:cellular protein modification process; F:kinase activity; P:response to stress; C:intracellular
g4895.t1	MER0698467	subfamily A11A unassigned peptidases (Triticum urartu)	575	20	1.93e-32	54.97	CAMK family protein kinase	575	20	1.06e-85	70.22%	7	C:nucleus; C:cytoplasm; P:signal transduction; F:GTPase activity; F:ion binding; P:cellular protein modification process; F:kinase activity
g7046.t1	MER0698467	subfamily A11A unassigned peptidases (Triticum urartu)	486	20	2.63e-33	52.8	CAMK family protein kinase	486	20	0.0	57.23%	8	P:cell division; C:nucleus; C:microtubule organizing center; C:cytoplasm; F:ion binding; P:cellular protein modification process; F:kinase activity; P:mitotic cell cycle
g4373.t1	MER0698467	subfamily A11A unassigned peptidases (Triticum urartu)	363	20	2.06e-34	56.3	CAMK family protein kinase	363	20	7.91e-79	63.8%	6	C:nucleus; C:cytoplasm; P:signal transduction; F:ion binding; P:cellular protein modification process; F:kinase activity
g2651.t1	MER0698467	subfamily A11A unassigned peptidases (Triticum urartu)	460	20	2.11e-38	52.27	CAMK family protein kinase	460	20	3.59e-101	60.77%	3	F:ion binding; P:cellular protein modification process; F:kinase activity
g872.t1	MER0698467	subfamily A11A unassigned peptidases (Triticum urartu)	323	20	1.49e-40	55.66	CAMK family protein kinase	323	20	5.99e-116	70.05%	6	C:nucleus; C:cytoplasm; P:signal transduction; F:ion binding; P:cellular protein modification process; F:kinase activity
g9307.t1	MER0698467	subfamily A11A unassigned peptidases (Triticum urartu)	300	20	5.74e-44	54.61	Aurora kinase A	300	20	7.78e-160	81.35%	11	P:cytoskeleton organization; F:ion binding; P:cellular protein modification process; C:nuclear chromosome; P:reproduction; P:cell division; C:microtubule organizing center; P:chromosome organization; P:mitotic nuclear division; C:protein-containing complex; F:kinase activity
g5052.t1	MER0698467	subfamily A11A unassigned peptidases (Triticum urartu)	307	20	1.29e-44	51.81	CAMK family protein kinase	307	20	2.94e-136	67.78%	6	C:nucleus; C:cytoplasm; P:signal transduction; F:ion binding; P:cellular protein modification process; F:kinase activity
g8837.t1	MER0698467	subfamily A11A unassigned peptidases (Triticum urartu)	398	20	6.24e-45	52.68	CAMK family protein kinase	398	20	0.0	66.25%	7	C:nucleus; P:cell death; C:cytoplasm; P:signal transduction; F:ion binding; P:cellular protein modification process; F:kinase activity
g3319.t1	MER0698467	subfamily A11A unassigned peptidases (Triticum urartu)	352	20	9.44e-46	53.98	CAMK family protein kinase	352	20	1.22e-72	60.17%	4	F:ion binding; P:cellular protein modification process; P:symbiotic process; F:kinase activity
g5670.t1	MER0698467	subfamily A11A unassigned peptidases (Triticum urartu)	419	20	3.11e-46	52.85	CAMK family protein kinase	419	20	1.63e-157	72.41%	6	C:nucleus; C:cytoplasm; P:signal transduction; F:ion binding; P:cellular protein modification process; F:kinase activity
g9928.t1	MER0698467	subfamily A11A unassigned peptidases (Triticum urartu)	400	20	2.98e-46	55.19	CAMK family protein kinase	400	20	6.24e-105	63.8%	4	F:ion binding; P:cellular protein modification process; F:kinase activity; C:cellular_component
g5869.t1	MER0698467	subfamily A11A unassigned peptidases (Triticum urartu)	403	20	2.57e-46	53.05	CAMK family protein kinase	403	20	0.0	66.54%	6	C:nucleus; C:cytoplasm; P:signal transduction; F:ion binding; P:cellular protein modification process; F:kinase activity
g5469.t1	MER0698467	subfamily A11A unassigned peptidases (Triticum urartu)	296	20	7.05e-47	52.61	AUR protein Kinase	296	20	0.0	83.3%	10	P:cell division; C:microtubule organizing center; P:cytoskeleton organization; P:chromosome organization; F:ion binding; P:cellular protein modification process; C:nuclear chromosome; C:protein-containing complex; F:kinase activity; P:mitotic cell cycle
g10875.t1	MER0698467	subfamily A11A unassigned peptidases (Triticum urartu)	296	20	8.8e-48	52.73	AUR protein Kinase	296	20	0.0	83.03%	10	P:cell division; C:microtubule organizing center; P:cytoskeleton organization; P:chromosome organization; F:ion binding; P:cellular protein modification process; C:nuclear chromosome; C:protein-containing complex; F:kinase activity; P:mitotic cell cycle
g809.t1	MER0698467	subfamily A11A unassigned peptidases (Triticum urartu)	384	20	6.72e-48	54.37	CAMK family protein kinase	384	20	1.97e-127	71.56%	6	C:nucleus; C:cytoplasm; P:signal transduction; F:ion binding; P:cellular protein modification process; F:kinase activity
g9193.t1	MER0698467	subfamily A11A unassigned peptidases (Triticum urartu)	455	20	6.08e-48	54.23	CAMK family protein kinase	455	20	0.0	65.4%	6	C:nucleus; C:cytoplasm; P:signal transduction; F:ion binding; P:cellular protein modification process; F:kinase activity
g10472.t1	MER0698467	subfamily A11A unassigned peptidases (Triticum urartu)	213	20	3.85e-48	58.07	CAMK family protein kinase	213	20	3.56e-112	83.55%	6	C:nucleus; C:cytoplasm; P:signal transduction; F:ion binding; P:cellular protein modification process; F:kinase activity
g6793.t1	MER0698467	subfamily A11A unassigned peptidases (Triticum urartu)	415	20	3.77e-48	53.28	CAMK family protein kinase	415	20	1.32e-166	71.84%	6	C:nucleus; C:cytoplasm; P:signal transduction; F:ion binding; P:cellular protein modification process; F:kinase activity
g1609.t1	MER0698467	subfamily A11A unassigned peptidases (Triticum urartu)	364	20	2.6e-50	56.33	CAMK family protein kinase	364	20	3.43e-137	66.25%	6	C:nucleus; C:cytoplasm; P:signal transduction; F:ion binding; P:cellular protein modification process; F:kinase activity
g8557.t1	MER0698467	subfamily A11A unassigned peptidases (Triticum urartu)	505	20	3.95e-51	53	CAMK family protein kinase	505	20	0.0	62.39%	4	F:ion binding; P:cellular protein modification process; F:kinase activity; C:intracellular
g2017.t1	MER0698467	subfamily A11A unassigned peptidases (Triticum urartu)	442	20	1.42e-52	55.42	CAMK family protein kinase	442	20	1.14e-151	66.68%	5	P:signal transduction; F:ion binding; P:cellular protein modification process; F:kinase activity; C:intracellular
g8043.t1	MER0698467	subfamily A11A unassigned peptidases (Triticum urartu)	332	20	6.39e-53	54.24	CAMK family protein kinase	332	20	1.44e-92	63.3%	4	F:ion binding; P:cellular protein modification process; F:kinase activity; C:intracellular
g10439.t1	MER0698467	subfamily A11A unassigned peptidases (Triticum urartu)	358	20	1.26e-55	53.76	CAMK family protein kinase	358	20	1.24e-134	66.64%	6	C:nucleus; C:cytoplasm; P:signal transduction; F:ion binding; P:cellular protein modification process; F:kinase activity
g9456.t1	MER0698467	subfamily A11A unassigned peptidases (Triticum urartu)	499	20	3.34e-57	55.4	CAMK family protein kinase	499	20	6.57e-165	65.47%	6	C:nucleus; C:cytoplasm; P:signal transduction; F:ion binding; P:cellular protein modification process; F:kinase activity
g4262.t1	MER0698467	subfamily A11A unassigned peptidases (Triticum urartu)	506	20	1.71e-58	56.49	CAMK family protein kinase	506	20	4.03e-166	66.33%	6	C:nucleus; C:cytoplasm; P:signal transduction; F:ion binding; P:cellular protein modification process; F:kinase activity
g256.t1	MER0698467	subfamily A11A unassigned peptidases (Triticum urartu)	508	20	3.23e-62	57.27	CAMK family protein kinase	508	20	0.0	61.95%	6	C:nucleus; C:cytoplasm; P:signal transduction; F:ion binding; P:cellular protein modification process; F:kinase activity
g2426.t1	MER0698467	subfamily A11A unassigned peptidases (Triticum urartu)	419	20	3.78e-70	55.21	CBL-interacting protein kinase 24	419	20	1.31e-95	57.56%	4	F:ion binding; P:cellular protein modification process; F:kinase activity; C:intracellular
g6165.t1	MER0698467	subfamily A11A unassigned peptidases (Triticum urartu)	412	20	6.92e-74	55.02	CAMK family protein kinase	412	20	0.0	60.6%	6	C:nucleus; C:cytoplasm; P:signal transduction; F:ion binding; P:cellular protein modification process; F:kinase activity
g5179.t1	MER0698467	subfamily A11A unassigned peptidases (Triticum urartu)	412	20	2.64e-76	55.5	CAMK family protein kinase	412	20	0.0	60.88%	6	C:nucleus; C:cytoplasm; P:signal transduction; F:ion binding; P:cellular protein modification process; F:kinase activity
g5174.t1	MER0698768	subfamily A11B unassigned peptidases (Aegilops tauschii)	326	20	1.54e-19	54.38	Hop1	326	20	2.59e-123	63.47%	2	F:DNA binding; F:metal ion binding
g8396.t1	MER0699710	subfamily A28A unassigned peptidases (Rhizopus microsporus)	1049	20	1.44e-18	50.02	CAMK family protein kinase	1049	20	0.0	58.05%	3	F:ion binding; P:cellular protein modification process; F:kinase activity
g1883.t1	MER0699710	subfamily A28A unassigned peptidases (Rhizopus microsporus)	420	20	6.06e-20	50.55	CAMK family protein kinase	420	20	0.0	63.17%	3	F:ion binding; P:cellular protein modification process; F:kinase activity
g10106.t1	MER0699710	subfamily A28A unassigned peptidases (Rhizopus microsporus)	365	20	6.32e-48	51.09	STE family protein kinase	365	20	3.95e-85	62.01%	5	P:signal transduction; F:ion binding; P:cellular protein modification process; C:cellular_component; F:kinase activity
g722.t1	MER0699710	subfamily A28A unassigned peptidases (Rhizopus microsporus)	452	20	1.75e-48	53.43	STE family protein kinase	452	20	6.55e-113	67.92%	6	C:cytoplasm; P:signal transduction; F:ion binding; P:anatomical structure development; P:cellular protein modification process; F:kinase activity
g380.t1	MER0699710	subfamily A28A unassigned peptidases (Rhizopus microsporus)	411	20	3.39e-49	51.23	STE family protein kinase	411	20	3.06e-150	65.82%	5	C:cytoplasm; P:signal transduction; F:ion binding; P:cellular protein modification process; F:kinase activity
g10904.t1	MER0699710	subfamily A28A unassigned peptidases (Rhizopus microsporus)	540	20	1.53e-60	54.2	Serine/threonine-protein kinase 4	540	20	3.88e-114	61.77%	3	F:ion binding; P:cellular protein modification process; F:kinase activity
g10563.t1	MER0699710	subfamily A28A unassigned peptidases (Rhizopus microsporus)	440	20	2.87e-62	55.15	Serine/threonine-protein kinase 4	440	20	7.31e-166	60.92%	8	C:nucleus; C:cytoplasm; P:signal transduction; F:ion binding; P:cellular protein modification process; P:anatomical structure development; P:cell differentiation; F:kinase activity
g2108.t1	MER0699710	subfamily A28A unassigned peptidases (Rhizopus microsporus)	442	20	1.33e-65	54.37	serine/threonine-protein kinase 3	442	20	2e-159	66.69%	3	F:ion binding; P:cellular protein modification process; F:kinase activity
g4869.t1	MER0699889	subfamily A28A unassigned peptidases (Mucor ambiguus)	315	20	1e-31	51.48	AGC family protein kinase	315	20	3.71e-125	68.41%	17	P:cytoskeleton organization; P:cellular component assembly; P:cellular protein modification process; F:ion binding; P:chromosome segregation; C:chromosome; P:biosynthetic process; P:DNA metabolic process; C:nucleoplasm; C:microtubule organizing center; P:chromosome organization; P:homeostatic process; P:mitotic nuclear division; C:cytosol; C:protein-containing complex; F:kinase activity; F:enzyme…
g2985.t1	MER0699889	subfamily A28A unassigned peptidases (Mucor ambiguus)	461	20	3.81e-46	50.98	STE family protein kinase	461	20	1.07e-106	66.68%	5	P:signal transduction; F:ion binding; P:cellular protein modification process; C:cellular_component; F:kinase activity
g9801.t1	MER0699889	subfamily A28A unassigned peptidases (Mucor ambiguus)	420	20	1.48e-46	51.36	STE family protein kinase	420	20	3.53e-145	66.74%	5	C:cytoplasm; P:signal transduction; F:ion binding; P:cellular protein modification process; F:kinase activity
g571.t1	MER0699889	subfamily A28A unassigned peptidases (Mucor ambiguus)	1033	20	3.64e-47	50.2	STE family protein kinase	1033	20	9.82e-159	65.48%	5	C:cytoplasm; P:signal transduction; F:ion binding; P:cellular protein modification process; F:kinase activity
g4868.t1	MER0699889	subfamily A28A unassigned peptidases (Mucor ambiguus)	353	20	1.69e-50	52.88	STE family protein kinase	353	20	1.63e-84	59.36%	7	P:cell division; P:cellular component assembly; F:ion binding; P:cellular protein modification process; F:kinase activity; P:mitotic cell cycle; F:enzyme binding
g9154.t1	MER0699889	subfamily A28A unassigned peptidases (Mucor ambiguus)	577	20	1.3e-50	54.32	STE family protein kinase	577	20	1.1e-170	67.79%	5	C:cytoplasm; P:signal transduction; F:ion binding; P:cellular protein modification process; F:kinase activity
g7955.t1	MER0699889	subfamily A28A unassigned peptidases (Mucor ambiguus)	713	20	6.12e-51	52.98	STE family protein kinase	713	20	0.0	67.74%	5	C:cytoplasm; P:signal transduction; F:ion binding; P:cellular protein modification process; F:kinase activity
g2947.t1	MER0699889	subfamily A28A unassigned peptidases (Mucor ambiguus)	598	20	1.9e-53	52.61	STE family protein kinase	598	20	7.03e-159	63.94%	5	P:signal transduction; F:ion binding; P:cellular protein modification process; C:cellular_component; F:kinase activity
g593.t1	MER0699889	subfamily A28A unassigned peptidases (Mucor ambiguus)	612	20	4.1e-55	52.26	STE family protein kinase	612	20	0.0	66.48%	5	C:cytoplasm; P:signal transduction; F:ion binding; P:cellular protein modification process; F:kinase activity
g8624.t1	MER0699897	subfamily A28A unassigned peptidases (Parasitella parasitica)	414	20	9.97e-52	52.95	STE family protein kinase	414	20	3.98e-120	68.28%	5	C:cytoplasm; P:signal transduction; F:ion binding; P:cellular protein modification process; F:kinase activity
g527.t1	MER0700682	subfamily A28B unassigned peptidases (Opisthorchis viverrini)	530	5	9.16e-129	56.65	T-complex protein 1 subunit zeta 1	530	20	0.0	76.52%	5	F:ion binding; C:cytosol; C:protein-containing complex; F:unfolded protein binding; P:protein folding
g920.t1	MER0700682	subfamily A28B unassigned peptidases (Opisthorchis viverrini)	530	5	9.16e-129	56.65	T-complex protein 1 subunit zeta 1	530	20	0.0	76.52%	5	F:ion binding; C:cytosol; C:protein-containing complex; F:unfolded protein binding; P:protein folding
g2246.t1	MER0704261	Clan CA >> Subclan (none) >> Family C1 >> Subfamily A > CmCatB ({Callosobruchus maculatus})-type peptidase (Trichuris suis)	383	1	1.89e-85	63.16	Tryptophan--tRNA ligase, cytoplasmic	383	20	0.0	67.19%	6	C:cytoplasm; F:ion binding; P:tRNA metabolic process; P:cellular amino acid metabolic process; F:ligase activity; P:translation
g557.t1	MER0707425	family C12 unassigned peptidases (Saitoella complicata)	120	14	3.34e-12	55.96	40S ribosomal protein S20	120	20	2.43e-58	76.02%	5	F:structural constituent of ribosome; C:cytosol; C:protein-containing complex; C:ribosome; P:translation
g5541.t1	MER0707425	family C12 unassigned peptidases (Saitoella complicata)	120	14	2.42e-12	56.08	40S ribosomal protein S20	120	20	7.12e-59	75.55%	5	F:structural constituent of ribosome; C:cytosol; C:protein-containing complex; C:ribosome; P:translation
g7126.t1	MER0707425	family C12 unassigned peptidases (Saitoella complicata)	120	14	6.03e-13	56.25	40S ribosomal protein S20	120	20	5.97e-59	77.04%	5	F:structural constituent of ribosome; C:cytosol; C:protein-containing complex; C:ribosome; P:translation
g7169.t1	MER0707425	family C12 unassigned peptidases (Saitoella complicata)	120	14	1.12e-12	56.28	40S ribosomal protein S20	120	20	1.89e-58	76.56%	5	F:structural constituent of ribosome; C:cytosol; C:protein-containing complex; C:ribosome; P:translation
g2718.t1	MER0707425	family C12 unassigned peptidases (Saitoella complicata)	120	14	1.08e-12	56.45	40S ribosomal protein S20	120	20	1.83e-57	75.88%	5	F:structural constituent of ribosome; C:cytosol; C:protein-containing complex; C:ribosome; P:translation
g8964.t1	MER0707425	family C12 unassigned peptidases (Saitoella complicata)	120	14	1.29e-12	56.74	40S ribosomal protein S20	120	20	3.54e-57	76.58%	5	F:structural constituent of ribosome; C:cytosol; C:protein-containing complex; C:ribosome; P:translation
g2139.t1	MER0707425	family C12 unassigned peptidases (Saitoella complicata)	120	14	7.12e-13	56.77	40S ribosomal protein S20	120	20	1.68e-57	76.15%	5	F:structural constituent of ribosome; C:cytosol; C:protein-containing complex; C:ribosome; P:translation
g2214.t1	MER0707425	family C12 unassigned peptidases (Saitoella complicata)	120	14	4.33e-13	57.12	40S ribosomal protein S20	120	20	1.77e-58	76.32%	5	F:structural constituent of ribosome; C:cytosol; C:protein-containing complex; C:ribosome; P:translation
g6734.t1	MER0708182	subfamily M16A unassigned peptidases (Inonotus baumii)	598	8	1.69e-54	51.24	DNA replication factor A subunit Ssb1	598	20	2.29e-114	50.8%	9	F:DNA binding; P:chromosome organization; P:homeostatic process; C:nuclear chromosome; P:biosynthetic process; P:DNA metabolic process; P:response to stress; P:cell cycle; P:reproduction
g3878.t1	MER0708780	family C19 unassigned peptidases (Stylonychia lemnae)	396	2	1.83e-32	50.78	Oxysterol binding protein	396	20	1.58e-161	56.69%	2	F:lipid binding; C:intracellular
g7360.t1	MER0708890	family C19 unassigned peptidases (Zymoseptoria brevis)	134	2	1.09e-22	61.68	ribosomal protein L32	134	20	1.1e-39	68.73%	5	F:structural constituent of ribosome; C:cytosol; C:protein-containing complex; C:ribosome; P:translation
g2095.t1	MER0708890	family C19 unassigned peptidases (Zymoseptoria brevis)	135	2	1.17e-22	61.68	ribosomal protein L32	135	20	1.22e-39	68.73%	5	F:structural constituent of ribosome; C:cytosol; C:protein-containing complex; C:ribosome; P:translation
g3103.t1	MER0708890	family C19 unassigned peptidases (Zymoseptoria brevis)	135	2	1.17e-22	61.68	ribosomal protein L32	135	20	1.22e-39	68.73%	5	F:structural constituent of ribosome; C:cytosol; C:protein-containing complex; C:ribosome; P:translation
g3624.t1	MER0708890	family C19 unassigned peptidases (Zymoseptoria brevis)	135	2	1.17e-22	61.68	ribosomal protein L32	135	20	1.22e-39	68.73%	5	F:structural constituent of ribosome; C:cytosol; C:protein-containing complex; C:ribosome; P:translation
g9460.t1	MER0708890	family C19 unassigned peptidases (Zymoseptoria brevis)	135	2	1.17e-22	61.68	ribosomal protein L32	135	20	1.22e-39	68.73%	5	F:structural constituent of ribosome; C:cytosol; C:protein-containing complex; C:ribosome; P:translation
g11115.t1	MER0708890	family C19 unassigned peptidases (Zymoseptoria brevis)	135	2	7.81e-24	62.07	ribosomal protein L32	135	20	1.44e-40	69.55%	5	F:structural constituent of ribosome; C:cytosol; C:protein-containing complex; C:ribosome; P:translation
g7785.t1	MER0710289	family C19 unassigned peptidases (Penicillium solitum)	215	2	3.33e-41	55.5	maltose O-acetyltransferase	215	20	4.25e-67	71.63%	1	F:transferase activity, transferring acyl groups
g2983.t1	MER0710289	family C19 unassigned peptidases (Penicillium solitum)	142	2	5.94e-30	62.98	maltose O-acetyltransferase	142	20	1.32e-48	72.67%	1	F:transferase activity, transferring acyl groups
g5982.t1	MER0710289	family C19 unassigned peptidases (Penicillium solitum)	142	2	1.15e-29	63.43	maltose O-acetyltransferase	142	20	1.3e-46	71.67%	1	F:transferase activity, transferring acyl groups
g6399.t1	MER0711243	family C19 unassigned peptidases (Rhizopus microsporus)	649	20	4.93e-15	50.79	SET domain containing protein	649	20	3.07e-165	64.7%	6	C:nucleus; P:chromosome organization; P:cellular protein modification process; F:methyltransferase activity; P:cellular nitrogen compound metabolic process; P:biosynthetic process
g5810.t1	MER0711556	family C19 unassigned peptidases (Brassica rapa)	212	14	1.93e-25	63.76	GTP-ase activating protein for Arf	212	20	6.23e-63	66.14%	7	P:membrane organization; P:vesicle-mediated transport; F:ion binding; C:cytoplasmic vesicle; C:Golgi apparatus; C:protein-containing complex; F:enzyme regulator activity
g2783.t1	MER0711882	family C19 unassigned peptidases (Trichuris suis)	365	3	3.92e-41	50.73	transcriptional regulator, Sir2 family protein	365	20	6.61e-140	61.0%	23	P:cell population proliferation; P:cellular protein modification process; F:ion binding; P:biosynthetic process; C:nucleoplasm; P:small molecule metabolic process; P:cell death; F:hydrolase activity, acting on carbon-nitrogen (but not peptide) bonds; P:signal transduction; C:nuclear chromosome; P:anatomical structure formation involved in morphogenesis; F:transcription factor binding; P:DNA metab…
g10671.t1	MER0711882	family C19 unassigned peptidases (Trichuris suis)	698	20	1.61e-171	55.35	DNA replication licensing factor MCM7	698	20	0.0	66.07%	9	C:nucleus; F:DNA binding; P:chromosome organization; F:ion binding; C:protein-containing complex; F:helicase activity; P:biosynthetic process; P:DNA metabolic process; P:cell cycle
g9258.t1	MER0711882	family C19 unassigned peptidases (Trichuris suis)	762	20	1.11e-95	55.58	DNA replication licensing factor mcm6	762	20	0.0	66.39%	12	P:protein-containing complex assembly; F:ion binding; C:nuclear chromosome; F:helicase activity; P:biosynthetic process; P:DNA metabolic process; P:response to stress; P:mitotic cell cycle; C:nucleoplasm; F:DNA binding; P:chromosome organization; C:protein-containing complex
g9933.t1	MER0712209	family C19 unassigned peptidases (Morus notabilis)	118	2	4.32e-19	59.2	Elongation factor 2	118	20	1.99e-40	58.22%	3	C:cytoplasm; F:molecular_function; P:translation
g7644.t1	MER0712209	family C19 unassigned peptidases (Morus notabilis)	114	2	1.59e-28	61.23	Elongation factor 2	114	20	3.01e-56	78.62%	5	F:GTPase activity; F:ion binding; C:cytosol; C:protein-containing complex; F:translation factor activity, RNA binding
g9339.t1	MER0712209	family C19 unassigned peptidases (Morus notabilis)	230	4	8.4e-66	51.19	Elongation factor 2	230	20	6.53e-126	66.67%	12	P:cell population proliferation; P:anatomical structure development; F:translation factor activity, RNA binding; C:ribosome; P:aging; P:response to stress; F:GTPase activity; P:cell differentiation; C:cytosol; C:protein-containing complex; F:rRNA binding; F:cytoskeletal protein binding
g1061.t1	MER0712209	family C19 unassigned peptidases (Morus notabilis)	810	17	0.0	51.32	Elongation factor 2	810	20	0.0	79.42%	5	F:GTPase activity; F:ion binding; C:cytosol; C:protein-containing complex; F:translation factor activity, RNA binding
g7637.t1	MER0712209	family C19 unassigned peptidases (Morus notabilis)	841	19	0.0	57.32	Elongation factor 2	841	20	0.0	83.39%	5	F:GTPase activity; F:ion binding; C:cytosol; C:protein-containing complex; F:translation factor activity, RNA binding
g963.t1	MER0712209	family C19 unassigned peptidases (Morus notabilis)	837	20	7.41e-95	53.53	Elongation factor 2, putative	837	20	0.0	52.55%	8	F:GTPase activity; P:cellular component assembly; F:ion binding; C:cytosol; P:ribosome biogenesis; C:protein-containing complex; F:translation factor activity, RNA binding; C:organelle
g8699.t1	MER0712283	family C19 unassigned peptidases (Strigamia maritima)	553	1	4.16e-46	71.86	Myb-like DNA-binding domain containing protein	553	20	0.0	65.1%	1	F:DNA binding
g2695.t1	MER0712611	family C19 unassigned peptidases (Parasitella parasitica)	166	4	2.97e-38	67.5	V-type proton ATPase 16 kDa proteolipid subunit	166	20	7.88e-70	72.34%	3	F:transmembrane transporter activity; C:protein-containing complex; C:vacuole
g10237.t1	MER0712611	family C19 unassigned peptidases (Parasitella parasitica)	166	4	1.07e-39	67.87	V-type proton ATPase proteolipid subunit	166	20	5.98e-69	70.76%	4	F:transmembrane transporter activity; P:homeostatic process; C:protein-containing complex; C:vacuole
g7854.t1	MER0712611	family C19 unassigned peptidases (Parasitella parasitica)	165	4	5.49e-34	68.24	V-type proton ATPase 16 kDa proteolipid subunit 2 [	165	20	1.36e-84	70.21%	3	F:transmembrane transporter activity; C:protein-containing complex; C:vacuole
g8962.t1	MER0712611	family C19 unassigned peptidases (Parasitella parasitica)	159	4	1.61e-42	68.98	V-type proton ATPase 16 kDa proteolipid subunit	159	20	2.17e-83	75.18%	3	F:transmembrane transporter activity; C:protein-containing complex; C:vacuole
g611.t1	MER0712611	family C19 unassigned peptidases (Parasitella parasitica)	159	4	3.03e-41	68.98	V-type proton ATPase 16 kDa proteolipid subunit	159	20	5.11e-83	75.09%	3	F:transmembrane transporter activity; C:protein-containing complex; C:vacuole
g657.t1	MER0712611	family C19 unassigned peptidases (Parasitella parasitica)	159	4	5.01e-42	69.17	V-type proton ATPase 16 kDa proteolipid subunit	159	20	6.79e-83	74.97%	3	F:transmembrane transporter activity; C:protein-containing complex; C:vacuole
g7173.t1	MER0712611	family C19 unassigned peptidases (Parasitella parasitica)	159	4	5.01e-42	69.17	V-type proton ATPase 16 kDa proteolipid subunit	159	20	6.79e-83	74.97%	3	F:transmembrane transporter activity; C:protein-containing complex; C:vacuole
g4734.t1	MER0712611	family C19 unassigned peptidases (Parasitella parasitica)	166	4	5.32e-34	70.08	V-type proton ATPase 16 kDa proteolipid subunit 2 [	166	20	2.82e-85	70.34%	3	F:transmembrane transporter activity; C:protein-containing complex; C:vacuole
g2926.t1	MER0712611	family C19 unassigned peptidases (Parasitella parasitica)	165	4	1.04e-33	70.44	V-type proton ATPase 16 kDa proteolipid subunit 2 [	165	20	1.59e-85	70.35%	3	F:transmembrane transporter activity; C:protein-containing complex; C:vacuole
g6539.t1	MER0713030	family C19 unassigned peptidases (Echinococcus granulosus)	82	5	7.4e-27	71.37	Tubulin alpha chain	82	20	1.78e-36	94.86%	6	C:cytoskeleton; P:cytoskeleton organization; C:cytoplasm; F:GTPase activity; F:structural molecule activity; F:ion binding
g1520.t1	MER0713030	family C19 unassigned peptidases (Echinococcus granulosus)	451	8	0.0	71.63	alpha-tubulin 1	451	20	0.0	97.43%	7	C:cytoskeleton; P:cytoskeleton organization; C:cytoplasm; F:GTPase activity; F:ion binding; F:structural molecule activity; P:mitotic cell cycle
g2823.t1	MER0713030	family C19 unassigned peptidases (Echinococcus granulosus)	451	8	0.0	71.64	alpha-tubulin 1	451	20	0.0	97.41%	7	C:cytoskeleton; P:cytoskeleton organization; C:cytoplasm; F:GTPase activity; F:ion binding; F:structural molecule activity; P:mitotic cell cycle
g4535.t1	MER0713030	family C19 unassigned peptidases (Echinococcus granulosus)	451	8	0.0	71.64	alpha-tubulin 1	451	20	0.0	97.41%	7	C:cytoskeleton; P:cytoskeleton organization; C:cytoplasm; F:GTPase activity; F:ion binding; F:structural molecule activity; P:mitotic cell cycle
g3385.t1	MER0716265	family C19 unassigned peptidases (Pseudogymnoascus pannorum)	357	8	7.21e-24	52.01	puff-specific protein Bx42	357	20	1.04e-121	57.97%	3	C:nucleus; C:protein-containing complex; P:mRNA processing
g8409.t1	MER0716938	family C64 unassigned peptidases (Hymenolepis microstoma)	145	5	3.51e-46	73.76	thioredoxin-like protein YLS8	145	20	1.81e-66	81.37%	3	C:nucleus; C:protein-containing complex; P:mRNA processing
g9707.t1	MER0718868	family C40 unassigned peptidases (Corynebacterium sp. ATCC 6931)	186	20	1.19e-33	64.73	NlpC/P60 family protein	186	20	5.47e-32	65.12%	1	F:hydrolase activity
g1006.t1	MER0726976	family C48 unassigned peptidases (Zea mays)	253	1	2.1e-20	56.69	triosephosphate isomerase	253	20	6.39e-141	84.36%	8	P:small molecule metabolic process; P:carbohydrate metabolic process; P:generation of precursor metabolites and energy; P:catabolic process; C:cytosol; P:biosynthetic process; P:cellular nitrogen compound metabolic process; F:isomerase activity
g5446.t1	MER0726976	family C48 unassigned peptidases (Zea mays)	253	1	2.1e-20	56.69	Triosephosphate isomerase, cytosolic	253	20	1.87e-137	84.09%	8	P:small molecule metabolic process; P:carbohydrate metabolic process; P:generation of precursor metabolites and energy; P:catabolic process; C:cytosol; P:biosynthetic process; P:cellular nitrogen compound metabolic process; F:isomerase activity
g55.t1	MER0727438	family C48 unassigned peptidases (Ancylostoma ceylanicum)	129	4	2.6e-11	55.49	pre-mRNA-processing factor 19, putative	129	20	7.42e-34	60.44%	6	C:nucleus; F:ion binding; C:protein-containing complex; P:mRNA processing; P:DNA metabolic process; P:response to stress
g2285.t1	MER0727438	family C48 unassigned peptidases (Ancylostoma ceylanicum)	129	4	1.96e-13	59.71	Prp19/Pso4-like-domain-containing protein	129	20	1.06e-38	63.89%	8	C:nucleus; P:ribonucleoprotein complex assembly; P:cellular protein modification process; C:protein-containing complex; P:mRNA processing; P:DNA metabolic process; P:response to stress; F:molecular_function
g4351.t1	MER0729344	subfamily M16A unassigned peptidases (Micractinium conductrix)	197	5	1.08e-30	58.26	pre-mRNA cleavage factor Im 25 kDa subunit 2	197	20	4.85e-75	60.83%	4	F:mRNA binding; C:protein-containing complex; P:mRNA processing; C:nucleoplasm
g6143.t1	MER0729936	family C54 unassigned peptidases (Phytophthora ramorum)	375	1	3.54e-11	51.52	RRS1-domain-containing protein	375	20	1.84e-82	54.76%	2	C:nucleus; P:ribosome biogenesis
g7057.t1	MER0737975	family M19 unassigned peptidases (Neofusicoccum parvum)	1027	5	1.24e-63	50.17	DNA mismatch repair protein MSH6	1027	20	0.0	58.64%	10	F:ATPase activity; F:DNA binding; C:nucleus; P:chromosome organization; F:ion binding; C:protein-containing complex; P:DNA metabolic process; P:response to stress; P:cell cycle; P:reproduction
g9077.t1	MER0737975	family M19 unassigned peptidases (Neofusicoccum parvum)	694	5	7.42e-27	52.01	DNA mismatch repair protein MSH4 isoform X2	694	20	1.78e-158	56.47%	4	F:DNA binding; F:ion binding; P:DNA metabolic process; P:response to stress
g5414.t1	MER0744003	subfamily C85A unassigned peptidases (Trichomonas vaginalis)	251	20	2.55e-52	51.79	OTU domain-containing protein 6B	251	20	1.96e-82	53.54%	4	P:proteolysis; F:peptidase activity; F:thiol-dependent ubiquitinyl hydrolase activity; F:hydrolase activity
g5345.t1	MER0746209	family C97 unassigned peptidases (Thanatephorus cucumeris)	784	20	0.0	55.62	Pre-mRNA-splicing factor ATP-dependent RNA helicase DHX16	784	20	0.0	63.52%	6	C:nucleus; F:RNA binding; F:ion binding; C:protein-containing complex; F:helicase activity; P:mRNA processing
g5133.t1	MER0746209	family C97 unassigned peptidases (Thanatephorus cucumeris)	528	20	2.7e-146	55.64	pre-mRNA-splicing factor ATP-dependent RNA helicase DEAH1-like isoform X1	528	20	0.0	65.48%	2	F:ion binding; F:helicase activity
g5141.t1	MER0746209	family C97 unassigned peptidases (Thanatephorus cucumeris)	532	20	1.06e-152	61.77	P-loop containing nucleoside triphosphate hydrolase protein	532	20	0.0	73.32%	5	F:RNA binding; F:ion binding; P:ribosome biogenesis; F:helicase activity; P:cellular nitrogen compound metabolic process
g1673.t1	MER0746702	family C97 unassigned peptidases (Thanatephorus cucumeris)	2487	20	0.0	57.51	P-loop containing nucleoside triphosphate hydrolase protein	2487	20	0.0	67.64%	6	C:nucleus; F:RNA binding; F:ion binding; C:protein-containing complex; F:helicase activity; P:mRNA processing
g10404.t1	MER0746702	family C97 unassigned peptidases (Thanatephorus cucumeris)	1300	20	1.52e-140	59.91	AChain A, Putative pre-mRNA splicing factor	1300	20	0.0	69.92%	5	C:nucleus; F:RNA binding; F:ion binding; C:protein-containing complex; F:helicase activity
g6364.t1	MER0746740	family C97 unassigned peptidases (Emiliania huxleyi)	120	20	6.42e-11	53.27	Thioredoxin family protein	120	20	5.68e-54	69.22%	2	C:cell; P:homeostatic process
g9015.t1	MER0750681	family I2 unassigned peptidase inhibitors (Trichuris suis)	1109	20	6.67e-25	52	TKL family protein kinase	1109	20	0.0	64.29%	3	F:ion binding; P:cellular protein modification process; F:kinase activity
g10531.t1	MER0750681	family I2 unassigned peptidase inhibitors (Trichuris suis)	763	20	2.05e-29	52.49	TKL family protein kinase	763	20	0.0	63.25%	3	F:ion binding; P:cellular protein modification process; F:kinase activity
g2271.t1	MER0752756	family I2 unassigned peptidase inhibitors (Trichuris suis)	346	12	8.92e-72	59.15	NAD-dependent glycerol-3-phosphate dehydrogenase family protein	346	20	1.4e-141	66.71%	5	P:carbohydrate metabolic process; P:catabolic process; F:oxidoreductase activity; C:cytosol; C:protein-containing complex
g10250.t1	MER0757194	family I4 unassigned peptidase inhibitors (Methanosarcina sp. MTP4)	295	20	4.25e-34	51.11	serpin family protein	295	20	5.42e-34	52.25%	1	C:extracellular space
g501.t1	MER0757221	family I4 unassigned peptidase inhibitors (Tolypothrix bouteillei)	375	20	3.47e-41	50.76	proteinase inhibitor I4 serpin	375	20	7.98e-43	52.02%	1	C:extracellular space
g1154.t1	MER0757223	family I4 unassigned peptidase inhibitors (Drosophila mojavensis)	1036	4	5.32e-11	50.14	myosin E, putative	1036	8	1.37e-11	59.85%	1	F:phosphatase activity
g6387.t1	MER0759495	family I8 unassigned peptidase inhibitors (Toxocara canis)	307	7	1.78e-70	54.6	carbon-nitrogen hydrolase family protein	307	20	0.0	85.67%	3	F:hydrolase activity, acting on carbon-nitrogen (but not peptide) bonds; P:biological_process; F:transferase activity, transferring acyl groups
g1371.t1	MER0759990	family I8 unassigned peptidase inhibitors (Megaselia scalaris)	308	2	3.48e-75	73.75	succinate--CoA ligase subunit alpha	308	20	0.0	84.36%	10	P:generation of precursor metabolites and energy; P:sulfur compound metabolic process; P:biosynthetic process; P:small molecule metabolic process; P:cofactor metabolic process; C:mitochondrion; C:cytosol; P:cellular nitrogen compound metabolic process; F:kinase activity; F:ligase activity
g9554.t1	MER0759990	family I8 unassigned peptidase inhibitors (Megaselia scalaris)	308	2	1.09e-75	73.48	Succinyl-CoA Synthetase subunit ? (SCS?)	308	20	0.0	85.18%	10	P:generation of precursor metabolites and energy; P:sulfur compound metabolic process; P:biosynthetic process; P:small molecule metabolic process; P:cofactor metabolic process; C:mitochondrion; C:cytosol; P:cellular nitrogen compound metabolic process; F:kinase activity; F:ligase activity
g2059.t1	MER0759990	family I8 unassigned peptidase inhibitors (Megaselia scalaris)	308	2	7.95e-76	73.33	adhesin protein AP33-1	308	20	0.0	84.24%	10	P:generation of precursor metabolites and energy; P:sulfur compound metabolic process; P:biosynthetic process; P:small molecule metabolic process; P:cofactor metabolic process; C:mitochondrion; C:cytosol; P:cellular nitrogen compound metabolic process; F:kinase activity; F:ligase activity
g6583.t1	MER0759990	family I8 unassigned peptidase inhibitors (Megaselia scalaris)	308	2	6.05e-77	73.86	Succinyl-CoA Synthetase subunit ? (SCS?)	308	20	0.0	84.47%	10	P:generation of precursor metabolites and energy; P:sulfur compound metabolic process; P:biosynthetic process; P:small molecule metabolic process; P:cofactor metabolic process; C:mitochondrion; C:cytosol; P:cellular nitrogen compound metabolic process; F:kinase activity; F:ligase activity
g5816.t1	MER0759990	family I8 unassigned peptidase inhibitors (Megaselia scalaris)	308	2	1.93e-77	73.86	Succinyl-CoA Synthetase subunit ? (SCS?)	308	20	0.0	84.82%	10	P:generation of precursor metabolites and energy; P:sulfur compound metabolic process; P:biosynthetic process; P:small molecule metabolic process; P:cofactor metabolic process; C:mitochondrion; C:cytosol; P:cellular nitrogen compound metabolic process; F:kinase activity; F:ligase activity
g2598.t1	MER0759990	family I8 unassigned peptidase inhibitors (Megaselia scalaris)	308	2	1.78e-77	73.67	Succinyl-CoA Synthetase subunit ? (SCS?)	308	20	0.0	84.51%	10	P:generation of precursor metabolites and energy; P:sulfur compound metabolic process; P:biosynthetic process; P:small molecule metabolic process; P:cofactor metabolic process; C:mitochondrion; C:cytosol; P:cellular nitrogen compound metabolic process; F:kinase activity; F:ligase activity
g6795.t1	MER0767414	family I29 unassigned peptidase inhibitors (Trichomonas vaginalis)	250	20	1.42e-111	72.36	Clan CA, family C1, cathepsin L-like cysteine peptidase	250	20	1.66e-109	71.99%	4	C:extracellular space; P:catabolic process; F:peptidase activity; C:lysosome
g9357.t1	MER0767542	family I29 unassigned peptidase inhibitors (Nannochloropsis gaditana)	171	2	2.21e-10	55.65	cupin domain-containing protein	171	20	2.67e-54	60.63%	NA	-
g9661.t1	MER0767996	family I29 unassigned peptidase inhibitors (Trichomonas vaginalis)	1074	20	1.26e-137	77.65	Clan CA, family C1, cathepsin L-like cysteine peptidase	1074	20	0.0	74.39%	4	C:extracellular space; P:catabolic process; F:peptidase activity; C:lysosome
g9030.t1	MER0767996	family I29 unassigned peptidase inhibitors (Trichomonas vaginalis)	314	20	1.6e-142	76.65	Clan CA, family C1, cathepsin L-like cysteine peptidase	314	20	2.49e-144	76.57%	4	C:extracellular space; P:catabolic process; F:peptidase activity; C:lysosome
g9599.t1	MER0768365	family I29 unassigned peptidase inhibitors (Trichomonas vaginalis)	199	20	1.47e-43	78.44	Clan CA, family C1, cathepsin L-like cysteine peptidase	199	20	1.72e-41	78.01%	7	C:nucleus; C:extracellular space; P:catabolic process; F:peptidase activity; P:cellular nitrogen compound metabolic process; P:biosynthetic process; C:lysosome
g10775.t1	MER0768365	family I29 unassigned peptidase inhibitors (Trichomonas vaginalis)	250	20	1.07e-105	70.24	Clan CA, family C1, cathepsin L-like cysteine peptidase	250	20	1.25e-103	70.14%	4	C:extracellular space; P:catabolic process; F:peptidase activity; C:lysosome
g10716.t1	MER0768365	family I29 unassigned peptidase inhibitors (Trichomonas vaginalis)	313	20	4.36e-129	71.64	Clan CA, family C1, cathepsin L-like cysteine peptidase	313	20	5.09e-127	71.74%	4	C:extracellular space; P:catabolic process; F:peptidase activity; C:lysosome
g2493.t1	MER0768990	family I29 unassigned peptidase inhibitors (Dendroctonus ponderosae)	644	3	1.4e-102	60.9	TPR Domain containing protein	644	20	0.0	71.43%	7	C:microtubule organizing center; P:cytoskeleton-dependent intracellular transport; C:cytoplasm; P:protein transport; C:cilium; C:protein-containing complex; F:molecular_function
g2666.t1	MER0768990	family I29 unassigned peptidase inhibitors (Dendroctonus ponderosae)	642	5	4.8e-105	58.17	TPR Domain containing protein	642	20	0.0	70.77%	7	C:microtubule organizing center; P:cytoskeleton-dependent intracellular transport; C:cytoplasm; P:protein transport; C:cilium; C:protein-containing complex; F:molecular_function
g7664.t1	MER0768990	family I29 unassigned peptidase inhibitors (Dendroctonus ponderosae)	643	3	1.07e-106	59.89	TPR Domain containing protein	643	20	0.0	71.59%	7	C:microtubule organizing center; P:cytoskeleton-dependent intracellular transport; C:cytoplasm; P:protein transport; C:cilium; C:protein-containing complex; F:molecular_function
g6078.t1	MER0769904	family I29 unassigned peptidase inhibitors (Myotis davidii)	112	1	4.77e-13	57.8	14-3-3 protein	112	20	1.83e-24	68.23%	1	F:molecular_function
g4915.t1	MER0769904	family I29 unassigned peptidase inhibitors (Myotis davidii)	243	2	1.01e-14	53.89	14-3-3 protein	243	20	1.5e-76	58.07%	1	F:molecular_function
g3305.t1	MER0769904	family I29 unassigned peptidase inhibitors (Myotis davidii)	226	1	3.08e-15	51.79	14-3-3 protein	226	20	6.82e-84	55.44%	1	F:molecular_function
g4100.t1	MER0769904	family I29 unassigned peptidase inhibitors (Myotis davidii)	241	2	2.53e-16	57.35	14-3-3 protein	241	20	2.48e-76	58.58%	1	F:molecular_function
g2299.t1	MER0769904	family I29 unassigned peptidase inhibitors (Myotis davidii)	242	3	7.62e-17	55.04	14-3-3 protein	242	20	2.04e-61	57.84%	1	F:molecular_function
g6083.t1	MER0769904	family I29 unassigned peptidase inhibitors (Myotis davidii)	189	3	2.05e-20	60.39	14-3-3 protein	189	20	2.49e-52	61.16%	6	C:nucleus; P:nucleocytoplasmic transport; C:cytoplasm; P:protein transport; P:anatomical structure development; F:transcription factor binding
g9604.t1	MER0769904	family I29 unassigned peptidase inhibitors (Myotis davidii)	238	3	4.84e-23	51	14-3-3 protein	238	20	1.73e-37	55.99%	1	F:molecular_function
g3775.t1	MER0769904	family I29 unassigned peptidase inhibitors (Myotis davidii)	225	2	2.7e-25	54.05	14-3-3-like protein	225	20	2.29e-119	60.0%	3	C:cytoplasm; C:organelle; F:molecular_function
g133.t1	MER0769904	family I29 unassigned peptidase inhibitors (Myotis davidii)	225	2	3.12e-26	54.55	14-3-3 protein	225	20	6.12e-117	59.69%	3	C:cytoplasm; C:organelle; F:molecular_function
g8054.t1	MER0769904	family I29 unassigned peptidase inhibitors (Myotis davidii)	214	2	3.01e-26	51.51	14-3-3 protein	214	20	5.16e-83	61.06%	1	F:molecular_function
g10828.t1	MER0769904	family I29 unassigned peptidase inhibitors (Myotis davidii)	224	2	2.12e-31	50.61	14-3-3 protein	224	20	3.61e-136	65.89%	2	C:intracellular; F:molecular_function
g322.t1	MER0769904	family I29 unassigned peptidase inhibitors (Myotis davidii)	1025	20	2.21e-32	54.47	14-3-3 protein	1025	20	0.0	68.77%	3	F:ion binding; P:cellular protein modification process; F:kinase activity
g7996.t1	MER0769904	family I29 unassigned peptidase inhibitors (Myotis davidii)	226	2	5.67e-34	56.49	14-3-3-like protein GF14-6	226	20	7.9e-106	65.04%	3	C:nucleus; F:DNA binding; P:biological_process
g3057.t1	MER0769904	family I29 unassigned peptidase inhibitors (Myotis davidii)	240	4	3.32e-35	55.77	14-3-3 protein	240	20	1.69e-66	66.37%	1	F:molecular_function
g5412.t1	MER0769904	family I29 unassigned peptidase inhibitors (Myotis davidii)	237	3	1.5e-36	56.37	14-3-3 protein	237	20	2.57e-113	74.1%	1	F:molecular_function
g7278.t1	MER0769904	family I29 unassigned peptidase inhibitors (Myotis davidii)	240	4	3.26e-37	58.31	14-3-3 protein	240	20	3.09e-85	67.57%	1	F:molecular_function
g3286.t1	MER0769904	family I29 unassigned peptidase inhibitors (Myotis davidii)	217	3	1.66e-37	56.31	14-3-3 protein	217	20	4.94e-79	69.5%	1	F:molecular_function
g4660.t1	MER0769904	family I29 unassigned peptidase inhibitors (Myotis davidii)	237	3	1.79e-38	55.01	14-3-3 protein	237	20	5e-116	74.46%	1	F:molecular_function
g1500.t1	MER0769904	family I29 unassigned peptidase inhibitors (Myotis davidii)	239	4	9.94e-42	59.69	14-3-3 protein	239	20	1.02e-111	75.24%	1	F:molecular_function
g4138.t1	MER0769904	family I29 unassigned peptidase inhibitors (Myotis davidii)	240	4	2.69e-52	62.95	14-3-3 protein	240	20	1.08e-128	75.76%	1	F:molecular_function
g8493.t1	MER0769904	family I29 unassigned peptidase inhibitors (Myotis davidii)	240	4	2.63e-52	61.41	14-3-3 protein	240	20	1.94e-126	75.47%	1	F:molecular_function
g1612.t1	MER0770062	family I29 unassigned peptidase inhibitors (Strigamia maritima)	847	20	0.0	60	DNA replication licensing factor Mcm2	847	20	0.0	66.12%	11	F:DNA binding; C:nucleus; P:protein-containing complex assembly; P:chromosome organization; F:ion binding; F:helicase activity; C:protein-containing complex; P:biosynthetic process; P:DNA metabolic process; P:response to stress; P:mitotic cell cycle
g879.t1	MER0770062	family I29 unassigned peptidase inhibitors (Strigamia maritima)	848	20	0.0	59.72	DNA replication licensing factor Mcm2	848	20	0.0	66.32%	11	F:DNA binding; C:nucleus; P:protein-containing complex assembly; P:chromosome organization; F:ion binding; F:helicase activity; C:protein-containing complex; P:biosynthetic process; P:DNA metabolic process; P:response to stress; P:mitotic cell cycle
g1562.t1	MER0770062	family I29 unassigned peptidase inhibitors (Strigamia maritima)	696	20	7.64e-88	56.9	MCM2/3/5 family-domain-containing protein	696	20	0.0	64.13%	11	F:DNA binding; C:nucleus; P:protein-containing complex assembly; P:chromosome organization; F:ion binding; F:helicase activity; C:protein-containing complex; P:biosynthetic process; P:DNA metabolic process; P:response to stress; P:cell cycle
g841.t1	MER0770062	family I29 unassigned peptidase inhibitors (Strigamia maritima)	756	20	1.11e-93	56.14	DNA replication licensing factor MCM4	756	20	0.0	68.25%	11	F:DNA binding; C:nucleus; P:protein-containing complex assembly; P:chromosome organization; F:ion binding; F:helicase activity; C:protein-containing complex; P:biosynthetic process; P:DNA metabolic process; P:response to stress; P:mitotic cell cycle
g5384.t1	MER0771343	family I29 unassigned peptidase inhibitors (Trichomonas vaginalis)	318	20	7.1e-86	63	Clan CA, family C1, cathepsin L-like cysteine peptidase	318	20	8.29e-84	62.78%	2	F:peptidase activity; C:cellular_component
g7796.t1	MER0771888	family I31 unassigned peptidase inhibitors (Camelus ferus)	127	5	1.34e-34	57.27	MSH2 [	127	20	9.1e-45	72.18%	8	F:ATPase activity; F:DNA binding; C:nucleus; P:chromosome organization; F:ion binding; C:protein-containing complex; P:DNA metabolic process; P:response to stress
g3264.t1	MER0773822	family I32 unassigned peptidase inhibitors (Tetranychus urticae)	345	1	8.67e-62	64.41	DUF382-domain-containing protein	345	20	3.68e-143	66.48%	1	C:nucleus
g2329.t1	MER0777223	family I43 unassigned peptidase inhibitors (Loa loa)	317	20	2.03e-17	51.32	kinase domain protein	317	20	1.21e-19	48.42%	3	F:ion binding; P:cellular protein modification process; F:kinase activity
g2864.t1	MER0784827	family I51 unassigned peptidase inhibitors (Moniliophthora roreri)	98	4	8.87e-20	66.58	splicing factor 3B subunit 6	98	20	1.54e-29	74.04%	4	C:nucleus; F:RNA binding; C:protein-containing complex; P:mRNA processing
g4682.t1	MER0785045	family I51 unassigned peptidase inhibitors (Drosophila ananassae)	1079	6	0.0	52.75	P-type ATPase	1079	20	0.0	64.71%	4	P:membrane organization; F:ion binding; P:transport; C:plasma membrane
g1710.t1	MER0785045	family I51 unassigned peptidase inhibitors (Drosophila ananassae)	944	6	0.0	53.06	phospholipid-translocating P-type ATPase, flippase family protein	944	20	0.0	64.64%	4	P:membrane organization; F:ion binding; P:transport; C:plasma membrane
g5911.t1	MER0785045	family I51 unassigned peptidase inhibitors (Drosophila ananassae)	1143	6	0.0	53.21	phospholipid-translocating P-type ATPase, flippase family protein	1143	20	0.0	63.56%	4	P:membrane organization; F:ion binding; P:transport; C:plasma membrane
g8785.t1	MER0785988	family I51 unassigned peptidase inhibitors (Parasitella parasitica)	398	1	1.66e-15	56.1	TRNA binding domain containing protein	398	20	2.12e-90	57.02%	1	F:RNA binding
g6503.t1	MER0785988	family I51 unassigned peptidase inhibitors (Parasitella parasitica)	397	1	4.57e-16	55.83	TRNA binding domain containing protein	397	20	3.78e-85	54.26%	1	F:RNA binding
g6981.t1	MER0786159	subfamily M16B unassigned peptidases (Rhagoletis zephyria)	195	1	4.06e-18	52	iron superoxide dismutase	195	20	1.46e-102	78.43%	3	F:oxidoreductase activity; F:ion binding; P:response to stress
g379.t1	MER0789624	family I63 unassigned peptidase inhibitors (Camelus ferus)	436	3	1.07e-102	55.05	hydroxymethylglutaryl-CoA synthase, mitochondrial	436	20	0.0	63.07%	7	P:small molecule metabolic process; F:transferase activity, transferring acyl groups; P:sulfur compound metabolic process; P:lipid metabolic process; P:cofactor metabolic process; P:biosynthetic process; P:cellular nitrogen compound metabolic process
g4364.t1	MER0790334	family I63 unassigned peptidase inhibitors (Salpingoeca sp. ATCC 50818)	182	20	3.14e-10	51.67	small GTP-binding protein domain	182	20	2.62e-21	55.34%	10	P:vesicle-mediated transport; P:signal transduction; C:cytoplasm; F:GTPase activity; F:ion binding; P:cell wall organization or biogenesis; C:organelle; P:response to stress; P:growth; C:plasma membrane
g6908.t1	MER0790334	family I63 unassigned peptidase inhibitors (Salpingoeca sp. ATCC 50818)	131	20	1.82e-10	54.76	ras-1, putative	131	20	3.94e-18	60.84%	5	P:signal transduction; F:GTPase activity; F:ion binding; P:reproduction; C:intracellular
g1579.t1	MER0790334	family I63 unassigned peptidase inhibitors (Salpingoeca sp. ATCC 50818)	138	20	1.85e-11	53.13	Ras GTPase	138	20	4.74e-21	65.24%	9	P:cell division; P:signal transduction; P:locomotion; F:GTPase activity; F:ion binding; P:cellular protein modification process; P:anatomical structure development; C:cellular_component; P:mitotic cell cycle
g2199.t1	MER0790334	family I63 unassigned peptidase inhibitors (Salpingoeca sp. ATCC 50818)	205	20	2.55e-12	50.98	Ras-related protein Rap-1b	205	20	4.6e-35	56.06%	4	P:signal transduction; F:GTPase activity; F:ion binding; C:cellular_component
g8586.t1	MER0790334	family I63 unassigned peptidase inhibitors (Salpingoeca sp. ATCC 50818)	128	20	1.19e-13	55.66	ras-like protein 1	128	20	4.87e-21	60.49%	4	P:signal transduction; F:GTPase activity; F:ion binding; C:cellular_component
g8131.t1	MER0790334	family I63 unassigned peptidase inhibitors (Salpingoeca sp. ATCC 50818)	201	20	1.05e-17	52.14	small GTP-binding protein	201	20	2.64e-40	60.15%	5	P:signal transduction; F:GTPase activity; F:ion binding; P:anatomical structure development; C:cellular_component
g4370.t1	MER0790334	family I63 unassigned peptidase inhibitors (Salpingoeca sp. ATCC 50818)	179	20	2.79e-18	53.25	Ras family GTPase	179	20	8.95e-32	60.49%	4	P:signal transduction; F:GTPase activity; F:ion binding; C:cellular_component
g10698.t1	MER0790334	family I63 unassigned peptidase inhibitors (Salpingoeca sp. ATCC 50818)	193	20	8.28e-19	54.59	small GTP-binding protein	193	20	2.6e-35	61.66%	10	P:cell population proliferation; P:cell motility; P:vesicle-mediated transport; P:cytoskeleton organization; P:signal transduction; P:cell morphogenesis; F:GTPase activity; F:ion binding; C:cellular_component; P:reproduction
g3030.t1	MER0790334	family I63 unassigned peptidase inhibitors (Salpingoeca sp. ATCC 50818)	168	20	3.61e-19	55.23	Ras-like protein	168	20	2.04e-30	59.37%	4	P:signal transduction; F:GTPase activity; F:ion binding; C:cellular_component
g8592.t1	MER0790334	family I63 unassigned peptidase inhibitors (Salpingoeca sp. ATCC 50818)	166	20	2.33e-20	51.48	ras-like protein 1	166	20	7.01e-32	58.97%	4	P:signal transduction; F:GTPase activity; F:ion binding; C:cellular_component
g1695.t1	MER0790334	family I63 unassigned peptidase inhibitors (Salpingoeca sp. ATCC 50818)	191	20	1.22e-20	52.69	small GTP-binding protein	191	20	3.96e-50	62.56%	5	P:signal transduction; F:GTPase activity; F:ion binding; P:anatomical structure development; C:cellular_component
g1827.t1	MER0790334	family I63 unassigned peptidase inhibitors (Salpingoeca sp. ATCC 50818)	175	20	6.21e-23	57.55	ras-related protein Ral-A	175	20	2.38e-69	68.88%	4	P:signal transduction; F:GTPase activity; F:ion binding; C:plasma membrane
g10337.t1	MER0790334	family I63 unassigned peptidase inhibitors (Salpingoeca sp. ATCC 50818)	187	20	1.57e-23	56.03	RAP1B, member of RAS oncogene family	187	20	1.45e-49	63.95%	4	P:signal transduction; F:GTPase activity; F:ion binding; C:cellular_component
g10440.t1	MER0790334	family I63 unassigned peptidase inhibitors (Salpingoeca sp. ATCC 50818)	187	20	5.53e-24	56.29	RAP1B, member of RAS oncogene family	187	20	2.32e-77	66.37%	4	P:signal transduction; F:GTPase activity; F:ion binding; C:plasma membrane
g7019.t1	MER0790334	family I63 unassigned peptidase inhibitors (Salpingoeca sp. ATCC 50818)	187	20	2.86e-25	56.37	RAP1B, member of RAS oncogene family	187	20	1.84e-74	67.75%	4	P:signal transduction; F:GTPase activity; F:ion binding; C:plasma membrane
g5612.t1	MER0790334	family I63 unassigned peptidase inhibitors (Salpingoeca sp. ATCC 50818)	178	20	1.88e-26	58.02	ras-related protein Rap-1b-like isoform X3	178	20	6.1e-41	66.36%	6	P:vesicle-mediated transport; P:signal transduction; F:GTPase activity; F:ion binding; P:anatomical structure development; C:plasma membrane
g8367.t1	MER0790334	family I63 unassigned peptidase inhibitors (Salpingoeca sp. ATCC 50818)	187	20	1.47e-26	55.1	Ras family GTPase	187	20	2.44e-60	63.21%	4	P:signal transduction; F:GTPase activity; F:ion binding; C:plasma membrane
g8250.t1	MER0790334	family I63 unassigned peptidase inhibitors (Salpingoeca sp. ATCC 50818)	193	20	5.34e-28	58.65	small GTP-binding protein	193	20	3.91e-43	64.0%	4	P:signal transduction; F:GTPase activity; F:ion binding; C:cellular_component
g3717.t1	MER0790334	family I63 unassigned peptidase inhibitors (Salpingoeca sp. ATCC 50818)	181	20	2.42e-28	59.33	Ras GTPase	181	20	7.32e-64	68.74%	17	P:protein-containing complex assembly; P:cytoskeleton organization; P:signal transduction; P:cellular protein modification process; P:cell-cell signaling; F:ion binding; P:anatomical structure development; C:organelle; P:response to stress; C:plasma membrane; P:growth; P:reproduction; P:cell motility; P:vesicle-mediated transport; F:GTPase activity; C:cytosol; F:enzyme regulator activity
g6019.t1	MER0790334	family I63 unassigned peptidase inhibitors (Salpingoeca sp. ATCC 50818)	188	20	4.31e-29	55.7	Ras family GTPase	188	20	1.29e-64	64.27%	4	P:signal transduction; F:GTPase activity; F:ion binding; C:cellular_component
g1031.t1	MER0790334	family I63 unassigned peptidase inhibitors (Salpingoeca sp. ATCC 50818)	191	20	9.42e-32	60.23	small GTP-binding protein	191	20	1.32e-52	68.87%	4	P:signal transduction; F:GTPase activity; F:ion binding; C:plasma membrane
g2934.t1	MER0790334	family I63 unassigned peptidase inhibitors (Salpingoeca sp. ATCC 50818)	194	20	7.32e-32	58.92	ras-related protein R-Ras2	194	20	2.49e-45	63.93%	4	P:signal transduction; F:GTPase activity; F:ion binding; C:cellular_component
g5228.t1	MER0790334	family I63 unassigned peptidase inhibitors (Salpingoeca sp. ATCC 50818)	196	20	3.21e-35	58.64	GTPase KRas isoform X2	196	20	6.47e-92	70.32%	6	P:cell population proliferation; C:cytoplasm; P:signal transduction; F:GTPase activity; F:ion binding; C:plasma membrane
g10482.t1	MER0790334	family I63 unassigned peptidase inhibitors (Salpingoeca sp. ATCC 50818)	197	20	1.48e-35	57.1	small GTP-binding protein	197	20	1.23e-56	67.61%	6	C:cytoplasm; P:signal transduction; F:GTPase activity; F:ion binding; P:reproduction; C:plasma membrane
g3951.t1	MER0790334	family I63 unassigned peptidase inhibitors (Salpingoeca sp. ATCC 50818)	196	20	1.97e-36	58.96	GTPase KRas isoform X2	196	20	1.5e-91	71.12%	19	P:cell population proliferation; P:cytoskeleton organization; P:signal transduction; P:cellular protein modification process; P:anatomical structure development; F:ion binding; P:cell-cell signaling; P:biosynthetic process; P:aging; P:response to stress; C:plasma membrane; P:reproduction; P:cell death; F:GTPase activity; P:homeostatic process; C:mitochondrion; P:cell differentiation; P:cellular n…
g3149.t1	MER0790334	family I63 unassigned peptidase inhibitors (Salpingoeca sp. ATCC 50818)	194	20	1.18e-38	58.91	small GTP-binding protein	194	20	3.91e-78	69.06%	5	P:signal transduction; F:GTPase activity; F:ion binding; P:anatomical structure development; C:plasma membrane
g9284.t1	MER0790334	family I63 unassigned peptidase inhibitors (Salpingoeca sp. ATCC 50818)	192	20	1.86e-41	60.07	Ras GTPase	192	20	3.67e-90	71.47%	21	F:ubiquitin-like protein binding; P:cytoskeleton organization; P:signal transduction; P:locomotion; P:cell morphogenesis; P:cellular protein modification process; F:ion binding; P:cell adhesion; C:organelle; P:reproduction; C:plasma membrane; P:mitotic cell cycle; P:response to stress; P:cell division; P:vesicle-mediated transport; C:cytoplasm; F:GTPase activity; P:lipid metabolic process; P:cell…
g1095.t1	MER0790334	family I63 unassigned peptidase inhibitors (Salpingoeca sp. ATCC 50818)	193	20	1.07e-41	62.26	small GTP-binding protein	193	20	7.29e-85	71.76%	4	P:signal transduction; F:GTPase activity; F:ion binding; C:plasma membrane
g2527.t1	MER0790334	family I63 unassigned peptidase inhibitors (Salpingoeca sp. ATCC 50818)	192	20	1.65e-42	60.21	small GTP-binding protein	192	20	6.56e-100	72.56%	21	P:cytoskeleton organization; P:locomotion; P:cellular protein modification process; F:ion binding; P:cell adhesion; C:organelle; P:mitotic cell cycle; P:cell division; P:vesicle-mediated transport; F:GTPase activity; F:ubiquitin-like protein binding; P:signal transduction; P:cell morphogenesis; P:reproduction; C:plasma membrane; P:response to stress; C:cytoplasm; P:lipid metabolic process; P:cell…
g3835.t1	MER0790334	family I63 unassigned peptidase inhibitors (Salpingoeca sp. ATCC 50818)	194	20	4.66e-43	59.82	small GTP-binding protein	194	20	9.34e-101	71.81%	4	P:signal transduction; F:GTPase activity; F:ion binding; C:plasma membrane
g2373.t1	MER0790334	family I63 unassigned peptidase inhibitors (Salpingoeca sp. ATCC 50818)	194	20	1.24e-43	61.38	small GTP-binding protein	194	20	1.8e-77	72.58%	7	P:vesicle-mediated transport; P:signal transduction; F:GTPase activity; F:ion binding; P:anatomical structure development; P:cell-cell signaling; C:plasma membrane
g2227.t1	MER0801210	family I87 unassigned peptidase inhibitors (Colletotrichum fioriniae)	134	4	1.37e-24	50.33	ubiquitin-conjugating enzyme variant MMS2	134	20	6.28e-56	66.9%	6	C:nucleus; P:cellular protein modification process; C:extracellular matrix; P:DNA metabolic process; F:molecular_function; P:response to stress
g10974.t1	MER0806562	subfamily M20F unassigned peptidases (Auxenochlorella protothecoides)	302	3	2.8e-42	57.99	exodeoxyribonuclease III	302	20	1.12e-102	65.32%	4	F:nuclease activity; F:lyase activity; P:DNA metabolic process; P:response to stress
g514.t1	MER0806562	subfamily M20F unassigned peptidases (Auxenochlorella protothecoides)	320	3	3.46e-34	57.73	exodeoxyribonuclease III	320	20	5.17e-122	65.0%	5	C:nucleus; F:nuclease activity; F:lyase activity; P:DNA metabolic process; P:response to stress
g5390.t1	MER0807151	Clan MH >> Subclan (none) >> Family M20 >> Subfamily F > carnosine dipeptidase II (Trichuris suis)	114	1	1.86e-12	57.41	ISC system 2Fe-2S type ferredoxin	114	20	8.14e-31	65.83%	1	F:oxidoreductase activity
g4166.t1	MER0809799	family I93 unassigned peptidase inhibitors (Chelonia mydas)	186	6	5.66e-13	54.67	Leucine-rich repeat-containing protein 51	186	20	1.01e-80	65.98%	1	F:molecular_function
g10812.t1	MER0812874	family M1 unassigned peptidases (Lichtheimia corymbifera)	429	1	5.36e-152	72.57	NADH-quinone oxidoreductase subunit NuoF	429	20	0.0	75.54%	5	P:generation of precursor metabolites and energy; F:oxidoreductase activity; C:mitochondrion; F:ion binding; C:protein-containing complex
g5043.t1	MER0812874	family M1 unassigned peptidases (Lichtheimia corymbifera)	413	1	1.85e-137	72.8	NADH-quinone oxidoreductase subunit NuoF	413	20	0.0	77.8%	5	P:generation of precursor metabolites and energy; F:oxidoreductase activity; C:mitochondrion; F:ion binding; C:protein-containing complex
g7730.t1	MER0812890	family M1 unassigned peptidases (Cladophialophora carrionii)	211	20	7.01e-27	60.17	small GTP-binding protein	211	20	8.93e-38	60.05%	6	P:vesicle-mediated transport; P:signal transduction; F:GTPase activity; P:protein transport; F:ion binding; C:cytoplasmic vesicle
g4993.t1	MER0812890	family M1 unassigned peptidases (Cladophialophora carrionii)	232	20	1.55e-16	52.16	Ras family protein	232	20	5.45e-47	52.25%	4	P:signal transduction; F:GTPase activity; F:ion binding; C:cellular_component
g419.t1	MER0812890	family M1 unassigned peptidases (Cladophialophora carrionii)	240	20	2.33e-20	57.52	Rab family GTPase	240	20	2.67e-48	55.99%	4	C:cytoplasm; F:GTPase activity; F:ion binding; C:organelle
g4369.t1	MER0812890	family M1 unassigned peptidases (Cladophialophora carrionii)	191	20	3.28e-12	51.55	small GTP-binding protein	191	20	2.2e-66	62.39%	6	P:vesicle-mediated transport; P:signal transduction; F:GTPase activity; P:protein transport; F:ion binding; C:Golgi apparatus
g3863.t1	MER0812890	family M1 unassigned peptidases (Cladophialophora carrionii)	192	20	6.67e-31	60.66	ras-related protein Rab-5C, putative	192	20	1.1e-75	64.93%	5	C:endosome; P:signal transduction; F:GTPase activity; P:protein transport; F:ion binding
g8532.t1	MER0813029	family M1 unassigned peptidases (Cladophialophora bantiana)	234	20	4.17e-13	54.05	ras-domain-containing protein	234	20	3.47e-23	60.43%	4	P:biological_process; F:GTPase activity; F:ion binding; C:cellular_component
g7238.t1	MER0813029	family M1 unassigned peptidases (Cladophialophora bantiana)	185	20	3.47e-14	52.99	small GTP-binding protein	185	20	1.4e-42	59.48%	4	P:vesicle-mediated transport; C:cytoplasm; F:GTPase activity; F:ion binding
g4677.t1	MER0813029	family M1 unassigned peptidases (Cladophialophora bantiana)	204	20	4.87e-34	62.19	ras-related protein Rab-10	204	20	3.79e-67	65.07%	18	P:transmembrane transport; P:cytoskeleton organization; P:signal transduction; P:cellular component assembly; P:protein transport; F:ion binding; P:anatomical structure development; C:Golgi apparatus; P:reproduction; C:plasma membrane; P:vesicle-mediated transport; C:endosome; C:microtubule organizing center; F:GTPase activity; P:homeostatic process; P:cell differentiation; C:cilium; F:enzyme bin…
g8384.t1	MER0813029	family M1 unassigned peptidases (Cladophialophora bantiana)	193	20	1.67e-23	56.17	small GTP-binding protein	193	20	6.59e-78	65.15%	6	C:endosome; P:vesicle-mediated transport; P:signal transduction; F:GTPase activity; P:protein transport; F:ion binding
g10886.t1	MER0813747	family M1 unassigned peptidases (Auxenochlorella protothecoides)	696	6	4.66e-158	60.78	sodium-translocating pyrophosphatase	696	20	0.0	80.79%	3	F:transmembrane transporter activity; F:ion binding; C:plasma membrane
g2824.t1	MER0815186	family M1 unassigned peptidases (Fonsecaea multimorphosa)	194	20	9.24e-14	55.15	small GTP-binding protein	194	20	1.62e-38	59.16%	3	P:vesicle-mediated transport; F:GTPase activity; F:ion binding
g11065.t1	MER0815186	family M1 unassigned peptidases (Fonsecaea multimorphosa)	197	20	1.88e-20	56.25	small GTP-binding protein	197	20	6.8e-44	62.63%	5	P:signal transduction; F:GTPase activity; P:protein transport; F:ion binding; C:cellular_component
g5145.t1	MER0815186	family M1 unassigned peptidases (Fonsecaea multimorphosa)	199	20	4.86e-16	50.6	Ras-related protein Rab-21	199	20	9.6e-98	66.26%	5	C:endosome; P:signal transduction; F:GTPase activity; P:protein transport; F:ion binding
g9172.t1	MER0815186	family M1 unassigned peptidases (Fonsecaea multimorphosa)	208	20	8.23e-14	52.74	Ras family protein	208	20	9.68e-113	72.97%	7	C:cell; C:microtubule organizing center; P:signal transduction; F:GTPase activity; P:protein transport; C:cilium; F:ion binding
g6098.t1	MER0815186	family M1 unassigned peptidases (Fonsecaea multimorphosa)	209	20	3.56e-42	64.37	ras-related protein RABA2a-like	209	20	1.93e-113	81.16%	6	C:endosome; P:vesicle-mediated transport; P:signal transduction; F:GTPase activity; P:protein transport; F:ion binding
g5317.t1	MER0815972	family M1 unassigned peptidases (Bionectria ochroleuca)	1377	3	0.0	56.73	Xanthine dehydrogenase	1377	20	0.0	57.35%	3	P:generation of precursor metabolites and energy; F:oxidoreductase activity; F:ion binding
g8379.t1	MER0815972	family M1 unassigned peptidases (Bionectria ochroleuca)	1377	3	0.0	56.97	Xanthine dehydrogenase	1377	20	0.0	57.59%	3	P:generation of precursor metabolites and energy; F:oxidoreductase activity; F:ion binding
g786.t1	MER0815972	family M1 unassigned peptidases (Bionectria ochroleuca)	1296	3	0.0	61.61	xanthine dehydrogenase-like	1296	20	0.0	62.94%	2	F:oxidoreductase activity; F:ion binding
g3707.t1	MER0815972	family M1 unassigned peptidases (Bionectria ochroleuca)	1301	3	0.0	62.35	xanthine dehydrogenase isoform X2	1301	20	0.0	62.78%	2	F:oxidoreductase activity; F:ion binding
g10265.t1	MER0816474	family M1 unassigned peptidases (Arthroderma vanbreuseghemii)	193	20	3.66e-20	57.29	small GTP-binding protein	193	20	3.76e-42	61.11%	7	P:vesicle-mediated transport; C:cytoplasm; P:signal transduction; F:GTPase activity; P:protein transport; F:ion binding; C:organelle
g9818.t1	MER0816474	family M1 unassigned peptidases (Arthroderma vanbreuseghemii)	200	20	6.67e-32	62.62	predicted protein	200	20	1.13e-49	64.94%	3	F:GTPase activity; P:protein transport; F:ion binding
g1220.t1	MER0816474	family M1 unassigned peptidases (Arthroderma vanbreuseghemii)	192	20	1.64e-20	55.12	Ras-related protein Rab-22A	192	20	1.73e-60	61.55%	5	P:signal transduction; F:GTPase activity; P:protein transport; F:ion binding; C:cellular_component
g3681.t1	MER0816474	family M1 unassigned peptidases (Arthroderma vanbreuseghemii)	207	20	3.34e-11	54.45	Ras family protein	207	20	2.69e-77	58.72%	3	P:vesicle-mediated transport; F:GTPase activity; F:ion binding
g1071.t1	MER0816474	family M1 unassigned peptidases (Arthroderma vanbreuseghemii)	194	20	4.13e-26	60.86	small GTP-binding protein	194	20	1.85e-82	70.06%	9	C:endosome; P:vesicle-mediated transport; P:signal transduction; F:GTPase activity; P:protein transport; F:ion binding; C:cytosol; C:Golgi apparatus; P:response to stress
g91.t1	MER0816474	family M1 unassigned peptidases (Arthroderma vanbreuseghemii)	197	20	3.83e-14	52.9	Ras family protein	197	20	1.48e-114	72.74%	7	C:cell; C:microtubule organizing center; P:signal transduction; F:GTPase activity; P:protein transport; C:cilium; F:ion binding
g5308.t1	MER0816474	family M1 unassigned peptidases (Arthroderma vanbreuseghemii)	203	20	9.76e-67	76.16	Ras-related protein RABD1	203	20	3.11e-126	81.33%	6	C:cell; P:vesicle-mediated transport; P:signal transduction; F:GTPase activity; P:protein transport; F:ion binding
g7655.t1	MER0817305	subfamily M3A unassigned peptidases (Pseudogymnoascus pannorum)	438	6	1.07e-23	54.48	Myb-like DNA-binding domain containing protein	438	20	0.0	57.23%	7	C:nucleus; F:DNA binding; F:transferase activity, transferring acyl groups; P:chromosome organization; P:cellular protein modification process; P:cellular nitrogen compound metabolic process; P:biosynthetic process
g9214.t1	MER0817699	subfamily M3A unassigned peptidases (Pseudogymnoascus pannorum)	404	1	9.83e-12	57.98	U3 small nucleolar RNA-associated protein 18 homolog	404	20	3.67e-175	47.9%	1	F:molecular_function
g7358.t1	MER0818781	family M3 unassigned peptidases (Sterkiella histriomuscorum)	157	2	2.86e-11	54.18	acetyltransferase, GNAT family protein	157	20	1.61e-63	62.1%	7	F:transferase activity, transferring acyl groups; C:cytoplasm; P:chromosome organization; P:mitotic nuclear division; P:cellular protein modification process; P:chromosome segregation; C:protein-containing complex
g9459.t1	MER0818781	family M3 unassigned peptidases (Sterkiella histriomuscorum)	157	2	7.59e-11	50.7	acetyltransferase, GNAT family protein	157	20	8.44e-65	61.95%	3	F:transferase activity, transferring acyl groups; C:cytoplasm; P:chromosome organization
g8217.t1	MER0826503	subfamily M10A unassigned peptidases (Hymenolepis microstoma)	387	2	9.1e-43	63.11	UDP-N-acetylglucosamine--dolichyl-phosphate N-acetylglucosaminephosphotransferase-like	387	20	2.55e-157	64.62%	5	P:lipid metabolic process; P:cellular protein modification process; P:biosynthetic process; C:cellular_component; F:molecular_function
g1878.t1	MER0826929	family M102 unassigned peptidases (Glycine soja)	436	1	4.65e-21	50.38	V-type proton ATPase subunit H-like	436	20	8.18e-150	53.26%	3	F:transmembrane transporter activity; C:protein-containing complex; C:vacuole
g10697.t1	MER0827118	subfamily M12A unassigned peptidases (Strigamia maritima)	378	1	1.11e-54	52.53	26S proteasome non-ATPase regulatory subunit 6	378	20	0.0	65.17%	4	P:catabolic process; C:protein-containing complex; F:enzyme regulator activity; C:intracellular
g9497.t1	MER0827118	subfamily M12A unassigned peptidases (Strigamia maritima)	366	1	4.01e-55	55.07	26S proteasome non-ATPase regulatory subunit 6	366	20	0.0	66.63%	4	P:catabolic process; C:protein-containing complex; F:enzyme regulator activity; C:intracellular
g5553.t1	MER0828862	subfamily M12B unassigned peptidases (Tupaia chinensis)	269	1	4.71e-22	75	40S ribosomal protein S2-4	269	20	3.45e-138	85.48%	6	F:RNA binding; F:structural constituent of ribosome; C:cytosol; C:protein-containing complex; C:ribosome; P:translation
g10413.t1	MER0828862	subfamily M12B unassigned peptidases (Tupaia chinensis)	265	1	2.55e-22	80	40S ribosomal protein S2-1	265	20	5.27e-139	85.31%	6	F:RNA binding; F:structural constituent of ribosome; C:cytosol; C:protein-containing complex; C:ribosome; P:translation
g5063.t1	MER0828862	subfamily M12B unassigned peptidases (Tupaia chinensis)	266	1	2.34e-22	75	40S ribosomal protein S2-1	266	20	1.22e-139	85.24%	6	F:RNA binding; F:structural constituent of ribosome; C:cytosol; C:protein-containing complex; C:ribosome; P:translation
g10998.t1	MER0828862	subfamily M12B unassigned peptidases (Tupaia chinensis)	268	1	2.4e-22	68.14	40S ribosomal protein S2-4	268	20	2.03e-140	85.57%	6	F:RNA binding; F:structural constituent of ribosome; C:cytosol; C:protein-containing complex; C:ribosome; P:translation
g8993.t1	MER0828862	subfamily M12B unassigned peptidases (Tupaia chinensis)	267	1	5.56e-22	75	40S ribosomal protein S2-1	267	20	1.06e-140	85.2%	6	F:RNA binding; F:structural constituent of ribosome; C:cytosol; C:protein-containing complex; C:ribosome; P:translation
g9960.t1	MER0828862	subfamily M12B unassigned peptidases (Tupaia chinensis)	267	1	4.42e-22	75	40S ribosomal protein S2-1	267	20	2.21e-141	85.23%	6	F:RNA binding; F:structural constituent of ribosome; C:cytosol; C:protein-containing complex; C:ribosome; P:translation
g4834.t1	MER0828862	subfamily M12B unassigned peptidases (Tupaia chinensis)	268	1	7.49e-24	75.76	40S ribosomal protein S2-4	268	20	4.2e-142	85.17%	6	F:RNA binding; F:structural constituent of ribosome; C:cytosol; C:protein-containing complex; C:ribosome; P:translation
g5252.t1	MER0828862	subfamily M12B unassigned peptidases (Tupaia chinensis)	266	1	2.94e-22	73.27	40S ribosomal protein S2-1	266	20	2.42e-142	85.53%	6	F:RNA binding; F:structural constituent of ribosome; C:cytosol; C:protein-containing complex; C:ribosome; P:translation
g690.t1	MER0828862	subfamily M12B unassigned peptidases (Tupaia chinensis)	268	1	5.45e-22	75	40S ribosomal protein S2-1	268	20	8.21e-143	85.27%	6	F:RNA binding; F:structural constituent of ribosome; C:cytosol; C:protein-containing complex; C:ribosome; P:translation
g5464.t1	MER0828862	subfamily M12B unassigned peptidases (Tupaia chinensis)	268	1	4.5E-27	75	40S ribosomal protein S2-4	268	20	8.12e-143	85.21%	6	F:RNA binding; F:structural constituent of ribosome; C:cytosol; C:protein-containing complex; C:ribosome; P:translation
g3793.t1	MER0831067	Clan MA >> Subclan MA(E) >> Family M13 >> Subfamily (none) > Kell blood-group peptidase (Strigamia maritima)	192	20	3.86e-15	50.32	Ras family protein	192	20	2.18e-33	57.65%	4	F:GTPase activity; F:ion binding; C:Golgi apparatus; P:transport
g3792.t1	MER0831067	Clan MA >> Subclan MA(E) >> Family M13 >> Subfamily (none) > Kell blood-group peptidase (Strigamia maritima)	186	20	1.22e-11	51.37	Ras family protein	186	20	1.54e-38	57.41%	4	F:GTPase activity; F:ion binding; C:Golgi apparatus; P:transport
g3797.t1	MER0831067	Clan MA >> Subclan MA(E) >> Family M13 >> Subfamily (none) > Kell blood-group peptidase (Strigamia maritima)	207	20	2.11e-13	51.5	Ras family protein	207	20	2.57e-42	57.92%	4	F:GTPase activity; F:ion binding; C:Golgi apparatus; P:transport
g3762.t1	MER0831067	Clan MA >> Subclan MA(E) >> Family M13 >> Subfamily (none) > Kell blood-group peptidase (Strigamia maritima)	219	20	4.43e-22	53.81	Ras family protein	219	20	1.25e-51	63.59%	6	P:signal transduction; F:GTPase activity; P:protein transport; F:ion binding; C:cytoplasmic vesicle; C:Golgi apparatus
g10926.t1	MER0831067	Clan MA >> Subclan MA(E) >> Family M13 >> Subfamily (none) > Kell blood-group peptidase (Strigamia maritima)	215	20	1.89e-38	56.54	Ras family protein	215	20	1.72e-95	71.57%	8	P:vesicle-mediated transport; P:signal transduction; F:GTPase activity; C:mitochondrion; P:protein transport; F:ion binding; C:cytoplasmic vesicle; C:Golgi apparatus
g997.t1	MER0831067	Clan MA >> Subclan MA(E) >> Family M13 >> Subfamily (none) > Kell blood-group peptidase (Strigamia maritima)	212	20	1.22e-35	54.71	Ras family protein	212	20	7.67e-96	71.08%	7	P:vesicle-mediated transport; P:signal transduction; F:GTPase activity; P:protein transport; F:ion binding; C:cytoplasmic vesicle; C:Golgi apparatus
g10733.t1	MER0831067	Clan MA >> Subclan MA(E) >> Family M13 >> Subfamily (none) > Kell blood-group peptidase (Strigamia maritima)	212	20	1.8e-34	58	Ras family protein	212	20	7.58e-100	73.69%	8	P:vesicle-mediated transport; P:signal transduction; F:GTPase activity; C:mitochondrion; P:protein transport; F:ion binding; C:cytoplasmic vesicle; C:Golgi apparatus
g8731.t1	MER0831067	Clan MA >> Subclan MA(E) >> Family M13 >> Subfamily (none) > Kell blood-group peptidase (Strigamia maritima)	215	20	6.75e-38	56.83	Ras family protein	215	20	4.19e-106	72.19%	7	P:vesicle-mediated transport; P:signal transduction; F:GTPase activity; P:protein transport; F:ion binding; C:cytoplasmic vesicle; C:Golgi apparatus
g3074.t1	MER0831067	Clan MA >> Subclan MA(E) >> Family M13 >> Subfamily (none) > Kell blood-group peptidase (Strigamia maritima)	214	20	2.54e-40	55.64	Ras family protein	214	20	2.98e-109	71.99%	7	P:vesicle-mediated transport; P:signal transduction; F:GTPase activity; P:protein transport; F:ion binding; C:cytoplasmic vesicle; C:Golgi apparatus
g6654.t1	MER0832107	family M13 unassigned peptidases (Saitoella complicata)	388	5	4.91e-85	57.75	acetyl-CoA C-acetyltransferase	388	20	0.0	65.37%	1	F:transferase activity, transferring acyl groups
g6951.t1	MER0834152	Clan MC >> Subclan (none) >> Family M14 >> Subfamily A > T06A4.3 g.p. ({Caenorhabditis elegans}) (Toxocara canis)	182	1	2.18e-37	64.25	U3 small nucleolar ribonucleoprotein protein IMP3-like	182	20	3.68e-93	71.71%	5	P:ribosome biogenesis; C:protein-containing complex; P:cellular nitrogen compound metabolic process; C:nucleolus; F:rRNA binding
g7648.t1	MER0847838	family M20D unassigned peptidases ()	420	1	8.64e-35	51.42	Phosphoglycerate kinase	420	20	0.0	76.2%	9	P:small molecule metabolic process; P:carbohydrate metabolic process; P:generation of precursor metabolites and energy; P:catabolic process; F:ion binding; C:cytosol; P:biosynthetic process; P:cellular nitrogen compound metabolic process; F:kinase activity
g2615.t1	MER0847838	family M20D unassigned peptidases ()	420	1	9.41e-35	51.42	Phosphoglycerate kinase	420	20	0.0	76.16%	9	P:small molecule metabolic process; P:carbohydrate metabolic process; P:generation of precursor metabolites and energy; P:catabolic process; F:ion binding; C:cytosol; P:biosynthetic process; P:cellular nitrogen compound metabolic process; F:kinase activity
g549.t1	MER0852234	subfamily M20A unassigned peptidases (Dictyostelium fasciculatum)	118	1	1.65e-18	70.33	histidine protein methyltransferase 1 homolog	118	20	1.35e-47	69.84%	1	F:molecular_function
g548.t1	MER0852234	subfamily M20A unassigned peptidases (Dictyostelium fasciculatum)	214	1	6.11e-33	60.98	histidine protein methyltransferase 1 homolog	214	20	1.74e-100	59.91%	8	P:biological_process; C:mitochondrion; F:methyltransferase activity; F:transferase activity; C:cellular_component; F:molecular_function; P:methylation; F:hydrolase activity
g6989.t1	MER0875482	family M41 unassigned peptidases (Triticum urartu)	367	9	3.91e-34	55.87	CK1 family protein kinase	367	20	4.67e-80	73.23%	5	C:nucleus; C:cytoplasm; F:ion binding; P:cellular protein modification process; F:kinase activity
g5850.t1	MER0875482	family M41 unassigned peptidases (Triticum urartu)	391	20	4.56e-67	52.14	CK1 family protein kinase	391	20	1.12e-109	70.54%	5	C:nucleus; C:cytoplasm; F:ion binding; P:cellular protein modification process; F:kinase activity
g9978.t1	MER0875482	family M41 unassigned peptidases (Triticum urartu)	413	20	4.28e-68	52.4	predicted protein	413	20	2.25e-114	68.93%	4	F:ion binding; P:cellular protein modification process; C:cellular_component; F:kinase activity
g4500.t1	MER0875482	family M41 unassigned peptidases (Triticum urartu)	387	20	7.49e-72	50.42	Casein kinase I isoform delta-like protein	387	20	1.83e-117	71.19%	5	C:nucleus; C:cytoplasm; F:ion binding; P:cellular protein modification process; F:kinase activity
g368.t1	MER0875482	family M41 unassigned peptidases (Triticum urartu)	397	20	3.3e-58	53.26	CK1 family protein kinase	397	20	7.34e-118	77.84%	5	C:nucleus; C:cytoplasm; F:ion binding; P:cellular protein modification process; F:kinase activity
g3362.t1	MER0875482	family M41 unassigned peptidases (Triticum urartu)	466	20	3.59e-71	51.54	CK1 family protein kinase	466	20	1.97e-121	69.34%	5	C:nucleus; C:cytoplasm; F:ion binding; P:cellular protein modification process; F:kinase activity
g10280.t1	MER0875482	family M41 unassigned peptidases (Triticum urartu)	434	20	6.81e-74	50.61	CK1 family protein kinase	434	20	3.32e-130	69.72%	5	C:nucleus; C:cytoplasm; F:ion binding; P:cellular protein modification process; F:kinase activity
g10014.t1	MER0875482	family M41 unassigned peptidases (Triticum urartu)	392	20	1.4e-90	51.1	casein kinase I	392	20	1.96e-155	72.42%	7	C:nucleus; C:cytoplasm; P:signal transduction; F:ion binding; P:cell-cell signaling; P:cellular protein modification process; F:kinase activity
g10298.t1	MER0875482	family M41 unassigned peptidases (Triticum urartu)	289	20	7.98e-56	52.41	CK1 family protein kinase	289	20	1.27e-166	74.29%	5	C:nucleus; C:cytoplasm; F:ion binding; P:cellular protein modification process; F:kinase activity
g5618.t1	MER0875482	family M41 unassigned peptidases (Triticum urartu)	364	20	2.07e-98	51.36	Casein kinase I isoform delta-like protein	364	20	8.4e-170	76.9%	5	C:nucleus; C:cytoplasm; F:ion binding; P:cellular protein modification process; F:kinase activity
g4407.t1	MER0877881	family M41 unassigned peptidases (Clostridium sp. CAG:230)	275	6	1.67e-25	50.35	Cof-type HAD-IIB family hydrolase	275	20	2.77e-109	71.71%	1	F:molecular_function
g9845.t1	MER0878189	family M41 unassigned peptidases (Pichia kudriavzevii)	735	20	5.51e-37	56.18	ATPase, AAA family protein	735	20	3.93e-120	62.93%	6	F:ATPase activity; C:peroxisome; P:protein targeting; P:transmembrane transport; F:ion binding; C:cytosol
g2517.t1	MER0878738	family M41 unassigned peptidases ()	575	2	2.9e-76	50.65	lysine--tRNA ligase isoform X1	575	20	0.0	70.51%	9	F:RNA binding; C:mitochondrion; F:ion binding; C:cytosol; P:tRNA metabolic process; P:cellular amino acid metabolic process; C:protein-containing complex; F:ligase activity; P:translation
g2767.t1	MER0882829	subfamily M48A unassigned peptidases (Hymenolepis microstoma)	202	2	5.94e-22	55.54	septum formation protein Maf	202	20	1.5e-115	67.67%	1	F:molecular_function
g2065.t1	MER0882905	subfamily M48A unassigned peptidases (Trichuris suis)	300	20	1.59e-25	55.52	dnaJ homolog subfamily B member 1-like	300	20	0.0	57.55%	3	C:cytosol; F:unfolded protein binding; P:protein folding
g7977.t1	MER0882905	subfamily M48A unassigned peptidases (Trichuris suis)	322	20	9.85e-46	60.73	DnaJ domain containing protein	322	20	2.14e-90	62.24%	2	F:unfolded protein binding; P:protein folding
g8163.t1	MER0882905	subfamily M48A unassigned peptidases (Trichuris suis)	381	20	3.8e-36	69.84	dnaJ homolog subfamily B member 4-like	381	20	4.3e-117	55.77%	2	F:unfolded protein binding; P:protein folding
g3649.t1	MER0882905	subfamily M48A unassigned peptidases (Trichuris suis)	378	20	3.24e-38	69.55	dnaJ homolog subfamily B member 1-like	378	20	1.88e-121	55.08%	2	F:unfolded protein binding; P:protein folding
g7868.t1	MER0882905	subfamily M48A unassigned peptidases (Trichuris suis)	316	20	1.36e-52	67.38	dnaJ homolog subfamily B member 4	316	20	2.48e-125	67.22%	3	C:cytosol; F:unfolded protein binding; P:protein folding
g11026.t1	MER0882905	subfamily M48A unassigned peptidases (Trichuris suis)	299	20	1.07e-51	64.79	dnaJ homolog subfamily B member 4	299	20	3.46e-132	61.76%	3	C:cytosol; F:unfolded protein binding; P:protein folding
g10352.t1	MER0883244	subfamily M50A unassigned peptidases (Mucor ambiguus)	104	1	3.18e-12	61.05	ER lumen protein retaining receptor	104	20	2.53e-40	69.09%	4	P:vesicle-mediated transport; C:endoplasmic reticulum; C:Golgi apparatus; F:molecular_function
g8408.t1	MER0889399	family M18 unassigned peptidases (Stemphylium lycopersici)	444	1	2.65e-18	56.38	DNA primase large subunit	444	20	3.57e-124	49.34%	3	F:nucleotidyltransferase activity; P:biosynthetic process; P:DNA metabolic process
g4038.t1	MER0903538	family M18 unassigned peptidases (Ostreococcus tauri)	499	20	1.22e-48	57.54	ATPase, AAA family protein	499	20	0.0	66.41%	5	F:ATPase activity; C:nucleus; C:cytoskeleton; P:cytoskeleton organization; F:ion binding
g9765.t1	MER0903538	family M18 unassigned peptidases (Ostreococcus tauri)	449	20	2.82e-79	59.73	Fidgetin-like protein 1	449	20	0.0	72.88%	6	F:ATPase activity; C:nucleus; P:cytoskeleton organization; F:ion binding; P:DNA metabolic process; P:response to stress
g6610.t1	MER0903538	family M18 unassigned peptidases (Ostreococcus tauri)	499	20	9.67e-54	60.24	ATPase, AAA family protein	499	20	0.0	62.27%	5	F:ATPase activity; C:nucleus; C:cytoskeleton; P:cytoskeleton organization; F:ion binding
g1136.t1	MER0905614	subfamily M67A unassigned peptidases (Nosema bombycis)	196	1	8.54e-19	63.24	RNA-binding protein PNO1	196	20	2.46e-112	73.54%	2	F:RNA binding; C:nucleolus
g5075.t1	MER0905625	subfamily M67B unassigned peptidases (Pseudomonas fluorescens)	226	20	3.23e-21	53.08	molybdopterin-synthase adenylyltransferase MoeB	226	20	3.55e-70	60.88%	3	F:nucleotidyltransferase activity; C:cytoplasm; F:ligase activity
g7125.t1	MER0905625	subfamily M67B unassigned peptidases (Pseudomonas fluorescens)	252	20	4.04e-31	54.03	adenylyltransferase and sulfurtransferase	252	20	1.87e-103	62.63%	3	F:nucleotidyltransferase activity; C:cytoplasm; F:ligase activity
g4950.t1	MER0905931	subfamily M67A unassigned peptidases (Trichuris suis)	361	2	2.68e-116	66.34	queuine tRNA-ribosyltransferase catalytic subunit 1-like	361	20	0.0	73.81%	2	F:transferase activity, transferring glycosyl groups; P:tRNA metabolic process
g1435.t1	MER0908288	family M76 unassigned peptidases (Anopheles sinensis)	3944	6	0.0	56.29	dynein heavy chain 2, axonemal	3944	20	0.0	66.7%	7	F:ATPase activity; P:biological_process; C:cytoskeleton; C:cytoplasm; F:ion binding; C:cilium; C:protein-containing complex
g3269.t1	MER0908288	family M76 unassigned peptidases (Anopheles sinensis)	1246	4	4.05e-146	56.93	dynein heavy chain 1, axonemal isoform X1	1246	20	0.0	64.46%	7	P:cell motility; F:ATPase activity; C:cytoskeleton; C:cytoplasm; C:cilium; F:ion binding; C:protein-containing complex
g220.t1	MER0908288	family M76 unassigned peptidases (Anopheles sinensis)	2868	7	0.0	57.71	Dynein heavy chain family protein	2868	20	0.0	64.66%	5	F:ATPase activity; P:biological_process; C:cytoskeleton; F:ion binding; C:protein-containing complex
g9257.t1	MER0908288	family M76 unassigned peptidases (Anopheles sinensis)	3556	7	0.0	58.04	dynein heavy chain 1, axonemal	3556	20	0.0	69.7%	8	F:ATPase activity; C:nucleus; P:biological_process; C:cytoskeleton; C:cytoplasm; C:cilium; F:ion binding; C:protein-containing complex
g3860.t1	MER0910002	family M78 unassigned peptidases (Roseiflexus castenholzii)	680	18	1.06e-33	50.37	ATP-dependent DNA helicase Rep	680	20	0.0	51.88%	4	F:DNA binding; F:ion binding; F:helicase activity; P:cellular nitrogen compound metabolic process
g6252.t1	MER0911535	family M79 unassigned peptidases (Pneumocystis jiroveci)	240	1	1.03e-27	53.45	Vacuolar-sorting protein SNF8	240	20	1.06e-73	62.74%	5	C:endosome; P:vesicle-mediated transport; P:protein transport; C:protein-containing complex; P:vacuolar transport
g3352.t1	MER0916510	family I63 unassigned peptidase inhibitors (Peptoclostridium difficile)	796	9	7.31e-10	56.56	DUF5057 domain-containing protein	796	20	1.58e-50	50.14%	2	C:membrane; C:integral component of membrane
g1881.t1	MER0916510	family I63 unassigned peptidase inhibitors (Peptoclostridium difficile)	643	2	3.15e-10	57.88	bacterial Ig-like domain protein	643	20	2.14e-54	50.81%	2	C:membrane; C:integral component of membrane
g7404.t1	MER0916510	family I63 unassigned peptidase inhibitors (Peptoclostridium difficile)	685	3	1.44e-10	58.42	DUF5057 domain-containing protein	685	20	1.39e-51	49.26%	2	C:membrane; C:integral component of membrane
g7406.t1	MER0916510	family I63 unassigned peptidase inhibitors (Peptoclostridium difficile)	687	6	2.95e-11	56.93	DUF5057 domain-containing protein	687	20	2.59e-58	49.96%	2	C:membrane; C:integral component of membrane
g1649.t1	MER0916510	family I63 unassigned peptidase inhibitors (Peptoclostridium difficile)	688	12	7.46e-12	63.62	DUF5057 domain-containing protein	688	20	1.05e-51	50.82%	2	C:membrane; C:integral component of membrane
g9248.t1	MER0916510	family I63 unassigned peptidase inhibitors (Peptoclostridium difficile)	642	5	3.98e-12	59.03	DUF5057 domain-containing protein	642	20	2.33e-57	47.6%	2	C:membrane; C:integral component of membrane
g3356.t1	MER0916510	family I63 unassigned peptidase inhibitors (Peptoclostridium difficile)	622	4	2.85e-12	57.95	DUF5057 domain-containing protein	622	20	1.08e-41	52.4%	2	C:membrane; C:integral component of membrane
g3763.t1	MER0916510	family I63 unassigned peptidase inhibitors (Peptoclostridium difficile)	748	5	1.12e-14	61.39	DUF5057 domain-containing protein	748	20	3.22e-53	49.72%	2	C:membrane; C:integral component of membrane
g7405.t1	MER0916510	family I63 unassigned peptidase inhibitors (Peptoclostridium difficile)	672	9	3.24e-16	60.93	TPR-repeat-containing protein	672	20	1.87e-51	49.44%	2	C:membrane; C:integral component of membrane
g6811.t1	MER0923875	subfamily M16A unassigned peptidases (Nosema bombycis)	443	5	5.55e-73	54.76	tubulin gamma chain	443	20	0.0	76.4%	13	P:cytoskeleton organization; P:protein-containing complex assembly; F:structural molecule activity; F:ion binding; P:chromosome segregation; P:reproduction; C:nucleus; C:microtubule organizing center; C:cytoplasm; P:chromosome organization; F:GTPase activity; P:mitotic nuclear division; C:protein-containing complex
g8611.t1	MER0929695	family M17 unassigned peptidases (Trichuris suis)	674	2	0.0	73.23	1,4-alpha-glucan-branching enzyme	674	20	0.0	77.16%	6	P:carbohydrate metabolic process; P:generation of precursor metabolites and energy; F:transferase activity, transferring glycosyl groups; F:ion binding; P:biosynthetic process; F:hydrolase activity, acting on glycosyl bonds
g3866.t1	MER0929695	family M17 unassigned peptidases (Trichuris suis)	672	2	0.0	73.31	1,4-alpha-glucan-branching enzyme	672	20	0.0	77.19%	6	P:carbohydrate metabolic process; P:generation of precursor metabolites and energy; F:transferase activity, transferring glycosyl groups; F:ion binding; P:biosynthetic process; F:hydrolase activity, acting on glycosyl bonds
g8346.t1	MER0931142	Clan MH >> Subclan (none) >> Family M18 >> Subfamily (none) > aminopeptidase I (Pseudogymnoascus pannorum)	626	7	3.87e-74	51.79	cysteinyl-tRNA synthetase	626	20	0.0	55.6%	5	F:ion binding; P:tRNA metabolic process; P:cellular amino acid metabolic process; F:ligase activity; P:translation
g5946.t1	MER0931585	family M18 unassigned peptidases ()	420	20	0.0	79.68	M18 family aminopeptidase	420	20	0.0	81.14%	2	F:ion binding; F:peptidase activity
g9048.t1	MER0942035	family S10 unassigned peptidases (Glycine soja)	601	20	9.12e-91	52.54	ABC transporter family protein	601	20	0.0	70.28%	4	F:ATPase activity; F:transmembrane transporter activity; F:ion binding; C:plasma membrane
g4872.t1	MER0942035	family S10 unassigned peptidases (Glycine soja)	649	20	1.22e-90	52.86	ABC transporter family protein	649	20	0.0	69.94%	4	F:ATPase activity; F:transmembrane transporter activity; F:ion binding; C:cellular_component
g573.t1	MER0942035	family S10 unassigned peptidases (Glycine soja)	607	20	3.63e-88	53.11	ABC transporter family protein	607	20	0.0	62.5%	4	F:ATPase activity; F:transmembrane transporter activity; F:ion binding; C:cellular_component
g5518.t1	MER0942035	family S10 unassigned peptidases (Glycine soja)	590	20	4.58e-88	53.16	ABC transporter family protein	590	20	0.0	69.61%	4	F:ATPase activity; F:transmembrane transporter activity; F:ion binding; C:plasma membrane
g7768.t1	MER0942035	family S10 unassigned peptidases (Glycine soja)	602	20	1.59e-88	53.21	ABC transporter family protein	602	20	0.0	70.09%	4	F:ATPase activity; F:transmembrane transporter activity; F:ion binding; C:plasma membrane
g7703.t1	MER0942035	family S10 unassigned peptidases (Glycine soja)	687	20	8.27e-92	53.47	ABC transporter family protein	687	20	0.0	70.79%	4	F:ATPase activity; F:transmembrane transporter activity; F:ion binding; C:cellular_component
g6577.t1	MER0942035	family S10 unassigned peptidases (Glycine soja)	1003	20	3.38e-101	53.89	ABC transporter family protein	1003	20	0.0	70.95%	4	F:ATPase activity; F:transmembrane transporter activity; F:ion binding; C:cellular_component
g5380.t1	MER0942035	family S10 unassigned peptidases (Glycine soja)	589	20	3.84e-89	54.06	ABC transporter family protein	589	20	0.0	69.49%	4	F:ATPase activity; F:transmembrane transporter activity; F:ion binding; C:plasma membrane
g5379.t1	MER0942035	family S10 unassigned peptidases (Glycine soja)	673	20	1.29e-92	54.07	ABC transporter family protein	673	20	0.0	70.43%	4	F:ATPase activity; F:transmembrane transporter activity; F:ion binding; C:cellular_component
g2675.t1	MER0942035	family S10 unassigned peptidases (Glycine soja)	665	20	1.87e-92	54.07	ABC transporter family protein	665	20	0.0	67.03%	4	F:ATPase activity; F:transmembrane transporter activity; F:ion binding; C:cellular_component
g7674.t1	MER0942035	family S10 unassigned peptidases (Glycine soja)	704	20	6.28e-90	54.44	ABC transporter family protein	704	20	0.0	68.12%	4	F:ATPase activity; F:transmembrane transporter activity; F:ion binding; C:cellular_component
g5519.t1	MER0942035	family S10 unassigned peptidases (Glycine soja)	630	20	5.67e-90	54.64	ABC transporter family protein	630	20	0.0	71.06%	4	F:ATPase activity; F:transmembrane transporter activity; F:ion binding; C:cellular_component
g5191.t1	MER0942035	family S10 unassigned peptidases (Glycine soja)	522	20	2.22e-78	54.64	ABC transporter family protein	522	20	0.0	68.61%	4	F:ATPase activity; F:transmembrane transporter activity; F:ion binding; C:plasma membrane
g3554.t1	MER0942035	family S10 unassigned peptidases (Glycine soja)	592	20	2.01e-80	54.72	ABC transporter family protein	592	20	0.0	68.72%	4	F:ATPase activity; F:transmembrane transporter activity; F:ion binding; C:plasma membrane
g7704.t1	MER0942035	family S10 unassigned peptidases (Glycine soja)	592	20	3.19e-80	55.02	ABC transporter family protein	592	20	0.0	69.07%	4	F:ATPase activity; F:transmembrane transporter activity; F:ion binding; C:plasma membrane
g10979.t1	MER0942035	family S10 unassigned peptidases (Glycine soja)	589	20	1.08e-85	56.04	ABC transporter family protein	589	20	0.0	68.88%	4	F:ATPase activity; F:transmembrane transporter activity; F:ion binding; C:plasma membrane
g1111.t1	MER0942035	family S10 unassigned peptidases (Glycine soja)	466	20	4.19e-82	57.09	ABC transporter family protein	466	20	0.0	72.94%	4	F:ATPase activity; F:transmembrane transporter activity; F:ion binding; C:cellular_component
g9509.t1	MER0942035	family S10 unassigned peptidases (Glycine soja)	403	20	1.66e-77	59.35	ABC transporter family protein	403	20	3.62e-171	74.9%	4	F:ATPase activity; F:transmembrane transporter activity; F:ion binding; C:cellular_component
g4265.t1	MER0942035	family S10 unassigned peptidases (Glycine soja)	403	20	3.73e-76	59.88	ABC transporter family protein	403	20	8.42e-172	75.04%	4	F:ATPase activity; F:transmembrane transporter activity; F:ion binding; C:cellular_component
g3555.t1	MER0942035	family S10 unassigned peptidases (Glycine soja)	320	20	7.81e-71	64.8	ABC transporter family protein	320	20	1.93e-150	80.34%	4	F:ATPase activity; F:transmembrane transporter activity; F:ion binding; C:cellular_component
g2270.t1	MER0942391	family S10 unassigned peptidases (Leersia perrieri)	258	8	1.09e-29	53.05	NLI interacting factor-like phosphatase family protein	258	20	1.08e-71	67.53%	1	F:phosphatase activity
g6954.t1	MER0942796	family S10 unassigned peptidases (Mucor ambiguus)	446	2	4.59e-52	54.22	HD domain containing protein	446	20	0.0	59.06%	5	P:small molecule metabolic process; C:nucleus; P:nucleobase-containing compound catabolic process; P:biosynthetic process; F:molecular_function
g5168.t1	MER0946290	family S10 unassigned peptidases (Leersia perrieri)	224	3	2e-21	55.35	NLI interacting factor-like phosphatase family protein	224	20	4.86e-69	65.48%	1	F:phosphatase activity
g7403.t1	MER0946290	family S10 unassigned peptidases (Leersia perrieri)	217	2	1.21e-22	60.53	NLI interacting factor-like phosphatase family protein	217	20	2.09e-57	63.52%	1	F:phosphatase activity
g123.t1	MER0946833	family S10 unassigned peptidases (Parasitella parasitica)	429	2	1.92e-59	51.49	HD domain containing protein	429	20	0.0	59.8%	5	P:small molecule metabolic process; C:nucleus; P:nucleobase-containing compound catabolic process; P:biosynthetic process; F:molecular_function
g8227.t1	MER0946944	family S10 unassigned peptidases (Colletotrichum orbiculare)	280	2	1.29e-14	55.84	ribosome maturation protein SBDS	280	20	1.22e-122	66.33%	2	P:ribosome biogenesis; C:intracellular
g6715.t1	MER0954367	subfamily S1A unassigned peptidases (Pristionchus pacificus)	449	7	2.02e-37	50.89	Ser/Thr protein phosphatase	449	20	4.95e-92	60.22%	2	F:phosphatase activity; C:intracellular
g8136.t1	MER0955487	subfamily S1A unassigned peptidases (Trichuris trichiura)	196	5	3.1e-14	56.08	Polyadenylate-binding protein	196	20	8.69e-34	58.42%	2	C:cytoplasm; F:mRNA binding
g4154.t1	MER0956529	subfamily S1B unassigned peptidases (Pseudogymnoascus pannorum)	142	8	1.61e-41	65.59	Adaptor protein complex sigma subunit	142	20	2.12e-83	75.64%	6	P:vesicle-mediated transport; P:protein transport; C:cytoplasmic vesicle; C:protein-containing complex; F:molecular_function; C:plasma membrane
g7068.t1	MER0956529	subfamily S1B unassigned peptidases (Pseudogymnoascus pannorum)	152	9	1.97e-34	66.77	AP-1 complex subunit sigma-1	152	20	8.08e-98	77.7%	5	C:cell; P:vesicle-mediated transport; P:protein transport; C:organelle; C:intracellular
g3651.t1	MER0958811	subfamily S1A unassigned peptidases (Strigamia maritima)	1386	15	0.0	50.01	DNA topoisomerase 2	1386	20	0.0	63.45%	8	F:ATPase activity; F:DNA binding; P:chromosome organization; F:ion binding; P:chromosome segregation; P:DNA metabolic process; P:cell cycle; F:isomerase activity
g3515.t1	MER0960003	family C19 unassigned peptidases (Acanthocheilonema viteae)	302	20	1.3e-27	56.57	DnaJ domain containing protein	302	20	4.84e-121	56.0%	3	C:endoplasmic reticulum; F:unfolded protein binding; P:protein folding
g9842.t1	MER0963758	subfamily M50B unassigned peptidases (Acanthocheilonema viteae)	259	1	5.78e-45	54.3	CAF1 family ribonuclease containing protein	259	20	1.32e-78	64.51%	6	C:cytoplasm; F:nuclease activity; P:nucleobase-containing compound catabolic process; C:protein-containing complex; P:biosynthetic process; C:organelle
g7473.t1	MER0963758	subfamily M50B unassigned peptidases (Acanthocheilonema viteae)	231	1	1.63e-51	61.3	CCR4-NOT transcription complex subunit 7	231	20	2.5e-123	69.84%	6	C:cytoplasm; F:nuclease activity; P:nucleobase-containing compound catabolic process; C:protein-containing complex; C:organelle; P:translation
g4741.t1	MER0963758	subfamily M50B unassigned peptidases (Acanthocheilonema viteae)	244	1	7.57e-58	64.46	CAF1 family ribonuclease containing protein	244	20	1.08e-131	70.13%	6	C:cytoplasm; F:nuclease activity; P:nucleobase-containing compound catabolic process; C:protein-containing complex; C:organelle; P:translation
g8746.t1	MER0963758	subfamily M50B unassigned peptidases (Acanthocheilonema viteae)	261	2	7.07e-58	74.16	CAF1 family ribonuclease containing protein	261	20	4.41e-139	70.39%	6	C:cytoplasm; F:nuclease activity; P:nucleobase-containing compound catabolic process; C:protein-containing complex; C:organelle; P:translation
g4332.t1	MER0965364	subfamily S1B unassigned peptidases (Methyloglobulus morosus)	955	20	6.82e-14	50.3	putative alpha-actinin	955	20	4.5e-129	62.57%	1	F:molecular_function
g6393.t1	MER0965364	subfamily S1B unassigned peptidases (Methyloglobulus morosus)	1077	4	7.01e-14	50.49	putative alpha-actinin	1077	20	1.19e-171	60.39%	3	C:cytoplasm; F:molecular_function; P:response to stress
g5793.t1	MER0965364	subfamily S1B unassigned peptidases (Methyloglobulus morosus)	167	20	9.26e-14	52.08	sel1 repeat family protein	167	20	1.3e-19	54.85%	1	F:molecular_function
g3422.t1	MER0968259	subfamily S8A unassigned peptidases (Dactylellina haptotyla)	190	20	1.1e-42	50.04	GTP-binding protein SAR1A	190	20	1.08e-84	67.26%	10	P:membrane organization; P:vesicle-mediated transport; P:protein-containing complex assembly; F:GTPase activity; P:protein transport; F:ion binding; C:cytoplasmic vesicle; C:endoplasmic reticulum; C:Golgi apparatus; C:protein-containing complex
g9728.t1	MER0968259	subfamily S8A unassigned peptidases (Dactylellina haptotyla)	190	20	1.69e-43	51.35	GTP-binding protein SAR1b-like isoform X2	190	20	2e-85	68.11%	10	P:membrane organization; P:vesicle-mediated transport; P:protein-containing complex assembly; F:GTPase activity; P:protein transport; F:ion binding; C:cytoplasmic vesicle; C:endoplasmic reticulum; C:Golgi apparatus; C:protein-containing complex
g1636.t1	MER0968259	subfamily S8A unassigned peptidases (Dactylellina haptotyla)	181	8	2.12e-25	53.35	Small COPII coat GTPase SAR1	181	20	3.81e-34	59.28%	3	F:ion binding; C:cytoplasmic vesicle; P:transport
g9029.t1	MER0974677	subfamily S8A unassigned peptidases (Auxenochlorella protothecoides)	356	2	1.41e-64	53.92	glyceraldehyde-3-phosphate dehydrogenase	356	20	0.0	90.12%	8	P:small molecule metabolic process; P:carbohydrate metabolic process; P:generation of precursor metabolites and energy; P:catabolic process; F:oxidoreductase activity; F:ion binding; C:cytosol; P:cellular nitrogen compound metabolic process
g3153.t1	MER0974677	subfamily S8A unassigned peptidases (Auxenochlorella protothecoides)	356	2	7.76e-67	54.2	glyceraldehyde-3-phosphate dehydrogenase	356	20	0.0	90.4%	8	P:small molecule metabolic process; P:carbohydrate metabolic process; P:generation of precursor metabolites and energy; P:catabolic process; F:oxidoreductase activity; F:ion binding; C:cytosol; P:cellular nitrogen compound metabolic process
g5041.t1	MER0974677	subfamily S8A unassigned peptidases (Auxenochlorella protothecoides)	356	2	7.76e-67	54.2	glyceraldehyde-3-phosphate dehydrogenase	356	20	0.0	90.4%	8	P:small molecule metabolic process; P:carbohydrate metabolic process; P:generation of precursor metabolites and energy; P:catabolic process; F:oxidoreductase activity; F:ion binding; C:cytosol; P:cellular nitrogen compound metabolic process
g7784.t1	MER0974677	subfamily S8A unassigned peptidases (Auxenochlorella protothecoides)	356	2	7.76e-67	54.2	glyceraldehyde-3-phosphate dehydrogenase	356	20	0.0	90.4%	8	P:small molecule metabolic process; P:carbohydrate metabolic process; P:generation of precursor metabolites and energy; P:catabolic process; F:oxidoreductase activity; F:ion binding; C:cytosol; P:cellular nitrogen compound metabolic process
g978.t1	MER0976424	subfamily S8A unassigned peptidases (Rhizopus microsporus)	353	17	5.46e-35	52.25	Chaperone protein DnaJ 1	353	20	3.27e-143	53.22%	5	C:cytoplasm; F:ion binding; F:unfolded protein binding; P:protein folding; P:response to stress
g204.t1	MER0979245	subfamily S8A unassigned peptidases (Metarhizium robertsii)	399	20	3.52e-20	51.38	ankyrin repeat protein	399	20	1.98e-58	52.83%	1	F:molecular_function
g4173.t1	MER0979245	subfamily S8A unassigned peptidases (Metarhizium robertsii)	412	20	5.09e-17	51.66	AChain A, DD_D12_09_D12	412	20	3.76e-80	60.66%	1	F:ion binding
g1760.t1	MER0985410	subfamily S8A unassigned peptidases (Dictyostelium fasciculatum)	599	20	2.19e-79	55.02	ABC transporter family protein	599	20	0.0	63.44%	4	F:ATPase activity; F:transmembrane transporter activity; F:ion binding; C:plasma membrane
g7687.t1	MER0985410	subfamily S8A unassigned peptidases (Dictyostelium fasciculatum)	468	20	3.17e-80	57.04	ABC transporter family protein	468	20	0.0	73.79%	4	F:ATPase activity; F:transmembrane transporter activity; F:ion binding; C:cellular_component
g1178.t1	MER0988129	Clan SB >> Subclan (none) >> Family S8 >> Subfamily B > KPC2-type peptidase (Trichuris suis)	392	17	1.01e-122	54.73	actin-related protein 2	392	20	0.0	76.16%	7	C:cytoskeleton; P:cytoskeleton organization; P:protein-containing complex assembly; C:cytoplasm; C:protein-containing complex; F:cytoskeletal protein binding; P:transport
g596.t1	MER0988129	Clan SB >> Subclan (none) >> Family S8 >> Subfamily B > KPC2-type peptidase (Trichuris suis)	392	17	1.21e-122	54.74	actin-related protein 2	392	20	0.0	76.25%	7	C:cytoskeleton; P:cytoskeleton organization; P:protein-containing complex assembly; C:cytoplasm; C:protein-containing complex; F:cytoskeletal protein binding; P:transport
g7229.t1	MER0988129	Clan SB >> Subclan (none) >> Family S8 >> Subfamily B > KPC2-type peptidase (Trichuris suis)	392	17	6.94e-123	54.75	Actin family protein	392	20	0.0	76.44%	7	C:cytoskeleton; P:cytoskeleton organization; P:protein-containing complex assembly; C:cytoplasm; C:protein-containing complex; F:cytoskeletal protein binding; P:transport
g1314.t1	MER0988129	Clan SB >> Subclan (none) >> Family S8 >> Subfamily B > KPC2-type peptidase (Trichuris suis)	928	17	4.61e-113	55.05	Arp2p	928	20	0.0	74.46%	16	F:ATPase activity; P:cytoskeleton organization; P:protein-containing complex assembly; F:ion binding; P:anatomical structure formation involved in morphogenesis; P:vacuolar transport; P:mitochondrion organization; P:cell cycle; P:reproduction; P:protein targeting; C:cytoskeleton; C:mitochondrion; P:cell differentiation; C:protein-containing complex; P:cell wall organization or biogenesis; F:cytos…
g3331.t1	MER0988129	Clan SB >> Subclan (none) >> Family S8 >> Subfamily B > KPC2-type peptidase (Trichuris suis)	246	1	6.78e-46	61.29	V-type proton ATPase subunit D	246	20	9.16e-110	68.65%	3	F:transmembrane transporter activity; C:protein-containing complex; C:vacuole
g10759.t1	MER0988129	Clan SB >> Subclan (none) >> Family S8 >> Subfamily B > KPC2-type peptidase (Trichuris suis)	248	1	4.66e-45	65.66	V-type proton ATPase subunit D	248	20	1.85e-110	67.12%	3	F:transmembrane transporter activity; C:protein-containing complex; C:vacuole
g6050.t1	MER0990071	subfamily S8A unassigned peptidases (Grosmannia clavigera)	269	20	2.91e-11	52.79	ankyrin repeat domain-containing protein	269	20	1.72e-66	65.52%	1	F:molecular_function
g538.t1	MER0997382	subfamily S9B unassigned peptidases (Stachybotrys chartarum)	492	6	1.65e-104	50.27	aminotransferase, classes I and II family protein	492	20	0.0	65.43%	2	F:ion binding; P:biosynthetic process
g8414.t1	MER1021870	subfamily S9A unassigned peptidases (Bacteroides dorei)	603	20	0.0	72.31	S9 family peptidase	603	20	0.0	72.79%	1	F:peptidase activity
g2879.t1	MER1022183	subfamily S9C unassigned peptidases (Ruminococcus sp. CAG:55)	315	20	2.91e-136	61.8	alpha/beta hydrolase	315	20	1.4e-139	77.36%	1	F:molecular_function
g1223.t1	MER1028648	family S12 unassigned peptidases (Pristionchus pacificus)	130	8	5.06e-41	76.56	NHP2-like protein 1	130	20	3.1e-62	80.61%	6	F:RNA binding; P:ribosome biogenesis; C:protein-containing complex; P:mRNA processing; C:nucleolus; C:ribosome
g8690.t1	MER1032218	family S16 unassigned peptidases (Haemonchus contortus)	170	1	5e-35	63.98	protein BOBBER 1	170	20	4.34e-90	74.62%	3	C:cytoplasm; F:unfolded protein binding; P:protein folding
g6803.t1	MER1032218	family S16 unassigned peptidases (Haemonchus contortus)	129	1	1.22e-20	64.91	protein BOBBER 1	129	20	1.35e-50	70.11%	3	C:cytoplasm; F:unfolded protein binding; P:protein folding
g9536.t1	MER1048309	subfamily S26A unassigned peptidases (Tuber melanosporum)	239	3	1.11e-19	51.33	protein-ADP-ribose hydrolase	239	20	9.2e-77	68.37%	1	F:hydrolase activity
g2010.t1	MER1049381	subfamily S26A unassigned peptidases (Piriformospora indica)	359	20	6.74e-48	50.47	STE family protein kinase	359	20	3.44e-156	66.84%	5	C:cytoplasm; P:signal transduction; F:ion binding; P:cellular protein modification process; F:kinase activity
g9547.t1	MER1049381	subfamily S26A unassigned peptidases (Piriformospora indica)	358	20	9e-47	51.02	STE family protein kinase	358	20	3.28e-103	64.86%	5	C:cytoplasm; P:signal transduction; F:ion binding; P:cellular protein modification process; F:kinase activity
g5831.t1	MER1049381	subfamily S26A unassigned peptidases (Piriformospora indica)	358	20	6.74e-46	51.24	STE family protein kinase	358	20	7.83e-97	63.62%	5	C:cytoplasm; P:signal transduction; F:ion binding; P:cellular protein modification process; F:kinase activity
g2894.t1	MER1049381	subfamily S26A unassigned peptidases (Piriformospora indica)	418	20	2.38e-57	52.33	STE family protein kinase	418	20	4.78e-140	65.4%	5	C:cytoplasm; P:signal transduction; F:ion binding; P:cellular protein modification process; F:kinase activity
g7123.t1	MER1049381	subfamily S26A unassigned peptidases (Piriformospora indica)	376	20	1.04e-94	55.48	serine/threonine-protein kinase 26	376	20	1.07e-175	67.96%	5	C:cytoplasm; P:signal transduction; F:ion binding; P:cellular protein modification process; F:kinase activity
g8867.t1	MER1049381	subfamily S26A unassigned peptidases (Piriformospora indica)	381	20	6.02e-92	55.48	serine/threonine-protein kinase 26	381	20	1.16e-171	66.9%	5	C:cytoplasm; P:signal transduction; F:ion binding; P:cellular protein modification process; F:kinase activity
g5060.t1	MER1051788	subfamily S26A unassigned peptidases (Cordyceps bassiana)	354	3	8.05e-11	55.69	ribonuclease III	354	20	6.45e-22	61.94%	1	F:nuclease activity
g10910.t1	MER1051924	subfamily S26A unassigned peptidases (Pseudogymnoascus pannorum)	300	14	2.78e-36	55.97	translation initiation factor 2 subunit 1	300	20	8.67e-125	61.22%	3	C:cytoplasm; F:translation factor activity, RNA binding; C:protein-containing complex
g4287.t1	MER1054376	family M98 unassigned peptidases (Trichomonas vaginalis)	1473	4	1.03e-164	52.95	Immuno-dominant variable surface antigen-like	1473	20	1.2e-162	47.42%	2	C:membrane; C:integral component of membrane
g9127.t1	MER1077810	family S54 unassigned peptidases (Trichuris suis)	214	1	1.04e-19	55.32	mRNA turnover protein 4	214	20	4.81e-82	60.14%	5	P:ribonucleoprotein complex assembly; P:nucleobase-containing compound catabolic process; P:ribosome biogenesis; C:protein-containing complex; C:nucleolus
g8693.t1	MER1080696	family S54 unassigned peptidases (Trichomonas vaginalis)	622	20	6.89e-26	55	Clan S-, family S54, Rhomboid-like serine peptidase	622	20	1.52e-39	52.31%	2	F:peptidase activity; C:cellular_component
g4988.t1	MER1088276	subfamily T1A unassigned peptidases (Moesziomyces antarcticus)	181	20	4.1e-22	57.35	small GTP-binding protein	181	20	6.54e-42	62.73%	4	P:signal transduction; F:GTPase activity; F:ion binding; C:cellular_component
g7531.t1	MER1088614	subfamily T1A unassigned peptidases (Halorubrum arcis)	289	20	1.39e-36	50.97	SDR family NAD(P)-dependent oxidoreductase	289	20	6.71e-101	71.57%	1	F:oxidoreductase activity
g5938.t1	MER1089038	subfamily T1A unassigned peptidases (Pristionchus pacificus)	148	2	2.93e-46	78.96	Iron sulfur cluster assembly protein 1, mitochondrial	148	20	5.22e-70	83.38%	7	P:sulfur compound metabolic process; P:homeostatic process; C:mitochondrion; P:cofactor metabolic process; P:cellular component assembly; F:ion binding; P:biosynthetic process
g9803.t1	MER1089219	subfamily T1A unassigned peptidases (Thalassiosira oceanica)	1027	1	5.07e-25	51.3	XRN 5'-3' exonuclease N-terminus family protein	1027	20	0.0	49.2%	2	F:nuclease activity; P:nucleobase-containing compound catabolic process
g2208.t1	MER1089219	subfamily T1A unassigned peptidases (Thalassiosira oceanica)	1023	1	8.88e-29	54.71	XRN 5'-3' exonuclease N-terminus family protein	1023	20	0.0	50.12%	2	F:nuclease activity; P:nucleobase-containing compound catabolic process
g4439.t1	MER1090163	subfamily T1A unassigned peptidases (Fibroporia radiculosa)	125	5	8.13e-24	52.34	endoribonuclease L-PSP	125	20	9.19e-52	69.39%	1	F:hydrolase activity
g962.t1	MER1090461	subfamily T1A unassigned peptidases (Rozella allomycis)	196	3	1.22e-59	57.02	Putative Glycoprotein endopeptidase KAE1	196	20	1.32e-83	80.61%	10	C:nucleus; F:transferase activity, transferring acyl groups; C:cytoplasm; P:chromosome organization; P:homeostatic process; F:ion binding; P:tRNA metabolic process; C:protein-containing complex; F:peptidase activity; P:DNA metabolic process
g954.t1	MER1090461	subfamily T1A unassigned peptidases (Rozella allomycis)	241	4	7.18e-83	55.33	probable tRNA N6-adenosine threonylcarbamoyltransferase	241	20	6.15e-121	79.24%	6	C:nucleus; F:transferase activity, transferring acyl groups; C:cytoplasm; F:ion binding; P:tRNA metabolic process; C:protein-containing complex
g1115.t1	MER1091415	subfamily T1A unassigned peptidases (Moesziomyces antarcticus)	182	20	9.12e-26	55.06	small GTP-binding protein	182	20	1.53e-42	66.17%	4	P:signal transduction; F:GTPase activity; F:ion binding; C:cellular_component
g1705.t1	MER1091864	Clan PB >> Subclan PB(T) >> Family T1 >> Subfamily A > pbs-5 g.p. ({Caenorhabditis elegans}) (Tritrichomonas foetus)	91	20	1.93e-29	65.28	20S proteasome subunit beta 5	91	20	2.26e-27	66.97%	5	C:nucleus; C:cytoplasm; P:catabolic process; C:protein-containing complex; F:peptidase activity
g1706.t1	MER1091864	Clan PB >> Subclan PB(T) >> Family T1 >> Subfamily A > pbs-5 g.p. ({Caenorhabditis elegans}) (Tritrichomonas foetus)	104	20	3.81e-47	76.94	Proteasome subunit beta type-5	104	20	4.45e-45	77.78%	5	C:nucleus; P:catabolic process; C:cytoplasm; C:protein-containing complex; F:peptidase activity
g9883.t1	MER1091864	Clan PB >> Subclan PB(T) >> Family T1 >> Subfamily A > pbs-5 g.p. ({Caenorhabditis elegans}) (Tritrichomonas foetus)	220	20	3.43e-116	73.07	Proteasome subunit beta type-5	220	20	4e-114	74.22%	5	C:nucleus; P:catabolic process; C:cytoplasm; C:protein-containing complex; F:peptidase activity
g2677.t1	MER1091864	Clan PB >> Subclan PB(T) >> Family T1 >> Subfamily A > pbs-5 g.p. ({Caenorhabditis elegans}) (Tritrichomonas foetus)	259	20	1.85e-149	72.86	proteasome subunit beta type 5	259	20	2.16e-147	72.69%	5	C:nucleus; P:catabolic process; C:cytoplasm; C:protein-containing complex; F:peptidase activity
g10093.t1	MER1092267	subfamily T1A unassigned peptidases (Tritrichomonas foetus)	199	20	1.03e-57	60.9	Proteasome subunit beta type-6	199	20	3.92e-91	62.55%	5	C:nucleus; P:catabolic process; C:cytoplasm; C:protein-containing complex; F:peptidase activity
g7573.t1	MER1092267	subfamily T1A unassigned peptidases (Tritrichomonas foetus)	209	20	1.51e-58	63.87	Proteasome subunit beta type-6	209	20	7.93e-93	64.5%	5	C:nucleus; P:catabolic process; C:cytoplasm; C:protein-containing complex; F:peptidase activity
g8823.t1	MER1092267	subfamily T1A unassigned peptidases (Tritrichomonas foetus)	217	20	4.55e-79	60.9	Proteasome subunit beta type-6	217	20	5.31e-77	62.15%	5	C:nucleus; P:catabolic process; C:cytoplasm; C:protein-containing complex; F:peptidase activity
g7361.t1	MER1093080	subfamily T1A unassigned peptidases (Necator americanus)	483	1	3.11e-69	51.85	prolyl-tRNA synthetase	483	20	0.0	66.32%	6	C:mitochondrion; F:ion binding; P:tRNA metabolic process; P:cellular amino acid metabolic process; F:ligase activity; P:translation
g4513.t1	MER1094600	family T2 unassigned peptidases (Oryza punctata)	246	3	2.5e-87	70.5	Phosphomannomutase	246	20	3.97e-136	76.28%	8	P:small molecule metabolic process; P:carbohydrate metabolic process; P:protein targeting; P:cellular protein modification process; C:cytosol; P:biosynthetic process; P:cellular nitrogen compound metabolic process; F:isomerase activity
g8264.t1	MER1098385	family T3 unassigned peptidases (Thanatephorus cucumeris)	299	20	6.77e-47	52.24	WD40 repeat-like protein	299	20	2.59e-144	59.78%	1	F:molecular_function
g7144.t1	MER1106904	family C48 unassigned peptidases (Haemonchus placei)	263	2	3.64e-49	64.77	DUF367-domain-containing protein	263	20	2.24e-99	68.11%	2	P:ribosome biogenesis; P:cellular nitrogen compound metabolic process
g9786.t1	MER1106904	family C48 unassigned peptidases (Haemonchus placei)	220	4	3.24e-20	53.76	EKC/KEOPS complex subunit TP53RK	220	20	1.41e-109	65.24%	6	C:nucleus; F:ion binding; P:cellular protein modification process; C:protein-containing complex; P:cellular nitrogen compound metabolic process; F:kinase activity
g3924.t1	MER1116793	family I1 unassigned peptidase inhibitors (Strigamia maritima)	793	20	8e-45	51.04	regulator of nonsense transcripts 1	793	20	0.0	56.58%	5	F:DNA binding; C:cytoplasm; F:ion binding; P:nucleobase-containing compound catabolic process; F:helicase activity
g3972.t1	MER1116793	family I1 unassigned peptidase inhibitors (Strigamia maritima)	885	20	1.95e-45	50.47	regulator of nonsense transcripts 1 homolog	885	20	0.0	59.49%	5	F:DNA binding; C:cytoplasm; F:ion binding; P:nucleobase-containing compound catabolic process; F:helicase activity
g1580.t1	MER1116793	family I1 unassigned peptidase inhibitors (Strigamia maritima)	349	20	2.37e-53	56.75	Lariat debranching enzyme	349	20	1.87e-172	61.23%	3	C:nucleus; F:nuclease activity; P:mRNA processing
g7678.t1	MER1119071	Clan CA >> Subclan (none) >> Family C1 >> Subfamily A > cpz-2 g.p. ({Caenorhabditis elegans}) (Globodera pallida)	220	2	3.46e-16	52.91	Eukaryotic initiation factor 4E family protein	220	20	4.99e-85	58.6%	1	F:translation factor activity, RNA binding
g1890.t1	MER1119071	Clan CA >> Subclan (none) >> Family C1 >> Subfamily A > cpz-2 g.p. ({Caenorhabditis elegans}) (Globodera pallida)	210	2	1.18e-18	53.94	Eukaryotic initiation factor 4E family protein	210	20	3.81e-81	59.69%	1	F:translation factor activity, RNA binding
g6256.t1	MER1119071	Clan CA >> Subclan (none) >> Family C1 >> Subfamily A > cpz-2 g.p. ({Caenorhabditis elegans}) (Globodera pallida)	201	2	1.11e-22	54.58	eukaryotic translation initiation factor 4E type 2 isoform X2	201	20	1.16e-70	60.22%	1	F:translation factor activity, RNA binding
g2678.t1	MER1119071	Clan CA >> Subclan (none) >> Family C1 >> Subfamily A > cpz-2 g.p. ({Caenorhabditis elegans}) (Globodera pallida)	213	2	5.35e-20	55.08	Eukaryotic initiation factor 4E family protein	213	20	3.51e-81	59.77%	2	C:cytoplasm; F:translation factor activity, RNA binding
g4697.t1	MER1119071	Clan CA >> Subclan (none) >> Family C1 >> Subfamily A > cpz-2 g.p. ({Caenorhabditis elegans}) (Globodera pallida)	199	2	3.02e-23	56.68	Eukaryotic initiation factor 4E family protein	199	20	7.02e-68	64.48%	3	C:cytoplasm; F:translation factor activity, RNA binding; C:protein-containing complex
g4928.t1	MER1119071	Clan CA >> Subclan (none) >> Family C1 >> Subfamily A > cpz-2 g.p. ({Caenorhabditis elegans}) (Globodera pallida)	209	2	4.86e-36	63.75	eukaryotic translation initiation factor 4E type 2 isoform X3	209	20	1.3e-103	74.58%	3	C:cytoplasm; F:translation factor activity, RNA binding; C:protein-containing complex
g10769.t1	MER1119513	family I87 unassigned peptidase inhibitors (Globodera pallida)	400	1	3.37e-16	50.27	lipin, putative	400	20	7.77e-120	59.57%	2	P:biological_process; F:molecular_function
g3208.t1	MER1120598	subfamily M10A unassigned peptidases (Haemonchus contortus)	195	2	5.57e-32	61.96	AMME syndrome candidate gene 1 protein-like	195	20	1.95e-70	63.03%	3	P:biological_process; C:cellular_component; F:molecular_function
g3261.t1	MER1120598	subfamily M10A unassigned peptidases (Haemonchus contortus)	192	2	3.54e-35	59.47	DUF51 family protein	192	20	1.59e-72	64.71%	NA	-
g798.t1	MER1121978	subfamily M14B unassigned peptidases (Hymenolepis diminuta)	187	16	6.52e-19	52.03	CMGC family protein kinase	187	20	2.14e-66	62.49%	4	C:cytoplasm; F:ion binding; P:cellular protein modification process; F:kinase activity
g10088.t1	MER1122188	family S12 unassigned peptidases (Hymenolepis diminuta)	223	11	3e-55	56.51	thioredoxin peroxidase	223	20	6.43e-105	79.02%	7	C:cell; F:oxidoreductase activity; P:catabolic process; P:homeostatic process; P:cofactor metabolic process; C:cytosol; P:response to stress
g9950.t1	MER1122188	family S12 unassigned peptidases (Hymenolepis diminuta)	126	9	4.23e-21	58.82	thioredoxin peroxidase	126	20	2.61e-41	75.71%	7	C:cell; F:oxidoreductase activity; P:catabolic process; P:homeostatic process; P:cofactor metabolic process; C:cytosol; P:response to stress
g134.t1	MER1122267	subfamily M14B unassigned peptidases (Hymenolepis microstoma)	888	20	2.85e-43	51.34	family 10 glycosylhydrolase	888	20	0.0	81.24%	3	F:ion binding; P:cellular protein modification process; F:kinase activity
g4383.t1	MER1122267	subfamily M14B unassigned peptidases (Hymenolepis microstoma)	383	20	6.5e-50	50.63	CMGC family protein kinase	383	20	1.93e-132	60.21%	3	F:ion binding; P:cellular protein modification process; F:kinase activity
g332.t1	MER1122267	subfamily M14B unassigned peptidases (Hymenolepis microstoma)	479	20	5.42e-80	50.47	CMGC family protein kinase	479	20	3.58e-141	63.2%	4	F:ion binding; P:cellular protein modification process; F:kinase activity; C:intracellular
g8242.t1	MER1122361	subfamily S9C unassigned peptidases (Hymenolepis microstoma)	280	5	3.25e-81	65.59	60S ribosomal protein L5, putative	280	20	3.49e-146	69.98%	8	F:structural constituent of ribosome; P:ribonucleoprotein complex assembly; C:cytosol; P:ribosome biogenesis; C:protein-containing complex; F:rRNA binding; C:ribosome; P:translation
g3832.t1	MER1122361	subfamily S9C unassigned peptidases (Hymenolepis microstoma)	280	5	3.65e-80	65.71	60S ribosomal protein L5, putative	280	20	5.53e-147	70.38%	8	F:structural constituent of ribosome; P:ribonucleoprotein complex assembly; C:cytosol; P:ribosome biogenesis; C:protein-containing complex; F:rRNA binding; C:ribosome; P:translation
g11121.t1	MER1122361	subfamily S9C unassigned peptidases (Hymenolepis microstoma)	280	5	4.78e-83	65.81	60S ribosomal protein L5, putative	280	20	1.07e-146	70.33%	8	F:structural constituent of ribosome; P:ribonucleoprotein complex assembly; C:cytosol; P:ribosome biogenesis; C:protein-containing complex; F:rRNA binding; C:ribosome; P:translation
g2945.t1	MER1122361	subfamily S9C unassigned peptidases (Hymenolepis microstoma)	280	5	7.33e-81	65.81	60S ribosomal protein L5, putative	280	20	1.07e-146	70.34%	8	F:structural constituent of ribosome; P:ribonucleoprotein complex assembly; C:cytosol; P:ribosome biogenesis; C:protein-containing complex; F:rRNA binding; C:ribosome; P:translation
g8707.t1	MER1122701	family S12 unassigned peptidases (Hymenolepis nana)	205	11	2.73e-55	55.28	thioredoxin peroxidase	205	20	1.46e-96	75.85%	21	P:cell population proliferation; P:catabolic process; P:cellular protein modification process; P:anatomical structure development; P:biosynthetic process; P:response to stress; P:mitochondrion organization; P:immune system process; C:cell; C:endosome; P:cell death; F:oxidoreductase activity; P:homeostatic process; P:cofactor metabolic process; C:mitochondrion; P:cell differentiation; C:cytosol; C…
g8708.t1	MER1122701	family S12 unassigned peptidases (Hymenolepis nana)	205	11	2.73e-55	55.28	thioredoxin peroxidase	205	20	1.46e-96	75.85%	21	P:cell population proliferation; P:catabolic process; P:cellular protein modification process; P:anatomical structure development; P:biosynthetic process; P:response to stress; P:mitochondrion organization; P:immune system process; C:cell; C:endosome; P:cell death; F:oxidoreductase activity; P:homeostatic process; P:cofactor metabolic process; C:mitochondrion; P:cell differentiation; C:cytosol; C…
g4990.t1	MER1122701	family S12 unassigned peptidases (Hymenolepis nana)	201	11	6.56e-57	55.53	thioredoxin peroxidase	201	20	7.39e-95	76.47%	8	C:cell; F:oxidoreductase activity; P:catabolic process; P:homeostatic process; P:cofactor metabolic process; C:mitochondrion; C:cytosol; P:response to stress
g8328.t1	MER1122701	family S12 unassigned peptidases (Hymenolepis nana)	204	11	5.8e-55	55.53	thioredoxin peroxidase	204	20	3.28e-104	78.24%	7	C:cell; F:oxidoreductase activity; P:catabolic process; P:homeostatic process; P:cofactor metabolic process; C:cytosol; P:response to stress
g5554.t1	MER1122869	subfamily C2A unassigned peptidases (Hymenolepis nana)	271	6	2.81e-36	50.36	Phosphatidylinositol transfer protein	271	20	4.66e-144	62.3%	3	C:Golgi apparatus; P:transport; F:molecular_function
g4509.t1	MER1126499	subfamily I50B unassigned peptidase inhibitors (Nematostella vectensis)	664	11	1.76e-14	56.45	lysophospholipase, putative	664	20	8.64e-41	64.09%	NA	-
g10890.t1	MER1127314	Clan SC >> Subclan (none) >> Family S9 >> Subfamily C > K04G2.2 g.p. ({Caenorhabditis elegans}) (Nippostrongylus brasiliensis)	423	20	8.28e-38	58.13	AAA family ATPase	423	20	6.88e-156	64.02%	2	F:ATPase activity; F:ion binding
g8747.t1	MER1127314	Clan SC >> Subclan (none) >> Family S9 >> Subfamily C > K04G2.2 g.p. ({Caenorhabditis elegans}) (Nippostrongylus brasiliensis)	833	20	2.58e-42	59.26	AAA family ATPase	833	20	0.0	62.89%	3	F:ATPase activity; F:ion binding; C:cellular_component
g4717.t1	MER1127314	Clan SC >> Subclan (none) >> Family S9 >> Subfamily C > K04G2.2 g.p. ({Caenorhabditis elegans}) (Nippostrongylus brasiliensis)	650	20	5.57e-87	65.77	AAA family ATPase	650	20	0.0	60.67%	3	F:ATPase activity; C:cytoplasm; F:ion binding
g3485.t1	MER1127685	family M38 unassigned peptidases (Nippostrongylus brasiliensis)	597	2	2.69e-114	52.12	Oligosaccharyl transferase STT3 subunit family protein	597	20	0.0	64.94%	4	F:transferase activity, transferring glycosyl groups; P:cellular protein modification process; P:biosynthetic process; C:cellular_component
g7902.t1	MER1127685	family M38 unassigned peptidases (Nippostrongylus brasiliensis)	679	2	1.74e-135	52.36	Oligosaccharyl transferase STT3 subunit family protein	679	20	0.0	65.88%	4	F:transferase activity, transferring glycosyl groups; P:cellular protein modification process; P:biosynthetic process; C:cellular_component
g660.t1	MER1128099	subfamily A1A unassigned peptidases (Phaeomoniella chlamydospora)	448	20	2.66e-97	66.48	26S proteasome regulatory subunit 4 homolog A	448	20	0.0	86.09%	6	F:ATPase activity; C:cytoplasm; P:catabolic process; F:ion binding; C:protein-containing complex; F:transcription factor binding
g4525.t1	MER1128099	subfamily A1A unassigned peptidases (Phaeomoniella chlamydospora)	387	20	2.35e-167	64.86	26S proteasome regulatory subunit 6B homolog	387	20	0.0	85.13%	10	F:ATPase activity; P:cytoskeleton organization; P:protein-containing complex assembly; P:catabolic process; F:ion binding; C:cytosol; C:protein-containing complex; F:peptidase activity; P:cellular nitrogen compound metabolic process; P:biosynthetic process
g2447.t1	MER1128099	subfamily A1A unassigned peptidases (Phaeomoniella chlamydospora)	387	20	2.42e-168	65.6	26S protease regulatory subunit 6B homolog	387	20	0.0	85.51%	10	F:ATPase activity; P:cytoskeleton organization; P:protein-containing complex assembly; P:catabolic process; F:ion binding; C:cytosol; C:protein-containing complex; F:peptidase activity; P:cellular nitrogen compound metabolic process; P:biosynthetic process
g8005.t1	MER1128099	subfamily A1A unassigned peptidases (Phaeomoniella chlamydospora)	394	20	3.33e-172	65.34	26S protease regulatory subunit 6B homolog	394	20	0.0	87.3%	11	F:ATPase activity; P:protein-containing complex assembly; P:catabolic process; F:ion binding; F:peptidase activity; P:biosynthetic process; C:nucleus; C:cell wall; C:cytosol; C:protein-containing complex; P:cellular nitrogen compound metabolic process
g236.t1	MER1130276	subfamily A1A unassigned peptidases (Pichia kudriavzevii)	262	6	8.37e-35	50.29	aldo/keto reductase	262	20	1.01e-148	85.69%	1	F:oxidoreductase activity
g8125.t1	MER1130276	subfamily A1A unassigned peptidases (Pichia kudriavzevii)	266	6	3.83e-38	50.15	aldo/keto reductase	266	20	3.98e-132	74.76%	1	F:oxidoreductase activity
g816.t1	MER1130276	subfamily A1A unassigned peptidases (Pichia kudriavzevii)	272	6	1.13e-40	53.11	aldo/keto reductase	272	20	1.11e-135	82.09%	1	F:oxidoreductase activity
g5919.t1	MER1130276	subfamily A1A unassigned peptidases (Pichia kudriavzevii)	282	8	1.04e-45	50.35	aldo/keto reductase	282	20	7.71e-138	78.77%	1	F:oxidoreductase activity
g4534.t1	MER1130276	subfamily A1A unassigned peptidases (Pichia kudriavzevii)	286	8	1.17e-47	51.37	aldo/keto reductase	286	20	1.03e-136	81.18%	1	F:oxidoreductase activity
g2181.t1	MER1130276	subfamily A1A unassigned peptidases (Pichia kudriavzevii)	283	8	6.51e-49	50.39	aldo/keto reductase	283	20	1.97e-138	80.39%	1	F:oxidoreductase activity
g5744.t1	MER1130276	subfamily A1A unassigned peptidases (Pichia kudriavzevii)	283	8	9.2e-50	51	aldo/keto reductase	283	20	2.14e-139	81.25%	1	F:oxidoreductase activity
g3991.t1	MER1130276	subfamily A1A unassigned peptidases (Pichia kudriavzevii)	284	7	8.88e-51	52.77	aldo/keto reductase	284	20	1.08e-126	78.57%	1	F:oxidoreductase activity
g5637.t1	MER1130679	family I29 unassigned peptidase inhibitors (Panagrellus redivivus)	309	5	3.5e-24	51.03	Ser/Thr protein phosphatase	309	20	1.8e-48	55.56%	2	C:cellular_component; F:molecular_function
g1619.t1	MER1130679	family I29 unassigned peptidase inhibitors (Panagrellus redivivus)	341	7	3.67e-43	56.06	Serine/threonine-protein phosphatase PP1	341	20	1.17e-73	61.13%	2	C:nucleus; F:molecular_function
g1493.t1	MER1130679	family I29 unassigned peptidase inhibitors (Panagrellus redivivus)	336	7	7.44e-44	56.32	Ser/Thr protein phosphatase	336	20	4.86e-101	62.91%	2	F:phosphatase activity; C:intracellular
g7500.t1	MER1130679	family I29 unassigned peptidase inhibitors (Panagrellus redivivus)	406	7	8.21e-45	53.75	Ser/Thr protein phosphatase	406	20	1.85e-88	63.06%	1	F:molecular_function
g8728.t1	MER1130679	family I29 unassigned peptidase inhibitors (Panagrellus redivivus)	401	7	1.54e-45	56.57	Ser/Thr protein phosphatase	401	20	4.33e-124	64.79%	2	F:phosphatase activity; C:intracellular
g1952.t1	MER1130679	family I29 unassigned peptidase inhibitors (Panagrellus redivivus)	404	7	2.76e-46	54.52	Ser/Thr protein phosphatase	404	20	1.23e-95	65.61%	1	F:molecular_function
g7564.t1	MER1130679	family I29 unassigned peptidase inhibitors (Panagrellus redivivus)	331	7	2.68e-46	54.93	Ser/Thr protein phosphatase	331	20	8.27e-96	64.12%	2	F:phosphatase activity; C:intracellular
g2344.t1	MER1130679	family I29 unassigned peptidase inhibitors (Panagrellus redivivus)	409	7	2.16e-47	54.95	Ser/Thr protein phosphatase	409	20	7.49e-124	63.22%	1	F:molecular_function
g9667.t1	MER1130679	family I29 unassigned peptidase inhibitors (Panagrellus redivivus)	687	20	1.22e-48	65.37	Ser/Thr protein phosphatase	687	20	4.41e-119	64.57%	5	C:nucleus; C:cytoplasm; F:GTPase activity; F:ion binding; F:phosphatase activity
g5950.t1	MER1130679	family I29 unassigned peptidase inhibitors (Panagrellus redivivus)	461	17	5.2e-50	52.96	serine/threonine-protein phosphatase 5	461	20	1.48e-152	60.42%	3	F:phosphatase activity; P:cellular protein modification process; C:intracellular
g4144.t1	MER1130679	family I29 unassigned peptidase inhibitors (Panagrellus redivivus)	402	7	4.29e-50	54.45	Ser/Thr protein phosphatase	402	20	1.03e-162	65.43%	2	F:phosphatase activity; C:intracellular
g460.t1	MER1130679	family I29 unassigned peptidase inhibitors (Panagrellus redivivus)	332	7	1.35e-52	57.72	Ser/Thr protein phosphatase	332	20	2.19e-92	63.54%	3	C:nucleus; C:cytoplasm; F:phosphatase activity
g9483.t1	MER1130679	family I29 unassigned peptidase inhibitors (Panagrellus redivivus)	472	18	1.34e-52	54.75	serine/threonine-protein phosphatase 5	472	20	1.25e-151	62.91%	3	F:phosphatase activity; P:cellular protein modification process; C:intracellular
g4497.t1	MER1130679	family I29 unassigned peptidase inhibitors (Panagrellus redivivus)	316	7	9.16e-53	55.53	Ser/Thr protein phosphatase	316	20	1.4e-94	66.34%	3	C:nucleus; C:cytoplasm; F:phosphatase activity
g4336.t1	MER1130679	family I29 unassigned peptidase inhibitors (Panagrellus redivivus)	368	7	1.45e-53	57.51	Ser/Thr protein phosphatase	368	20	4.54e-133	64.11%	3	C:nucleus; C:cytoplasm; F:phosphatase activity
g10732.t1	MER1130679	family I29 unassigned peptidase inhibitors (Panagrellus redivivus)	323	8	1.15e-54	55.95	Ser/Thr protein phosphatase	323	20	1.14e-78	61.06%	2	F:phosphatase activity; C:intracellular
g6282.t1	MER1130679	family I29 unassigned peptidase inhibitors (Panagrellus redivivus)	318	7	4.05e-55	55.06	Ser/Thr protein phosphatase	318	20	2.73e-98	67.32%	3	C:nucleus; C:cytoplasm; F:phosphatase activity
g10768.t1	MER1130679	family I29 unassigned peptidase inhibitors (Panagrellus redivivus)	305	7	1.79e-58	51.99	Ser/Thr protein phosphatase	305	20	1.96e-81	62.16%	2	P:biological_process; F:molecular_function
g10764.t1	MER1130679	family I29 unassigned peptidase inhibitors (Panagrellus redivivus)	305	7	5.77e-60	52.27	serine/threonine-protein phosphatase 4 catalytic subunit B	305	20	3.93e-81	62.32%	2	P:biological_process; F:molecular_function
g4102.t1	MER1130679	family I29 unassigned peptidase inhibitors (Panagrellus redivivus)	303	7	5.15e-64	53.66	Ser/Thr protein phosphatase	303	20	3.58e-110	68.64%	3	C:nucleus; C:cytoplasm; F:phosphatase activity
g10079.t1	MER1130679	family I29 unassigned peptidase inhibitors (Panagrellus redivivus)	395	7	4.54e-64	56.74	Ser/Thr protein phosphatase	395	20	1.73e-131	67.35%	3	C:nucleus; C:cytoplasm; F:phosphatase activity
g7330.t1	MER1130679	family I29 unassigned peptidase inhibitors (Panagrellus redivivus)	323	8	3.32e-64	57.96	Serine/threonine protein phosphatase PP1 isozyme 3	323	20	9.96e-137	72.05%	5	C:nucleus; C:cytoplasm; F:phosphatase activity; P:cellular protein modification process; C:protein-containing complex
g6270.t1	MER1130679	family I29 unassigned peptidase inhibitors (Panagrellus redivivus)	338	7	2.82e-64	54.95	Ser/Thr protein phosphatase	338	20	3.98e-141	65.49%	4	C:nucleus; C:cytoplasm; F:phosphatase activity; P:cellular protein modification process
g10803.t1	MER1130679	family I29 unassigned peptidase inhibitors (Panagrellus redivivus)	299	7	2.41e-64	56.59	Ser/Thr protein phosphatase	299	20	3.4e-113	68.96%	3	C:nucleus; C:cytoplasm; F:phosphatase activity
g600.t1	MER1130679	family I29 unassigned peptidase inhibitors (Panagrellus redivivus)	301	7	1.03e-66	54.16	serine/threonine-protein phosphatase PP1-like	301	20	1.53e-120	67.58%	5	C:cytoplasm; P:cell morphogenesis; F:phosphatase activity; C:nuclear chromosome; C:protein-containing complex
g6738.t1	MER1130679	family I29 unassigned peptidase inhibitors (Panagrellus redivivus)	296	8	7.56e-67	57.06	serine/threonine-protein phosphatase PP2A-2 catalytic subunit-like	296	20	1e-111	64.58%	1	F:molecular_function
g4328.t1	MER1130679	family I29 unassigned peptidase inhibitors (Panagrellus redivivus)	301	7	8.91e-68	56.59	serine/threonine-protein phosphatase 2A catalytic subunit alpha isoform	301	20	8e-131	65.8%	1	F:molecular_function
g9056.t1	MER1130679	family I29 unassigned peptidase inhibitors (Panagrellus redivivus)	302	7	6.95e-69	57.31	Pph3p	302	20	4.9e-116	69.22%	10	P:signal transduction; P:cellular protein modification process; C:nuclear chromosome; P:DNA metabolic process; P:cell cycle; P:reproduction; P:response to stress; P:homeostatic process; F:phosphatase activity; C:protein-containing complex
g9462.t1	MER1130679	family I29 unassigned peptidase inhibitors (Panagrellus redivivus)	296	7	1.18e-69	54.84	Ser/Thr protein phosphatase	296	20	7.29e-129	69.67%	1	F:molecular_function
g8987.t1	MER1130679	family I29 unassigned peptidase inhibitors (Panagrellus redivivus)	334	7	6.71e-70	50.26	Ser/Thr protein phosphatase	334	20	4.44e-162	65.97%	2	F:phosphatase activity; P:cellular protein modification process
g3235.t1	MER1130679	family I29 unassigned peptidase inhibitors (Panagrellus redivivus)	333	7	1.9e-72	58.18	Ser/Thr protein phosphatase	333	20	4.78e-126	65.26%	1	F:molecular_function
g9749.t1	MER1130679	family I29 unassigned peptidase inhibitors (Panagrellus redivivus)	336	7	9.01e-73	58	Ser/Thr protein phosphatase	336	20	4.99e-131	66.37%	10	P:embryo development; C:microtubule organizing center; P:chromosome organization; C:cytoplasm; P:cellular component assembly; F:phosphatase activity; P:chromosome segregation; P:DNA metabolic process; P:cell cycle; P:reproduction
g3544.t1	MER1130679	family I29 unassigned peptidase inhibitors (Panagrellus redivivus)	309	7	6.83e-74	57.43	serine/threonine phosophatase PP1	309	20	3e-137	71.49%	5	C:nucleus; C:cytoplasm; F:phosphatase activity; P:cellular protein modification process; C:protein-containing complex
g1541.t1	MER1130679	family I29 unassigned peptidase inhibitors (Panagrellus redivivus)	329	7	1.24e-74	59.07	serine/threonine-protein phosphatase alpha-2 isoform	329	20	6.25e-171	76.45%	5	C:nucleus; C:cytoplasm; F:phosphatase activity; F:ion binding; P:cellular protein modification process
g2332.t1	MER1130679	family I29 unassigned peptidase inhibitors (Panagrellus redivivus)	318	7	4.33e-76	59.6	Serine/threonine-protein phosphatase PP1-beta	318	20	8.14e-135	74.2%	4	C:nucleus; C:cytoplasm; F:phosphatase activity; C:protein-containing complex
g5526.t1	MER1130679	family I29 unassigned peptidase inhibitors (Panagrellus redivivus)	334	7	1.92e-76	59	serine/threonine-protein phosphatase alpha-2 isoform	334	20	1.53e-156	74.79%	5	C:nucleus; C:cytoplasm; F:phosphatase activity; F:ion binding; P:cellular protein modification process
g10727.t1	MER1130679	family I29 unassigned peptidase inhibitors (Panagrellus redivivus)	332	7	3.37e-77	59.15	serine/threonine-protein phosphatase alpha-2 isoform	332	20	1.79e-170	77.07%	5	C:nucleus; C:cytoplasm; F:phosphatase activity; F:ion binding; P:cellular protein modification process
g1583.t1	MER1130679	family I29 unassigned peptidase inhibitors (Panagrellus redivivus)	682	7	9.98e-79	56.46	Ser/Thr protein phosphatase	682	20	1.42e-157	75.84%	2	F:phosphatase activity; P:cellular protein modification process
g6532.t1	MER1130679	family I29 unassigned peptidase inhibitors (Panagrellus redivivus)	313	7	2.38e-79	55.23	protein phosphatase type 2A	313	20	7.29e-153	70.06%	9	P:cell division; P:cytoskeleton organization; C:microtubule organizing center; P:signal transduction; P:cellular component assembly; F:phosphatase activity; P:mitotic nuclear division; P:cellular protein modification process; C:protein-containing complex
g1429.t1	MER1130679	family I29 unassigned peptidase inhibitors (Panagrellus redivivus)	334	7	1.08e-79	55.98	serine/threonine-protein phosphatase alpha-2 isoform	334	20	1.06e-159	75.9%	6	C:nucleus; C:cytoplasm; F:phosphatase activity; F:ion binding; P:cellular protein modification process; C:protein-containing complex
g4387.t1	MER1130679	family I29 unassigned peptidase inhibitors (Panagrellus redivivus)	315	7	1.4e-80	59.67	serine/threonine phosophatase PP1	315	20	2.81e-141	73.78%	5	C:nucleus; C:cytoplasm; F:phosphatase activity; F:ion binding; P:cellular protein modification process
g3576.t1	MER1130679	family I29 unassigned peptidase inhibitors (Panagrellus redivivus)	311	7	6.24e-82	56.41	Ser/Thr protein phosphatase	311	20	3.85e-152	74.11%	2	F:phosphatase activity; P:cellular protein modification process
g4858.t1	MER1130679	family I29 unassigned peptidase inhibitors (Panagrellus redivivus)	298	7	5.77e-82	56.18	Serine/threonine-protein phosphatase ppe1	298	20	1.63e-160	73.95%	2	F:phosphatase activity; P:cellular protein modification process
g2091.t1	MER1130679	family I29 unassigned peptidase inhibitors (Panagrellus redivivus)	303	7	4.58e-85	56.85	serine/threonine protein phosphatase Ppe1	303	20	0.0	76.79%	14	P:sulfur compound metabolic process; P:cell morphogenesis; P:cellular protein modification process; C:nuclear chromosome; P:chromosome segregation; P:biosynthetic process; P:small molecule metabolic process; P:chromosome organization; P:cofactor metabolic process; P:lipid metabolic process; F:phosphatase activity; P:mitotic nuclear division; C:protein-containing complex; P:cellular nitrogen compo…
g8355.t1	MER1130679	family I29 unassigned peptidase inhibitors (Panagrellus redivivus)	306	7	4.12e-85	54.36	Ser/Thr protein phosphatase	306	20	3.03e-163	74.6%	2	F:phosphatase activity; P:cellular protein modification process
g3939.t1	MER1130679	family I29 unassigned peptidase inhibitors (Panagrellus redivivus)	497	8	2.61e-85	52.27	Ser/Thr protein phosphatase	497	20	2.15e-157	72.45%	2	F:phosphatase activity; P:cellular protein modification process
g610.t1	MER1130679	family I29 unassigned peptidase inhibitors (Panagrellus redivivus)	309	7	4.3e-86	58.28	Ser/Thr protein phosphatase	309	20	8.24e-136	71.59%	1	F:molecular_function
g833.t1	MER1130679	family I29 unassigned peptidase inhibitors (Panagrellus redivivus)	304	7	8.2e-87	55.72	Serine/threonine-protein phosphatase ppe1	304	20	0.0	78.94%	2	F:phosphatase activity; P:cellular protein modification process
g5193.t1	MER1130679	family I29 unassigned peptidase inhibitors (Panagrellus redivivus)	303	7	3.45e-89	55.82	Serine/threonine-protein phosphatase ppe1	303	20	1.06e-154	74.73%	2	F:phosphatase activity; P:cellular protein modification process
g10963.t1	MER1130679	family I29 unassigned peptidase inhibitors (Panagrellus redivivus)	304	7	2.15e-90	56.61	Serine/threonine-protein phosphatase ppe1	304	20	0.0	77.45%	2	F:phosphatase activity; P:cellular protein modification process
g3923.t1	MER1130679	family I29 unassigned peptidase inhibitors (Panagrellus redivivus)	301	7	1.08e-90	56.56	PP2A-like phosphoprotein phosphatase	301	20	0.0	76.44%	2	F:phosphatase activity; P:cellular protein modification process
g1001.t1	MER1130679	family I29 unassigned peptidase inhibitors (Panagrellus redivivus)	303	8	2.12e-91	56.46	serine/threonine-protein phosphatase 4 catalytic subunit	303	20	2.52e-141	70.92%	3	F:phosphatase activity; P:cellular protein modification process; C:intracellular
g2052.t1	MER1130679	family I29 unassigned peptidase inhibitors (Panagrellus redivivus)	325	7	5.51e-92	58.59	Metallo-dependent phosphatase-like protein	325	20	5.81e-147	72.13%	2	F:phosphatase activity; P:cellular protein modification process
g1697.t1	MER1130679	family I29 unassigned peptidase inhibitors (Panagrellus redivivus)	308	8	3.4e-92	56.93	Serine/threonine-protein phosphatase PP-X isozyme 2	308	20	3.67e-162	70.98%	2	F:phosphatase activity; P:cellular protein modification process
g1431.t1	MER1130679	family I29 unassigned peptidase inhibitors (Panagrellus redivivus)	303	7	1.11e-92	57.68	serine/threonine phosphatase Pph21p	303	20	1.78e-174	77.12%	2	F:phosphatase activity; P:cellular protein modification process
g2433.t1	MER1130679	family I29 unassigned peptidase inhibitors (Panagrellus redivivus)	303	7	3.09e-96	57.77	Serine/threonine-protein phosphatase ppe1	303	20	0.0	80.74%	2	F:phosphatase activity; P:cellular protein modification process
[truncated: 466 more rows]

## Sheet: Serine Peptidases
	Merops Database Blast						Histomonas Virulent Annotation
[truncated: 375 more rows]

## Sheet: Cysteine Peptidases
	Merops Database Blast						Histomonas Virulent Annotation
[truncated: 330 more rows]

[truncated: 14 more sheets: Metallo Peptidases, Threonine Peptidases, Aspartic Peptidases, Asparagine (N) Peptide Lyases, Mixed (P) Peptidases, Cysteine Peptidases Inhibitors, Unspecific Peptidase Inhibitors, Serpins, Serine Peptidase Inhibitors, Metallo Peptidases Inhibitors, Serine & Metallo Pep Inhibitors, Unassigned Peptidase Inhibitor, Peptidases with TMD, Summary]
