# Supplementary material for: Complete genomes of the eukaryotic poultry parasite Histomonas meleagridis: linking sequence analysis with virulence / attenuation
Source: BMC Genomics. 2021 Oct 21;22:753. doi: 10.1186/s12864-021-08059-2 (PMC8529796; doi:10.1186/s12864-021-08059-2)
Supplement: Supplementary file 7 — Additional file 7: Table S4. Kinases in H. meleagridis. [file 12864_2021_8059_MOESM7_ESM.xlsx]

## Sheet: hmel_virulent_kinases
Seq. Name	Seq. Description	Blast Description	Class	Seq. Length	#Hits	min. eValue	mean Similarity	#GOs	GOs	Enzyme Codes	InterProScan
g10014.t1	casein kinase I	Tv_93793.m00220.AAclass=CK1:CK1:CK1-Unclassified gene=93793.m00220 species="T.vaginalis"	CK1	392	20	1.96e-155	72.42%	7	C:nucleus; C:cytoplasm; P:signal transduction; F:ion binding; P:cell-cell signaling; P:cellular protein modification process; F:kinase activity	(2.7) Transferring phosphorus-containing groups	IPR000719 (PFAM); G3DSA:1.10.510.10 (GENE3D); mobidb-lite (MOBIDB_LITE); PTHR11909 (PANTHER); PTHR11909:SF352 (PANTHER); IPR000719 (PROSITE_PROFILES); cd14016 (CDD); IPR011009 (SUPERFAMILY)	NA
g10035.t1	CK1 family protein kinase	Tv_89698.m00088.AAclass=CK1:TTBK: gene=89698.m00088 species="T.vaginalis"	CK1	364	20	2.18e-134	64.11%	4	F:ion binding; P:cellular protein modification process; F:kinase activity; C:intracellular	-	IPR000719 (PFAM); G3DSA:1.10.510.10 (GENE3D); PTHR11909:SF301 (PANTHER); PTHR11909 (PANTHER); IPR000719 (PROSITE_PROFILES); IPR011009 (SUPERFAMILY)	NA
g10047.t1	CMGC family protein kinase	Tv_86120.m00092.AAclass=CMGC:DYRK:YAK gene=86120.m00092 species="T.vaginalis"	CMGC	372	20	9.67e-127	58.58%	7	F:ion binding; P:cellular protein modification process; P:cellular nitrogen compound metabolic process; P:biosynthetic process; C:organelle; F:kinase activity; C:intracellular	-	G3DSA:1.10.510.10 (GENE3D); IPR000719 (PFAM); G3DSA:3.30.200.20 (GENE3D); PTHR24058 (PANTHER); PTHR24058:SF17 (PANTHER); IPR000719 (PROSITE_PROFILES); IPR011009 (SUPERFAMILY)	NA
g10102.t1	TKL family protein kinase	Tv_96209.m00066.AAclass=TKL:TKL-Tvag1: gene=96209.m00066 species="T.vaginalis"	TKL	1103	20	0.0	55.8%	3	F:ion binding; P:cellular protein modification process; F:kinase activity	-	IPR001245 (PRINTS); IPR001245 (PFAM); G3DSA:1.10.510.10 (GENE3D); IPR011989 (G3DSA:1.25.10.GENE3D); G3DSA:3.30.200.20 (GENE3D); PTHR44329 (PANTHER); PTHR44329:SF77 (PANTHER); IPR000719 (PROSITE_PROFILES); cd13999 (CDD); IPR016024 (SUPERFAMILY); IPR011009 (SUPERFAMILY)	NA
g10106.t1	STE family protein kinase	Tv_92605.m00032.AAclass=STE:STE20:MST gene=92605.m00032 species="T.vaginalis"	STE	365	20	3.95e-85	62.01%	5	P:signal transduction; F:ion binding; P:cellular protein modification process; C:cellular_component; F:kinase activity	-	IPR000719 (PFAM); PIRSF000654 (PIRSF); G3DSA:1.10.510.10 (GENE3D); PTHR45832 (PANTHER); PTHR45832:SF2 (PANTHER); IPR000719 (PROSITE_PROFILES); cd05122 (CDD); IPR011009 (SUPERFAMILY)	NA
g10126.t1	Pkinase-domain-containing protein	Tv_91860.m00070.AAclass=Other:TTK: gene=91860.m00070 species="T.vaginalis"	Other	463	20	1.74e-131	67.34%	7	C:cytoskeleton; P:chromosome organization; F:ion binding; P:mitotic nuclear division; P:cellular protein modification process; P:chromosome segregation; F:kinase activity	(2.7) Transferring phosphorus-containing groups	IPR000719 (PFAM); G3DSA:1.10.510.10 (GENE3D); G3DSA:3.30.200.20 (GENE3D); mobidb-lite (MOBIDB_LITE); mobidb-lite (MOBIDB_LITE); mobidb-lite (MOBIDB_LITE); mobidb-lite (MOBIDB_LITE); IPR027084 (PTHR22974:PANTHER); PTHR22974 (PANTHER); IPR000719 (PROSITE_PROFILES); cd14131 (CDD); IPR011009 (SUPERFAMILY)	NA
g10143.t1	CMGC family protein kinase	Tv_82569.m00144.AAclass=CMGC:CK2: gene=82569.m00144 species="T.vaginalis"	CMGC	347	20	1.04e-160	67.07%	7	C:nucleus; F:ion binding; P:cellular protein modification process; P:chromosome segregation; C:protein-containing complex; F:kinase activity; P:cell cycle	(2.7) Transferring phosphorus-containing groups	IPR000719 (PFAM); G3DSA:1.10.510.10 (GENE3D); G3DSA:3.30.200.20 (GENE3D); PTHR24054 (PANTHER); IPR000719 (PROSITE_PROFILES); cd14132 (CDD); IPR011009 (SUPERFAMILY)	NA
g10193.t1	CAMK family protein kinase	Tv_83948.m00059.AAclass=CAMK:CAMKL:CAMKL-Tvag1 gene=83948.m00059 species="T.vaginalis"	CAMK	327	20	7.35e-79	61.86%	3	F:ion binding; P:cellular protein modification process; F:kinase activity	-	PIRSF000654 (PIRSF); IPR000719 (PFAM); G3DSA:1.10.510.10 (GENE3D); PTHR24362 (PANTHER); IPR000719 (PROSITE_PROFILES); IPR011009 (SUPERFAMILY)	NA
g10211.t1	CAMK family protein kinase	Tv_83945.m00092.AAclass=Other:CAMKK: gene=83945.m00092 species="T.vaginalis"	Other	363	20	4.54e-166	63.51%	8	C:nucleus; C:cytoplasm; P:signal transduction; F:ion binding; P:cellular protein modification process; F:kinase activity; P:response to stress; P:mitotic cell cycle	(2.7) Transferring phosphorus-containing groups	PIRSF000654 (PIRSF); G3DSA:1.10.510.10 (GENE3D); IPR000719 (PFAM); mobidb-lite (MOBIDB_LITE); PTHR24346:SF39 (PANTHER); PTHR24346 (PANTHER); IPR000719 (PROSITE_PROFILES); cd14008 (CDD); IPR011009 (SUPERFAMILY)	NA
g10221.t1	TKL family protein kinase	Tv_83472.m00486.AAclass=TKL:TKL-Tvag1: gene=83472.m00486 species="T.vaginalis"	TKL	903	20	1.5e-89	60.86%	3	F:ion binding; P:cellular protein modification process; F:kinase activity	-	IPR001245 (PRINTS); IPR001245 (PFAM); G3DSA:1.10.510.10 (GENE3D); PIRSF000615 (PIRSF); G3DSA:3.30.200.20 (GENE3D); mobidb-lite (MOBIDB_LITE); PTHR23257:SF815 (PANTHER); PTHR23257 (PANTHER); IPR000719 (PROSITE_PROFILES); cd13999 (CDD); IPR011009 (SUPERFAMILY)	NA
g10222.t1	interferon-induced, double-stranded RNA-activated protein kinase	Tv_89882.m00073.AAclass=Other:PEK:PKR-like gene=89882.m00073 species="T.vaginalis"	Other	344	20	1.51e-59	51.4%	10	P:cell death; P:signal transduction; F:ion binding; P:cellular protein modification process; P:anatomical structure development; C:organelle; F:kinase activity; P:response to stress; F:enzyme binding; P:translation	-	PIRSF000654 (PIRSF); G3DSA:1.10.510.10 (GENE3D); IPR000719 (PFAM); G3DSA:3.30.200.20 (GENE3D); PTHR11042 (PANTHER); IPR000719 (PROSITE_PROFILES); IPR011009 (SUPERFAMILY)	NA
g10223.t1	Pkinase-domain-containing protein	Tv_86278.m00092.AAclass=AGC:PKA: gene=86278.m00092 species="T.vaginalis"	AGC	333	20	0.0	69.77%	6	P:signal transduction; F:ion binding; P:cellular protein modification process; C:protein-containing complex; F:kinase activity; C:intracellular	(2.7) Transferring phosphorus-containing groups; (2.7) Transferring phosphorus-containing groups	G3DSA:1.10.510.10 (GENE3D); IPR000719 (PFAM); PIRSF000654 (PIRSF); G3DSA:3.30.200.20 (GENE3D); PTHR24353 (PANTHER); PTHR24353:SF117 (PANTHER); IPR000719 (PROSITE_PROFILES); IPR000961 (PROSITE_PROFILES); IPR011009 (SUPERFAMILY)	NA
g10238.t1	CAMK family protein kinase	Tv_95054.m00095.AAclass=CAMK:CAMKL:LKB gene=95054.m00095 species="T.vaginalis"	CAMK	343	20	6.23e-81	59.73%	6	P:signal transduction; F:ion binding; P:cellular protein modification process; F:kinase activity; C:intracellular; P:response to stress	-	IPR000719 (PFAM); PIRSF000654 (PIRSF); G3DSA:1.10.510.10 (GENE3D); PTHR43895:SF38 (PANTHER); PTHR43895 (PANTHER); IPR000253 (PROSITE_PROFILES); IPR000719 (PROSITE_PROFILES); IPR011009 (SUPERFAMILY)	NA
g10280.t1	CK1 family protein kinase	Tv_85144.m00123.AAclass=CK1:CK1:CK1-D gene=85144.m00123 species="T.vaginalis"	CK1	434	20	3.32e-130	69.72%	5	C:nucleus; C:cytoplasm; F:ion binding; P:cellular protein modification process; F:kinase activity	(2.7) Transferring phosphorus-containing groups	IPR000719 (PFAM); G3DSA:1.10.510.10 (GENE3D); mobidb-lite (MOBIDB_LITE); mobidb-lite (MOBIDB_LITE); mobidb-lite (MOBIDB_LITE); mobidb-lite (MOBIDB_LITE); PTHR11909 (PANTHER); PTHR11909:SF155 (PANTHER); IPR000719 (PROSITE_PROFILES); cd14016 (CDD); IPR011009 (SUPERFAMILY)	NA
g10285.t1	CAMK family protein kinase	Tv_83973.m00064.AAclass=CAMK:CAMKL:CAMKL-Tvag1 gene=83973.m00064 species="T.vaginalis"	CAMK	274	20	2.04e-52	63.49%	3	F:ion binding; P:cellular protein modification process; F:kinase activity	-	G3DSA:1.10.510.10 (GENE3D); IPR000719 (PFAM); PIRSF000654 (PIRSF); mobidb-lite (MOBIDB_LITE); mobidb-lite (MOBIDB_LITE); PTHR24362 (PANTHER); IPR000719 (PROSITE_PROFILES); IPR011009 (SUPERFAMILY)	NA
g10287.t1	TKL family protein kinase	Tv_90925.m00121.AAclass=TKL:TKL-Tvag1: gene=90925.m00121 species="T.vaginalis"	TKL	797	20	0.0	60.62%	3	F:ion binding; P:cellular protein modification process; F:kinase activity	-	IPR001245 (PRINTS); G3DSA:1.10.510.10 (GENE3D); PIRSF000615 (PIRSF); IPR001245 (PFAM); PTHR23257:SF814 (PANTHER); PTHR23257 (PANTHER); IPR000719 (PROSITE_PROFILES); cd13999 (CDD); IPR011009 (SUPERFAMILY); IPR016024 (SUPERFAMILY)	NA
g1029.t1	AGC family protein kinase	Tv_95725.m00240.AAclass=AGC:Akt: gene=95725.m00240 species="T.vaginalis"	AGC	457	20	0.0	69.78%	4	P:signal transduction; F:ion binding; P:cellular protein modification process; F:kinase activity	(2.7) Transferring phosphorus-containing groups	IPR001849 (PFAM); G3DSA:3.30.200.20 (GENE3D); G3DSA:1.10.510.10 (GENE3D); IPR011993 (G3DSA:2.30.29.GENE3D); IPR000719 (PFAM); IPR017892 (PFAM); PTHR24351 (PANTHER); IPR001849 (PROSITE_PROFILES); IPR000719 (PROSITE_PROFILES); IPR000961 (PROSITE_PROFILES); cd00821 (CDD); cd05123 (CDD); IPR011009 (SUPERFAMILY); SSF50729 (SUPERFAMILY)	NA
g10291.t1	CMGC family protein kinase	Tv_88273.m00284.AAclass=CMGC:CDK:CDC2 gene=88273.m00284 species="T.vaginalis"	CMGC	313	20	8.57e-102	63.53%	5	F:ion binding; P:cellular protein modification process; F:kinase activity; P:cell cycle; C:intracellular	(2.7) Transferring phosphorus-containing groups	G3DSA:3.30.200.20 (GENE3D); PIRSF000654 (PIRSF); G3DSA:1.10.510.10 (GENE3D); IPR000719 (PFAM); PTHR24056:SF415 (PANTHER); PTHR24056 (PANTHER); IPR000719 (PROSITE_PROFILES); IPR011009 (SUPERFAMILY)	NA
g10298.t1	CK1 family protein kinase	Tv_95569.m00077.AAclass=CK1:CK1:CK1-D gene=95569.m00077 species="T.vaginalis"	CK1	289	20	1.27e-166	74.29%	5	C:nucleus; C:cytoplasm; F:ion binding; P:cellular protein modification process; F:kinase activity	(2.7) Transferring phosphorus-containing groups	IPR000719 (PFAM); G3DSA:1.10.510.10 (GENE3D); PTHR11909 (PANTHER); PTHR11909:SF352 (PANTHER); IPR000719 (PROSITE_PROFILES); cd14016 (CDD); IPR011009 (SUPERFAMILY)	NA
g10305.t1	AGC family protein kinase	Tv_95725.m00240.AAclass=AGC:Akt: gene=95725.m00240 species="T.vaginalis"	AGC	441	20	0.0	68.74%	5	P:signal transduction; F:ion binding; P:cellular protein modification process; C:cellular_component; F:kinase activity	(2.7) Transferring phosphorus-containing groups	G3DSA:1.10.510.10 (GENE3D); IPR011993 (G3DSA:2.30.29.GENE3D); G3DSA:3.30.200.20 (GENE3D); IPR001849 (PFAM); IPR000719 (PFAM); IPR017892 (PFAM); PTHR24351 (PANTHER); PTHR24351:SF169 (PANTHER); IPR001849 (PROSITE_PROFILES); IPR000961 (PROSITE_PROFILES); IPR000719 (PROSITE_PROFILES); IPR011009 (SUPERFAMILY); SSF50729 (SUPERFAMILY)	NA
g10311.t1	PIKK family atypical protein kinase	Tv_82048.m00078.AAclass=PKL:PIK:FRAP gene=82048.m00078 species="T.vaginalis"	PKL	164	20	5.48e-63	72.23%	7	C:nucleus; P:signal transduction; P:autophagy; F:ion binding; P:cellular protein modification process; C:protein-containing complex; F:kinase activity	(2.7) Transferring phosphorus-containing groups	IPR000403 (PFAM); IPR036940 (G3DSA:1.10.1070.GENE3D); IPR003152 (PFAM); IPR026683 (PTHR11139:PANTHER); PTHR11139 (PANTHER); IPR000403 (PROSITE_PROFILES); IPR003152 (PROSITE_PROFILES); IPR011009 (SUPERFAMILY)	NA
g10317.t1	CAMK family protein kinase	Tv_91335.m00045.AAclass=CAMK:CAMKL:CAMKL-Tvag4 gene=91335.m00045 species="T.vaginalis"	CAMK	482	20	1.17e-148	64.17%	4	F:ion binding; P:cellular protein modification process; F:kinase activity; C:intracellular	(2.7) Transferring phosphorus-containing groups	IPR000719 (PFAM); G3DSA:1.10.510.10 (GENE3D); PIRSF000615 (PIRSF); PTHR24346:SF36 (PANTHER); PTHR24346 (PANTHER); IPR000719 (PROSITE_PROFILES); IPR011009 (SUPERFAMILY)	NA
g10322.t1	CMGC family protein kinase	Tv_96955.m00178.AAclass=CMGC:CK2: gene=96955.m00178 species="T.vaginalis"	CMGC	311	20	3.18e-108	55.53%	6	C:nucleus; F:ion binding; P:cellular protein modification process; C:protein-containing complex; F:kinase activity; P:cell cycle	-	G3DSA:3.30.200.20 (GENE3D); G3DSA:1.10.510.10 (GENE3D); IPR000719 (PFAM); PTHR24054 (PANTHER); IPR000719 (PROSITE_PROFILES); IPR011009 (SUPERFAMILY)	NA
g10327.t1	CAMK family protein kinase	Tv_89419.m00139.AAclass=CAMK:CAMKL:AMPK gene=89419.m00139 species="T.vaginalis"	CAMK	268	20	1.89e-50	60.09%	4	F:ion binding; P:cellular protein modification process; F:kinase activity; C:intracellular	-	IPR000719 (PFAM); G3DSA:1.10.510.10 (GENE3D); PIRSF000654 (PIRSF); PTHR24346 (PANTHER); PTHR24346:SF30 (PANTHER); IPR000719 (PROSITE_PROFILES); IPR011009 (SUPERFAMILY)	NA
g10334.t1	Pkinase-domain-containing protein	Tv_87414.m00372.AAclass=CMGC:CDK:CRK7-like gene=87414.m00372 species="T.vaginalis"	CMGC	356	20	8.14e-38	49.12%	3	F:ion binding; P:cellular protein modification process; F:kinase activity	-	G3DSA:1.10.510.10 (GENE3D); IPR000719 (PFAM); G3DSA:3.30.200.20 (GENE3D); PTHR24347:SF412 (PANTHER); PTHR24347 (PANTHER); PS51257 (PROSITE_PROFILES); IPR000719 (PROSITE_PROFILES); IPR011009 (SUPERFAMILY)	NA
g10387.t1	Tousled-like kinase 1	Tv_93904.m00234.AAclass=Other:TLK: gene=93904.m00234 species="T.vaginalis"	Other	411	20	1.7e-172	64.18%	5	C:nucleus; C:cytoplasm; F:ion binding; P:cellular protein modification process; F:kinase activity	(2.7) Transferring phosphorus-containing groups	IPR000719 (PFAM); G3DSA:1.10.510.10 (GENE3D); PTHR22974:SF23 (PANTHER); PTHR22974 (PANTHER); IPR000719 (PROSITE_PROFILES); IPR011009 (SUPERFAMILY)	NA
g10395.t1	mitogen-activated protein kinase 1	Tv_87414.m00372.AAclass=CMGC:CDK:CRK7-like gene=87414.m00372 species="T.vaginalis"	CMGC	359	20	4.81e-33	48.8%	3	F:ion binding; P:cellular protein modification process; F:kinase activity	-	IPR000719 (PFAM); G3DSA:1.10.510.10 (GENE3D); G3DSA:3.30.200.20 (GENE3D); PTHR24056:SF92 (PANTHER); PTHR24056 (PANTHER); IPR000719 (PROSITE_PROFILES); IPR011009 (SUPERFAMILY)	NA
g10412.t1	CMGC family protein kinase	Tv_89154.m00319.AAclass=CMGC:CK2: gene=89154.m00319 species="T.vaginalis"	CMGC	177	20	1.87e-67	64.83%	8	C:nucleus; C:cytoplasm; F:ion binding; C:cilium; P:cellular protein modification process; C:protein-containing complex; F:kinase activity; P:cell cycle	(2.7) Transferring phosphorus-containing groups	IPR000719 (PFAM); G3DSA:1.10.510.10 (GENE3D); PTHR24054:SF34 (PANTHER); PTHR24054 (PANTHER); IPR000719 (PROSITE_PROFILES); IPR011009 (SUPERFAMILY)	NA
g10421.t1	CK1 family protein kinase	Tv_90976.m00049.AAclass=CK1:TTBK: gene=90976.m00049 species="T.vaginalis"	CK1	361	20	3.02e-95	60.45%	3	F:ion binding; P:cellular protein modification process; F:kinase activity	-	IPR000719 (PFAM); G3DSA:1.10.510.10 (GENE3D); PTHR11909:SF301 (PANTHER); PTHR11909 (PANTHER); IPR000719 (PROSITE_PROFILES); IPR011009 (SUPERFAMILY)	NA
g10422.t1	CK1 family protein kinase	Tv_92880.m00170.AAclass=CK1:TTBK: gene=92880.m00170 species="T.vaginalis"	CK1	321	20	1.75e-117	59.31%	4	F:ion binding; P:cellular protein modification process; F:kinase activity; C:intracellular	-	IPR000719 (PFAM); G3DSA:1.10.510.10 (GENE3D); PTHR11909:SF345 (PANTHER); PTHR11909 (PANTHER); IPR000719 (PROSITE_PROFILES); IPR011009 (SUPERFAMILY)	NA
g10439.t1	CAMK family protein kinase	Tv_90487.m00110.AAclass=CAMK:CAMKL:CAMKL-Unclassified gene=90487.m00110 species="T.vaginalis"	CAMK	358	20	1.24e-134	66.64%	6	C:nucleus; C:cytoplasm; P:signal transduction; F:ion binding; P:cellular protein modification process; F:kinase activity	(2.7) Transferring phosphorus-containing groups	IPR001245 (PRINTS); PIRSF000654 (PIRSF); G3DSA:1.10.510.10 (GENE3D); IPR000719 (PFAM); PTHR24346:SF30 (PANTHER); PTHR24346 (PANTHER); IPR000719 (PROSITE_PROFILES); cd14003 (CDD); IPR011009 (SUPERFAMILY)	NA
g10446.t1	CK1 family protein kinase	Tv_85746.m00166.AAclass=CK1:TTBK: gene=85746.m00166 species="T.vaginalis"	CK1	364	20	6.45e-132	60.68%	4	F:ion binding; P:cellular protein modification process; F:kinase activity; C:intracellular	-	IPR000719 (PFAM); G3DSA:1.10.510.10 (GENE3D); PTHR11909:SF301 (PANTHER); PTHR11909 (PANTHER); IPR000719 (PROSITE_PROFILES); IPR011009 (SUPERFAMILY)	NA
g10451.t1	kinase-like protein	Tv_90756.m00165.AAclass=AGC:MAST:MAST gene=90756.m00165 species="T.vaginalis"	AGC	465	20	0.0	60.04%	4	P:signal transduction; F:ion binding; P:cellular protein modification process; F:kinase activity	(2.7) Transferring phosphorus-containing groups	G3DSA:3.30.200.20 (GENE3D); G3DSA:1.10.510.10 (GENE3D); IPR000719 (PFAM); PTHR24356:SF354 (PANTHER); PTHR24356 (PANTHER); IPR000719 (PROSITE_PROFILES); IPR000961 (PROSITE_PROFILES); cd05579 (CDD); IPR011009 (SUPERFAMILY)	NA
g10460.t1	AGC family protein kinase	Tv_96732.m00538.AAclass=AGC:Akt: gene=96732.m00538 species="T.vaginalis"	AGC	469	20	0.0	69.9%	4	P:signal transduction; F:ion binding; P:cellular protein modification process; F:kinase activity	(2.7) Transferring phosphorus-containing groups	IPR011993 (G3DSA:2.30.29.GENE3D); G3DSA:1.10.510.10 (GENE3D); IPR000719 (PFAM); IPR017892 (PFAM); G3DSA:3.30.200.20 (GENE3D); IPR001849 (PFAM); PTHR24351:SF169 (PANTHER); PTHR24351 (PANTHER); IPR000961 (PROSITE_PROFILES); IPR000719 (PROSITE_PROFILES); cd05123 (CDD); SSF50729 (SUPERFAMILY); IPR011009 (SUPERFAMILY)	NA
g10472.t1	CAMK family protein kinase	Tv_82456.m00007.AAclass=CAMK:CAMKL:CAMKL-Tvag4 gene=82456.m00007 species="T.vaginalis"	CAMK	213	20	3.56e-112	83.55%	6	C:nucleus; C:cytoplasm; P:signal transduction; F:ion binding; P:cellular protein modification process; F:kinase activity	(2.7) Transferring phosphorus-containing groups	G3DSA:1.10.510.10 (GENE3D); PF12330 (PFAM); IPR000719 (PFAM); PTHR24346 (PANTHER); PTHR24346:SF30 (PANTHER); IPR000719 (PROSITE_PROFILES); IPR011009 (SUPERFAMILY)	NA
g10473.t1	CAMK family protein kinase	Tv_82456.m00007.AAclass=CAMK:CAMKL:CAMKL-Tvag4 gene=82456.m00007 species="T.vaginalis"	CAMK	269	20	4.86e-59	49.63%	10	F:nucleotide binding; C:nucleus; F:ATP binding; C:cytoplasm; F:protein kinase activity; P:phosphorylation; F:protein serine/threonine kinase activity; P:protein phosphorylation; F:kinase activity; P:intracellular signal transduction		G3DSA:1.10.510.10 (GENE3D); IPR011009 (SUPERFAMILY)	NA
g10485.t1	AGC family protein kinase	Tv_96732.m00538.AAclass=AGC:Akt: gene=96732.m00538 species="T.vaginalis"	AGC	361	20	4.52e-98	65.13%	4	P:signal transduction; F:ion binding; P:cellular protein modification process; F:kinase activity	(2.7) Transferring phosphorus-containing groups	PIRSF000654 (PIRSF); IPR000719 (PFAM); G3DSA:1.10.510.10 (GENE3D); G3DSA:3.30.200.20 (GENE3D); PTHR24351:SF169 (PANTHER); PTHR24351 (PANTHER); IPR000719 (PROSITE_PROFILES); cd05123 (CDD); IPR011009 (SUPERFAMILY)	NA
g10531.t1	TKL family protein kinase	Tv_85323.m00078.AAclass=TKL:TKL-Tvag1: gene=85323.m00078 species="T.vaginalis"	TKL	763	20	0.0	63.25%	3	F:ion binding; P:cellular protein modification process; F:kinase activity	-	IPR001245 (PFAM); G3DSA:3.30.200.20 (GENE3D); G3DSA:1.10.510.10 (GENE3D); PTHR44329 (PANTHER); IPR000719 (PROSITE_PROFILES); cd13999 (CDD); IPR016024 (SUPERFAMILY); IPR011009 (SUPERFAMILY)	NA
g10533.t1	TKL family protein kinase	Tv_97417.m00096.AAclass=TKL:TKL-Tvag1: gene=97417.m00096 species="T.vaginalis"	TKL	718	20	0.0	59.94%	3	F:ion binding; P:cellular protein modification process; F:kinase activity		IPR001245 (PRINTS); IPR001245 (PFAM); G3DSA:1.10.510.10 (GENE3D); PTHR23257 (PANTHER); PTHR23257:SF814 (PANTHER); IPR000719 (PROSITE_PROFILES); cd13999 (CDD); IPR011009 (SUPERFAMILY)	NA
g10554.t1	AGC family protein kinase	Tv_87835.m00244.AAclass=AGC:Akt: gene=87835.m00244 species="T.vaginalis"	AGC	447	20	0.0	69.17%	4	P:signal transduction; F:ion binding; P:cellular protein modification process; F:kinase activity	(2.7) Transferring phosphorus-containing groups	IPR011993 (G3DSA:2.30.29.GENE3D); G3DSA:1.10.510.10 (GENE3D); IPR000719 (PFAM); G3DSA:3.30.200.20 (GENE3D); PTHR24351 (PANTHER); PTHR24351:SF169 (PANTHER); IPR000719 (PROSITE_PROFILES); IPR000961 (PROSITE_PROFILES); cd05123 (CDD); IPR011009 (SUPERFAMILY); SSF50729 (SUPERFAMILY)	NA
g10563.t1	Serine/threonine-protein kinase 4	Tv_89177.m00048.AAclass=STE:STE20:MST gene=89177.m00048 species="T.vaginalis"	STE	440	20	7.31e-166	60.92%	8	C:nucleus; C:cytoplasm; P:signal transduction; F:ion binding; P:cellular protein modification process; P:anatomical structure development; P:cell differentiation; F:kinase activity	-	G3DSA:3.30.200.20 (GENE3D); PIRSF000615 (PIRSF); IPR000719 (PFAM); G3DSA:1.10.510.10 (GENE3D); mobidb-lite (MOBIDB_LITE); mobidb-lite (MOBIDB_LITE); mobidb-lite (MOBIDB_LITE); PTHR45832:SF2 (PANTHER); PTHR45832 (PANTHER); IPR000719 (PROSITE_PROFILES); IPR011009 (SUPERFAMILY)	NA
g10586.t1	TKL family protein kinase	Tv_93567.m00048.AAclass=TKL:TKL-Tvag1: gene=93567.m00048 species="T.vaginalis"	TKL	400	20	4.82e-95	61.17%	3	F:ion binding; P:cellular protein modification process; F:kinase activity	-	IPR001245 (PRINTS); PIRSF000654 (PIRSF); G3DSA:1.10.510.10 (GENE3D); G3DSA:3.30.200.20 (GENE3D); IPR001245 (PFAM); PTHR23257 (PANTHER); PTHR23257:SF815 (PANTHER); IPR000719 (PROSITE_PROFILES); cd13999 (CDD); IPR011009 (SUPERFAMILY)	NA
g10597.t1	megakaryocyte-associated tyrosine-protein kinase	Tv_90149.m00289.AAclass=TKL:TKL-Tvag1: gene=90149.m00289 species="T.vaginalis"	TKL	795	20	2.38e-86	50.78%	3	F:ion binding; P:cellular protein modification process; F:kinase activity		G3DSA:3.40.50.300 (GENE3D); PIRSF000615 (PIRSF); IPR001245 (PFAM); G3DSA:1.10.510.10 (GENE3D); PTHR45756 (PANTHER); IPR000719 (PROSITE_PROFILES); IPR011009 (SUPERFAMILY); IPR027417 (SUPERFAMILY)	NA
g10627.t1	TKL family protein kinase	Tv_94757.m00041.AAclass=TKL:TKL-Tvag1: gene=94757.m00041 species="T.vaginalis"	TKL	921	20	1.26e-127	62.92%	3	F:ion binding; P:cellular protein modification process; F:kinase activity	-	IPR001245 (PRINTS); IPR001245 (PFAM); PIRSF000615 (PIRSF); G3DSA:1.10.510.10 (GENE3D); mobidb-lite (MOBIDB_LITE); mobidb-lite (MOBIDB_LITE); mobidb-lite (MOBIDB_LITE); PTHR23257 (PANTHER); PTHR23257:SF815 (PANTHER); IPR000719 (PROSITE_PROFILES); cd13999 (CDD); IPR011009 (SUPERFAMILY); IPR016024 (SUPERFAMILY)	NA
g10655.t1	CK1 family protein kinase	Tv_82538.m00104.AAclass=CK1:TTBK: gene=82538.m00104 species="T.vaginalis"	CK1	339	20	1.36e-95	60.24%	4	F:ion binding; P:cellular protein modification process; F:kinase activity; C:intracellular	-	G3DSA:1.10.510.10 (GENE3D); IPR000719 (PFAM); PTHR11909 (PANTHER); PTHR11909:SF18 (PANTHER); IPR000719 (PROSITE_PROFILES); IPR011009 (SUPERFAMILY)	NA
g10685.t1	CAMK family protein kinase	Tv_81368.m00100.AAclass=CAMK:CAMKL:AMPK gene=81368.m00100 species="T.vaginalis"	CAMK	359	20	3.84e-87	62.41%	5	P:signal transduction; F:ion binding; P:cellular protein modification process; F:kinase activity; C:intracellular	(2.7) Transferring phosphorus-containing groups	PIRSF000654 (PIRSF); G3DSA:1.10.510.10 (GENE3D); IPR000719 (PFAM); PTHR24346:SF30 (PANTHER); PTHR24346 (PANTHER); IPR000719 (PROSITE_PROFILES); IPR011009 (SUPERFAMILY)	NA
g10709.t1	AGC family protein kinase	Tv_94262.m00256.AAclass=CAMK:CAMK1: gene=94262.m00256 species="T.vaginalis"	CAMK	212	20	1.67e-15	48.93%	3	F:ion binding; P:cellular protein modification process; F:kinase activity		G3DSA:1.10.510.10 (GENE3D); G3DSA:1.10.510.10 (GENE3D); IPR000719 (PFAM); PTHR24347:SF412 (PANTHER); PTHR24347 (PANTHER); IPR000719 (PROSITE_PROFILES); cd00180 (CDD); IPR011009 (SUPERFAMILY)	NA
g10751.t1	CMGC/MAPK/ERK7 protein kinase	Tv_86673.m00415.AAclass=CMGC:MAPK:ERK7 gene=86673.m00415 species="T.vaginalis"	CMGC	366	20	0.0	78.65%	6	C:nucleus; P:signal transduction; C:cytoplasm; F:ion binding; P:cellular protein modification process; F:kinase activity	(2.7) Transferring phosphorus-containing groups; (2.7) Transferring phosphorus-containing groups	G3DSA:3.30.200.20 (GENE3D); G3DSA:1.10.510.10 (GENE3D); IPR000719 (PFAM); PIRSF000654 (PIRSF); PTHR24055 (PANTHER); PTHR24055:SF178 (PANTHER); IPR000719 (PROSITE_PROFILES); cd07852 (CDD); IPR011009 (SUPERFAMILY)	NA
g10767.t1	CMGC family protein kinase	Tv_81840.m00170.AAclass=CMGC:CK2: gene=81840.m00170 species="T.vaginalis"	CMGC	317	20	7.7e-107	67.86%	7	C:nucleus; F:ion binding; P:cellular protein modification process; P:chromosome segregation; C:protein-containing complex; F:kinase activity; P:cell cycle	(2.7) Transferring phosphorus-containing groups	G3DSA:1.10.510.10 (GENE3D); IPR000719 (PFAM); G3DSA:3.30.200.20 (GENE3D); PTHR24054 (PANTHER); IPR000719 (PROSITE_PROFILES); cd14132 (CDD); IPR011009 (SUPERFAMILY)	NA
g108.t1	Pkinase-domain-containing protein	Tv_89137.m00097.AAclass=Other:TTK: gene=89137.m00097 species="T.vaginalis"	Other	385	20	2.34e-86	58.83%	7	F:ion binding; P:cellular protein modification process; P:chromosome segregation; C:organelle; F:kinase activity; C:intracellular; P:mitotic cell cycle	-	PIRSF000654 (PIRSF); G3DSA:3.30.200.20 (GENE3D); IPR000719 (PFAM); G3DSA:1.10.510.10 (GENE3D); IPR027084 (PTHR22974:PANTHER); PTHR22974 (PANTHER); IPR000719 (PROSITE_PROFILES); IPR011009 (SUPERFAMILY)	NA
g10806.t1	CK1 family protein kinase	Tv_93440.m00446.AAclass=CK1:CK1:CK1-Unclassified gene=93440.m00446 species="T.vaginalis"	CK1	409	20	0.0	70.43%	6	C:nucleus; C:cytoplasm; F:ion binding; P:cellular protein modification process; F:kinase activity; P:cell cycle	(2.7) Transferring phosphorus-containing groups	IPR000719 (PFAM); G3DSA:1.10.510.10 (GENE3D); PTHR11909 (PANTHER); PTHR11909:SF352 (PANTHER); IPR000719 (PROSITE_PROFILES); cd14016 (CDD); IPR011009 (SUPERFAMILY)	NA
g1081.t1	CAMK family protein kinase	Tv_85165.m00032.AAclass=Other:NAK:NAK-Unclassified gene=85165.m00032 species="T.vaginalis"	Other	757	20	4.33e-113	61.7%	3	F:ion binding; P:cellular protein modification process; F:kinase activity	(2.7) Transferring phosphorus-containing groups	G3DSA:1.10.510.10 (GENE3D); IPR000719 (PFAM); mobidb-lite (MOBIDB_LITE); mobidb-lite (MOBIDB_LITE); PTHR22967 (PANTHER); PTHR22967:SF57 (PANTHER); IPR000719 (PROSITE_PROFILES); IPR011009 (SUPERFAMILY)	NA
g10817.t1	CAMK family protein kinase	Tv_86278.m00098.AAclass=CAMK:CAMKL:CAMKL-Unclassified gene=86278.m00098 species="T.vaginalis"	CAMK	221	20	8.2e-33	56.41%	3	F:ion binding; P:cellular protein modification process; F:kinase activity	-	G3DSA:1.10.510.10 (GENE3D); IPR000719 (PFAM); PTHR24362 (PANTHER); IPR000719 (PROSITE_PROFILES); IPR011009 (SUPERFAMILY)	NA
g10840.t1	CAMK family protein kinase	Tv_80746.m00278.AAclass=Other:Other-Unique: gene=80746.m00278 species="T.vaginalis"	Other	332	20	5.21e-136	61.54%	5	C:microtubule organizing center; F:ion binding; P:cellular protein modification process; F:kinase activity; P:cell cycle	-	PIRSF000654 (PIRSF); IPR000719 (PFAM); G3DSA:1.10.510.10 (GENE3D); IPR030616 (PANTHER); PTHR24350:SF0 (PANTHER); IPR000719 (PROSITE_PROFILES); IPR011009 (SUPERFAMILY)	NA
g10873.t1	TKL family protein kinase	Tv_82218.m00054.AAclass=TKL:TKL-Tvag1: gene=82218.m00054 species="T.vaginalis"	TKL	453	20	2.63e-95	57.87%	3	F:ion binding; P:cellular protein modification process; F:kinase activity		G3DSA:3.30.200.20 (GENE3D); IPR000719 (PFAM); PIRSF000654 (PIRSF); G3DSA:1.10.510.10 (GENE3D); PTHR23257 (PANTHER); PTHR23257:SF815 (PANTHER); IPR000719 (PROSITE_PROFILES); IPR011009 (SUPERFAMILY)	NA
g10875.t1	AUR protein Kinase	Tv_90371.m00099.AAclass=Other:Aur: gene=90371.m00099 species="T.vaginalis"	Other	296	20	0.0	83.03%	10	P:cell division; C:microtubule organizing center; P:cytoskeleton organization; P:chromosome organization; F:ion binding; P:cellular protein modification process; C:nuclear chromosome; C:protein-containing complex; F:kinase activity; P:mitotic cell cycle	(2.7) Transferring phosphorus-containing groups	PIRSF000654 (PIRSF); IPR000719 (PFAM); G3DSA:3.30.200.20 (GENE3D); G3DSA:1.10.510.10 (GENE3D); IPR030616 (PANTHER); PTHR24350:SF0 (PANTHER); IPR000719 (PROSITE_PROFILES); cd14007 (CDD); IPR011009 (SUPERFAMILY)	NA
g1089.t1	CAMK family protein kinase	Tv_83948.m00059.AAclass=CAMK:CAMKL:CAMKL-Tvag1 gene=83948.m00059 species="T.vaginalis"	CAMK	349	20	2.58e-93	59.6%	3	F:ion binding; P:cellular protein modification process; F:kinase activity	-	G3DSA:1.10.510.10 (GENE3D); PIRSF000654 (PIRSF); PF12330 (PFAM); IPR000719 (PFAM); PTHR24362 (PANTHER); IPR000719 (PROSITE_PROFILES); cd14014 (CDD); IPR011009 (SUPERFAMILY)	NA
g10904.t1	Serine/threonine-protein kinase 4	Tv_89177.m00048.AAclass=STE:STE20:MST gene=89177.m00048 species="T.vaginalis"	STE	540	20	3.88e-114	61.77%	3	F:ion binding; P:cellular protein modification process; F:kinase activity	-	IPR000719 (PFAM); G3DSA:1.10.510.10 (GENE3D); G3DSA:3.30.200.20 (GENE3D); PIRSF000615 (PIRSF); PTHR45832:SF2 (PANTHER); PTHR45832 (PANTHER); IPR000719 (PROSITE_PROFILES); IPR011009 (SUPERFAMILY)	NA
g10929.t1	CMGC family protein kinase	Tv_90524.m00025.AAclass=CMGC:DYRK:YAK gene=90524.m00025 species="T.vaginalis"	CMGC	236	20	9.35e-62	54.97%	3	F:ion binding; P:cellular protein modification process; F:kinase activity	-	IPR000719 (PFAM); G3DSA:1.10.510.10 (GENE3D); PTHR24058 (PANTHER); PTHR24058:SF17 (PANTHER); IPR000719 (PROSITE_PROFILES); IPR011009 (SUPERFAMILY)	NA
g10944.t1	rio1-domain-containing protein	Tv_89692.m00436.AAclass=PKL:RIO:RIO1 gene=89692.m00436 species="T.vaginalis"	PKL	468	20	1.26e-160	57.75%	4	F:ion binding; P:cellular protein modification process; F:kinase activity; C:intracellular	-	G3DSA:3.30.200.20 (GENE3D); IPR017407 (PIRSF); PF01163 (PFAM); G3DSA:1.10.510.10 (GENE3D); mobidb-lite (MOBIDB_LITE); mobidb-lite (MOBIDB_LITE); mobidb-lite (MOBIDB_LITE); mobidb-lite (MOBIDB_LITE); mobidb-lite (MOBIDB_LITE); PTHR45723 (PANTHER); PTHR45723:SF2 (PANTHER); IPR011009 (SUPERFAMILY)	NA
g1099.t1	Serine/threonine-protein kinase TOUSLED	Tv_93904.m00234.AAclass=Other:TLK: gene=93904.m00234 species="T.vaginalis"	Other	520	20	0.0	57.6%	3	F:ion binding; P:cellular protein modification process; F:kinase activity	-	IPR000719 (PFAM); G3DSA:1.10.510.10 (GENE3D); mobidb-lite (MOBIDB_LITE); mobidb-lite (MOBIDB_LITE); PTHR22974:SF23 (PANTHER); PTHR22974 (PANTHER); IPR000719 (PROSITE_PROFILES); IPR011009 (SUPERFAMILY)	NA
g10994.t1	CAMK family protein kinase	Tv_83948.m00059.AAclass=CAMK:CAMKL:CAMKL-Tvag1 gene=83948.m00059 species="T.vaginalis"	CAMK	350	20	1.42e-79	61.97%	3	F:ion binding; P:cellular protein modification process; F:kinase activity	-	G3DSA:1.10.510.10 (GENE3D); PIRSF000654 (PIRSF); IPR000719 (PFAM); PTHR24362 (PANTHER); IPR000719 (PROSITE_PROFILES); IPR011009 (SUPERFAMILY)	NA
g10996.t1	CAMK family protein kinase	Tv_81907.m00071.AAclass=CAMK:CAMKL:CAMKL-Tvag1 gene=81907.m00071 species="T.vaginalis"	CAMK	340	20	6.82e-82	61.67%	3	F:ion binding; P:cellular protein modification process; F:kinase activity	-	G3DSA:1.10.510.10 (GENE3D); IPR000719 (PFAM); PIRSF000654 (PIRSF); PTHR24362 (PANTHER); IPR000719 (PROSITE_PROFILES); IPR011009 (SUPERFAMILY)	NA
g11099.t1	CK1 family protein kinase	Tv_89698.m00088.AAclass=CK1:TTBK: gene=89698.m00088 species="T.vaginalis"	CK1	312	20	5.49e-63	59.63%	3	F:ion binding; P:cellular protein modification process; F:kinase activity	-	G3DSA:1.10.510.10 (GENE3D); IPR000719 (PFAM); PTHR11909:SF18 (PANTHER); PTHR11909 (PANTHER); IPR000719 (PROSITE_PROFILES); IPR011009 (SUPERFAMILY)	NA
g11105.t1	CMGC family protein kinase	Tv_94102.m00175.AAclass=CMGC:RCK:MAK gene=94102.m00175 species="T.vaginalis"	CMGC	321	20	3.1e-156	78.21%	6	C:nucleus; C:cytoplasm; P:signal transduction; F:ion binding; P:cellular protein modification process; F:kinase activity	(2.7) Transferring phosphorus-containing groups	G3DSA:3.30.200.20 (GENE3D); IPR000719 (PFAM); G3DSA:1.10.510.10 (GENE3D); PIRSF000654 (PIRSF); PTHR24055:SF194 (PANTHER); PTHR24055 (PANTHER); IPR000719 (PROSITE_PROFILES); cd07830 (CDD); IPR011009 (SUPERFAMILY)	NA
g1135.t1	TKL family protein kinase	Tv_85862.m00248.AAclass=TKL:TKL-Tvag1: gene=85862.m00248 species="T.vaginalis"	TKL	566	20	3.05e-160	61.19%	3	F:ion binding; P:cellular protein modification process; F:kinase activity	-	IPR001245 (PRINTS); IPR001245 (PFAM); PIRSF000615 (PIRSF); G3DSA:1.10.510.10 (GENE3D); PTHR23257:SF700 (PANTHER); PTHR23257 (PANTHER); IPR000719 (PROSITE_PROFILES); cd13999 (CDD); IPR011009 (SUPERFAMILY)	NA
g1142.t1	AGC family protein kinase	Tv_95725.m00240.AAclass=AGC:Akt: gene=95725.m00240 species="T.vaginalis"	AGC	441	20	7.51e-153	64.23%	3	F:ion binding; P:cellular protein modification process; F:kinase activity	-	IPR011993 (G3DSA:2.30.29.GENE3D); IPR000719 (PFAM); IPR001849 (PFAM); IPR017892 (PFAM); G3DSA:1.10.510.10 (GENE3D); G3DSA:3.30.200.20 (GENE3D); PTHR24351 (PANTHER); IPR000719 (PROSITE_PROFILES); IPR001849 (PROSITE_PROFILES); IPR000961 (PROSITE_PROFILES); SSF50729 (SUPERFAMILY); IPR011009 (SUPERFAMILY)	NA
g1161.t1	CAMK family protein kinase	Tv_91335.m00045.AAclass=CAMK:CAMKL:CAMKL-Tvag4 gene=91335.m00045 species="T.vaginalis"	CAMK	500	20	4.36e-131	62.28%	4	F:ion binding; P:cellular protein modification process; F:kinase activity; C:intracellular	(2.7) Transferring phosphorus-containing groups	IPR000719 (PFAM); G3DSA:1.10.510.10 (GENE3D); PIRSF000654 (PIRSF); PTHR24346 (PANTHER); PTHR24346:SF30 (PANTHER); IPR000719 (PROSITE_PROFILES); IPR011009 (SUPERFAMILY)	NA
g1187.t1	TKL family protein kinase	Tv_81146.m00065.AAclass=TKL:TKL-Tvag1: gene=81146.m00065 species="T.vaginalis"	TKL	1042	20	0.0	57.16%	3	F:ion binding; P:cellular protein modification process; F:kinase activity		IPR001245 (PRINTS); G3DSA:1.10.510.10 (GENE3D); IPR000719 (PFAM); PTHR23257 (PANTHER); PTHR23257:SF814 (PANTHER); IPR000719 (PROSITE_PROFILES); cd13999 (CDD); IPR011009 (SUPERFAMILY)	NA
g1210.t1	TKL family protein kinase	Tv_87875.m00064.AAclass=TKL:TKL-Tvag1: gene=87875.m00064 species="T.vaginalis"	TKL	823	20	4.86e-58	43.38%	3	F:ion binding; P:cellular protein modification process; F:kinase activity		IPR000719 (PFAM); G3DSA:1.10.510.10 (GENE3D); PTHR44329 (PANTHER); PTHR44329:SF127 (PANTHER); IPR000719 (PROSITE_PROFILES); IPR011009 (SUPERFAMILY); IPR016024 (SUPERFAMILY)	NA
g1254.t1	eIF-2-alpha kinase GCN2 isoform X3	Tv_TVAG_166980.AAclass=Other:PEK:GCN2 gene=TVAG_166980 species="T.vaginalis"	Other	845	20	0.0	47.04%	3	F:ion binding; P:cellular protein modification process; F:kinase activity		IPR000719 (PFAM); G3DSA:3.30.200.20 (GENE3D); G3DSA:1.10.510.10 (GENE3D); PTHR11042 (PANTHER); IPR000719 (PROSITE_PROFILES); IPR011009 (SUPERFAMILY)	NA
g1256.t1	choline/ethanolamine kinase, putative	Tv_91727.m00131.AAclass=PKL:CAK:ChoK gene=91727.m00131 species="T.vaginalis"	PKL	332	20	4.25e-101	52.62%	1	F:molecular_function	-	PF01633 (PFAM); G3DSA:3.90.1200.10 (GENE3D); PTHR22603:SF66 (PANTHER); PTHR22603 (PANTHER); IPR011009 (SUPERFAMILY)	NA
g1257.t1	Cyclin-dependent kinase D-2	Tv_91340.m00080.AAclass=CMGC:CDK:CDK7 gene=91340.m00080 species="T.vaginalis"	CMGC	356	20	1.41e-162	63.12%	11	C:cytoplasm; P:cellular protein modification process; F:ion binding; P:anatomical structure development; C:protein-containing complex; P:cellular nitrogen compound metabolic process; P:biosynthetic process; F:kinase activity; P:reproduction; P:cell cycle; C:nucleoplasm	(2.7) Transferring phosphorus-containing groups; (2.7) Transferring phosphorus-containing groups	PIRSF000654 (PIRSF); G3DSA:1.10.510.10 (GENE3D); IPR000719 (PFAM); G3DSA:3.30.200.20 (GENE3D); IPR037770 (PTHR24056:PANTHER); PTHR24056 (PANTHER); IPR000719 (PROSITE_PROFILES); IPR011009 (SUPERFAMILY)	NA
g1289.t1	CMGC family protein kinase	Tv_90469.m00025.AAclass=CMGC:CK2: gene=90469.m00025 species="T.vaginalis"	CMGC	339	20	5.54e-171	71.71%	7	C:nucleus; F:ion binding; P:cellular protein modification process; C:cytosol; C:protein-containing complex; F:kinase activity; P:cell cycle	(2.7) Transferring phosphorus-containing groups	IPR000719 (PFAM); G3DSA:3.30.200.20 (GENE3D); G3DSA:1.10.510.10 (GENE3D); PTHR24054 (PANTHER); IPR000719 (PROSITE_PROFILES); cd14132 (CDD); IPR011009 (SUPERFAMILY)	NA
g13.t1	PIKK family atypical protein kinase	Tv_88123.m00046.AAclass=PKL:PIK:FRAP gene=88123.m00046 species="T.vaginalis"	PKL	641	20	1.89e-168	55.07%	2	F:kinase activity; C:intracellular	-	IPR000403 (PFAM); G3DSA:3.30.1010.10 (GENE3D); IPR036940 (G3DSA:1.10.1070.GENE3D); IPR003152 (PFAM); PTHR11139 (PANTHER); IPR026683 (PTHR11139:PANTHER); IPR014009 (PROSITE_PROFILES); IPR000403 (PROSITE_PROFILES); IPR003152 (PROSITE_PROFILES); cd05169 (CDD); IPR011009 (SUPERFAMILY)	NA
g1310.t1	CAMK family protein kinase	Tv_96252.m00287.AAclass=CAMK:CAMKL:CAMKL-Tvag1 gene=96252.m00287 species="T.vaginalis"	CAMK	325	20	1.52e-73	60.24%	3	F:ion binding; P:cellular protein modification process; F:kinase activity	-	IPR000719 (PFAM); G3DSA:1.10.510.10 (GENE3D); PIRSF000654 (PIRSF); PTHR24362 (PANTHER); IPR000719 (PROSITE_PROFILES); IPR011009 (SUPERFAMILY)	NA
g1320.t1	CK1 family protein kinase	Tv_93348.m00032.AAclass=CK1:TTBK: gene=93348.m00032 species="T.vaginalis"	CK1	320	20	1.1e-106	62.53%	3	F:ion binding; P:cellular protein modification process; F:kinase activity	-	G3DSA:1.10.510.10 (GENE3D); IPR000719 (PFAM); mobidb-lite (MOBIDB_LITE); PTHR11909:SF301 (PANTHER); PTHR11909 (PANTHER); IPR000719 (PROSITE_PROFILES); IPR011009 (SUPERFAMILY)	NA
g1332.t1	CK1 family protein kinase	Tv_84433.m00188.AAclass=CK1:TTBK: gene=84433.m00188 species="T.vaginalis"	CK1	346	20	2.78e-113	60.87%	4	F:ion binding; P:cellular protein modification process; F:kinase activity; C:intracellular	-	IPR000719 (PFAM); G3DSA:1.10.510.10 (GENE3D); PTHR11909:SF80 (PANTHER); PTHR11909 (PANTHER); IPR000719 (PROSITE_PROFILES); IPR011009 (SUPERFAMILY)	NA
g134.t1	family 10 glycosylhydrolase	Tv_86120.m00092.AAclass=CMGC:DYRK:YAK gene=86120.m00092 species="T.vaginalis"	CMGC	888	20	0.0	81.24%	3	F:ion binding; P:cellular protein modification process; F:kinase activity	-	G3DSA:1.10.510.10 (GENE3D); IPR013785 (G3DSA:3.20.20.GENE3D); IPR000719 (PFAM); G3DSA:3.30.200.20 (GENE3D); IPR003790 (PFAM); PTHR24058 (PANTHER); PTHR24058:SF17 (PANTHER); IPR000719 (PROSITE_PROFILES); IPR011009 (SUPERFAMILY); IPR017853 (SUPERFAMILY)	NA
g1369.t1	CAMK family protein kinase	Tv_83948.m00059.AAclass=CAMK:CAMKL:CAMKL-Tvag1 gene=83948.m00059 species="T.vaginalis"	CAMK	355	20	3.25e-78	60.28%	3	F:ion binding; P:cellular protein modification process; F:kinase activity	-	IPR000719 (PFAM); PIRSF000654 (PIRSF); G3DSA:1.10.510.10 (GENE3D); PTHR24362 (PANTHER); IPR000719 (PROSITE_PROFILES); IPR011009 (SUPERFAMILY)	NA
g1378.t1	CAMK family protein kinase	Tv_84192.m00022.AAclass=CAMK:CAMKL:CAMKL-Tvag1 gene=84192.m00022 species="T.vaginalis"	CAMK	339	20	2.54e-77	60.52%	3	F:ion binding; P:cellular protein modification process; F:kinase activity	-	G3DSA:1.10.510.10 (GENE3D); PIRSF000654 (PIRSF); IPR000719 (PFAM); PTHR24362 (PANTHER); IPR000719 (PROSITE_PROFILES); IPR011009 (SUPERFAMILY)	NA
g1385.t1	AGC family protein kinase	Tv_94262.m00278.AAclass=AGC:MAST:MAST gene=94262.m00278 species="T.vaginalis"	AGC	406	20	4.44e-87	55.58%	3	F:ion binding; P:cellular protein modification process; F:kinase activity	-	G3DSA:3.30.200.20 (GENE3D); PTHR24356 (PANTHER); PTHR24356:SF354 (PANTHER); PTHR24356 (PANTHER); IPR000719 (PROSITE_PROFILES); IPR011009 (SUPERFAMILY)	NA
g1386.t1	AGC family protein kinase	Tv_81312.m00088.AAclass=AGC:MAST:MAST gene=81312.m00088 species="T.vaginalis"	AGC	294	20	1.42e-78	61.57%	4	P:signal transduction; F:ion binding; P:cellular protein modification process; F:kinase activity	(2.7) Transferring phosphorus-containing groups	PIRSF000654 (PIRSF); G3DSA:3.30.200.20 (GENE3D); IPR000719 (PFAM); G3DSA:1.10.510.10 (GENE3D); PTHR24351 (PANTHER); PTHR24351:SF169 (PANTHER); IPR000961 (PROSITE_PROFILES); IPR000719 (PROSITE_PROFILES); IPR011009 (SUPERFAMILY)	NA
g140.t1	CAMK family protein kinase	Tv_92802.m00034.AAclass=CAMK:CAMKL:CAMKL-Tvag1 gene=92802.m00034 species="T.vaginalis"	CAMK	332	20	1.17e-152	71.07%	7	C:nucleus; P:cell death; C:cytoplasm; P:signal transduction; F:ion binding; P:cellular protein modification process; F:kinase activity	(2.7) Transferring phosphorus-containing groups	PIRSF000654 (PIRSF); IPR000719 (PFAM); G3DSA:1.10.510.10 (GENE3D); PTHR24343:SF404 (PANTHER); PTHR24343 (PANTHER); IPR000719 (PROSITE_PROFILES); cd14003 (CDD); IPR011009 (SUPERFAMILY)	NA
g1417.t1	CK1 family protein kinase	Tv_84458.m00166.AAclass=CK1:TTBK: gene=84458.m00166 species="T.vaginalis"	CK1	319	20	4.39E-84	56.47%	3	F:ion binding; P:cellular protein modification process; F:kinase activity	-	G3DSA:1.10.510.10 (GENE3D); IPR000719 (PFAM); PTHR11909:SF345 (PANTHER); PTHR11909 (PANTHER); IPR000719 (PROSITE_PROFILES); IPR011009 (SUPERFAMILY)	NA
g1419.t1	TKL family protein kinase	Tv_81146.m00065.AAclass=TKL:TKL-Tvag1: gene=81146.m00065 species="T.vaginalis"	TKL	1247	20	2.41e-167	55.97%	3	F:ion binding; P:cellular protein modification process; F:kinase activity		IPR001245 (PRINTS); IPR001245 (PFAM); G3DSA:1.10.510.10 (GENE3D); PIRSF000615 (PIRSF); mobidb-lite (MOBIDB_LITE); mobidb-lite (MOBIDB_LITE); mobidb-lite (MOBIDB_LITE); mobidb-lite (MOBIDB_LITE); PTHR23257:SF814 (PANTHER); PTHR23257 (PANTHER); IPR000719 (PROSITE_PROFILES); cd13999 (CDD); IPR011009 (SUPERFAMILY); IPR016024 (SUPERFAMILY)	NA
g1424.t1	CK1 family protein kinase	Tv_97190.m00037.AAclass=CK1:CK1:CK1-Unclassified gene=97190.m00037 species="T.vaginalis"	CK1	346	20	1.15e-159	60.29%	5	C:nucleus; C:cytoplasm; F:ion binding; P:cellular protein modification process; F:kinase activity	(2.7) Transferring phosphorus-containing groups	G3DSA:1.10.510.10 (GENE3D); IPR000719 (PFAM); PTHR11909 (PANTHER); PTHR11909:SF19 (PANTHER); IPR000719 (PROSITE_PROFILES); IPR011009 (SUPERFAMILY)	NA
g1436.t1	AGC family protein kinase	Tv_96252.m00300.AAclass=Other:ULK:Fused gene=96252.m00300 species="T.vaginalis"	Other	969	20	0.0	73.31%	4	C:cytoplasm; F:ion binding; P:cellular protein modification process; F:kinase activity	(2.7) Transferring phosphorus-containing groups	PIRSF000615 (PIRSF); G3DSA:1.10.510.10 (GENE3D); IPR011989 (G3DSA:1.25.10.GENE3D); IPR000719 (PFAM); PTHR22983:SF6 (PANTHER); PTHR22983 (PANTHER); IPR000719 (PROSITE_PROFILES); IPR016024 (SUPERFAMILY); IPR011009 (SUPERFAMILY); IPR016024 (SUPERFAMILY)	NA
g1469.t1	CK1 family protein kinase	Tv_89698.m00088.AAclass=CK1:TTBK: gene=89698.m00088 species="T.vaginalis"	CK1	348	20	6.43e-119	64.22%	5	C:nucleus; C:cytoplasm; F:ion binding; P:cellular protein modification process; F:kinase activity	(2.7) Transferring phosphorus-containing groups	G3DSA:1.10.510.10 (GENE3D); IPR000719 (PFAM); PTHR11909:SF301 (PANTHER); PTHR11909 (PANTHER); IPR000719 (PROSITE_PROFILES); IPR011009 (SUPERFAMILY)	NA
g1471.t1	TKL family protein kinase	Tv_94757.m00041.AAclass=TKL:TKL-Tvag1: gene=94757.m00041 species="T.vaginalis"	TKL	307	20	8.62e-93	64.85%	3	F:ion binding; P:cellular protein modification process; F:kinase activity	-	IPR001245 (PRINTS); G3DSA:1.10.510.10 (GENE3D); PIRSF000654 (PIRSF); IPR001245 (PFAM); PTHR23257:SF815 (PANTHER); PTHR23257 (PANTHER); IPR000719 (PROSITE_PROFILES); cd13999 (CDD); IPR011009 (SUPERFAMILY)	NA
g157.t1	TKL family protein kinase	Tv_80651.m00178.AAclass=TKL:TKL-Tvag1: gene=80651.m00178 species="T.vaginalis"	TKL	847	20	2.05e-64	46.72%	3	F:ion binding; P:cellular protein modification process; F:kinase activity		G3DSA:1.10.510.10 (GENE3D); IPR001245 (PFAM); PTHR44305 (PANTHER); PTHR44305:SF12 (PANTHER); IPR000719 (PROSITE_PROFILES); IPR011009 (SUPERFAMILY)	NA
g1585.t1	TKL family protein kinase	Tv_81037.m00072.AAclass=TKL:TKL-Tvag1: gene=81037.m00072 species="T.vaginalis"	TKL	496	20	1.66e-80	57.52%	3	F:ion binding; P:cellular protein modification process; F:kinase activity	-	IPR001245 (PRINTS); PIRSF000654 (PIRSF); G3DSA:1.10.510.10 (GENE3D); IPR000719 (PFAM); mobidb-lite (MOBIDB_LITE); mobidb-lite (MOBIDB_LITE); mobidb-lite (MOBIDB_LITE); PTHR23257 (PANTHER); PTHR23257:SF814 (PANTHER); IPR000719 (PROSITE_PROFILES); IPR011009 (SUPERFAMILY)	NA
g1593.t1	AGC family protein kinase	Tv_140657.m00003.AAclass=AGC:MAST:MAST gene=140657.m00003 species="T.vaginalis"	AGC	469	20	8.44e-101	60.27%	3	F:ion binding; P:cellular protein modification process; F:kinase activity	-	G3DSA:1.10.510.10 (GENE3D); G3DSA:3.30.200.20 (GENE3D); IPR000719 (PFAM); PTHR24356 (PANTHER); PTHR24356:SF1 (PANTHER); IPR000719 (PROSITE_PROFILES); cd05579 (CDD); IPR011009 (SUPERFAMILY)	NA
g1608.t1	CAMK family protein kinase	Tv_92548.m00078.AAclass=CAMK:CAMKL:CAMKL-Unclassified gene=92548.m00078 species="T.vaginalis"	CAMK	336	20	1.58e-56	56.73%	4	F:ion binding; P:cellular protein modification process; F:kinase activity; C:cellular_component	-	G3DSA:1.10.510.10 (GENE3D); IPR000719 (PFAM); PF12330 (PFAM); PIRSF000654 (PIRSF); PTHR24346 (PANTHER); IPR000719 (PROSITE_PROFILES); IPR011009 (SUPERFAMILY)	NA
g1609.t1	CAMK family protein kinase	Tv_94179.m00238.AAclass=CAMK:CAMKL:CAMKL-Tvag2 gene=94179.m00238 species="T.vaginalis"	CAMK	364	20	3.43e-137	66.25%	6	C:nucleus; C:cytoplasm; P:signal transduction; F:ion binding; P:cellular protein modification process; F:kinase activity	(2.7) Transferring phosphorus-containing groups	IPR000719 (PFAM); G3DSA:1.10.510.10 (GENE3D); PIRSF000654 (PIRSF); PTHR24346 (PANTHER); IPR000719 (PROSITE_PROFILES); cd14003 (CDD); IPR011009 (SUPERFAMILY)	NA
g1632.t1	CMGC family protein kinase	Tv_88026.m00179.AAclass=CMGC:GSK: gene=88026.m00179 species="T.vaginalis"	CMGC	342	20	8.02e-148	65.44%	5	P:signal transduction; F:ion binding; P:cellular protein modification process; C:cellular_component; F:kinase activity	(2.7) Transferring phosphorus-containing groups	G3DSA:3.30.200.20 (GENE3D); G3DSA:1.10.510.10 (GENE3D); IPR000719 (PFAM); PTHR24056:SF350 (PANTHER); PTHR24056 (PANTHER); IPR000719 (PROSITE_PROFILES); IPR039192 (CDD); IPR011009 (SUPERFAMILY)	NA
g1651.t1	cyclin-dependent kinase 20	Tv_90925.m00094.AAclass=CMGC:CDK:CDK20 gene=90925.m00094 species="T.vaginalis"	CMGC	329	20	0.0	66.11%	6	F:ion binding; P:cellular protein modification process; C:protein-containing complex; F:kinase activity; P:cell cycle; C:nucleoplasm	(2.7) Transferring phosphorus-containing groups; (2.7) Transferring phosphorus-containing groups	PIRSF000654 (PIRSF); IPR000719 (PFAM); G3DSA:3.30.200.20 (GENE3D); G3DSA:1.10.510.10 (GENE3D); PTHR24056:SF415 (PANTHER); PTHR24056 (PANTHER); IPR000719 (PROSITE_PROFILES); IPR011009 (SUPERFAMILY)	NA
g1691.t1	TKL family protein kinase	Tv_84594.m00033.AAclass=TKL:TKL-Tvag1: gene=84594.m00033 species="T.vaginalis"	TKL	805	20	0.0	60.05%	3	F:ion binding; P:cellular protein modification process; F:kinase activity	-	IPR001245 (PRINTS); IPR000719 (PFAM); G3DSA:3.30.200.20 (GENE3D); G3DSA:1.10.510.10 (GENE3D); IPR011989 (G3DSA:1.25.10.GENE3D); PIRSF000615 (PIRSF); mobidb-lite (MOBIDB_LITE); PTHR23257 (PANTHER); PTHR23257:SF815 (PANTHER); IPR000719 (PROSITE_PROFILES); cd13999 (CDD); IPR011009 (SUPERFAMILY); IPR016024 (SUPERFAMILY)	NA
g1714.t1	CAMK family protein kinase	Tv_93148.m00098.AAclass=Other:NEK:NEK-Unclassified gene=93148.m00098 species="T.vaginalis"	Other	1492	20	5.44e-126	71.48%	5	C:cytoplasm; P:signal transduction; F:ion binding; P:cellular protein modification process; F:kinase activity	(2.7) Transferring phosphorus-containing groups	IPR000719 (PFAM); G3DSA:1.10.510.10 (GENE3D); G3DSA:3.30.200.20 (GENE3D); mobidb-lite (MOBIDB_LITE); mobidb-lite (MOBIDB_LITE); mobidb-lite (MOBIDB_LITE); mobidb-lite (MOBIDB_LITE); mobidb-lite (MOBIDB_LITE); mobidb-lite (MOBIDB_LITE); mobidb-lite (MOBIDB_LITE); mobidb-lite (MOBIDB_LITE); mobidb-lite (MOBIDB_LITE); mobidb-lite (MOBIDB_LITE); mobidb-lite (MOBIDB_LITE); mobidb-lite (MOBIDB_LITE); m…	NA
g1717.t1	calcium/calmodulin-dependent protein kinase type 1D-like	Tv_94734.m00180.AAclass=CAMK:CAMKL:CAMKL-Unclassified gene=94734.m00180 species="T.vaginalis"	CAMK	310	20	2.8e-93	58.04%	3	F:ion binding; P:cellular protein modification process; F:kinase activity	(2.7) Transferring phosphorus-containing groups	PIRSF000654 (PIRSF); IPR000719 (PFAM); G3DSA:1.10.238.10 (GENE3D); G3DSA:1.10.510.10 (GENE3D); G3DSA:3.30.200.20 (GENE3D); PTHR24347 (PANTHER); PTHR24347:SF412 (PANTHER); IPR000719 (PROSITE_PROFILES); IPR011009 (SUPERFAMILY)	NA
g1723.t1	TKL family protein kinase	Tv_94757.m00041.AAclass=TKL:TKL-Tvag1: gene=94757.m00041 species="T.vaginalis"	TKL	915	20	1.95e-84	65.11%	3	F:ion binding; P:cellular protein modification process; F:kinase activity	-	PIRSF000615 (PIRSF); G3DSA:1.10.510.10 (GENE3D); IPR000719 (PFAM); mobidb-lite (MOBIDB_LITE); mobidb-lite (MOBIDB_LITE); mobidb-lite (MOBIDB_LITE); PTHR23257:SF815 (PANTHER); PTHR23257 (PANTHER); IPR000719 (PROSITE_PROFILES); cd13999 (CDD); IPR016024 (SUPERFAMILY); IPR011009 (SUPERFAMILY)	NA
g1726.t1	Cyclin-dependent kinase 1	Tv_87854.m00199.AAclass=CMGC:CDK:CDC2 gene=87854.m00199 species="T.vaginalis"	CMGC	184	20	1.86e-36	65.18%	23	P:embryo development; P:cytoskeleton organization; P:catabolic process; P:cellular component assembly; P:cellular protein modification process; F:ion binding; P:biosynthetic process; P:mitotic cell cycle; C:nucleoplasm; P:cell death; C:cytosol; P:membrane organization; P:generation of precursor metabolites and energy; P:signal transduction; P:DNA metabolic process; P:response to stress; P:reprodu…	(2.7) Transferring phosphorus-containing groups; (2.7) Transferring phosphorus-containing groups; (2.7) Transferring phosphorus-containing groups	G3DSA:1.10.510.10 (GENE3D); IPR000719 (PFAM); PTHR24056:SF415 (PANTHER); PTHR24056 (PANTHER); IPR000719 (PROSITE_PROFILES); IPR011009 (SUPERFAMILY)	NA
g1729.t1	AGC family protein kinase	Tv_96252.m00300.AAclass=Other:ULK:Fused gene=96252.m00300 species="T.vaginalis"	Other	504	20	0.0	76.54%	4	C:cytoplasm; F:ion binding; P:cellular protein modification process; F:kinase activity	(2.7) Transferring phosphorus-containing groups	PIRSF000654 (PIRSF); G3DSA:1.10.510.10 (GENE3D); IPR000719 (PFAM); PTHR22983:SF6 (PANTHER); PTHR22983 (PANTHER); IPR000719 (PROSITE_PROFILES); cd14002 (CDD); IPR011009 (SUPERFAMILY)	NA
g1753.t1	Serine/threonine-protein kinase	Tv_82727.m00037.AAclass=Other:PEK:GCN2 gene=82727.m00037 species="T.vaginalis"	Other	1122	20	0.0	49.64%	5	F:ion binding; P:cellular protein modification process; F:kinase activity; P:response to stress; P:translation	-	IPR000719 (PFAM); G3DSA:1.10.510.10 (GENE3D); G3DSA:3.30.200.20 (GENE3D); IPR015943 (G3DSA:2.130.10.GENE3D); IPR001680 (PFAM); mobidb-lite (MOBIDB_LITE); mobidb-lite (MOBIDB_LITE); mobidb-lite (MOBIDB_LITE); mobidb-lite (MOBIDB_LITE); mobidb-lite (MOBIDB_LITE); mobidb-lite (MOBIDB_LITE); mobidb-lite (MOBIDB_LITE); PTHR11042:SF136 (PANTHER); PTHR11042 (PANTHER); IPR001680 (PROSITE_PROFILES); IPR00…	NA
g1771.t1	TKL family protein kinase	Tv_85781.m00199.AAclass=TKL:TKL-Tvag1: gene=85781.m00199 species="T.vaginalis"	TKL	554	20	1.02e-87	55.01%	3	F:ion binding; P:cellular protein modification process; F:kinase activity		PIRSF000654 (PIRSF); G3DSA:3.40.50.300 (GENE3D); G3DSA:1.10.510.10 (GENE3D); IPR001245 (PFAM); PTHR23257 (PANTHER); PTHR23257:SF814 (PANTHER); IPR000719 (PROSITE_PROFILES); IPR027417 (SUPERFAMILY); IPR011009 (SUPERFAMILY)	NA
g1807.t1	PIKK family atypical protein kinase	Tv_95240.m00157.AAclass=PKL:PIK:FRAP gene=95240.m00157 species="T.vaginalis"	PKL	339	20	7.91e-121	61.83%	7	P:signal transduction; P:autophagy; C:cytosol; C:protein-containing complex; F:kinase activity; P:growth; P:translation	-	IPR003152 (PFAM); G3DSA:3.30.1010.10 (GENE3D); IPR036940 (G3DSA:1.10.1070.GENE3D); IPR000403 (PFAM); IPR026683 (PTHR11139:PANTHER); PTHR11139 (PANTHER); IPR003152 (PROSITE_PROFILES); IPR000403 (PROSITE_PROFILES); IPR011009 (SUPERFAMILY)	NA
g1831.t1	AGC family protein kinase	Tv_80572.m00042.AAclass=AGC:NDR:NDR-Unclassified gene=80572.m00042 species="T.vaginalis"	AGC	499	20	0.0	66.57%	4	P:signal transduction; F:ion binding; P:cellular protein modification process; F:kinase activity	(2.7) Transferring phosphorus-containing groups	IPR000719 (PFAM); G3DSA:3.30.200.20 (GENE3D); G3DSA:1.10.510.10 (GENE3D); mobidb-lite (MOBIDB_LITE); mobidb-lite (MOBIDB_LITE); mobidb-lite (MOBIDB_LITE); PTHR24356:SF184 (PANTHER); PTHR24356 (PANTHER); IPR000961 (PROSITE_PROFILES); IPR000719 (PROSITE_PROFILES); cd05573 (CDD); IPR011009 (SUPERFAMILY)	NA
g1834.t1	CAMK family protein kinase	Tv_80906.m00273.AAclass=CAMK:CAMKL:CAMKL-Tvag4 gene=80906.m00273 species="T.vaginalis"	CAMK	492	20	0.0	60.65%	4	F:ion binding; P:cellular protein modification process; F:kinase activity; C:intracellular	(2.7) Transferring phosphorus-containing groups	IPR000719 (PFAM); G3DSA:1.10.510.10 (GENE3D); PTHR24343 (PANTHER); PTHR24343:SF307 (PANTHER); IPR000719 (PROSITE_PROFILES); IPR011009 (SUPERFAMILY)	NA
g1842.t1	TKL family protein kinase	Tv_85862.m00248.AAclass=TKL:TKL-Tvag1: gene=85862.m00248 species="T.vaginalis"	TKL	805	20	0.0	59.09%	3	F:ion binding; P:cellular protein modification process; F:kinase activity	-	IPR001245 (PRINTS); PIRSF000615 (PIRSF); IPR001245 (PFAM); G3DSA:1.10.510.10 (GENE3D); IPR011989 (G3DSA:1.25.10.GENE3D); PTHR23257:SF700 (PANTHER); PTHR23257 (PANTHER); IPR000719 (PROSITE_PROFILES); cd13999 (CDD); IPR011009 (SUPERFAMILY); IPR016024 (SUPERFAMILY)	NA
g1883.t1	CAMK family protein kinase	Tv_95725.m00244.AAclass=Other:ULK:ULK gene=95725.m00244 species="T.vaginalis"	Other	420	20	0.0	63.17%	3	F:ion binding; P:cellular protein modification process; F:kinase activity	-	G3DSA:1.10.510.10 (GENE3D); PIRSF000654 (PIRSF); IPR000719 (PFAM); PTHR46562:SF1 (PANTHER); PTHR46562 (PANTHER); IPR000719 (PROSITE_PROFILES); IPR011009 (SUPERFAMILY)	NA
g1920.t1	CMGC family protein kinase	Tv_134846.m00005.AAclass=CMGC:RCK:MAK gene=134846.m00005 species="T.vaginalis"	CMGC	388	20	7.16e-150	78.19%	6	C:nucleus; C:cytoplasm; P:signal transduction; F:ion binding; P:cellular protein modification process; F:kinase activity	(2.7) Transferring phosphorus-containing groups	G3DSA:3.30.200.20 (GENE3D); IPR000719 (PFAM); G3DSA:1.10.510.10 (GENE3D); PTHR24055 (PANTHER); PTHR24055:SF194 (PANTHER); IPR000719 (PROSITE_PROFILES); cd07830 (CDD); IPR011009 (SUPERFAMILY)	NA
g198.t1	CMGC family protein kinase	Tv_87150.m00250.AAclass=CMGC:CDK:CDC2 gene=87150.m00250 species="T.vaginalis"	CMGC	312	20	1.24e-106	66.11%	5	F:ion binding; P:cellular protein modification process; F:kinase activity; P:mitotic cell cycle; C:intracellular	(2.7) Transferring phosphorus-containing groups	G3DSA:1.10.510.10 (GENE3D); IPR000719 (PFAM); G3DSA:3.30.200.20 (GENE3D); PIRSF000654 (PIRSF); PTHR24056:SF415 (PANTHER); PTHR24056 (PANTHER); IPR000719 (PROSITE_PROFILES); cd07829 (CDD); IPR011009 (SUPERFAMILY)	NA
g1991.t1	Casein kinase II subunit alpha'	Tv_116476.m00003.AAclass=CMGC:CK2: gene=116476.m00003 species="T.vaginalis"	CMGC	337	20	1.7e-169	70.28%	13	P:signal transduction; F:ion binding; P:cellular protein modification process; P:chromosome segregation; P:biosynthetic process; P:cell cycle; C:nucleoplasm; P:cell death; P:autophagy; P:lipid metabolic process; C:cytosol; C:protein-containing complex; F:kinase activity	(2.7) Transferring phosphorus-containing groups	IPR000719 (PFAM); G3DSA:3.30.200.20 (GENE3D); G3DSA:1.10.510.10 (GENE3D); PTHR24054 (PANTHER); IPR000719 (PROSITE_PROFILES); cd14132 (CDD); IPR011009 (SUPERFAMILY)	NA
g2010.t1	STE family protein kinase	Tv_92605.m00032.AAclass=STE:STE20:MST gene=92605.m00032 species="T.vaginalis"	STE	359	20	3.44e-156	66.84%	5	C:cytoplasm; P:signal transduction; F:ion binding; P:cellular protein modification process; F:kinase activity	(2.7) Transferring phosphorus-containing groups	G3DSA:3.30.200.20 (GENE3D); IPR000719 (PFAM); G3DSA:1.10.510.10 (GENE3D); PIRSF000654 (PIRSF); PTHR45832 (PANTHER); IPR000719 (PROSITE_PROFILES); cd05122 (CDD); IPR011009 (SUPERFAMILY)	NA
g2017.t1	CAMK family protein kinase	Tv_89419.m00139.AAclass=CAMK:CAMKL:AMPK gene=89419.m00139 species="T.vaginalis"	CAMK	442	20	1.14e-151	66.68%	5	P:signal transduction; F:ion binding; P:cellular protein modification process; F:kinase activity; C:intracellular	(2.7) Transferring phosphorus-containing groups	IPR000719 (PFAM); PIRSF000654 (PIRSF); PF12330 (PFAM); G3DSA:1.10.510.10 (GENE3D); PTHR24346 (PANTHER); PTHR24346:SF30 (PANTHER); IPR000719 (PROSITE_PROFILES); cd14003 (CDD); IPR011009 (SUPERFAMILY)	NA
g2048.t1	protein kinase	Tv_86393.m00092.AAclass=Other:SCY1: gene=86393.m00092 species="T.vaginalis"	Other	623	20	9.59e-165	52.49%	3	F:ion binding; P:cellular protein modification process; F:kinase activity		G3DSA:1.10.510.10 (GENE3D); G3DSA:3.30.200.20 (GENE3D); IPR011989 (G3DSA:1.25.10.GENE3D); IPR000719 (PFAM); PTHR12984:SF6 (PANTHER); PTHR12984 (PANTHER); IPR000719 (PROSITE_PROFILES); IPR016024 (SUPERFAMILY); IPR011009 (SUPERFAMILY)	NA
g2074.t1	Pkinase-domain-containing protein	Tv_89154.m00319.AAclass=CMGC:CK2: gene=89154.m00319 species="T.vaginalis"	CMGC	342	20	9.23e-162	63.7%	7	C:nucleus; F:ion binding; P:cellular protein modification process; C:cytosol; C:protein-containing complex; F:kinase activity; P:cell cycle	(2.7) Transferring phosphorus-containing groups	IPR000719 (PFAM); G3DSA:3.30.200.20 (GENE3D); G3DSA:1.10.510.10 (GENE3D); PTHR24054 (PANTHER); IPR000719 (PROSITE_PROFILES); cd14132 (CDD); IPR011009 (SUPERFAMILY)	NA
g2081.t1	Pkinase-domain-containing protein	Tv_89154.m00319.AAclass=CMGC:CK2: gene=89154.m00319 species="T.vaginalis"	CMGC	482	20	2.91e-164	64.14%	7	C:nucleus; F:ion binding; P:cellular protein modification process; C:cytosol; C:protein-containing complex; F:kinase activity; P:cell cycle	(2.7) Transferring phosphorus-containing groups	IPR000719 (PFAM); G3DSA:1.10.510.10 (GENE3D); G3DSA:3.30.200.20 (GENE3D); mobidb-lite (MOBIDB_LITE); mobidb-lite (MOBIDB_LITE); mobidb-lite (MOBIDB_LITE); PTHR24054 (PANTHER); IPR000719 (PROSITE_PROFILES); cd14132 (CDD); IPR011009 (SUPERFAMILY)	NA
g2085.t1	protein kinase	Tv_82048.m00056.AAclass=Other:SCY1: gene=82048.m00056 species="T.vaginalis"	Other	800	20	0.0	53.07%	3	F:ion binding; P:cellular protein modification process; F:kinase activity		G3DSA:1.10.510.10 (GENE3D); IPR000719 (PFAM); IPR011989 (G3DSA:1.25.10.GENE3D); G3DSA:3.30.200.20 (GENE3D); mobidb-lite (MOBIDB_LITE); mobidb-lite (MOBIDB_LITE); PTHR12984:SF6 (PANTHER); PTHR12984 (PANTHER); IPR000719 (PROSITE_PROFILES); IPR016024 (SUPERFAMILY); IPR011009 (SUPERFAMILY)	NA
g21.t1	TKL family protein kinase	Tv_97026.m00040.AAclass=TKL:TKL-Tvag1: gene=97026.m00040 species="T.vaginalis"	TKL	342	20	1.05e-133	63.28%	3	F:ion binding; P:cellular protein modification process; F:kinase activity	-	G3DSA:1.10.510.10 (GENE3D); IPR000719 (PFAM); PTHR24347:SF412 (PANTHER); PTHR24347 (PANTHER); IPR000719 (PROSITE_PROFILES); IPR011009 (SUPERFAMILY)	NA
g2108.t1	serine/threonine-protein kinase 3	Tv_89177.m00048.AAclass=STE:STE20:MST gene=89177.m00048 species="T.vaginalis"	STE	442	20	2e-159	66.69%	3	F:ion binding; P:cellular protein modification process; F:kinase activity	-	IPR001245 (PRINTS); IPR000719 (PFAM); G3DSA:3.30.200.20 (GENE3D); PIRSF000615 (PIRSF); G3DSA:1.10.510.10 (GENE3D); mobidb-lite (MOBIDB_LITE); mobidb-lite (MOBIDB_LITE); PTHR45832 (PANTHER); PTHR45832:SF2 (PANTHER); IPR000719 (PROSITE_PROFILES); IPR011009 (SUPERFAMILY)	NA
g2116.t1	CAMK family protein kinase	Tv_83948.m00059.AAclass=CAMK:CAMKL:CAMKL-Tvag1 gene=83948.m00059 species="T.vaginalis"	CAMK	341	20	1.88e-82	61.2%	3	F:ion binding; P:cellular protein modification process; F:kinase activity	-	IPR000719 (PFAM); G3DSA:1.10.510.10 (GENE3D); PIRSF000654 (PIRSF); PTHR24362 (PANTHER); IPR000719 (PROSITE_PROFILES); IPR011009 (SUPERFAMILY)	NA
g212.t1	TKL family protein kinase	Tv_86824.m00119.AAclass=TKL:TKL-Tvag1: gene=86824.m00119 species="T.vaginalis"	TKL	484	20	5.35e-169	59.87%	3	F:ion binding; P:cellular protein modification process; F:kinase activity	-	IPR001245 (PRINTS); G3DSA:1.10.510.10 (GENE3D); G3DSA:3.30.200.20 (GENE3D); IPR001245 (PFAM); PIRSF000615 (PIRSF); PTHR23257:SF814 (PANTHER); PTHR23257 (PANTHER); IPR000719 (PROSITE_PROFILES); cd13999 (CDD); IPR011009 (SUPERFAMILY)	NA
g2129.t1	CK1 family protein kinase	Tv_96061.m00074.AAclass=CK1:TTBK: gene=96061.m00074 species="T.vaginalis"	CK1	373	20	0.0	63.04%	5	C:nucleus; C:cytoplasm; F:ion binding; P:cellular protein modification process; F:kinase activity	(2.7) Transferring phosphorus-containing groups	IPR000719 (PFAM); G3DSA:1.10.510.10 (GENE3D); PTHR11909:SF19 (PANTHER); PTHR11909 (PANTHER); IPR000719 (PROSITE_PROFILES); IPR011009 (SUPERFAMILY)	NA
g2149.t1	CK1 family protein kinase	Tv_92247.m00071.AAclass=CK1:TTBK: gene=92247.m00071 species="T.vaginalis"	CK1	347	20	4.28e-63	56.85%	4	F:ion binding; P:cellular protein modification process; F:kinase activity; C:intracellular	-	IPR000719 (PFAM); G3DSA:1.10.510.10 (GENE3D); PTHR11909:SF80 (PANTHER); PTHR11909 (PANTHER); IPR000719 (PROSITE_PROFILES); IPR011009 (SUPERFAMILY)	NA
g2152.t1	AGC family protein kinase	Tv_81877.m00054.AAclass=AGC:Akt: gene=81877.m00054 species="T.vaginalis"	AGC	420	20	1.03e-52	47.9%	4	F:ion binding; P:cellular protein modification process; F:kinase activity; C:cellular_component	-	IPR011993 (G3DSA:2.30.29.GENE3D); G3DSA:3.30.200.20 (GENE3D); G3DSA:1.10.510.10 (GENE3D); IPR001849 (PFAM); IPR000719 (PFAM); PTHR24351 (PANTHER); IPR001849 (PROSITE_PROFILES); IPR000719 (PROSITE_PROFILES); cd00821 (CDD); IPR011009 (SUPERFAMILY); SSF50729 (SUPERFAMILY)	NA
g2154.t1	PIKK family atypical protein kinase	Tv_87363.m00201.AAclass=PKL:PIK:FRAP gene=87363.m00201 species="T.vaginalis"	PKL	162	20	3.7e-74	66.7%	7	C:nucleus; P:signal transduction; P:autophagy; F:ion binding; P:cellular protein modification process; C:protein-containing complex; F:kinase activity	(2.7) Transferring phosphorus-containing groups	IPR003152 (PFAM); IPR000403 (PFAM); IPR036940 (G3DSA:1.10.1070.GENE3D); IPR026683 (PTHR11139:PANTHER); PTHR11139 (PANTHER); IPR003152 (PROSITE_PROFILES); IPR000403 (PROSITE_PROFILES); IPR011009 (SUPERFAMILY)	NA
g2171.t1	AGC family protein kinase	Tv_95725.m00240.AAclass=AGC:Akt: gene=95725.m00240 species="T.vaginalis"	AGC	443	20	0.0	67.96%	4	P:signal transduction; F:ion binding; P:cellular protein modification process; F:kinase activity	(2.7) Transferring phosphorus-containing groups	G3DSA:1.10.510.10 (GENE3D); IPR001849 (PFAM); IPR011993 (G3DSA:2.30.29.GENE3D); G3DSA:3.30.200.20 (GENE3D); IPR000719 (PFAM); IPR017892 (PFAM); PTHR24351 (PANTHER); IPR001849 (PROSITE_PROFILES); IPR000719 (PROSITE_PROFILES); IPR000961 (PROSITE_PROFILES); cd05123 (CDD); cd00821 (CDD); SSF50729 (SUPERFAMILY); IPR011009 (SUPERFAMILY)	NA
g2179.t1	phosphorylase b kinase gamma catalytic chain, liver/testis isoform isoform X2	Tv_81529.m00448.AAclass=CAMK:CAMK1: gene=81529.m00448 species="T.vaginalis"	CAMK	250	20	1e-71	57.92%	3	F:ion binding; P:cellular protein modification process; F:kinase activity	(2.7) Transferring phosphorus-containing groups	G3DSA:1.10.510.10 (GENE3D); IPR000719 (PFAM); PTHR44167 (PANTHER); IPR000719 (PROSITE_PROFILES); IPR011009 (SUPERFAMILY)	NA
g22.t1	TKL family protein kinase	Tv_97026.m00040.AAclass=TKL:TKL-Tvag1: gene=97026.m00040 species="T.vaginalis"	TKL	699	20	0.0	63.01%	3	F:ion binding; P:cellular protein modification process; F:kinase activity	-	IPR001245 (PFAM); G3DSA:1.10.510.10 (GENE3D); PIRSF000615 (PIRSF); PTHR23257 (PANTHER); PTHR23257:SF815 (PANTHER); IPR000719 (PROSITE_PROFILES); IPR011009 (SUPERFAMILY); IPR016024 (SUPERFAMILY)	NA
g2201.t1	PIKK family atypical protein kinase	Tv_82761.m00512.AAclass=PKL:PIK:FRAP gene=82761.m00512 species="T.vaginalis"	PKL	407	20	0.0	66.97%	7	C:nucleus; P:signal transduction; P:autophagy; F:ion binding; P:cellular protein modification process; C:protein-containing complex; F:kinase activity	(2.7) Transferring phosphorus-containing groups	IPR000403 (PFAM); IPR003152 (PFAM); IPR036940 (G3DSA:1.10.1070.GENE3D); G3DSA:3.30.1010.10 (GENE3D); PTHR11139 (PANTHER); IPR026683 (PTHR11139:PANTHER); IPR000403 (PROSITE_PROFILES); cd05169 (CDD); IPR011009 (SUPERFAMILY)	NA
g2211.t1	STE family protein kinase	Tv_95305.m00245.AAclass=STE:STE20:PAKA gene=95305.m00245 species="T.vaginalis"	STE	351	20	0.0	72.46%	5	C:cytoplasm; P:signal transduction; F:ion binding; P:cellular protein modification process; F:kinase activity	(2.7) Transferring phosphorus-containing groups	IPR036936 (G3DSA:3.90.810.GENE3D); IPR000719 (PFAM); G3DSA:1.10.510.10 (GENE3D); G3DSA:3.30.200.20 (GENE3D); PIRSF000654 (PIRSF); IPR000095 (PFAM); PTHR45832 (PANTHER); PTHR45832:SF7 (PANTHER); IPR000719 (PROSITE_PROFILES); cd06614 (CDD); IPR011009 (SUPERFAMILY)	NA
g2230.t1	CMGC family protein kinase	Tv_86827.m00367.AAclass=Other:CDC7: gene=86827.m00367 species="T.vaginalis"	Other	331	20	3.06e-113	59.83%	7	C:nucleus; C:cytoplasm; F:ion binding; P:cellular protein modification process; P:DNA metabolic process; F:kinase activity; P:response to stress	(2.7) Transferring phosphorus-containing groups	IPR000719 (PFAM); G3DSA:3.30.200.20 (GENE3D); PTHR11909:SF7 (PANTHER); PTHR11909 (PANTHER); IPR000719 (PROSITE_PROFILES); cd14019 (CDD); IPR011009 (SUPERFAMILY)	NA
g2259.t1	AChain A, Cyclin-G-associated kinase	Tv_87388.m00101.AAclass=Other:NAK:NAK-Unclassified gene=87388.m00101 species="T.vaginalis"	Other	572	20	0.0	55.67%	6	P:vesicle-mediated transport; C:cytoplasm; F:ion binding; P:cellular protein modification process; C:organelle; F:kinase activity	-	G3DSA:1.10.510.10 (GENE3D); IPR000719 (PFAM); mobidb-lite (MOBIDB_LITE); mobidb-lite (MOBIDB_LITE); PTHR22967 (PANTHER); PTHR22967:SF57 (PANTHER); IPR000719 (PROSITE_PROFILES); cd03564 (CDD); IPR011009 (SUPERFAMILY)	NA
g2268.t1	CAMK family protein kinase	Tv_86492.m00193.AAclass=CAMK:CAMKL:CAMKL-Tvag1 gene=86492.m00193 species="T.vaginalis"	CAMK	321	20	2.63e-62	55.62%	3	F:ion binding; P:cellular protein modification process; F:kinase activity	-	G3DSA:1.10.510.10 (GENE3D); IPR000719 (PFAM); mobidb-lite (MOBIDB_LITE); PTHR24362 (PANTHER); IPR000719 (PROSITE_PROFILES); IPR011009 (SUPERFAMILY)	NA
g2297.t1	CMGC family protein kinase	Tv_82569.m00144.AAclass=CMGC:CK2: gene=82569.m00144 species="T.vaginalis"	CMGC	352	20	2.43e-174	67.65%	7	C:nucleus; F:ion binding; P:cellular protein modification process; P:chromosome segregation; C:protein-containing complex; F:kinase activity; P:cell cycle	(2.7) Transferring phosphorus-containing groups	G3DSA:3.30.200.20 (GENE3D); IPR000719 (PFAM); G3DSA:1.10.510.10 (GENE3D); PTHR24054 (PANTHER); IPR000719 (PROSITE_PROFILES); cd14132 (CDD); IPR011009 (SUPERFAMILY)	NA
g2329.t1	kinase domain protein	Tv_94734.m00180.AAclass=CAMK:CAMKL:CAMKL-Unclassified gene=94734.m00180 species="T.vaginalis"	CAMK	317	20	1.21e-19	48.42%	3	F:ion binding; P:cellular protein modification process; F:kinase activity	-	G3DSA:1.10.510.10 (GENE3D); IPR000719 (PFAM); PTHR24347 (PANTHER); PTHR24347:SF412 (PANTHER); IPR000719 (PROSITE_PROFILES); IPR011009 (SUPERFAMILY)	NA
g2369.t1	negative regulator of the PHO system	Tv_82761.m00542.AAclass=CMGC:CDK:CDC2 gene=82761.m00542 species="T.vaginalis"	CMGC	140	20	1.08e-31	62.88%	3	F:ion binding; P:cellular protein modification process; F:kinase activity	-	IPR000719 (PFAM); G3DSA:1.10.510.10 (GENE3D); PTHR24056 (PANTHER); PTHR24056:SF414 (PANTHER); IPR000719 (PROSITE_PROFILES); IPR011009 (SUPERFAMILY)	NA
g2399.t1	CAMK family protein kinase	Tv_80906.m00273.AAclass=CAMK:CAMKL:CAMKL-Tvag4 gene=80906.m00273 species="T.vaginalis"	CAMK	355	20	6.28e-62	53.4%	3	F:ion binding; P:cellular protein modification process; F:kinase activity	-	IPR000719 (PFAM); G3DSA:1.10.510.10 (GENE3D); PTHR24343:SF370 (PANTHER); PTHR24343 (PANTHER); IPR000719 (PROSITE_PROFILES); IPR011009 (SUPERFAMILY)	NA
g2414.t1	CMGC family protein kinase	Tv_82569.m00144.AAclass=CMGC:CK2: gene=82569.m00144 species="T.vaginalis"	CMGC	362	20	0.0	66.98%	7	C:nucleus; F:ion binding; P:cellular protein modification process; P:chromosome segregation; C:protein-containing complex; F:kinase activity; P:cell cycle	(2.7) Transferring phosphorus-containing groups	IPR000719 (PFAM); G3DSA:3.30.200.20 (GENE3D); G3DSA:1.10.510.10 (GENE3D); PTHR24054 (PANTHER); IPR000719 (PROSITE_PROFILES); cd14132 (CDD); IPR011009 (SUPERFAMILY)	NA
g2426.t1	CBL-interacting protein kinase 24	Tv_90936.m00081.AAclass=CAMK:CAMKL:CAMKL-Unclassified gene=90936.m00081 species="T.vaginalis"	CAMK	419	20	1.31e-95	57.56%	4	F:ion binding; P:cellular protein modification process; F:kinase activity; C:intracellular	-	IPR000719 (PFAM); PIRSF000654 (PIRSF); G3DSA:1.10.510.10 (GENE3D); G3DSA:3.30.200.20 (GENE3D); G3DSA:3.30.310.80 (GENE3D); PTHR43895 (PANTHER); PTHR43895:SF83 (PANTHER); IPR000719 (PROSITE_PROFILES); cd14003 (CDD); IPR011009 (SUPERFAMILY)	NA
g2431.t1	AGC family protein kinase	Tv_89154.m00264.AAclass=AGC:Akt: gene=89154.m00264 species="T.vaginalis"	AGC	340	20	1.15e-104	59.0%	10	P:locomotion; P:signal transduction; P:cell-cell signaling; F:ion binding; P:cellular protein modification process; P:mitotic cell cycle; P:cell division; P:vesicle-mediated transport; C:cytosol; F:kinase activity	(2.7) Transferring phosphorus-containing groups; (2.7) Transferring phosphorus-containing groups	G3DSA:1.10.510.10 (GENE3D); IPR000719 (PFAM); G3DSA:3.30.200.20 (GENE3D); IPR011993 (G3DSA:2.30.29.GENE3D); IPR001849 (PFAM); PTHR24351 (PANTHER); PTHR24351 (PANTHER); PTHR24351:SF169 (PANTHER); IPR000719 (PROSITE_PROFILES); IPR001849 (PROSITE_PROFILES); cd05123 (CDD); SSF50729 (SUPERFAMILY); IPR011009 (SUPERFAMILY)	NA
g2438.t1	AGC family protein kinase	Tv_89154.m00264.AAclass=AGC:Akt: gene=89154.m00264 species="T.vaginalis"	AGC	439	20	5.03e-168	66.82%	13	P:cytoskeleton organization; P:protein-containing complex assembly; P:locomotion; P:signal transduction; P:cell-cell signaling; F:ion binding; P:cellular protein modification process; P:anatomical structure development; P:mitotic cell cycle; P:cell division; P:vesicle-mediated transport; C:cytosol; F:kinase activity	(2.7) Transferring phosphorus-containing groups; (2.7) Transferring phosphorus-containing groups	G3DSA:3.30.200.20 (GENE3D); IPR011993 (G3DSA:2.30.29.GENE3D); IPR001849 (PFAM); G3DSA:1.10.510.10 (GENE3D); IPR017892 (PFAM); IPR000719 (PFAM); PTHR24351 (PANTHER); PTHR24351:SF169 (PANTHER); IPR000961 (PROSITE_PROFILES); IPR001849 (PROSITE_PROFILES); IPR000719 (PROSITE_PROFILES); cd05123 (CDD); IPR011009 (SUPERFAMILY); SSF50729 (SUPERFAMILY)	NA
g2441.t1	leucine-rich repeat domain-containing protein	Tv_84473.m00027.AAclass=CAMK:CAMKL:CAMKL-Tvag1 gene=84473.m00027 species="T.vaginalis"	CAMK	939	20	4.62e-28	48.37%	3	F:ion binding; P:cellular protein modification process; F:kinase activity		G3DSA:1.10.510.10 (GENE3D); IPR026906 (PFAM); IPR032675 (G3DSA:3.80.10.GENE3D); IPR032675 (G3DSA:3.80.10.GENE3D); IPR000719 (PFAM); mobidb-lite (MOBIDB_LITE); mobidb-lite (MOBIDB_LITE); mobidb-lite (MOBIDB_LITE); mobidb-lite (MOBIDB_LITE); mobidb-lite (MOBIDB_LITE); PTHR24348 (PANTHER); PTHR24348:SF22 (PANTHER); IPR000719 (PROSITE_PROFILES); cd00180 (CDD); SSF52058 (SUPERFAMILY); IPR011009 (SUPER…	NA
g2466.t1	STE family protein kinase	Tv_93793.m00239.AAclass=Other:WNK: gene=93793.m00239 species="T.vaginalis"	Other	275	20	1.39e-65	54.76%	3	F:ion binding; P:cellular protein modification process; F:kinase activity	-	G3DSA:1.10.510.10 (GENE3D); G3DSA:3.30.200.20 (GENE3D); G3DSA:1.10.510.10 (GENE3D); IPR001245 (PFAM); PTHR13902:SF12 (PANTHER); PTHR13902 (PANTHER); IPR000719 (PROSITE_PROFILES); IPR011009 (SUPERFAMILY)	NA
g2470.t1	TKL family protein kinase	Tv_94757.m00041.AAclass=TKL:TKL-Tvag1: gene=94757.m00041 species="T.vaginalis"	TKL	954	20	3.05e-106	62.88%	3	F:ion binding; P:cellular protein modification process; F:kinase activity	-	IPR001245 (PRINTS); PIRSF000615 (PIRSF); G3DSA:1.10.510.10 (GENE3D); IPR001245 (PFAM); mobidb-lite (MOBIDB_LITE); mobidb-lite (MOBIDB_LITE); mobidb-lite (MOBIDB_LITE); mobidb-lite (MOBIDB_LITE); mobidb-lite (MOBIDB_LITE); PTHR23257 (PANTHER); PTHR23257:SF815 (PANTHER); IPR000719 (PROSITE_PROFILES); cd13999 (CDD); IPR016024 (SUPERFAMILY); IPR011009 (SUPERFAMILY)	NA
g2488.t1	CAMK family protein kinase	Tv_87388.m00101.AAclass=Other:NAK:NAK-Unclassified gene=87388.m00101 species="T.vaginalis"	Other	575	20	0.0	56.69%	3	F:ion binding; P:cellular protein modification process; F:kinase activity	(2.7) Transferring phosphorus-containing groups	IPR000719 (PFAM); G3DSA:1.10.510.10 (GENE3D); mobidb-lite (MOBIDB_LITE); PTHR22967 (PANTHER); PTHR22967:SF57 (PANTHER); IPR000719 (PROSITE_PROFILES); IPR011009 (SUPERFAMILY)	NA
g2494.t1	CAMK family protein kinase	Tv_83948.m00059.AAclass=CAMK:CAMKL:CAMKL-Tvag1 gene=83948.m00059 species="T.vaginalis"	CAMK	341	20	7.97e-77	61.3%	3	F:ion binding; P:cellular protein modification process; F:kinase activity	-	PIRSF000654 (PIRSF); IPR000719 (PFAM); G3DSA:1.10.510.10 (GENE3D); PTHR24362 (PANTHER); IPR000719 (PROSITE_PROFILES); IPR011009 (SUPERFAMILY)	NA
g2515.t1	cytokinesis protein sepH	Tv_81616.m00138.AAclass=STE:STE11:CDC15 gene=81616.m00138 species="T.vaginalis"	STE	1122	20	0.0	47.6%	6	P:cell division; F:ion binding; P:cellular protein modification process; F:kinase activity; C:intracellular; P:cell cycle	-	IPR011989 (G3DSA:1.25.10.GENE3D); G3DSA:1.10.510.10 (GENE3D); IPR000719 (PFAM); mobidb-lite (MOBIDB_LITE); mobidb-lite (MOBIDB_LITE); mobidb-lite (MOBIDB_LITE); PTHR45832:SF5 (PANTHER); PTHR45832 (PANTHER); IPR000719 (PROSITE_PROFILES); IPR016024 (SUPERFAMILY); IPR011009 (SUPERFAMILY)	NA
g256.t1	CAMK family protein kinase	Tv_80906.m00273.AAclass=CAMK:CAMKL:CAMKL-Tvag4 gene=80906.m00273 species="T.vaginalis"	CAMK	508	20	0.0	61.95%	6	C:nucleus; C:cytoplasm; P:signal transduction; F:ion binding; P:cellular protein modification process; F:kinase activity	(2.7) Transferring phosphorus-containing groups	PIRSF000654 (PIRSF); IPR000719 (PFAM); G3DSA:1.10.510.10 (GENE3D); PTHR24343:SF307 (PANTHER); PTHR24343 (PANTHER); IPR000719 (PROSITE_PROFILES); IPR011009 (SUPERFAMILY)	NA
g2575.t1	CMGC family protein kinase	Tv_81177.m00030.AAclass=CMGC:CK2: gene=81177.m00030 species="T.vaginalis"	CMGC	317	20	3.85e-99	56.77%	6	C:nucleus; F:ion binding; P:cellular protein modification process; C:protein-containing complex; F:kinase activity; P:cell cycle	-	IPR000719 (PFAM); G3DSA:3.30.200.20 (GENE3D); G3DSA:1.10.510.10 (GENE3D); PTHR24054 (PANTHER); PTHR24054:SF34 (PANTHER); IPR000719 (PROSITE_PROFILES); IPR011009 (SUPERFAMILY)	NA
g2605.t1	CAMK family protein kinase	Tv_81368.m00100.AAclass=CAMK:CAMKL:AMPK gene=81368.m00100 species="T.vaginalis"	CAMK	462	20	0.0	70.78%	6	C:nucleus; C:cytoplasm; P:signal transduction; F:ion binding; P:cellular protein modification process; F:kinase activity	(2.7) Transferring phosphorus-containing groups	PIRSF000654 (PIRSF); G3DSA:1.10.510.10 (GENE3D); IPR000719 (PFAM); mobidb-lite (MOBIDB_LITE); mobidb-lite (MOBIDB_LITE); mobidb-lite (MOBIDB_LITE); PTHR24346:SF30 (PANTHER); PTHR24346 (PANTHER); IPR000719 (PROSITE_PROFILES); cd14003 (CDD); IPR011009 (SUPERFAMILY)	NA
g2651.t1	CAMK family protein kinase	Tv_82576.m00125.AAclass=CAMK:CAMKL:AMPK gene=82576.m00125 species="T.vaginalis"	CAMK	460	20	3.59e-101	60.77%	3	F:ion binding; P:cellular protein modification process; F:kinase activity	-	PIRSF000654 (PIRSF); G3DSA:1.10.510.10 (GENE3D); IPR000719 (PFAM); mobidb-lite (MOBIDB_LITE); mobidb-lite (MOBIDB_LITE); PTHR24346 (PANTHER); PTHR24346:SF30 (PANTHER); IPR000719 (PROSITE_PROFILES); IPR011009 (SUPERFAMILY)	NA
g2669.t1	AChain A, Cyclin-dependent kinase 2	Tv_95940.m00220.AAclass=CMGC:CDK:CDC2 gene=95940.m00220 species="T.vaginalis"	CMGC	307	20	7.49e-107	68.4%	19	P:cell population proliferation; P:cytoskeleton organization; P:signal transduction; P:catabolic process; P:cellular component assembly; F:ion binding; P:cellular protein modification process; P:biosynthetic process; C:chromosome; P:reproduction; P:response to stress; P:mitotic cell cycle; C:nucleoplasm; C:endosome; C:microtubule organizing center; P:chromosome organization; C:cytosol; C:protein-…	(2.7) Transferring phosphorus-containing groups; (2.7) Transferring phosphorus-containing groups	G3DSA:3.30.200.20 (GENE3D); PIRSF000654 (PIRSF); G3DSA:1.10.510.10 (GENE3D); IPR000719 (PFAM); PTHR24056 (PANTHER); PTHR24056:SF415 (PANTHER); IPR000719 (PROSITE_PROFILES); cd07829 (CDD); IPR011009 (SUPERFAMILY)	NA
g268.t1	cyclin-dependent kinase E-1-like	Tv_90729.m00113.AAclass=CMGC:CDK:CDK8-like gene=90729.m00113 species="T.vaginalis"	CMGC	352	20	3.62e-125	59.08%	4	C:nucleus; F:ion binding; P:cellular protein modification process; F:kinase activity	(2.7) Transferring phosphorus-containing groups	G3DSA:3.30.200.20 (GENE3D); IPR000719 (PFAM); G3DSA:1.10.510.10 (GENE3D); PTHR24056 (PANTHER); PTHR24056:SF92 (PANTHER); IPR000719 (PROSITE_PROFILES); IPR011009 (SUPERFAMILY)	NA
g2682.t1	TKL family protein kinase	Tv_83472.m00486.AAclass=TKL:TKL-Tvag1: gene=83472.m00486 species="T.vaginalis"	TKL	368	20	5.49e-96	64.69%	3	F:ion binding; P:cellular protein modification process; F:kinase activity	-	IPR001245 (PRINTS); G3DSA:1.10.510.10 (GENE3D); G3DSA:3.30.200.20 (GENE3D); IPR000719 (PFAM); PIRSF000654 (PIRSF); PTHR23257:SF815 (PANTHER); PTHR23257 (PANTHER); IPR000719 (PROSITE_PROFILES); cd13999 (CDD); IPR011009 (SUPERFAMILY)	NA
g2684.t1	Pkinase-domain-containing protein	Tv_86278.m00092.AAclass=AGC:PKA: gene=86278.m00092 species="T.vaginalis"	AGC	317	20	0.0	69.69%	6	P:signal transduction; F:ion binding; P:cellular protein modification process; C:protein-containing complex; F:kinase activity; C:intracellular	(2.7) Transferring phosphorus-containing groups; (2.7) Transferring phosphorus-containing groups	G3DSA:3.30.200.20 (GENE3D); G3DSA:1.10.510.10 (GENE3D); PIRSF000654 (PIRSF); IPR000719 (PFAM); PTHR24353:SF117 (PANTHER); PTHR24353 (PANTHER); IPR000961 (PROSITE_PROFILES); IPR000719 (PROSITE_PROFILES); IPR011009 (SUPERFAMILY)	NA
g2694.t1	CAMK family protein kinase	Tv_95937.m00100.AAclass=CAMK:CAMKL:CAMKL-Unclassified gene=95937.m00100 species="T.vaginalis"	CAMK	395	20	2.19e-71	53.65%	3	F:ion binding; P:cellular protein modification process; F:kinase activity		PIRSF000654 (PIRSF); IPR000719 (PFAM); G3DSA:1.10.510.10 (GENE3D); PTHR24343:SF312 (PANTHER); PTHR24343 (PANTHER); IPR000719 (PROSITE_PROFILES); IPR011009 (SUPERFAMILY)	NA
g2751.t1	CAMK family protein kinase	Tv_86278.m00098.AAclass=CAMK:CAMKL:CAMKL-Unclassified gene=86278.m00098 species="T.vaginalis"	CAMK	336	20	1.96e-58	52.91%	3	F:ion binding; P:cellular protein modification process; F:kinase activity	-	G3DSA:1.10.510.10 (GENE3D); IPR000719 (PFAM); PTHR43895 (PANTHER); PTHR43895:SF38 (PANTHER); IPR000719 (PROSITE_PROFILES); cd00180 (CDD); IPR011009 (SUPERFAMILY)	NA
g2844.t1	AGC family protein kinase	Tv_84943.m00183.AAclass=AGC:Akt: gene=84943.m00183 species="T.vaginalis"	AGC	316	20	7.59e-134	72.78%	4	P:signal transduction; F:ion binding; P:cellular protein modification process; F:kinase activity	(2.7) Transferring phosphorus-containing groups	PIRSF000654 (PIRSF); G3DSA:3.30.200.20 (GENE3D); IPR017892 (PFAM); IPR000719 (PFAM); G3DSA:1.10.510.10 (GENE3D); PTHR24351 (PANTHER); IPR000961 (PROSITE_PROFILES); IPR000719 (PROSITE_PROFILES); cd05123 (CDD); IPR011009 (SUPERFAMILY)	NA
g2873.t1	CMGC family protein kinase	Tv_87414.m00372.AAclass=CMGC:CDK:CRK7-like gene=87414.m00372 species="T.vaginalis"	CMGC	282	20	3.44e-90	59.19%	4	F:ion binding; P:cellular protein modification process; F:kinase activity; C:intracellular	(2.7) Transferring phosphorus-containing groups	IPR000719 (PFAM); G3DSA:1.10.510.10 (GENE3D); PTHR24056:SF233 (PANTHER); PTHR24056 (PANTHER); IPR000719 (PROSITE_PROFILES); IPR011009 (SUPERFAMILY)	NA
g2894.t1	STE family protein kinase	Tv_90053.m00100.AAclass=STE:STE20:FRAY gene=90053.m00100 species="T.vaginalis"	STE	418	20	4.78e-140	65.4%	5	C:cytoplasm; P:signal transduction; F:ion binding; P:cellular protein modification process; F:kinase activity	(2.7) Transferring phosphorus-containing groups	IPR000719 (PFAM); G3DSA:1.10.510.10 (GENE3D); PIRSF000654 (PIRSF); G3DSA:3.30.200.20 (GENE3D); mobidb-lite (MOBIDB_LITE); mobidb-lite (MOBIDB_LITE); mobidb-lite (MOBIDB_LITE); PTHR45832 (PANTHER); PTHR45832:SF2 (PANTHER); IPR000719 (PROSITE_PROFILES); IPR011009 (SUPERFAMILY)	NA
g2908.t1	never in mitosis gene A-related kinase, putative	Tv_81174.m00100.AAclass=Other:NEK:NEK-Unclassified gene=81174.m00100 species="T.vaginalis"	Other	277	20	3.24e-93	50.23%	3	F:ion binding; P:cellular protein modification process; F:kinase activity	-	G3DSA:3.30.200.20 (GENE3D); IPR000719 (PFAM); G3DSA:1.10.510.10 (GENE3D); PTHR44305:SF12 (PANTHER); PTHR44305 (PANTHER); IPR000719 (PROSITE_PROFILES); IPR011009 (SUPERFAMILY)	NA
g2916.t1	CMGC family protein kinase	Tv_94508.m00090.AAclass=CMGC:DYRK:YAK gene=94508.m00090 species="T.vaginalis"	CMGC	366	20	8.28e-65	51.4%	3	F:ion binding; P:cellular protein modification process; F:kinase activity	-	G3DSA:3.30.200.20 (GENE3D); G3DSA:1.10.510.10 (GENE3D); IPR000719 (PFAM); PTHR24058 (PANTHER); PTHR24058:SF17 (PANTHER); IPR000719 (PROSITE_PROFILES); IPR011009 (SUPERFAMILY)	NA
g293.t1	serine/threonine-protein kinase D3-like isoform X2	Tv_93444.m00137.AAclass=CAMK:CAMKL:CAMKL-Unclassified gene=93444.m00137 species="T.vaginalis"	CAMK	313	20	5.21e-23	53.93%	3	F:ion binding; P:cellular protein modification process; F:kinase activity	-	G3DSA:1.10.510.10 (GENE3D); G3DSA:3.30.200.20 (GENE3D); IPR000719 (PFAM); PTHR44167 (PANTHER); IPR000719 (PROSITE_PROFILES); IPR011009 (SUPERFAMILY)	NA
g2937.t1	probable serine/threonine-protein kinase WNK11	Tv_93793.m00239.AAclass=Other:WNK: gene=93793.m00239 species="T.vaginalis"	Other	353	20	0.0	67.86%	5	C:cytoplasm; P:signal transduction; F:ion binding; P:cellular protein modification process; F:kinase activity	(2.7) Transferring phosphorus-containing groups	PIRSF000654 (PIRSF); IPR000719 (PFAM); G3DSA:1.10.510.10 (GENE3D); G3DSA:3.30.200.20 (GENE3D); PTHR13902 (PANTHER); PTHR13902:SF12 (PANTHER); IPR000719 (PROSITE_PROFILES); IPR011009 (SUPERFAMILY)	NA
g2947.t1	STE family protein kinase	Tv_87955.m00367.AAclass=STE:STE20:MST gene=87955.m00367 species="T.vaginalis"	STE	598	20	7.03e-159	63.94%	5	P:signal transduction; F:ion binding; P:cellular protein modification process; C:cellular_component; F:kinase activity	-	IPR000719 (PFAM); G3DSA:1.10.510.10 (GENE3D); G3DSA:3.30.200.20 (GENE3D); mobidb-lite (MOBIDB_LITE); PTHR45832 (PANTHER); IPR000719 (PROSITE_PROFILES); cd05122 (CDD); IPR011009 (SUPERFAMILY)	NA
g2951.t1	PIKK family atypical protein kinase	Tv_93846.m00121.AAclass=PKL:PIK:FRAP gene=93846.m00121 species="T.vaginalis"	PKL	1066	20	0.0	62.33%	4	P:autophagy; C:protein-containing complex; F:kinase activity; C:intracellular	-	IPR036940 (G3DSA:1.10.1070.GENE3D); IPR003152 (PFAM); G3DSA:3.30.1010.10 (GENE3D); IPR000403 (PFAM); IPR009076 (PFAM); IPR003151 (PFAM); PTHR11139 (PANTHER); IPR026683 (PTHR11139:PANTHER); IPR014009 (PROSITE_PROFILES); IPR000403 (PROSITE_PROFILES); IPR003152 (PROSITE_PROFILES); cd05169 (CDD); IPR011009 (SUPERFAMILY)	NA
g2970.t1	TKL family protein kinase	Tv_91727.m00169.AAclass=TKL:TKL-Tvag1: gene=91727.m00169 species="T.vaginalis"	TKL	991	20	0.0	59.28%	3	F:ion binding; P:cellular protein modification process; F:kinase activity		IPR001245 (PRINTS); IPR001245 (PFAM); IPR011989 (G3DSA:1.25.10.GENE3D); G3DSA:1.10.510.10 (GENE3D); PTHR44329 (PANTHER); IPR000719 (PROSITE_PROFILES); cd13999 (CDD); IPR011009 (SUPERFAMILY); IPR016024 (SUPERFAMILY)	NA
g2973.t1	CAMK family protein kinase	Tv_88712.m00314.AAclass=Other:NEK:NEK-Unclassified gene=88712.m00314 species="T.vaginalis"	Other	406	20	0.0	63.48%	3	F:ion binding; P:cellular protein modification process; F:kinase activity	-	PIRSF000654 (PIRSF); G3DSA:1.10.510.10 (GENE3D); IPR000719 (PFAM); mobidb-lite (MOBIDB_LITE); mobidb-lite (MOBIDB_LITE); PTHR44899:SF3 (PANTHER); PTHR44899 (PANTHER); IPR000719 (PROSITE_PROFILES); IPR011009 (SUPERFAMILY)	NA
g2985.t1	STE family protein kinase	Tv_92605.m00032.AAclass=STE:STE20:MST gene=92605.m00032 species="T.vaginalis"	STE	461	20	1.07e-106	66.68%	5	P:signal transduction; F:ion binding; P:cellular protein modification process; C:cellular_component; F:kinase activity	-	G3DSA:3.30.200.20 (GENE3D); G3DSA:1.10.510.10 (GENE3D); PIRSF000654 (PIRSF); IPR000719 (PFAM); mobidb-lite (MOBIDB_LITE); mobidb-lite (MOBIDB_LITE); PTHR45832:SF2 (PANTHER); PTHR45832 (PANTHER); IPR000719 (PROSITE_PROFILES); cd05122 (CDD); IPR011009 (SUPERFAMILY)	NA
g2994.t1	STE family protein kinase	Tv_97340.m00058.AAclass=STE:STE7:STE7-Unclassified gene=97340.m00058 species="T.vaginalis"	STE	347	20	6.1e-120	58.25%	3	F:ion binding; P:cellular protein modification process; F:kinase activity	-	G3DSA:1.10.510.10 (GENE3D); PF12330 (PFAM); IPR000719 (PFAM); PIRSF000654 (PIRSF); mobidb-lite (MOBIDB_LITE); PTHR45832 (PANTHER); IPR000719 (PROSITE_PROFILES); IPR011009 (SUPERFAMILY)	NA
g2995.t1	CMGC family protein kinase	Tv_87414.m00318.AAclass=CMGC:GSK: gene=87414.m00318 species="T.vaginalis"	CMGC	352	20	4.41e-162	71.32%	17	P:membrane organization; P:cytoskeleton organization; P:signal transduction; P:catabolic process; P:anatomical structure development; P:cell-cell signaling; F:ion binding; P:cellular protein modification process; P:biosynthetic process; P:reproduction; P:mitotic cell cycle; P:cell motility; P:vesicle-mediated transport; C:cytoplasm; P:cell differentiation; P:cellular nitrogen compound metabolic p…	(2.7) Transferring phosphorus-containing groups	G3DSA:1.10.510.10 (GENE3D); IPR000719 (PFAM); G3DSA:3.30.200.20 (GENE3D); PTHR24057 (PANTHER); PTHR24057:SF0 (PANTHER); IPR000719 (PROSITE_PROFILES); IPR039192 (CDD); IPR011009 (SUPERFAMILY)	NA
g3004.t1	STE family protein kinase	Tv_84178.m00086.AAclass=STE:STE20:PAKA gene=84178.m00086 species="T.vaginalis"	STE	448	20	0.0	68.94%	9	P:cell division; C:cytoplasm; P:signal transduction; P:cellular component assembly; F:ion binding; P:cellular protein modification process; F:kinase activity; P:mitotic cell cycle; F:enzyme binding	(2.7) Transferring phosphorus-containing groups	IPR036936 (G3DSA:3.90.810.GENE3D); G3DSA:3.30.200.20 (GENE3D); IPR000095 (PFAM); PIRSF000615 (PIRSF); G3DSA:1.10.510.10 (GENE3D); IPR000719 (PFAM); PTHR45832:SF7 (PANTHER); PTHR45832 (PANTHER); IPR000719 (PROSITE_PROFILES); IPR033923 (CDD); cd06614 (CDD); IPR011009 (SUPERFAMILY)	NA
g3005.t1	PIKK family atypical protein kinase	Tv_TVAG_182480.AAclass=PKL:PIK:FRAP gene=TVAG_182480 species="T.vaginalis"	PKL	1210	20	0.0	45.33%	7	C:nucleus; P:signal transduction; P:autophagy; F:ion binding; P:cellular protein modification process; C:protein-containing complex; F:kinase activity	(2.7) Transferring phosphorus-containing groups	mobidb-lite (MOBIDB_LITE); PTHR11139 (PANTHER); IPR026683 (PTHR11139:PANTHER); IPR011009 (SUPERFAMILY); IPR016024 (SUPERFAMILY)	NA
g3029.t1	CMGC family protein kinase	Tv_82181.m00150.AAclass=CMGC:RCK:MOK gene=82181.m00150 species="T.vaginalis"	CMGC	430	20	1.35e-152	67.95%	5	F:ion binding; P:cellular protein modification process; C:organelle; F:kinase activity; C:intracellular	-	G3DSA:1.10.510.10 (GENE3D); IPR000719 (PFAM); G3DSA:3.30.200.20 (GENE3D); PTHR24055:SF72 (PANTHER); PTHR24055 (PANTHER); IPR000719 (PROSITE_PROFILES); IPR011009 (SUPERFAMILY)	NA
g3041.t1	AGC family protein kinase	Tv_83138.m00054.AAclass=AGC:Akt: gene=83138.m00054 species="T.vaginalis"	AGC	425	20	0.0	65.56%	4	P:signal transduction; F:ion binding; P:cellular protein modification process; F:kinase activity	(2.7) Transferring phosphorus-containing groups	G3DSA:3.30.200.20 (GENE3D); IPR011993 (G3DSA:2.30.29.GENE3D); IPR000719 (PFAM); G3DSA:1.10.510.10 (GENE3D); PTHR24351:SF169 (PANTHER); PTHR24351 (PANTHER); IPR000719 (PROSITE_PROFILES); cd05123 (CDD); IPR011009 (SUPERFAMILY); SSF50729 (SUPERFAMILY)	NA
g3059.t1	probable serine/threonine-protein kinase WNK11	Tv_82578.m00484.AAclass=Other:WNK: gene=82578.m00484 species="T.vaginalis"	Other	318	20	4.28e-80	53.81%	3	F:ion binding; P:cellular protein modification process; F:kinase activity	-	IPR000719 (PFAM); G3DSA:3.30.200.20 (GENE3D); PTHR13902 (PANTHER); PTHR13902:SF12 (PANTHER); IPR000719 (PROSITE_PROFILES); IPR011009 (SUPERFAMILY)	NA
g3087.t1	CAMK family protein kinase	Tv_95937.m00100.AAclass=CAMK:CAMKL:CAMKL-Unclassified gene=95937.m00100 species="T.vaginalis"	CAMK	458	20	0.0	58.0%	3	F:ion binding; P:cellular protein modification process; F:kinase activity	-	G3DSA:1.10.510.10 (GENE3D); IPR000719 (PFAM); PTHR24346 (PANTHER); IPR000719 (PROSITE_PROFILES); IPR011009 (SUPERFAMILY)	NA
g3107.t1	PIKK family atypical protein kinase	Tv_94939.m00049.AAclass=PKL:PIK:FRAP gene=94939.m00049 species="T.vaginalis"	PKL	395	20	2.58e-166	71.41%	7	C:nucleus; P:signal transduction; P:autophagy; F:ion binding; P:cellular protein modification process; C:protein-containing complex; F:kinase activity	(2.7) Transferring phosphorus-containing groups	IPR000403 (PFAM); IPR036940 (G3DSA:1.10.1070.GENE3D); G3DSA:3.30.1010.10 (GENE3D); IPR003152 (PFAM); PTHR11139 (PANTHER); IPR026683 (PTHR11139:PANTHER); IPR003152 (PROSITE_PROFILES); IPR000403 (PROSITE_PROFILES); IPR011009 (SUPERFAMILY)	NA
g3111.t1	TKL family protein kinase	Tv_97026.m00040.AAclass=TKL:TKL-Tvag1: gene=97026.m00040 species="T.vaginalis"	TKL	1054	20	0.0	56.17%	3	F:ion binding; P:cellular protein modification process; F:kinase activity		IPR001245 (PRINTS); G3DSA:1.10.510.10 (GENE3D); G3DSA:3.30.200.20 (GENE3D); IPR000719 (PFAM); PTHR23257 (PANTHER); PTHR23257:SF814 (PANTHER); IPR000719 (PROSITE_PROFILES); cd13999 (CDD); IPR011009 (SUPERFAMILY); IPR016024 (SUPERFAMILY)	NA
g3133.t1	AGC family protein kinase	Tv_96732.m00538.AAclass=AGC:Akt: gene=96732.m00538 species="T.vaginalis"	AGC	437	20	1.29e-161	65.96%	3	F:ion binding; P:cellular protein modification process; F:kinase activity	-	G3DSA:1.10.510.10 (GENE3D); IPR011993 (G3DSA:2.30.29.GENE3D); G3DSA:3.30.200.20 (GENE3D); IPR000719 (PFAM); IPR017892 (PFAM); PTHR24351:SF169 (PANTHER); PTHR24351 (PANTHER); IPR000719 (PROSITE_PROFILES); IPR000961 (PROSITE_PROFILES); cd05123 (CDD); IPR011009 (SUPERFAMILY); SSF50729 (SUPERFAMILY)	NA
g3150.t1	TKL family protein kinase	Tv_82174.m00129.AAclass=TKL:TKL-Tvag1: gene=82174.m00129 species="T.vaginalis"	TKL	752	20	5.93e-87	51.7%	3	F:ion binding; P:cellular protein modification process; F:kinase activity	-	IPR001245 (PRINTS); IPR001245 (PFAM); PIRSF000615 (PIRSF); G3DSA:1.10.510.10 (GENE3D); PTHR23257:SF815 (PANTHER); PTHR23257 (PANTHER); IPR000719 (PROSITE_PROFILES); cd13999 (CDD); IPR011009 (SUPERFAMILY); IPR016024 (SUPERFAMILY)	NA
g3178.t1	PIKK family atypical protein kinase	Tv_TVAG_137970.AAclass=PKL:PIK:FRAP gene=TVAG_137970 species="T.vaginalis"	PKL	163	20	2.39e-40	49.76%	4	P:signal transduction; C:organelle; F:kinase activity; C:intracellular	-	IPR003152 (PFAM); IPR036940 (G3DSA:1.10.1070.GENE3D); IPR026683 (PTHR11139:PANTHER); PTHR11139 (PANTHER); IPR000403 (PROSITE_PROFILES); IPR003152 (PROSITE_PROFILES); IPR011009 (SUPERFAMILY)	NA
g3189.t1	CK1 family protein kinase	Tv_97190.m00037.AAclass=CK1:CK1:CK1-Unclassified gene=97190.m00037 species="T.vaginalis"	CK1	349	20	2.29e-163	59.96%	5	C:nucleus; C:cytoplasm; F:ion binding; P:cellular protein modification process; F:kinase activity	(2.7) Transferring phosphorus-containing groups	IPR000719 (PFAM); G3DSA:1.10.510.10 (GENE3D); mobidb-lite (MOBIDB_LITE); PTHR11909 (PANTHER); PTHR11909:SF19 (PANTHER); IPR000719 (PROSITE_PROFILES); IPR011009 (SUPERFAMILY)	NA
g3204.t1	AGC family protein kinase	Tv_84915.m00114.AAclass=Other:Other-Unique: gene=84915.m00114 species="T.vaginalis"	Other	367	20	1.8e-85	54.61%	11	P:signal transduction; P:anatomical structure development; F:ion binding; P:cellular protein modification process; C:organelle; P:response to stress; C:intracellular; P:translation; P:cell death; F:kinase activity; F:enzyme binding	(2.7) Transferring phosphorus-containing groups	IPR000719 (PFAM); G3DSA:3.30.200.20 (GENE3D); PF12330 (PFAM); G3DSA:1.10.510.10 (GENE3D); PTHR11042 (PANTHER); IPR000719 (PROSITE_PROFILES); IPR011009 (SUPERFAMILY)	NA
g322.t1	14-3-3 protein	Tv_83791.m00055.AAclass=TKL:TKL-Tvag1: gene=83791.m00055 species="T.vaginalis"	TKL	1025	20	0.0	68.77%	3	F:ion binding; P:cellular protein modification process; F:kinase activity	-	IPR001245 (PRINTS); IPR000308 (PRINTS); G3DSA:1.10.510.10 (GENE3D); IPR001245 (PFAM); IPR036815 (G3DSA:1.20.190.GENE3D); IPR023410 (PFAM); PTHR23257:SF814 (PANTHER); PTHR23257 (PANTHER); IPR000719 (PROSITE_PROFILES); cd08774 (CDD); cd13999 (CDD); IPR011009 (SUPERFAMILY); IPR016024 (SUPERFAMILY); IPR036815 (SUPERFAMILY)	NA
g324.t1	AGC family protein kinase	Tv_87835.m00244.AAclass=AGC:Akt: gene=87835.m00244 species="T.vaginalis"	AGC	375	20	8.62e-127	67.19%	3	F:ion binding; P:cellular protein modification process; F:kinase activity	-	PIRSF000654 (PIRSF); IPR000719 (PFAM); G3DSA:3.30.200.20 (GENE3D); G3DSA:1.10.510.10 (GENE3D); PTHR24351:SF169 (PANTHER); PTHR24351 (PANTHER); IPR000961 (PROSITE_PROFILES); IPR001849 (PROSITE_PROFILES); IPR000719 (PROSITE_PROFILES); cd05123 (CDD); IPR011009 (SUPERFAMILY)	NA
g3246.t1	PIKK family atypical protein kinase	Tv_87283.m00199.AAclass=PKL:PIK:FRAP gene=87283.m00199 species="T.vaginalis"	PKL	390	20	0.0	63.55%	7	C:nucleus; P:signal transduction; P:autophagy; F:ion binding; P:cellular protein modification process; C:protein-containing complex; F:kinase activity	(2.7) Transferring phosphorus-containing groups	IPR000403 (PFAM); IPR003152 (PFAM); IPR036940 (G3DSA:1.10.1070.GENE3D); G3DSA:3.30.1010.10 (GENE3D); PTHR11139 (PANTHER); IPR026683 (PTHR11139:PANTHER); IPR000403 (PROSITE_PROFILES); IPR003152 (PROSITE_PROFILES); IPR011009 (SUPERFAMILY)	NA
g3254.t1	AGC family protein kinase	Tv_94262.m00278.AAclass=AGC:MAST:MAST gene=94262.m00278 species="T.vaginalis"	AGC	336	20	3.91e-88	62.8%	4	P:signal transduction; F:ion binding; P:cellular protein modification process; F:kinase activity	(2.7) Transferring phosphorus-containing groups	IPR000719 (PFAM); PIRSF000654 (PIRSF); G3DSA:1.10.510.10 (GENE3D); PTHR24351 (PANTHER); PTHR24351:SF169 (PANTHER); IPR000719 (PROSITE_PROFILES); IPR000961 (PROSITE_PROFILES); cd05579 (CDD); IPR011009 (SUPERFAMILY)	NA
g3255.t1	AGC family protein kinase	Tv_81312.m00088.AAclass=AGC:MAST:MAST gene=81312.m00088 species="T.vaginalis"	AGC	391	20	2.06e-62	55.06%	3	F:ion binding; P:cellular protein modification process; F:kinase activity	-	G3DSA:3.30.200.20 (GENE3D); mobidb-lite (MOBIDB_LITE); PTHR24356:SF354 (PANTHER); PTHR24356 (PANTHER); PTHR24356:SF354 (PANTHER); PTHR24356 (PANTHER); IPR000719 (PROSITE_PROFILES); IPR011009 (SUPERFAMILY)	NA
g3263.t1	TKL family protein kinase	Tv_97417.m00096.AAclass=TKL:TKL-Tvag1: gene=97417.m00096 species="T.vaginalis"	TKL	1123	20	0.0	57.79%	3	F:ion binding; P:cellular protein modification process; F:kinase activity		IPR001245 (PRINTS); G3DSA:3.30.200.20 (GENE3D); G3DSA:1.10.510.10 (GENE3D); IPR029033 (G3DSA:3.40.50.GENE3D); IPR000719 (PFAM); IPR000560 (PFAM); PTHR23257:SF814 (PANTHER); PTHR23257 (PANTHER); IPR000719 (PROSITE_PROFILES); cd13999 (CDD); IPR000560 (CDD); IPR029033 (SUPERFAMILY); IPR011009 (SUPERFAMILY)	NA
g3278.t1	CMGC family protein kinase	Tv_82397.m00111.AAclass=CMGC:CK2: gene=82397.m00111 species="T.vaginalis"	CMGC	342	20	1.36e-149	68.52%	7	C:nucleus; F:ion binding; P:cellular protein modification process; C:cytosol; C:protein-containing complex; F:kinase activity; P:cell cycle	(2.7) Transferring phosphorus-containing groups	G3DSA:3.30.200.20 (GENE3D); IPR000719 (PFAM); G3DSA:1.10.510.10 (GENE3D); PTHR24054 (PANTHER); IPR000719 (PROSITE_PROFILES); cd14132 (CDD); IPR011009 (SUPERFAMILY)	NA
g3288.t1	serine/threonine-protein kinase AFC2 isoform X1	Tv_88546.m00288.AAclass=CMGC:CLK: gene=88546.m00288 species="T.vaginalis"	CMGC	368	20	1.06e-112	55.27%	3	F:ion binding; P:cellular protein modification process; F:kinase activity	-	G3DSA:3.30.200.20 (GENE3D); G3DSA:1.10.510.10 (GENE3D); IPR000719 (PFAM); PTHR45646 (PANTHER); PTHR45646:SF11 (PANTHER); IPR000719 (PROSITE_PROFILES); IPR011009 (SUPERFAMILY)	NA
g3306.t1	TKL family protein kinase	Tv_82174.m00129.AAclass=TKL:TKL-Tvag1: gene=82174.m00129 species="T.vaginalis"	TKL	301	20	5.36e-91	63.33%	3	F:ion binding; P:cellular protein modification process; F:kinase activity	-	IPR001245 (PRINTS); PIRSF000654 (PIRSF); G3DSA:1.10.510.10 (GENE3D); IPR000719 (PFAM); PTHR23257 (PANTHER); PTHR23257:SF815 (PANTHER); IPR000719 (PROSITE_PROFILES); cd13999 (CDD); IPR011009 (SUPERFAMILY)	NA
g3316.t1	CMGC family protein kinase	Tv_86120.m00092.AAclass=CMGC:DYRK:YAK gene=86120.m00092 species="T.vaginalis"	CMGC	373	20	7.95e-125	58.12%	8	F:ion binding; P:cellular protein modification process; P:cellular nitrogen compound metabolic process; P:biosynthetic process; C:organelle; F:kinase activity; C:intracellular; P:response to stress	-	G3DSA:1.10.510.10 (GENE3D); G3DSA:3.30.200.20 (GENE3D); IPR000719 (PFAM); PTHR24058 (PANTHER); PTHR24058:SF17 (PANTHER); IPR000719 (PROSITE_PROFILES); IPR011009 (SUPERFAMILY)	NA
g3319.t1	CAMK family protein kinase	Tv_84270.m00585.AAclass=CAMK:CAMKL:CAMKL-Unclassified gene=84270.m00585 species="T.vaginalis"	CAMK	352	20	1.22e-72	60.17%	4	F:ion binding; P:cellular protein modification process; P:symbiotic process; F:kinase activity	-	G3DSA:1.10.510.10 (GENE3D); IPR000719 (PFAM); PF12330 (PFAM); PIRSF000654 (PIRSF); PTHR24346 (PANTHER); PTHR24346:SF30 (PANTHER); IPR000719 (PROSITE_PROFILES); cd14003 (CDD); IPR011009 (SUPERFAMILY)	NA
g332.t1	CMGC family protein kinase	Tv_86498.m00531.AAclass=CMGC:DYRK:DYRK2 gene=86498.m00531 species="T.vaginalis"	CMGC	479	20	3.58e-141	63.2%	4	F:ion binding; P:cellular protein modification process; F:kinase activity; C:intracellular	-	IPR042521 (G3DSA:1.10.8.GENE3D); G3DSA:3.30.200.20 (GENE3D); G3DSA:1.10.510.10 (GENE3D); IPR000719 (PFAM); mobidb-lite (MOBIDB_LITE); mobidb-lite (MOBIDB_LITE); mobidb-lite (MOBIDB_LITE); PTHR24058:SF22 (PANTHER); PTHR24058 (PANTHER); IPR000719 (PROSITE_PROFILES); IPR011009 (SUPERFAMILY)	NA
g3327.t1	CAMK family protein kinase	Tv_86278.m00098.AAclass=CAMK:CAMKL:CAMKL-Unclassified gene=86278.m00098 species="T.vaginalis"	CAMK	364	20	1.23e-59	51.7%	3	F:ion binding; P:cellular protein modification process; F:kinase activity		G3DSA:1.10.510.10 (GENE3D); IPR000719 (PFAM); PTHR24346 (PANTHER); IPR000719 (PROSITE_PROFILES); cd00180 (CDD); IPR011009 (SUPERFAMILY)	NA
g3339.t1	CMGC family protein kinase	Tv_87835.m00290.AAclass=CMGC:CDK:CRK7-like gene=87835.m00290 species="T.vaginalis"	CMGC	365	20	3.15e-91	57.71%	4	F:ion binding; P:cellular protein modification process; F:kinase activity; C:intracellular	-	IPR000719 (PFAM); G3DSA:1.10.510.10 (GENE3D); G3DSA:3.30.200.20 (GENE3D); PIRSF000654 (PIRSF); PF12330 (PFAM); PTHR24056:SF233 (PANTHER); PTHR24056 (PANTHER); IPR000719 (PROSITE_PROFILES); IPR011009 (SUPERFAMILY)	NA
g3353.t1	CAMK family protein kinase	Tv_85165.m00032.AAclass=Other:NAK:NAK-Unclassified gene=85165.m00032 species="T.vaginalis"	Other	717	20	0.0	57.93%	3	F:ion binding; P:cellular protein modification process; F:kinase activity	-	G3DSA:1.10.510.10 (GENE3D); IPR000719 (PFAM); mobidb-lite (MOBIDB_LITE); mobidb-lite (MOBIDB_LITE); PTHR22967 (PANTHER); PTHR22967:SF57 (PANTHER); IPR000719 (PROSITE_PROFILES); IPR011009 (SUPERFAMILY)	NA
g3362.t1	CK1 family protein kinase	Tv_90569.m00139.AAclass=CK1:CK1:CK1y gene=90569.m00139 species="T.vaginalis"	CK1	466	20	1.97e-121	69.34%	5	C:nucleus; C:cytoplasm; F:ion binding; P:cellular protein modification process; F:kinase activity	(2.7) Transferring phosphorus-containing groups	G3DSA:1.10.510.10 (GENE3D); IPR000719 (PFAM); mobidb-lite (MOBIDB_LITE); mobidb-lite (MOBIDB_LITE); mobidb-lite (MOBIDB_LITE); mobidb-lite (MOBIDB_LITE); PTHR11909 (PANTHER); PTHR11909:SF352 (PANTHER); IPR000719 (PROSITE_PROFILES); cd14016 (CDD); IPR011009 (SUPERFAMILY)	NA
g3372.t1	TKL family protein kinase	Tv_82360.m00219.AAclass=TKL:TKL-Tvag1: gene=82360.m00219 species="T.vaginalis"	TKL	977	20	1.92e-117	53.5%	3	F:ion binding; P:cellular protein modification process; F:kinase activity		IPR001245 (PRINTS); IPR000719 (PFAM); G3DSA:1.10.510.10 (GENE3D); mobidb-lite (MOBIDB_LITE); mobidb-lite (MOBIDB_LITE); PTHR23257:SF815 (PANTHER); PTHR23257 (PANTHER); IPR000719 (PROSITE_PROFILES); IPR011009 (SUPERFAMILY)	NA
g3426.t1	CK1 family protein kinase	Tv_82538.m00104.AAclass=CK1:TTBK: gene=82538.m00104 species="T.vaginalis"	CK1	340	20	2.05e-74	58.05%	3	F:ion binding; P:cellular protein modification process; F:kinase activity	-	G3DSA:1.10.510.10 (GENE3D); IPR000719 (PFAM); mobidb-lite (MOBIDB_LITE); PTHR11909:SF18 (PANTHER); PTHR11909 (PANTHER); IPR000719 (PROSITE_PROFILES); IPR011009 (SUPERFAMILY)	NA
g3448.t1	AGC family protein kinase	Tv_94262.m00278.AAclass=AGC:MAST:MAST gene=94262.m00278 species="T.vaginalis"	AGC	727	20	0.0	59.11%	3	F:ion binding; P:cellular protein modification process; F:kinase activity	-	G3DSA:1.10.510.10 (GENE3D); G3DSA:3.30.200.20 (GENE3D); IPR000719 (PFAM); PTHR24356:SF354 (PANTHER); PTHR24356 (PANTHER); PTHR24356 (PANTHER); PTHR24356:SF354 (PANTHER); IPR000961 (PROSITE_PROFILES); IPR000719 (PROSITE_PROFILES); cd05579 (CDD); IPR011009 (SUPERFAMILY)	NA
g3450.t1	Casein kinase II subunit alpha	Tv_81982.m00113.AAclass=CMGC:CK2: gene=81982.m00113 species="T.vaginalis"	CMGC	340	20	1.79e-121	63.05%	4	F:ion binding; P:cellular protein modification process; F:kinase activity; C:intracellular	-	G3DSA:3.30.200.20 (GENE3D); IPR000719 (PFAM); G3DSA:1.10.510.10 (GENE3D); PTHR24054 (PANTHER); IPR000719 (PROSITE_PROFILES); IPR011009 (SUPERFAMILY)	NA
g348.t1	TKL family protein kinase	Tv_87100.m00124.AAclass=TKL:TKL-Tvag1: gene=87100.m00124 species="T.vaginalis"	TKL	287	20	1.32e-34	54.28%	3	F:ion binding; P:cellular protein modification process; F:kinase activity		IPR001245 (PRINTS); G3DSA:1.10.510.10 (GENE3D); IPR000719 (PFAM); PIRSF000654 (PIRSF); PTHR23257:SF815 (PANTHER); PTHR23257 (PANTHER); IPR000719 (PROSITE_PROFILES); IPR011009 (SUPERFAMILY)	NA
g3491.t1	Phosphatidylinositol 3- and 4-kinase family protein	Tv_91714.m00087.AAclass=PKL:PIK:PI3K gene=91714.m00087 species="T.vaginalis"	PKL	809	20	0.0	55.53%	8	P:signal transduction; C:cytoplasm; P:autophagy; P:cellular component assembly; P:lipid metabolic process; C:protein-containing complex; C:organelle; F:kinase activity	-	IPR008290 (PIRSF); IPR001263 (PFAM); IPR002420 (PFAM); IPR000403 (PFAM); G3DSA:3.30.1010.10 (GENE3D); IPR036940 (G3DSA:1.10.1070.GENE3D); IPR042236 (G3DSA:1.25.40.GENE3D); IPR015433 (PANTHER); PTHR10048:SF7 (PANTHER); IPR001263 (PROSITE_PROFILES); IPR000403 (PROSITE_PROFILES); IPR002420 (PROSITE_PROFILES); SSF49562 (SUPERFAMILY); IPR016024 (SUPERFAMILY); IPR011009 (SUPERFAMILY)	NA
g350.t1	NAD(P)-dependent oxidoreductase	Tv_88332.m00070.AAclass=Other:CAMKK: gene=88332.m00070 species="T.vaginalis"	Other	1040	20	0.0	68.72%	5	F:oxidoreductase activity; F:nuclease activity; P:lipid metabolic process; P:mRNA processing; P:biosynthetic process		G3DSA:3.40.50.720 (GENE3D); IPR038357 (G3DSA:1.20.1440.GENE3D); IPR010513 (PFAM); IPR002225 (PFAM); PTHR42687:SF1 (PANTHER); PTHR42687 (PANTHER); IPR010513 (PROSITE_PROFILES); IPR011009 (SUPERFAMILY); IPR036291 (SUPERFAMILY)	NA
g3528.t1	AGC family protein kinase	Tv_81529.m00430.AAclass=AGC:PDK1: gene=81529.m00430 species="T.vaginalis"	AGC	460	20	5.36e-169	60.42%	4	P:signal transduction; F:ion binding; P:cellular protein modification process; F:kinase activity	(2.7) Transferring phosphorus-containing groups	IPR000719 (PFAM); G3DSA:1.10.510.10 (GENE3D); IPR033931 (PFAM); G3DSA:3.30.200.20 (GENE3D); PIRSF000654 (PIRSF); IPR011993 (G3DSA:2.30.29.GENE3D); mobidb-lite (MOBIDB_LITE); mobidb-lite (MOBIDB_LITE); mobidb-lite (MOBIDB_LITE); mobidb-lite (MOBIDB_LITE); mobidb-lite (MOBIDB_LITE); mobidb-lite (MOBIDB_LITE); PTHR24356 (PANTHER); IPR039046 (PTHR24356:PANTHER); IPR000719 (PROSITE_PROFILES); cd05581 …	NA
g3535.t1	CAMK family protein kinase	Tv_84192.m00022.AAclass=CAMK:CAMKL:CAMKL-Tvag1 gene=84192.m00022 species="T.vaginalis"	CAMK	343	20	7.04e-78	61.14%	3	F:ion binding; P:cellular protein modification process; F:kinase activity	-	PIRSF000654 (PIRSF); IPR000719 (PFAM); G3DSA:1.10.510.10 (GENE3D); PTHR24362 (PANTHER); IPR000719 (PROSITE_PROFILES); IPR011009 (SUPERFAMILY)	NA
g354.t1	TKL family protein kinase	Tv_93567.m00048.AAclass=TKL:TKL-Tvag1: gene=93567.m00048 species="T.vaginalis"	TKL	327	20	5.09e-99	65.29%	4	F:ion binding; P:cellular protein modification process; C:cellular_component; F:kinase activity	-	IPR001245 (PRINTS); PIRSF000654 (PIRSF); G3DSA:1.10.510.10 (GENE3D); G3DSA:3.30.200.20 (GENE3D); IPR000719 (PFAM); PTHR23257 (PANTHER); PTHR23257:SF815 (PANTHER); IPR000719 (PROSITE_PROFILES); cd13999 (CDD); IPR011009 (SUPERFAMILY)	NA
g3550.t1	CMGC family protein kinase	Tv_89123.m00090.AAclass=CMGC:CDK:CRK7-like gene=89123.m00090 species="T.vaginalis"	CMGC	363	20	6.53e-109	57.62%	6	C:nucleus; F:ion binding; P:cellular protein modification process; P:cellular nitrogen compound metabolic process; P:biosynthetic process; F:kinase activity	(2.7) Transferring phosphorus-containing groups	G3DSA:1.10.510.10 (GENE3D); IPR000719 (PFAM); G3DSA:3.30.200.20 (GENE3D); mobidb-lite (MOBIDB_LITE); mobidb-lite (MOBIDB_LITE); PTHR24056:SF233 (PANTHER); PTHR24056 (PANTHER); IPR000719 (PROSITE_PROFILES); IPR011009 (SUPERFAMILY)	NA
g3552.t1	CAMK family protein kinase	Tv_88765.m00198.AAclass=CAMK:CAMKL:CAMKL-Tvag1 gene=88765.m00198 species="T.vaginalis"	CAMK	334	20	7.1e-63	57.39%	3	F:ion binding; P:cellular protein modification process; F:kinase activity	-	PIRSF000654 (PIRSF); IPR000719 (PFAM); G3DSA:1.10.510.10 (GENE3D); PTHR24362 (PANTHER); IPR000719 (PROSITE_PROFILES); IPR011009 (SUPERFAMILY)	NA
g3568.t1	PIKK family atypical protein kinase	Tv_91186.m00078.AAclass=PKL:PIK:FRAP gene=91186.m00078 species="T.vaginalis"	PKL	584	20	0.0	60.92%	2	F:kinase activity; C:intracellular	-	IPR036940 (G3DSA:1.10.1070.GENE3D); IPR000403 (PFAM); IPR009076 (PFAM); G3DSA:3.30.1010.10 (GENE3D); IPR003152 (PFAM); PTHR11139 (PANTHER); IPR026683 (PTHR11139:PANTHER); IPR000403 (PROSITE_PROFILES); IPR014009 (PROSITE_PROFILES); IPR003152 (PROSITE_PROFILES); IPR011009 (SUPERFAMILY)	NA
g3578.t1	CK1 family protein kinase	Tv_89698.m00088.AAclass=CK1:TTBK: gene=89698.m00088 species="T.vaginalis"	CK1	332	20	8.28e-91	61.69%	4	F:ion binding; P:cellular protein modification process; F:kinase activity; C:intracellular	-	G3DSA:1.10.510.10 (GENE3D); IPR000719 (PFAM); PTHR11909 (PANTHER); PTHR11909:SF345 (PANTHER); IPR000719 (PROSITE_PROFILES); IPR011009 (SUPERFAMILY)	NA
g3594.t1	SCY1-like protein 2	Tv_82048.m00056.AAclass=Other:SCY1: gene=82048.m00056 species="T.vaginalis"	Other	595	20	0.0	53.2%	3	F:ion binding; P:cellular protein modification process; F:kinase activity	-	IPR000719 (PFAM); G3DSA:3.30.200.20 (GENE3D); G3DSA:1.10.510.10 (GENE3D); PTHR12984:SF6 (PANTHER); PTHR12984 (PANTHER); IPR000719 (PROSITE_PROFILES); IPR016024 (SUPERFAMILY); IPR011009 (SUPERFAMILY)	NA
g3612.t1	kinase-like protein	Tv_88546.m00288.AAclass=CMGC:CLK: gene=88546.m00288 species="T.vaginalis"	CMGC	205	20	4.36e-81	57.67%	3	F:ion binding; P:cellular protein modification process; F:kinase activity	-	G3DSA:1.10.510.10 (GENE3D); IPR000719 (PFAM); PTHR45646 (PANTHER); PTHR45646:SF11 (PANTHER); IPR000719 (PROSITE_PROFILES); IPR011009 (SUPERFAMILY)	NA
g3647.t1	CAMK family protein kinase	Tv_93793.m00165.AAclass=CAMK:CAMKL:LKB gene=93793.m00165 species="T.vaginalis"	CAMK	297	20	7.34e-109	64.41%	8	C:nucleus; C:cytoplasm; P:signal transduction; F:ion binding; P:cellular protein modification process; F:kinase activity; P:response to stress; P:mitotic cell cycle	(2.7) Transferring phosphorus-containing groups	G3DSA:1.10.510.10 (GENE3D); IPR000719 (PFAM); PTHR43895:SF38 (PANTHER); PTHR43895 (PANTHER); IPR000719 (PROSITE_PROFILES); cd14008 (CDD); IPR011009 (SUPERFAMILY)	NA
g3648.t1	TKL family protein kinase	Tv_96209.m00066.AAclass=TKL:TKL-Tvag1: gene=96209.m00066 species="T.vaginalis"	TKL	1030	20	0.0	55.89%	3	F:ion binding; P:cellular protein modification process; F:kinase activity	-	IPR001245 (PRINTS); G3DSA:1.10.510.10 (GENE3D); G3DSA:3.30.200.20 (GENE3D); IPR001245 (PFAM); PTHR44329 (PANTHER); PTHR44329:SF77 (PANTHER); IPR000719 (PROSITE_PROFILES); cd13999 (CDD); IPR011009 (SUPERFAMILY); IPR016024 (SUPERFAMILY)	NA
g368.t1	CK1 family protein kinase	Tv_83450.m00065.AAclass=CK1:CK1:CK1y gene=83450.m00065 species="T.vaginalis"	CK1	397	20	7.34e-118	77.84%	5	C:nucleus; C:cytoplasm; F:ion binding; P:cellular protein modification process; F:kinase activity	(2.7) Transferring phosphorus-containing groups	IPR000719 (PFAM); G3DSA:1.10.510.10 (GENE3D); mobidb-lite (MOBIDB_LITE); PTHR11909:SF352 (PANTHER); PTHR11909 (PANTHER); IPR000719 (PROSITE_PROFILES); cd14016 (CDD); IPR011009 (SUPERFAMILY)	NA
g3711.t1	cyclin-dependent kinase 2	Tv_87854.m00199.AAclass=CMGC:CDK:CDC2 gene=87854.m00199 species="T.vaginalis"	CMGC	260	20	2.75e-65	64.16%	15	P:cytoskeleton organization; P:catabolic process; P:cellular protein modification process; F:ion binding; P:chromosome segregation; P:biosynthetic process; P:DNA metabolic process; P:reproduction; P:response to stress; P:cell division; C:nucleus; C:cytoplasm; P:chromosome organization; P:mitotic nuclear division; F:kinase activity	(2.7) Transferring phosphorus-containing groups	IPR000719 (PFAM); G3DSA:1.10.510.10 (GENE3D); G3DSA:3.30.200.20 (GENE3D); PIRSF000654 (PIRSF); PTHR24055:SF196 (PANTHER); PTHR24055 (PANTHER); IPR000719 (PROSITE_PROFILES); IPR011009 (SUPERFAMILY)	NA
g3727.t1	AGC family protein kinase	Tv_80572.m00042.AAclass=AGC:NDR:NDR-Unclassified gene=80572.m00042 species="T.vaginalis"	AGC	496	20	0.0	67.09%	4	P:signal transduction; F:ion binding; P:cellular protein modification process; F:kinase activity	(2.7) Transferring phosphorus-containing groups	G3DSA:3.30.200.20 (GENE3D); G3DSA:1.10.510.10 (GENE3D); IPR000719 (PFAM); mobidb-lite (MOBIDB_LITE); mobidb-lite (MOBIDB_LITE); mobidb-lite (MOBIDB_LITE); PTHR24356 (PANTHER); PTHR24356:SF184 (PANTHER); IPR000719 (PROSITE_PROFILES); IPR000961 (PROSITE_PROFILES); cd05573 (CDD); IPR011009 (SUPERFAMILY)	NA
g3750.t1	CAMK family protein kinase	Tv_82456.m00007.AAclass=CAMK:CAMKL:CAMKL-Tvag4 gene=82456.m00007 species="T.vaginalis"	CAMK	489	20	7.8e-153	65.71%	6	C:nucleus; C:cytoplasm; P:signal transduction; F:ion binding; P:cellular protein modification process; F:kinase activity	(2.7) Transferring phosphorus-containing groups	PF12330 (PFAM); G3DSA:1.10.510.10 (GENE3D); IPR000719 (PFAM); PTHR24346 (PANTHER); PTHR24346:SF36 (PANTHER); IPR000719 (PROSITE_PROFILES); IPR011009 (SUPERFAMILY)	NA
g3789.t1	AGC family protein kinase	Tv_95725.m00240.AAclass=AGC:Akt: gene=95725.m00240 species="T.vaginalis"	AGC	443	20	0.0	67.68%	4	P:signal transduction; F:ion binding; P:cellular protein modification process; F:kinase activity	(2.7) Transferring phosphorus-containing groups	G3DSA:1.10.510.10 (GENE3D); IPR011993 (G3DSA:2.30.29.GENE3D); IPR001849 (PFAM); IPR017892 (PFAM); G3DSA:3.30.200.20 (GENE3D); IPR000719 (PFAM); PTHR24351 (PANTHER); IPR000719 (PROSITE_PROFILES); IPR000961 (PROSITE_PROFILES); IPR001849 (PROSITE_PROFILES); cd00821 (CDD); cd05123 (CDD); SSF50729 (SUPERFAMILY); IPR011009 (SUPERFAMILY)	NA
g380.t1	STE family protein kinase	Tv_90053.m00100.AAclass=STE:STE20:FRAY gene=90053.m00100 species="T.vaginalis"	STE	411	20	3.06e-150	65.82%	5	C:cytoplasm; P:signal transduction; F:ion binding; P:cellular protein modification process; F:kinase activity	(2.7) Transferring phosphorus-containing groups	G3DSA:3.30.200.20 (GENE3D); IPR000719 (PFAM); PIRSF000654 (PIRSF); G3DSA:1.10.510.10 (GENE3D); mobidb-lite (MOBIDB_LITE); PTHR45832 (PANTHER); PTHR45832:SF2 (PANTHER); IPR000719 (PROSITE_PROFILES); IPR011009 (SUPERFAMILY)	NA
g3821.t1	TKL family protein kinase	Tv_86824.m00119.AAclass=TKL:TKL-Tvag1: gene=86824.m00119 species="T.vaginalis"	TKL	1242	20	0.0	62.92%	3	F:ion binding; P:cellular protein modification process; F:kinase activity	-	IPR001245 (PRINTS); IPR001245 (PFAM); G3DSA:1.10.510.10 (GENE3D); PTHR23257 (PANTHER); PTHR23257:SF700 (PANTHER); IPR000719 (PROSITE_PROFILES); cd13999 (CDD); IPR011009 (SUPERFAMILY)	NA
g3847.t1	CAMK family protein kinase	Tv_87388.m00101.AAclass=Other:NAK:NAK-Unclassified gene=87388.m00101 species="T.vaginalis"	Other	554	20	1.09e-158	56.84%	6	P:vesicle-mediated transport; C:cytoplasm; F:ion binding; P:cellular protein modification process; C:organelle; F:kinase activity	-	IPR008942 (G3DSA:1.25.40.GENE3D); G3DSA:1.10.510.10 (GENE3D); IPR000719 (PFAM); PTHR22967:SF57 (PANTHER); PTHR22967 (PANTHER); IPR000719 (PROSITE_PROFILES); cd03564 (CDD); IPR011009 (SUPERFAMILY); IPR008942 (SUPERFAMILY)	NA
g3867.t1	CAMK family protein kinase	Tv_83948.m00059.AAclass=CAMK:CAMKL:CAMKL-Tvag1 gene=83948.m00059 species="T.vaginalis"	CAMK	342	20	2.7e-83	61.45%	3	F:ion binding; P:cellular protein modification process; F:kinase activity	-	PIRSF000654 (PIRSF); IPR000719 (PFAM); G3DSA:1.10.510.10 (GENE3D); PTHR24362 (PANTHER); IPR000719 (PROSITE_PROFILES); IPR011009 (SUPERFAMILY)	NA
g3944.t1	CBL-interacting serine/threonine-protein kinase 25-like	Tv_86141.m00105.AAclass=CAMK:CAMKL:CAMKL-Unclassified gene=86141.m00105 species="T.vaginalis"	CAMK	263	20	3.63e-37	55.02%	4	F:ion binding; P:cellular protein modification process; F:kinase activity; C:cellular_component	-	G3DSA:1.10.510.10 (GENE3D); IPR000719 (PFAM); PTHR24346 (PANTHER); IPR000719 (PROSITE_PROFILES); IPR011009 (SUPERFAMILY)	NA
g3949.t1	CAMK family protein kinase	Tv_81368.m00100.AAclass=CAMK:CAMKL:AMPK gene=81368.m00100 species="T.vaginalis"	CAMK	332	20	2.16e-70	60.4%	4	F:ion binding; P:cellular protein modification process; F:kinase activity; C:cellular_component	-	PIRSF000654 (PIRSF); PF12330 (PFAM); IPR000719 (PFAM); G3DSA:1.10.510.10 (GENE3D); PTHR24346:SF30 (PANTHER); PTHR24346 (PANTHER); IPR000719 (PROSITE_PROFILES); IPR011009 (SUPERFAMILY)	NA
g395.t1	AGC family protein kinase	Tv_94262.m00278.AAclass=AGC:MAST:MAST gene=94262.m00278 species="T.vaginalis"	AGC	333	20	3.55e-105	63.21%	3	F:ion binding; P:cellular protein modification process; F:kinase activity	-	G3DSA:3.30.200.20 (GENE3D); G3DSA:1.10.510.10 (GENE3D); IPR000719 (PFAM); PIRSF000654 (PIRSF); PTHR24356:SF354 (PANTHER); PTHR24356 (PANTHER); IPR000961 (PROSITE_PROFILES); IPR000719 (PROSITE_PROFILES); cd05579 (CDD); IPR011009 (SUPERFAMILY)	NA
g396.t1	AGC family protein kinase	Tv_94262.m00278.AAclass=AGC:MAST:MAST gene=94262.m00278 species="T.vaginalis"	AGC	392	20	1.74e-135	57.14%	3	F:ion binding; P:cellular protein modification process; F:kinase activity	-	G3DSA:3.30.200.20 (GENE3D); PTHR24356 (PANTHER); PTHR24356:SF354 (PANTHER); PTHR24356:SF354 (PANTHER); IPR000719 (PROSITE_PROFILES); IPR011009 (SUPERFAMILY)	NA
g3962.t1	CAMK family protein kinase	Tv_95054.m00095.AAclass=CAMK:CAMKL:LKB gene=95054.m00095 species="T.vaginalis"	CAMK	347	20	4.73e-89	62.41%	6	P:signal transduction; F:ion binding; P:cellular protein modification process; F:kinase activity; C:intracellular; P:response to stress	-	IPR000719 (PFAM); G3DSA:1.10.510.10 (GENE3D); PIRSF000654 (PIRSF); PTHR43895:SF38 (PANTHER); PTHR43895 (PANTHER); IPR000719 (PROSITE_PROFILES); IPR011009 (SUPERFAMILY)	NA
g3997.t1	N-terminal kinase-like protein	Tv_82048.m00056.AAclass=Other:SCY1: gene=82048.m00056 species="T.vaginalis"	Other	579	20	0.0	53.02%	3	F:ATP binding; F:protein kinase activity; P:protein phosphorylation		G3DSA:1.10.510.10 (GENE3D); IPR011989 (G3DSA:1.25.10.GENE3D); G3DSA:3.30.200.20 (GENE3D); mobidb-lite (MOBIDB_LITE); PTHR12984 (PANTHER); PTHR12984:SF3 (PANTHER); IPR021133 (PROSITE_PROFILES); cd00180 (CDD); IPR011009 (SUPERFAMILY); IPR016024 (SUPERFAMILY)	NA
g4009.t1	CMGC family protein kinase	Tv_88601.m00465.AAclass=CMGC:CDK:CRK7-like gene=88601.m00465 species="T.vaginalis"	CMGC	368	20	8.55e-134	59.85%	13	P:cellular protein modification process; P:anatomical structure development; F:ion binding; C:Golgi apparatus; P:biosynthetic process; C:chromosome; P:mRNA processing; P:immune system process; P:mitotic cell cycle; C:nucleoplasm; C:cytosol; C:protein-containing complex; F:kinase activity	(2.7) Transferring phosphorus-containing groups; (2.7) Transferring phosphorus-containing groups	G3DSA:1.10.510.10 (GENE3D); G3DSA:3.30.200.20 (GENE3D); IPR000719 (PFAM); PTHR24056:SF233 (PANTHER); PTHR24056 (PANTHER); IPR000719 (PROSITE_PROFILES); IPR011009 (SUPERFAMILY)	NA
g4016.t1	CK1 family protein kinase	Tv_84433.m00188.AAclass=CK1:TTBK: gene=84433.m00188 species="T.vaginalis"	CK1	252	20	2.12e-71	59.74%	4	F:ion binding; P:cellular protein modification process; F:kinase activity; C:intracellular	-	IPR000719 (PFAM); G3DSA:1.10.510.10 (GENE3D); PTHR11909:SF301 (PANTHER); PTHR11909 (PANTHER); IPR000719 (PROSITE_PROFILES); IPR011009 (SUPERFAMILY)	NA
g4089.t1	STE family protein kinase	Tv_95540.m00051.AAclass=STE:STE11:CDC15 gene=95540.m00051 species="T.vaginalis"	STE	309	20	3.71e-146	64.2%	3	F:ion binding; P:cellular protein modification process; F:kinase activity	-	IPR001245 (PRINTS); G3DSA:1.10.510.10 (GENE3D); PIRSF000654 (PIRSF); IPR000719 (PFAM); PTHR45832 (PANTHER); PTHR45832:SF5 (PANTHER); IPR000719 (PROSITE_PROFILES); IPR011009 (SUPERFAMILY)	NA
g4103.t1	CMGC family protein kinase	Tv_89294.m00064.AAclass=CMGC:RCK:MOK gene=89294.m00064 species="T.vaginalis"	CMGC	300	20	8.28e-85	64.17%	6	C:nucleus; C:cytoplasm; P:signal transduction; F:ion binding; P:cellular protein modification process; F:kinase activity	-	IPR000719 (PFAM); G3DSA:1.10.510.10 (GENE3D); PTHR24055 (PANTHER); PTHR24055:SF72 (PANTHER); IPR000719 (PROSITE_PROFILES); IPR011009 (SUPERFAMILY)	NA
g4163.t1	AGC family protein kinase	Tv_95725.m00240.AAclass=AGC:Akt: gene=95725.m00240 species="T.vaginalis"	AGC	439	20	1.14e-159	64.09%	3	F:ion binding; P:cellular protein modification process; F:kinase activity	(2.7) Transferring phosphorus-containing groups	G3DSA:3.30.200.20 (GENE3D); PIRSF000615 (PIRSF); IPR001849 (PFAM); G3DSA:1.10.510.10 (GENE3D); IPR000719 (PFAM); IPR011993 (G3DSA:2.30.29.GENE3D); PTHR24351 (PANTHER); IPR000961 (PROSITE_PROFILES); IPR000719 (PROSITE_PROFILES); IPR001849 (PROSITE_PROFILES); IPR011009 (SUPERFAMILY); SSF50729 (SUPERFAMILY)	NA
g4172.t1	AGC family protein kinase	Tv_86485.m00553.AAclass=AGC:Akt: gene=86485.m00553 species="T.vaginalis"	AGC	426	20	0.0	67.86%	3	F:ion binding; P:cellular protein modification process; F:kinase activity	(2.7) Transferring phosphorus-containing groups	IPR000719 (PFAM); G3DSA:3.30.200.20 (GENE3D); IPR011993 (G3DSA:2.30.29.GENE3D); G3DSA:1.10.510.10 (GENE3D); PTHR24351:SF169 (PANTHER); PTHR24351 (PANTHER); IPR000961 (PROSITE_PROFILES); IPR000719 (PROSITE_PROFILES); cd05123 (CDD); SSF50729 (SUPERFAMILY); IPR011009 (SUPERFAMILY)	NA
g4205.t1	CAMK family protein kinase	Tv_83945.m00092.AAclass=Other:CAMKK: gene=83945.m00092 species="T.vaginalis"	Other	361	20	2.84e-148	61.22%	4	F:ion binding; P:cellular protein modification process; C:cellular_component; F:kinase activity	-	IPR000719 (PFAM); G3DSA:1.10.510.10 (GENE3D); mobidb-lite (MOBIDB_LITE); PTHR43895 (PANTHER); PTHR43895:SF38 (PANTHER); IPR000719 (PROSITE_PROFILES); cd14008 (CDD); IPR011009 (SUPERFAMILY)	NA
g4250.t1	AGC family protein kinase	Tv_95725.m00240.AAclass=AGC:Akt: gene=95725.m00240 species="T.vaginalis"	AGC	441	20	6.76e-175	64.48%	10	P:locomotion; P:signal transduction; P:cell-cell signaling; F:ion binding; P:cellular protein modification process; P:mitotic cell cycle; P:cell division; P:vesicle-mediated transport; C:cytosol; F:kinase activity	(2.7) Transferring phosphorus-containing groups; (2.7) Transferring phosphorus-containing groups	G3DSA:1.10.510.10 (GENE3D); G3DSA:3.30.200.20 (GENE3D); IPR017892 (PFAM); IPR000719 (PFAM); IPR001849 (PFAM); IPR011993 (G3DSA:2.30.29.GENE3D); PTHR24351 (PANTHER); IPR000961 (PROSITE_PROFILES); IPR000719 (PROSITE_PROFILES); IPR001849 (PROSITE_PROFILES); IPR011009 (SUPERFAMILY); SSF50729 (SUPERFAMILY)	NA
g4253.t1	cobalamin biosynthesis protein CobT	Tv_TVAG_114390.AAclass=TKL:TKL-Unique: gene=TVAG_114390 species="T.vaginalis"	TKL	590	20	4.72e-74	45.08%	3	F:ion binding; P:cellular protein modification process; F:kinase activity		IPR006597 (PFAM); IPR001245 (PFAM); G3DSA:1.10.510.10 (GENE3D); IPR011990 (G3DSA:1.25.40.GENE3D); PTHR11102 (PANTHER); IPR000719 (PROSITE_PROFILES); SSF81901 (SUPERFAMILY); IPR011009 (SUPERFAMILY); SSF81901 (SUPERFAMILY); SSF81901 (SUPERFAMILY)	NA
g4260.t1	CMGC family protein kinase	Tv_85232.m00154.AAclass=CMGC:CK2: gene=85232.m00154 species="T.vaginalis"	CMGC	311	20	1.99e-124	60.15%	7	C:nucleus; F:ion binding; P:cellular protein modification process; P:chromosome segregation; C:protein-containing complex; F:kinase activity; P:cell cycle	(2.7) Transferring phosphorus-containing groups	IPR000719 (PFAM); G3DSA:3.30.200.20 (GENE3D); G3DSA:1.10.510.10 (GENE3D); PTHR24054 (PANTHER); PTHR24054:SF34 (PANTHER); IPR000719 (PROSITE_PROFILES); IPR011009 (SUPERFAMILY)	NA
g4262.t1	CAMK family protein kinase	Tv_90655.m00183.AAclass=CAMK:CAMKL:CAMKL-Tvag4 gene=90655.m00183 species="T.vaginalis"	CAMK	506	20	4.03e-166	66.33%	6	C:nucleus; C:cytoplasm; P:signal transduction; F:ion binding; P:cellular protein modification process; F:kinase activity	(2.7) Transferring phosphorus-containing groups	IPR000719 (PFAM); G3DSA:1.10.510.10 (GENE3D); PTHR24343 (PANTHER); PTHR24343:SF307 (PANTHER); IPR000719 (PROSITE_PROFILES); IPR011009 (SUPERFAMILY)	NA
g4275.t1	CK1 family protein kinase	Tv_96145.m00225.AAclass=CK1:TTBK: gene=96145.m00225 species="T.vaginalis"	CK1	355	20	6.36e-98	60.99%	4	F:ion binding; P:cellular protein modification process; F:kinase activity; C:intracellular	-	G3DSA:1.10.510.10 (GENE3D); IPR000719 (PFAM); PTHR11909 (PANTHER); PTHR11909:SF80 (PANTHER); IPR000719 (PROSITE_PROFILES); IPR011009 (SUPERFAMILY)	NA
g4319.t1	AGC family protein kinase	Tv_92747.m00163.AAclass=AGC:MAST:MAST gene=92747.m00163 species="T.vaginalis"	AGC	636	20	2.13e-90	53.13%	3	F:ion binding; P:cellular protein modification process; F:kinase activity	-	G3DSA:3.30.200.20 (GENE3D); G3DSA:1.10.510.10 (GENE3D); IPR000719 (PFAM); PTHR24356 (PANTHER); PTHR24356:SF1 (PANTHER); IPR000719 (PROSITE_PROFILES); cd05579 (CDD); IPR011009 (SUPERFAMILY)	NA
g4342.t1	AGC family protein kinase	Tv_81317.m00121.AAclass=Other:Aur: gene=81317.m00121 species="T.vaginalis"	Other	243	20	4.77e-20	46.48%	4	C:cytoskeleton; F:ion binding; P:cellular protein modification process; F:kinase activity	-	IPR000719 (PFAM); G3DSA:1.10.510.10 (GENE3D); G3DSA:3.30.200.20 (GENE3D); PTHR24351:SF169 (PANTHER); PTHR24351 (PANTHER); IPR000719 (PROSITE_PROFILES); cd00180 (CDD); IPR011009 (SUPERFAMILY)	NA
g4360.t1	CAMK family protein kinase	Tv_82736.m00209.AAclass=Other:ULK:ULK gene=82736.m00209 species="T.vaginalis"	Other	473	20	4.17e-105	59.44%	3	F:ion binding; P:cellular protein modification process; F:kinase activity	-	G3DSA:1.10.510.10 (GENE3D); IPR000719 (PFAM); PIRSF000654 (PIRSF); PTHR24346:SF30 (PANTHER); PTHR24346 (PANTHER); IPR000719 (PROSITE_PROFILES); IPR011009 (SUPERFAMILY)	NA
g4367.t1	CAMK family protein kinase	Tv_94173.m00177.AAclass=Other:WEE:WEE-Unclassified gene=94173.m00177 species="T.vaginalis"	Other	312	20	1.24e-97	57.55%	3	F:ion binding; P:cellular protein modification process; F:kinase activity	(2.7) Transferring phosphorus-containing groups	IPR000719 (PFAM); G3DSA:1.10.510.10 (GENE3D); PTHR11042 (PANTHER); PTHR11042:SF144 (PANTHER); IPR000719 (PROSITE_PROFILES); IPR011009 (SUPERFAMILY)	NA
g4373.t1	CAMK family protein kinase	Tv_93904.m00250.AAclass=CAMK:CAMKL:AMPK gene=93904.m00250 species="T.vaginalis"	CAMK	363	20	7.91e-79	63.8%	6	C:nucleus; C:cytoplasm; P:signal transduction; F:ion binding; P:cellular protein modification process; F:kinase activity	(2.7) Transferring phosphorus-containing groups	G3DSA:1.10.510.10 (GENE3D); PIRSF000654 (PIRSF); IPR000719 (PFAM); PTHR24346 (PANTHER); PTHR24346:SF30 (PANTHER); IPR000719 (PROSITE_PROFILES); IPR011009 (SUPERFAMILY)	NA
g4378.t1	TKL family protein kinase	Tv_87955.m00324.AAclass=TKL:TKL-Unique: gene=87955.m00324 species="T.vaginalis"	TKL	880	20	0.0	46.37%	3	F:ion binding; P:cellular protein modification process; F:kinase activity	-	IPR000719 (PFAM); IPR011990 (G3DSA:1.25.40.GENE3D); IPR011990 (G3DSA:1.25.40.GENE3D); IPR011990 (G3DSA:1.25.40.GENE3D); IPR006597 (PFAM); G3DSA:1.10.510.10 (GENE3D); PTHR11102 (PANTHER); PTHR11102:SF150 (PANTHER); PTHR11102 (PANTHER); PTHR11102 (PANTHER); PTHR11102:SF150 (PANTHER); PTHR11102:SF150 (PANTHER); PTHR11102:SF150 (PANTHER); IPR000719 (PROSITE_PROFILES); SSF81901 (SUPERFAMILY); SSF81901…	NA
g438.t1	calcium/calmodulin-dependent protein kinase type 1	Tv_85304.m00088.AAclass=CAMK:CAMK1: gene=85304.m00088 species="T.vaginalis"	CAMK	304	20	6.63e-90	57.44%	3	F:ion binding; P:cellular protein modification process; F:kinase activity	-	PIRSF000654 (PIRSF); G3DSA:3.30.200.20 (GENE3D); G3DSA:1.10.510.10 (GENE3D); IPR000719 (PFAM); PTHR24347:SF412 (PANTHER); PTHR24347 (PANTHER); IPR000719 (PROSITE_PROFILES); IPR011009 (SUPERFAMILY)	NA
g4383.t1	CMGC family protein kinase	Tv_86120.m00092.AAclass=CMGC:DYRK:YAK gene=86120.m00092 species="T.vaginalis"	CMGC	383	20	1.93e-132	60.21%	3	F:ion binding; P:cellular protein modification process; F:kinase activity	-	G3DSA:3.30.200.20 (GENE3D); G3DSA:1.10.510.10 (GENE3D); IPR000719 (PFAM); PTHR24058:SF17 (PANTHER); PTHR24058 (PANTHER); IPR000719 (PROSITE_PROFILES); IPR011009 (SUPERFAMILY)	NA
g44.t1	TKL family protein kinase	Tv_82576.m00144.AAclass=TKL:TKL-Tvag1: gene=82576.m00144 species="T.vaginalis"	TKL	1172	20	8.7e-100	49.35%	3	F:ion binding; P:cellular protein modification process; F:kinase activity		G3DSA:1.10.510.10 (GENE3D); IPR000719 (PFAM); mobidb-lite (MOBIDB_LITE); PTHR23257 (PANTHER); PTHR23257:SF815 (PANTHER); IPR000719 (PROSITE_PROFILES); IPR016024 (SUPERFAMILY); IPR011009 (SUPERFAMILY)	NA
g4434.t1	CMGC family protein kinase	Tv_82761.m00542.AAclass=CMGC:CDK:CDC2 gene=82761.m00542 species="T.vaginalis"	CMGC	290	20	3.05e-77	63.89%	18	P:cytoskeleton organization; P:catabolic process; P:cellular protein modification process; F:ion binding; P:chromosome segregation; P:biosynthetic process; P:DNA metabolic process; P:response to stress; P:reproduction; C:nucleoplasm; P:cell division; C:cytoskeleton; P:vesicle-mediated transport; P:chromosome organization; C:cytoplasm; P:mitotic nuclear division; C:protein-containing complex; F:ki…	(2.7) Transferring phosphorus-containing groups	PIRSF000654 (PIRSF); G3DSA:3.30.200.20 (GENE3D); IPR000719 (PFAM); G3DSA:1.10.510.10 (GENE3D); IPR037770 (PTHR24056:PANTHER); PTHR24056 (PANTHER); IPR000719 (PROSITE_PROFILES); cd07829 (CDD); IPR011009 (SUPERFAMILY)	NA
g4451.t1	TKL family protein kinase	Tv_84950.m00105.AAclass=TKL:TKL-Tvag1: gene=84950.m00105 species="T.vaginalis"	TKL	795	20	0.0	60.15%	3	F:ion binding; P:cellular protein modification process; F:kinase activity		IPR001245 (PRINTS); IPR001245 (PFAM); G3DSA:1.10.510.10 (GENE3D); PTHR23257 (PANTHER); PTHR23257:SF814 (PANTHER); IPR000719 (PROSITE_PROFILES); cd13999 (CDD); IPR011009 (SUPERFAMILY)	NA
g4462.t1	CAMK family protein kinase	Tv_94173.m00177.AAclass=Other:WEE:WEE-Unclassified gene=94173.m00177 species="T.vaginalis"	Other	151	20	1.16e-45	62.71%	5	F:ion binding; P:cellular protein modification process; C:organelle; F:kinase activity; C:intracellular	(2.7) Transferring phosphorus-containing groups	IPR000719 (PFAM); G3DSA:1.10.510.10 (GENE3D); PTHR11042 (PANTHER); PTHR11042:SF99 (PANTHER); IPR000719 (PROSITE_PROFILES); IPR011009 (SUPERFAMILY)	NA
g4474.t1	CMGC family protein kinase	Tv_88914.m00152.AAclass=CMGC:MAPK:ERK7 gene=88914.m00152 species="T.vaginalis"	CMGC	353	20	0.0	77.67%	8	C:nucleus; P:signal transduction; P:locomotion; C:cytoplasm; P:cellular protein modification process; F:ion binding; P:anatomical structure development; F:kinase activity	(2.7) Transferring phosphorus-containing groups; (2.7) Transferring phosphorus-containing groups	G3DSA:1.10.510.10 (GENE3D); IPR000719 (PFAM); G3DSA:3.30.200.20 (GENE3D); PTHR24055:SF178 (PANTHER); PTHR24055 (PANTHER); IPR000719 (PROSITE_PROFILES); cd07852 (CDD); IPR011009 (SUPERFAMILY)	NA
g4500.t1	Casein kinase I isoform delta-like protein	Tv_93793.m00220.AAclass=CK1:CK1:CK1-Unclassified gene=93793.m00220 species="T.vaginalis"	CK1	387	20	1.83e-117	71.19%	5	C:nucleus; C:cytoplasm; F:ion binding; P:cellular protein modification process; F:kinase activity	(2.7) Transferring phosphorus-containing groups	IPR000719 (PFAM); G3DSA:1.10.510.10 (GENE3D); PTHR11909:SF352 (PANTHER); PTHR11909 (PANTHER); IPR000719 (PROSITE_PROFILES); cd14016 (CDD); IPR011009 (SUPERFAMILY)	NA
g4503.t1	PIKK family atypical protein kinase	Tv_88808.m00152.AAclass=PKL:PIK:FRAP gene=88808.m00152 species="T.vaginalis"	PKL	111	20	3.56e-13	58.33%	4	P:autophagy; C:protein-containing complex; F:kinase activity; C:intracellular	-	IPR003152 (PFAM); IPR026683 (PTHR11139:PANTHER); PTHR11139 (PANTHER); IPR003152 (PROSITE_PROFILES); IPR000403 (PROSITE_PROFILES); IPR011009 (SUPERFAMILY)	NA
g4543.t1	Phosphatidylinositol 3- and 4-kinase family protein	Tv_83714.m00208.AAclass=PKL:PIK:PI3K gene=83714.m00208 species="T.vaginalis"	PKL	1807	20	0.0	72.67%	5	P:signal transduction; P:lipid metabolic process; F:ion binding; C:cellular_component; F:kinase activity	-	IPR000403 (PFAM); IPR006083 (PFAM); G3DSA:3.30.980.10 (GENE3D); G3DSA:3.10.20.90 (GENE3D); IPR042236 (G3DSA:1.25.40.GENE3D); IPR001263 (PFAM); IPR036940 (G3DSA:1.10.1070.GENE3D); IPR002420 (PFAM); G3DSA:3.30.1010.10 (GENE3D); G3DSA:3.40.50.300 (GENE3D); IPR035892 (G3DSA:2.60.40.GENE3D); mobidb-lite (MOBIDB_LITE); mobidb-lite (MOBIDB_LITE); mobidb-lite (MOBIDB_LITE); mobidb-lite (MOBIDB_LITE); mob…	NA
g4558.t1	STE family protein kinase	Tv_97354.m00210.AAclass=STE:STE20:FRAY gene=97354.m00210 species="T.vaginalis"	STE	373	20	2.45e-83	61.33%	5	C:cytoplasm; P:signal transduction; F:ion binding; P:cellular protein modification process; F:kinase activity	(2.7) Transferring phosphorus-containing groups	G3DSA:1.10.510.10 (GENE3D); PIRSF000654 (PIRSF); IPR000719 (PFAM); PTHR45832 (PANTHER); PTHR45832:SF2 (PANTHER); IPR000719 (PROSITE_PROFILES); IPR011009 (SUPERFAMILY)	NA
g457.t1	PIKK family atypical protein kinase	Tv_91186.m00078.AAclass=PKL:PIK:FRAP gene=91186.m00078 species="T.vaginalis"	PKL	398	20	0.0	70.11%	7	C:nucleus; P:signal transduction; P:autophagy; F:ion binding; P:cellular protein modification process; C:protein-containing complex; F:kinase activity	(2.7) Transferring phosphorus-containing groups	IPR003152 (PFAM); IPR036940 (G3DSA:1.10.1070.GENE3D); IPR000403 (PFAM); G3DSA:3.30.1010.10 (GENE3D); PTHR11139 (PANTHER); IPR026683 (PTHR11139:PANTHER); IPR000403 (PROSITE_PROFILES); IPR003152 (PROSITE_PROFILES); cd05169 (CDD); IPR011009 (SUPERFAMILY)	NA
g4621.t1	CAMK family protein kinase	Tv_81368.m00100.AAclass=CAMK:CAMKL:AMPK gene=81368.m00100 species="T.vaginalis"	CAMK	449	20	2.11e-46	55.66%	3	F:ion binding; P:cellular protein modification process; F:kinase activity	-	IPR000719 (PFAM); G3DSA:1.10.510.10 (GENE3D); PIRSF000654 (PIRSF); mobidb-lite (MOBIDB_LITE); PTHR24351 (PANTHER); PTHR24351:SF169 (PANTHER); IPR000719 (PROSITE_PROFILES); IPR011009 (SUPERFAMILY)	NA
g465.t1	AGC family protein kinase	Tv_97090.m00123.AAclass=AGC:Akt: gene=97090.m00123 species="T.vaginalis"	AGC	320	20	0.0	75.89%	4	P:signal transduction; F:ion binding; P:cellular protein modification process; F:kinase activity	(2.7) Transferring phosphorus-containing groups	IPR000719 (PFAM); G3DSA:3.30.200.20 (GENE3D); G3DSA:1.10.510.10 (GENE3D); PIRSF000654 (PIRSF); PTHR24351:SF169 (PANTHER); PTHR24351 (PANTHER); IPR000961 (PROSITE_PROFILES); IPR000719 (PROSITE_PROFILES); cd05123 (CDD); IPR011009 (SUPERFAMILY)	NA
g4676.t1	CAMK family protein kinase	Tv_87634.m00053.AAclass=Other:CAMKK: gene=87634.m00053 species="T.vaginalis"	Other	342	20	4.16e-122	56.73%	4	F:ion binding; P:cellular protein modification process; F:kinase activity; C:cellular_component	-	G3DSA:3.30.200.20 (GENE3D); G3DSA:1.10.510.10 (GENE3D); IPR000719 (PFAM); PTHR43895 (PANTHER); PTHR43895:SF38 (PANTHER); IPR000719 (PROSITE_PROFILES); IPR011009 (SUPERFAMILY)	NA
g4687.t1	AGC family protein kinase	Tv_92921.m00274.AAclass=AGC:PDK1: gene=92921.m00274 species="T.vaginalis"	AGC	287	20	8.77e-104	59.21%	3	F:ion binding; P:cellular protein modification process; F:kinase activity	-	G3DSA:3.30.200.20 (GENE3D); IPR000719 (PFAM); G3DSA:1.10.510.10 (GENE3D); PIRSF000654 (PIRSF); IPR039046 (PTHR24356:PANTHER); PTHR24356 (PANTHER); IPR000719 (PROSITE_PROFILES); IPR011009 (SUPERFAMILY)	NA
g4694.t1	CAMK family protein kinase	Tv_88332.m00070.AAclass=Other:CAMKK: gene=88332.m00070 species="T.vaginalis"	Other	368	20	1.64e-159	69.78%	6	C:cytoplasm; P:signal transduction; F:ion binding; P:cellular protein modification process; F:kinase activity; P:response to stress	(2.7) Transferring phosphorus-containing groups	PIRSF000654 (PIRSF); IPR000719 (PFAM); G3DSA:1.10.510.10 (GENE3D); mobidb-lite (MOBIDB_LITE); PTHR43895 (PANTHER); PTHR43895:SF38 (PANTHER); IPR000719 (PROSITE_PROFILES); IPR011009 (SUPERFAMILY)	NA
g4714.t1	CAMK family protein kinase	Tv_91335.m00045.AAclass=CAMK:CAMKL:CAMKL-Tvag4 gene=91335.m00045 species="T.vaginalis"	CAMK	488	20	6.64e-154	64.37%	6	C:nucleus; C:cytoplasm; P:signal transduction; F:ion binding; P:cellular protein modification process; F:kinase activity	(2.7) Transferring phosphorus-containing groups	IPR000719 (PFAM); G3DSA:1.10.510.10 (GENE3D); PIRSF000654 (PIRSF); PTHR24346:SF30 (PANTHER); PTHR24346 (PANTHER); IPR000719 (PROSITE_PROFILES); IPR011009 (SUPERFAMILY)	NA
g4757.t1	serine/threonine-protein kinase ATG1c-like isoform X2	Tv_82736.m00209.AAclass=Other:ULK:ULK gene=82736.m00209 species="T.vaginalis"	Other	485	20	5.32e-107	64.89%	3	F:ion binding; P:cellular protein modification process; F:kinase activity	-	IPR001245 (PRINTS); PIRSF000654 (PIRSF); IPR000719 (PFAM); G3DSA:1.10.510.10 (GENE3D); PTHR24348 (PANTHER); PTHR24348:SF22 (PANTHER); IPR000719 (PROSITE_PROFILES); IPR011009 (SUPERFAMILY)	NA
g4761.t1	TKL family protein kinase	Tv_94035.m00029.AAclass=TKL:TKL-Tvag1: gene=94035.m00029 species="T.vaginalis"	TKL	426	20	1.67e-163	64.23%	3	F:ion binding; P:cellular protein modification process; F:kinase activity	-	IPR001245 (PRINTS); PIRSF000615 (PIRSF); IPR001245 (PFAM); G3DSA:3.30.200.20 (GENE3D); G3DSA:1.10.510.10 (GENE3D); PTHR44329 (PANTHER); IPR000719 (PROSITE_PROFILES); cd13999 (CDD); IPR011009 (SUPERFAMILY)	NA
g4763.t1	CAMK family protein kinase	Tv_81907.m00071.AAclass=CAMK:CAMKL:CAMKL-Tvag1 gene=81907.m00071 species="T.vaginalis"	CAMK	351	20	9.48e-115	63.49%	6	C:nucleus; C:cytoplasm; P:signal transduction; F:ion binding; P:cellular protein modification process; F:kinase activity	(2.7) Transferring phosphorus-containing groups	PIRSF000654 (PIRSF); G3DSA:1.10.510.10 (GENE3D); IPR000719 (PFAM); PTHR24362 (PANTHER); IPR000719 (PROSITE_PROFILES); IPR011009 (SUPERFAMILY)	NA
g4792.t1	PIKK family atypical protein kinase	Tv_92720.m00093.AAclass=PKL:PIK:FRAP gene=92720.m00093 species="T.vaginalis"	PKL	479	20	0.0	68.18%	7	C:nucleus; P:signal transduction; P:autophagy; F:ion binding; P:cellular protein modification process; C:protein-containing complex; F:kinase activity	(2.7) Transferring phosphorus-containing groups	IPR036940 (G3DSA:1.10.1070.GENE3D); IPR009076 (PFAM); IPR000403 (PFAM); IPR003152 (PFAM); G3DSA:3.30.1010.10 (GENE3D); PTHR11139 (PANTHER); IPR026683 (PTHR11139:PANTHER); IPR000403 (PROSITE_PROFILES); IPR003152 (PROSITE_PROFILES); cd05169 (CDD); IPR036738 (SUPERFAMILY); IPR011009 (SUPERFAMILY)	NA
g4796.t1	EOG090X04DJ	Tv_91714.m00091.AAclass=PKL:RIO:RIO2 gene=91714.m00091 species="T.vaginalis"	PKL	352	20	0.0	65.72%	8	C:nucleus; F:ion binding; P:cellular protein modification process; P:ribosome biogenesis; C:cytosol; C:protein-containing complex; P:cellular nitrogen compound metabolic process; F:kinase activity	(2.7) Transferring phosphorus-containing groups	PF01163 (PFAM); G3DSA:3.30.200.20 (GENE3D); IPR015285 (PFAM); G3DSA:1.10.510.10 (GENE3D); IPR036388 (G3DSA:1.10.10.GENE3D); mobidb-lite (MOBIDB_LITE); PTHR45852 (PANTHER); IPR030484 (CDD); IPR036390 (SUPERFAMILY); IPR011009 (SUPERFAMILY)	NA
g48.t1	CMGC family protein kinase	Tv_81368.m00097.AAclass=CMGC:CK2: gene=81368.m00097 species="T.vaginalis"	CMGC	306	20	9.06e-111	58.99%	6	C:nucleus; F:ion binding; P:cellular protein modification process; C:protein-containing complex; F:kinase activity; P:cell cycle	-	IPR000719 (PFAM); G3DSA:1.10.510.10 (GENE3D); G3DSA:3.30.200.20 (GENE3D); PTHR24054:SF34 (PANTHER); PTHR24054 (PANTHER); IPR000719 (PROSITE_PROFILES); IPR011009 (SUPERFAMILY)	NA
g483.t1	AGC family protein kinase	Tv_95240.m00211.AAclass=AGC:Akt: gene=95240.m00211 species="T.vaginalis"	AGC	432	20	3.93e-154	62.81%	10	P:locomotion; P:signal transduction; P:cell-cell signaling; F:ion binding; P:cellular protein modification process; P:mitotic cell cycle; P:cell division; P:vesicle-mediated transport; C:cytosol; F:kinase activity	(2.7) Transferring phosphorus-containing groups; (2.7) Transferring phosphorus-containing groups	IPR001849 (PFAM); IPR000719 (PFAM); G3DSA:1.10.510.10 (GENE3D); G3DSA:3.30.200.20 (GENE3D); IPR011993 (G3DSA:2.30.29.GENE3D); PTHR24351:SF169 (PANTHER); PTHR24351 (PANTHER); IPR000961 (PROSITE_PROFILES); IPR001849 (PROSITE_PROFILES); IPR000719 (PROSITE_PROFILES); cd05123 (CDD); IPR011009 (SUPERFAMILY); SSF50729 (SUPERFAMILY)	NA
g4848.t1	TKL family protein kinase	Tv_80599.m00044.AAclass=TKL:TKL-Tvag1: gene=80599.m00044 species="T.vaginalis"	TKL	317	20	4.64e-89	63.47%	3	F:ion binding; P:cellular protein modification process; F:kinase activity	-	IPR001245 (PRINTS); G3DSA:3.30.200.20 (GENE3D); G3DSA:1.10.510.10 (GENE3D); IPR001245 (PFAM); PIRSF000654 (PIRSF); PTHR23257 (PANTHER); PTHR23257:SF815 (PANTHER); IPR000719 (PROSITE_PROFILES); cd13999 (CDD); IPR011009 (SUPERFAMILY)	NA
g485.t1	CMGC family protein kinase	Tv_89294.m00064.AAclass=CMGC:RCK:MOK gene=89294.m00064 species="T.vaginalis"	CMGC	451	20	6.43e-164	71.22%	7	C:nucleus; C:cytoplasm; P:signal transduction; C:cilium; F:ion binding; P:cellular protein modification process; F:kinase activity	-	G3DSA:1.10.510.10 (GENE3D); G3DSA:3.30.200.20 (GENE3D); IPR000719 (PFAM); mobidb-lite (MOBIDB_LITE); mobidb-lite (MOBIDB_LITE); PTHR24055:SF72 (PANTHER); PTHR24055 (PANTHER); IPR000719 (PROSITE_PROFILES); IPR011009 (SUPERFAMILY)	NA
g4863.t1	Pkinase-domain-containing protein	Tv_95540.m00051.AAclass=STE:STE11:CDC15 gene=95540.m00051 species="T.vaginalis"	STE	232	20	8.55e-36	58.92%	5	P:cell morphogenesis; F:ion binding; P:cellular protein modification process; C:cellular_component; F:kinase activity	-	G3DSA:1.10.510.10 (GENE3D); IPR000719 (PFAM); PTHR45832 (PANTHER); PTHR45832:SF5 (PANTHER); IPR000719 (PROSITE_PROFILES); IPR011009 (SUPERFAMILY)	NA
g4868.t1	STE family protein kinase	Tv_83472.m00456.AAclass=STE:STE20:PAKA gene=83472.m00456 species="T.vaginalis"	STE	353	20	1.63e-84	59.36%	7	P:cell division; P:cellular component assembly; F:ion binding; P:cellular protein modification process; F:kinase activity; P:mitotic cell cycle; F:enzyme binding	-	G3DSA:3.30.200.20 (GENE3D); G3DSA:1.10.510.10 (GENE3D); PIRSF000654 (PIRSF); IPR000719 (PFAM); PTHR45832 (PANTHER); IPR000719 (PROSITE_PROFILES); IPR011009 (SUPERFAMILY)	NA
g4869.t1	AGC family protein kinase	Tv_81174.m00100.AAclass=Other:NEK:NEK-Unclassified gene=81174.m00100 species="T.vaginalis"	Other	315	20	3.71e-125	68.41%	17	P:cytoskeleton organization; P:cellular component assembly; P:cellular protein modification process; F:ion binding; P:chromosome segregation; C:chromosome; P:biosynthetic process; P:DNA metabolic process; C:nucleoplasm; C:microtubule organizing center; P:chromosome organization; P:homeostatic process; P:mitotic nuclear division; C:cytosol; C:protein-containing complex; F:kinase activity; F:enzyme…	(2.7) Transferring phosphorus-containing groups	PIRSF000654 (PIRSF); IPR000719 (PFAM); G3DSA:1.10.510.10 (GENE3D); G3DSA:3.30.200.20 (GENE3D); PTHR44899 (PANTHER); PTHR44899:SF3 (PANTHER); IPR000719 (PROSITE_PROFILES); cd08217 (CDD); IPR011009 (SUPERFAMILY)	NA
g4880.t1	TKL family protein kinase	Tv_97417.m00096.AAclass=TKL:TKL-Tvag1: gene=97417.m00096 species="T.vaginalis"	TKL	764	20	0.0	59.08%	3	F:ion binding; P:cellular protein modification process; F:kinase activity		IPR001245 (PRINTS); PIRSF000615 (PIRSF); G3DSA:1.10.510.10 (GENE3D); IPR001245 (PFAM); PTHR23257 (PANTHER); PTHR23257:SF814 (PANTHER); IPR000719 (PROSITE_PROFILES); cd13999 (CDD); IPR011009 (SUPERFAMILY); IPR016024 (SUPERFAMILY)	NA
g4895.t1	CAMK family protein kinase	Tv_94179.m00238.AAclass=CAMK:CAMKL:CAMKL-Tvag2 gene=94179.m00238 species="T.vaginalis"	CAMK	575	20	1.06e-85	70.22%	7	C:nucleus; C:cytoplasm; P:signal transduction; F:GTPase activity; F:ion binding; P:cellular protein modification process; F:kinase activity	(2.7) Transferring phosphorus-containing groups	IPR001487 (PRINTS); IPR001806 (PFAM); IPR000719 (PFAM); IPR036427 (G3DSA:1.20.920.GENE3D); IPR001487 (PFAM); G3DSA:3.40.50.300 (GENE3D); G3DSA:1.10.510.10 (GENE3D); PTHR24346 (PANTHER); IPR001487 (PROSITE_PROFILES); IPR000719 (PROSITE_PROFILES); cd04369 (CDD); IPR027417 (SUPERFAMILY); IPR011009 (SUPERFAMILY); IPR036427 (SUPERFAMILY)	NA
g4906.t1	CK1 family protein kinase	Tv_92247.m00071.AAclass=CK1:TTBK: gene=92247.m00071 species="T.vaginalis"	CK1	348	20	2.17e-61	56.53%	4	F:ion binding; P:cellular protein modification process; F:kinase activity; C:intracellular	-	IPR000719 (PFAM); G3DSA:1.10.510.10 (GENE3D); PTHR11909:SF80 (PANTHER); PTHR11909 (PANTHER); IPR000719 (PROSITE_PROFILES); IPR011009 (SUPERFAMILY)	NA
g4962.t1	CAMK family protein kinase	Tv_87835.m00287.AAclass=CAMK:CAMKL:CAMKL-Unclassified gene=87835.m00287 species="T.vaginalis"	CAMK	293	20	7.82e-74	52.99%	5	P:signal transduction; F:ion binding; P:cellular protein modification process; C:cellular_component; F:kinase activity	-	IPR000719 (PFAM); G3DSA:1.10.510.10 (GENE3D); PTHR24346 (PANTHER); IPR000719 (PROSITE_PROFILES); IPR011009 (SUPERFAMILY)	NA
g4972.t1	CAMK family protein kinase	Tv_88712.m00314.AAclass=Other:NEK:NEK-Unclassified gene=88712.m00314 species="T.vaginalis"	Other	420	20	4.46e-145	62.59%	3	F:ion binding; P:cellular protein modification process; F:kinase activity	-	G3DSA:1.10.510.10 (GENE3D); IPR000719 (PFAM); G3DSA:3.30.200.20 (GENE3D); PIRSF000654 (PIRSF); PTHR44899:SF3 (PANTHER); PTHR44899 (PANTHER); IPR000719 (PROSITE_PROFILES); cd08215 (CDD); IPR011009 (SUPERFAMILY)	NA
g4977.t1	CMGC family protein kinase	Tv_97080.m00044.AAclass=CMGC:CK2: gene=97080.m00044 species="T.vaginalis"	CMGC	345	20	0.0	71.89%	7	C:nucleus; F:ion binding; P:cellular protein modification process; C:cytosol; C:protein-containing complex; F:kinase activity; P:cell cycle	(2.7) Transferring phosphorus-containing groups	G3DSA:3.30.200.20 (GENE3D); G3DSA:1.10.510.10 (GENE3D); IPR000719 (PFAM); PTHR24054 (PANTHER); IPR000719 (PROSITE_PROFILES); cd14132 (CDD); IPR011009 (SUPERFAMILY)	NA
g5032.t1	CK1 family protein kinase	Tv_93348.m00032.AAclass=CK1:TTBK: gene=93348.m00032 species="T.vaginalis"	CK1	260	20	1.47e-93	62.95%	4	F:ion binding; P:cellular protein modification process; F:kinase activity; C:intracellular	-	G3DSA:1.10.510.10 (GENE3D); IPR000719 (PFAM); mobidb-lite (MOBIDB_LITE); mobidb-lite (MOBIDB_LITE); PTHR11909:SF301 (PANTHER); PTHR11909 (PANTHER); IPR000719 (PROSITE_PROFILES); IPR011009 (SUPERFAMILY)	NA
g5034.t1	CAMK family protein kinase	Tv_81368.m00100.AAclass=CAMK:CAMKL:AMPK gene=81368.m00100 species="T.vaginalis"	CAMK	432	20	2.7e-159	67.9%	6	C:nucleus; C:cytoplasm; P:signal transduction; F:ion binding; P:cellular protein modification process; F:kinase activity	(2.7) Transferring phosphorus-containing groups	PF12330 (PFAM); PIRSF000654 (PIRSF); IPR000719 (PFAM); G3DSA:1.10.510.10 (GENE3D); PTHR24346:SF30 (PANTHER); PTHR24346 (PANTHER); IPR000719 (PROSITE_PROFILES); cd14003 (CDD); IPR011009 (SUPERFAMILY)	NA
g5045.t1	CAMK family protein kinase	Tv_86278.m00098.AAclass=CAMK:CAMKL:CAMKL-Unclassified gene=86278.m00098 species="T.vaginalis"	CAMK	271	20	1.9e-32	53.7%	3	F:ion binding; P:cellular protein modification process; F:kinase activity	-	G3DSA:1.10.510.10 (GENE3D); IPR000719 (PFAM); PTHR24362 (PANTHER); IPR000719 (PROSITE_PROFILES); IPR011009 (SUPERFAMILY)	NA
g5052.t1	CAMK family protein kinase	Tv_81840.m00166.AAclass=CAMK:CAMKL:CAMKL-Unclassified gene=81840.m00166 species="T.vaginalis"	CAMK	307	20	2.94e-136	67.78%	6	C:nucleus; C:cytoplasm; P:signal transduction; F:ion binding; P:cellular protein modification process; F:kinase activity	(2.7) Transferring phosphorus-containing groups	IPR000719 (PFAM); G3DSA:1.10.510.10 (GENE3D); PIRSF000654 (PIRSF); PTHR24346:SF30 (PANTHER); PTHR24346 (PANTHER); IPR000719 (PROSITE_PROFILES); cd14003 (CDD); IPR011009 (SUPERFAMILY)	NA
g5054.t1	AGC family protein kinase	Tv_95725.m00240.AAclass=AGC:Akt: gene=95725.m00240 species="T.vaginalis"	AGC	362	20	4.91e-134	66.19%	4	P:signal transduction; F:ion binding; P:cellular protein modification process; F:kinase activity	(2.7) Transferring phosphorus-containing groups	IPR000719 (PFAM); PIRSF000654 (PIRSF); G3DSA:1.10.510.10 (GENE3D); G3DSA:3.30.200.20 (GENE3D); PTHR24351 (PANTHER); PTHR24351:SF169 (PANTHER); IPR000719 (PROSITE_PROFILES); IPR000961 (PROSITE_PROFILES); IPR001849 (PROSITE_PROFILES); cd05123 (CDD); IPR011009 (SUPERFAMILY)	NA
g5109.t1	PIKK family atypical protein kinase	Tv_81676.m00083.AAclass=PKL:PIK:FRAP gene=81676.m00083 species="T.vaginalis"	PKL	2424	20	0.0	63.46%	4	P:autophagy; C:protein-containing complex; F:kinase activity; C:intracellular	-	IPR020683 (PFAM); IPR003151 (PFAM); IPR024585 (PFAM); IPR036770 (G3DSA:1.25.40.GENE3D); IPR003152 (PFAM); IPR009076 (PFAM); G3DSA:3.30.1010.10 (GENE3D); IPR036940 (G3DSA:1.10.1070.GENE3D); IPR000403 (PFAM); PTHR11139 (PANTHER); IPR026683 (PTHR11139:PANTHER); IPR003152 (PROSITE_PROFILES); IPR014009 (PROSITE_PROFILES); IPR000403 (PROSITE_PROFILES); IPR002110 (PROSITE_PROFILES); IPR002110 (PROSITE_P…	NA
g5125.t1	CAMK family protein kinase	Tv_85686.m00167.AAclass=CAMK:CAMKL:CAMKL-Unclassified gene=85686.m00167 species="T.vaginalis"	CAMK	315	20	1.43e-83	57.09%	3	F:ion binding; P:cellular protein modification process; F:kinase activity	-	PIRSF000654 (PIRSF); G3DSA:1.10.510.10 (GENE3D); PF12330 (PFAM); IPR000719 (PFAM); PTHR44167 (PANTHER); IPR000719 (PROSITE_PROFILES); IPR011009 (SUPERFAMILY)	NA
g5178.t1	PIKK family atypical protein kinase	Tv_89276.m00200.AAclass=PKL:PIK:FRAP gene=89276.m00200 species="T.vaginalis"	PKL	2009	20	0.0	61.75%	5	C:nucleus; P:signal transduction; P:autophagy; C:protein-containing complex; F:kinase activity	(2.7) Transferring phosphorus-containing groups	IPR036738 (G3DSA:1.20.120.GENE3D); IPR036940 (G3DSA:1.10.1070.GENE3D); G3DSA:3.30.1010.10 (GENE3D); IPR003152 (PFAM); IPR024585 (PFAM); IPR000403 (PFAM); IPR009076 (PFAM); IPR026683 (PTHR11139:PANTHER); PTHR11139 (PANTHER); IPR000403 (PROSITE_PROFILES); IPR003152 (PROSITE_PROFILES); IPR021133 (PROSITE_PROFILES); cd05169 (CDD); IPR016024 (SUPERFAMILY); IPR016024 (SUPERFAMILY); IPR036738 (SUPERFAMI…	NA
g5179.t1	CAMK family protein kinase	Tv_90936.m00081.AAclass=CAMK:CAMKL:CAMKL-Unclassified gene=90936.m00081 species="T.vaginalis"	CAMK	412	20	0.0	60.88%	6	C:nucleus; C:cytoplasm; P:signal transduction; F:ion binding; P:cellular protein modification process; F:kinase activity	(2.7) Transferring phosphorus-containing groups	G3DSA:3.30.200.20 (GENE3D); G3DSA:3.30.310.80 (GENE3D); G3DSA:1.10.510.10 (GENE3D); IPR000719 (PFAM); PIRSF000654 (PIRSF); PTHR43895 (PANTHER); PTHR43895:SF11 (PANTHER); IPR000719 (PROSITE_PROFILES); IPR001772 (PROSITE_PROFILES); IPR011009 (SUPERFAMILY)	NA
g5195.t1	PIKK family atypical protein kinase	Tv_92757.m00247.AAclass=PKL:PIK:FRAP gene=92757.m00247 species="T.vaginalis"	PKL	273	20	1.76e-96	61.46%	5	C:nucleus; P:signal transduction; P:autophagy; C:protein-containing complex; F:kinase activity	(2.7) Transferring phosphorus-containing groups	IPR036940 (G3DSA:1.10.1070.GENE3D); IPR003152 (PFAM); IPR000403 (PFAM); IPR026683 (PTHR11139:PANTHER); PTHR11139 (PANTHER); IPR003152 (PROSITE_PROFILES); IPR000403 (PROSITE_PROFILES); IPR011009 (SUPERFAMILY)	NA
g5220.t1	CAMK family protein kinase	Tv_94222.m00135.AAclass=CAMK:CAMKL:LKB gene=94222.m00135 species="T.vaginalis"	CAMK	331	20	4.18e-104	65.07%	6	C:cytoplasm; P:signal transduction; F:ion binding; P:cellular protein modification process; F:kinase activity; P:response to stress	(2.7) Transferring phosphorus-containing groups	IPR000719 (PFAM); PIRSF000654 (PIRSF); G3DSA:1.10.510.10 (GENE3D); PTHR24346:SF30 (PANTHER); PTHR24346 (PANTHER); IPR000719 (PROSITE_PROFILES); cd14008 (CDD); IPR011009 (SUPERFAMILY)	NA
g526.t1	CAMK family protein kinase	Tv_88332.m00070.AAclass=Other:CAMKK: gene=88332.m00070 species="T.vaginalis"	Other	343	20	3.17e-110	65.57%	6	P:signal transduction; F:ion binding; P:cellular protein modification process; F:kinase activity; P:response to stress; C:intracellular	-	G3DSA:1.10.510.10 (GENE3D); IPR000719 (PFAM); PTHR24346 (PANTHER); PTHR24346:SF39 (PANTHER); IPR000719 (PROSITE_PROFILES); IPR011009 (SUPERFAMILY)	NA
g5294.t1	CAMK family protein kinase	Tv_93793.m00165.AAclass=CAMK:CAMKL:LKB gene=93793.m00165 species="T.vaginalis"	CAMK	165	20	3.34e-29	56.93%	6	P:signal transduction; F:ion binding; P:cellular protein modification process; F:kinase activity; C:intracellular; P:response to stress	-	IPR000719 (PFAM); G3DSA:1.10.510.10 (GENE3D); PTHR43895 (PANTHER); PTHR43895:SF38 (PANTHER); IPR000719 (PROSITE_PROFILES); IPR011009 (SUPERFAMILY)	NA
g53.t1	AGC family protein kinase	Tv_81877.m00054.AAclass=AGC:Akt: gene=81877.m00054 species="T.vaginalis"	AGC	439	20	0.0	67.81%	4	P:signal transduction; F:ion binding; P:cellular protein modification process; F:kinase activity	(2.7) Transferring phosphorus-containing groups	IPR001849 (PFAM); G3DSA:1.10.510.10 (GENE3D); IPR000719 (PFAM); IPR011993 (G3DSA:2.30.29.GENE3D); G3DSA:3.30.200.20 (GENE3D); PTHR24351 (PANTHER); IPR000961 (PROSITE_PROFILES); IPR001849 (PROSITE_PROFILES); IPR000719 (PROSITE_PROFILES); cd00821 (CDD); cd05123 (CDD); IPR011009 (SUPERFAMILY); SSF50729 (SUPERFAMILY)	NA
g5306.t1	serine/threonine-protein kinase Nek1-like	Tv_95287.m00267.AAclass=Other:NEK:NEK-Unclassified gene=95287.m00267 species="T.vaginalis"	Other	813	20	0.0	69.48%	5	C:cytoplasm; P:signal transduction; F:ion binding; P:cellular protein modification process; F:kinase activity	(2.7) Transferring phosphorus-containing groups	G3DSA:1.10.510.10 (GENE3D); IPR000719 (PFAM); PIRSF000615 (PIRSF); G3DSA:3.30.200.20 (GENE3D); mobidb-lite (MOBIDB_LITE); mobidb-lite (MOBIDB_LITE); mobidb-lite (MOBIDB_LITE); mobidb-lite (MOBIDB_LITE); mobidb-lite (MOBIDB_LITE); mobidb-lite (MOBIDB_LITE); mobidb-lite (MOBIDB_LITE); PTHR44899 (PANTHER); IPR000719 (PROSITE_PROFILES); cd08215 (CDD); IPR011009 (SUPERFAMILY)	NA
g5354.t1	AGC family protein kinase	Tv_83325.m00036.AAclass=AGC:Akt: gene=83325.m00036 species="T.vaginalis"	AGC	444	20	3.71e-142	66.76%	4	P:signal transduction; F:ion binding; P:cellular protein modification process; F:kinase activity	(2.7) Transferring phosphorus-containing groups	G3DSA:3.30.200.20 (GENE3D); IPR001849 (PFAM); IPR011993 (G3DSA:2.30.29.GENE3D); IPR000719 (PFAM); IPR017892 (PFAM); G3DSA:1.10.510.10 (GENE3D); PTHR24351 (PANTHER); PTHR24351:SF169 (PANTHER); IPR000719 (PROSITE_PROFILES); IPR000961 (PROSITE_PROFILES); cd05123 (CDD); SSF50729 (SUPERFAMILY); IPR011009 (SUPERFAMILY)	NA
g5366.t1	AGC family protein kinase	Tv_96895.m00082.AAclass=CAMK:CAMK-Unique: gene=96895.m00082 species="T.vaginalis"	CAMK	194	11	1.87e-10	45.36%	5	F:ATP binding; F:protein kinase activity; P:phosphorylation; P:protein phosphorylation; F:kinase activity		G3DSA:1.10.510.10 (GENE3D); PTHR43895 (PANTHER); cd00180 (CDD); IPR011009 (SUPERFAMILY)	NA
g540.t1	PIKK family atypical protein kinase	Tv_93846.m00121.AAclass=PKL:PIK:FRAP gene=93846.m00121 species="T.vaginalis"	PKL	617	20	0.0	66.69%	5	C:nucleus; P:signal transduction; P:autophagy; C:protein-containing complex; F:kinase activity	(2.7) Transferring phosphorus-containing groups	IPR000403 (PFAM); IPR003152 (PFAM); IPR009076 (PFAM); G3DSA:3.30.1010.10 (GENE3D); IPR036940 (G3DSA:1.10.1070.GENE3D); PTHR11139 (PANTHER); IPR026683 (PTHR11139:PANTHER); IPR000403 (PROSITE_PROFILES); IPR014009 (PROSITE_PROFILES); IPR003152 (PROSITE_PROFILES); cd05169 (CDD); IPR011009 (SUPERFAMILY)	NA
g5400.t1	negative regulator of the PHO system	Tv_85889.m00444.AAclass=CMGC:CDK:CDC2 gene=85889.m00444 species="T.vaginalis"	CMGC	139	20	8.88e-43	60.53%	6	C:nucleus; F:ion binding; P:cellular protein modification process; P:biosynthetic process; F:kinase activity; P:cell cycle	(2.7) Transferring phosphorus-containing groups; (2.7) Transferring phosphorus-containing groups	G3DSA:1.10.510.10 (GENE3D); IPR000719 (PFAM); PTHR24056 (PANTHER); PTHR24056:SF414 (PANTHER); IPR000719 (PROSITE_PROFILES); IPR011009 (SUPERFAMILY)	NA
g5420.t1	TBC domain containing protein	Tv_97241.m00123.AAclass=TKL:TKL-Unique: gene=97241.m00123 species="T.vaginalis"	TKL	592	20	1.34e-101	52.2%	3	F:ion binding; P:cellular protein modification process; F:kinase activity		G3DSA:1.10.510.10 (GENE3D); IPR000719 (PFAM); G3DSA:1.10.472.80 (GENE3D); IPR000195 (PFAM); G3DSA:1.10.8.270 (GENE3D); mobidb-lite (MOBIDB_LITE); mobidb-lite (MOBIDB_LITE); mobidb-lite (MOBIDB_LITE); mobidb-lite (MOBIDB_LITE); PTHR22957 (PANTHER); PTHR22957:SF520 (PANTHER); IPR000719 (PROSITE_PROFILES); IPR000195 (PROSITE_PROFILES); IPR035969 (SUPERFAMILY); IPR035969 (SUPERFAMILY); IPR011009 (SUP…	NA
g5436.t1	CAMK family protein kinase	Tv_84192.m00022.AAclass=CAMK:CAMKL:CAMKL-Tvag1 gene=84192.m00022 species="T.vaginalis"	CAMK	335	20	1.05e-77	60.88%	3	F:ion binding; P:cellular protein modification process; F:kinase activity	-	IPR000719 (PFAM); G3DSA:1.10.510.10 (GENE3D); PIRSF000654 (PIRSF); PTHR24362 (PANTHER); IPR000719 (PROSITE_PROFILES); IPR011009 (SUPERFAMILY)	NA
g5468.t1	TKL family protein kinase	Tv_97119.m00144.AAclass=TKL:TKL-Tvag1: gene=97119.m00144 species="T.vaginalis"	TKL	824	20	6.38e-150	47.9%	3	F:ion binding; P:cellular protein modification process; F:kinase activity		IPR000719 (PFAM); G3DSA:1.10.510.10 (GENE3D); PIRSF000615 (PIRSF); G3DSA:3.30.200.20 (GENE3D); PTHR23257 (PANTHER); PTHR23257:SF815 (PANTHER); IPR000719 (PROSITE_PROFILES); IPR011009 (SUPERFAMILY); IPR016024 (SUPERFAMILY)	NA
g5469.t1	AUR protein Kinase	Tv_90371.m00099.AAclass=Other:Aur: gene=90371.m00099 species="T.vaginalis"	Other	296	20	0.0	83.3%	10	P:cell division; C:microtubule organizing center; P:cytoskeleton organization; P:chromosome organization; F:ion binding; P:cellular protein modification process; C:nuclear chromosome; C:protein-containing complex; F:kinase activity; P:mitotic cell cycle	(2.7) Transferring phosphorus-containing groups	G3DSA:3.30.200.20 (GENE3D); PIRSF000654 (PIRSF); IPR000719 (PFAM); G3DSA:1.10.510.10 (GENE3D); mobidb-lite (MOBIDB_LITE); IPR030616 (PANTHER); PTHR24350:SF0 (PANTHER); IPR000719 (PROSITE_PROFILES); cd14007 (CDD); IPR011009 (SUPERFAMILY)	NA
g5517.t1	PIKK family atypical protein kinase	Tv_87283.m00199.AAclass=PKL:PIK:FRAP gene=87283.m00199 species="T.vaginalis"	PKL	539	20	0.0	62.16%	6	P:autophagy; F:ion binding; P:cellular protein modification process; C:protein-containing complex; F:kinase activity; C:intracellular	(2.7) Transferring phosphorus-containing groups	IPR003152 (PFAM); IPR000403 (PFAM); G3DSA:3.30.1010.10 (GENE3D); IPR036940 (G3DSA:1.10.1070.GENE3D); IPR026683 (PTHR11139:PANTHER); PTHR11139 (PANTHER); IPR003152 (PROSITE_PROFILES); IPR000403 (PROSITE_PROFILES); cd05169 (CDD); IPR011009 (SUPERFAMILY)	NA
g5525.t1	CAMK family protein kinase	Tv_81399.m00045.AAclass=CAMK:CAMK-Tvag3: gene=81399.m00045 species="T.vaginalis"	CAMK	265	20	9.09e-62	53.93%	4	F:ion binding; P:cellular protein modification process; F:kinase activity; C:intracellular	-	PIRSF000654 (PIRSF); G3DSA:3.30.200.20 (GENE3D); IPR000719 (PFAM); G3DSA:1.10.510.10 (GENE3D); PTHR24346 (PANTHER); IPR000719 (PROSITE_PROFILES); cd14014 (CDD); IPR011009 (SUPERFAMILY)	NA
g5527.t1	CAMK family protein kinase	Tv_87634.m00053.AAclass=Other:CAMKK: gene=87634.m00053 species="T.vaginalis"	Other	207	20	1.13e-46	58.28%	3	F:ion binding; P:cellular protein modification process; F:kinase activity	-	IPR000719 (PFAM); G3DSA:1.10.510.10 (GENE3D); PTHR43895 (PANTHER); PTHR43895:SF38 (PANTHER); IPR000719 (PROSITE_PROFILES); IPR011009 (SUPERFAMILY)	NA
g5537.t1	STE family protein kinase	Tv_95305.m00245.AAclass=STE:STE20:PAKA gene=95305.m00245 species="T.vaginalis"	STE	446	20	0.0	69.31%	5	C:cytoplasm; P:signal transduction; F:ion binding; P:cellular protein modification process; F:kinase activity	(2.7) Transferring phosphorus-containing groups	IPR000095 (PFAM); IPR036936 (G3DSA:3.90.810.GENE3D); G3DSA:1.10.510.10 (GENE3D); IPR000719 (PFAM); G3DSA:3.30.200.20 (GENE3D); PIRSF000615 (PIRSF); PTHR45832:SF7 (PANTHER); PTHR45832 (PANTHER); IPR000719 (PROSITE_PROFILES); cd06614 (CDD); IPR011009 (SUPERFAMILY)	NA
g5555.t1	phosphatidylinositol 3-kinase, root isoform isoform X1	Tv_81869.m00190.AAclass=PKL:PIK:PI3K gene=81869.m00190 species="T.vaginalis"	PKL	693	20	0.0	52.89%	5	C:cytoplasm; P:signal transduction; P:lipid metabolic process; C:organelle; F:kinase activity	-	G3DSA:3.30.1010.10 (GENE3D); IPR000403 (PFAM); IPR008290 (PIRSF); IPR036940 (G3DSA:1.10.1070.GENE3D); PTHR10048:SF7 (PANTHER); IPR015433 (PANTHER); IPR000403 (PROSITE_PROFILES); IPR016024 (SUPERFAMILY); IPR011009 (SUPERFAMILY)	NA
g5557.t1	PIKK family atypical protein kinase	Tv_92720.m00093.AAclass=PKL:PIK:FRAP gene=92720.m00093 species="T.vaginalis"	PKL	320	20	7.56e-137	71.22%	7	C:nucleus; P:signal transduction; P:autophagy; F:ion binding; P:cellular protein modification process; C:protein-containing complex; F:kinase activity	(2.7) Transferring phosphorus-containing groups	G3DSA:3.30.1010.10 (GENE3D); IPR036940 (G3DSA:1.10.1070.GENE3D); IPR003152 (PFAM); IPR000403 (PFAM); IPR026683 (PTHR11139:PANTHER); PTHR11139 (PANTHER); IPR000403 (PROSITE_PROFILES); IPR003152 (PROSITE_PROFILES); cd05169 (CDD); IPR011009 (SUPERFAMILY)	NA
g5560.t1	CAMK family protein kinase	Tv_81909.m00079.AAclass=Other:NEK:NEK-Unclassified gene=81909.m00079 species="T.vaginalis"	Other	967	20	1.19e-129	70.12%	5	C:cytoplasm; P:signal transduction; F:ion binding; P:cellular protein modification process; F:kinase activity	(2.7) Transferring phosphorus-containing groups	IPR000719 (PFAM); G3DSA:3.30.200.20 (GENE3D); G3DSA:1.10.510.10 (GENE3D); mobidb-lite (MOBIDB_LITE); mobidb-lite (MOBIDB_LITE); mobidb-lite (MOBIDB_LITE); mobidb-lite (MOBIDB_LITE); mobidb-lite (MOBIDB_LITE); mobidb-lite (MOBIDB_LITE); mobidb-lite (MOBIDB_LITE); PTHR44899 (PANTHER); IPR000719 (PROSITE_PROFILES); cd08215 (CDD); IPR011009 (SUPERFAMILY)	NA
g5618.t1	Casein kinase I isoform delta-like protein	Tv_93793.m00220.AAclass=CK1:CK1:CK1-Unclassified gene=93793.m00220 species="T.vaginalis"	CK1	364	20	8.4e-170	76.9%	5	C:nucleus; C:cytoplasm; F:ion binding; P:cellular protein modification process; F:kinase activity	(2.7) Transferring phosphorus-containing groups	IPR000719 (PFAM); G3DSA:1.10.510.10 (GENE3D); PTHR11909 (PANTHER); PTHR11909:SF352 (PANTHER); IPR000719 (PROSITE_PROFILES); cd14016 (CDD); IPR011009 (SUPERFAMILY)	NA
g5666.t1	hypothetical protein TRFO_31272	Tv_99240.m00005.AAclass=AGC:MAST:MAST gene=99240.m00005 species="T.vaginalis"	AGC	474	4	2.75e-59	50.76%	1	P:mitotic spindle assembly checkpoint		G3DSA:1.10.510.10 (GENE3D); mobidb-lite (MOBIDB_LITE); mobidb-lite (MOBIDB_LITE); mobidb-lite (MOBIDB_LITE); IPR011009 (SUPERFAMILY)	NA
g5670.t1	CAMK family protein kinase	Tv_92546.m00110.AAclass=CAMK:CAMKL:CAMKL-Tvag2 gene=92546.m00110 species="T.vaginalis"	CAMK	419	20	1.63e-157	72.41%	6	C:nucleus; C:cytoplasm; P:signal transduction; F:ion binding; P:cellular protein modification process; F:kinase activity	(2.7) Transferring phosphorus-containing groups	IPR000719 (PFAM); G3DSA:1.10.510.10 (GENE3D); PTHR24346 (PANTHER); IPR000719 (PROSITE_PROFILES); cd14003 (CDD); IPR011009 (SUPERFAMILY)	NA
g571.t1	STE family protein kinase	Tv_92605.m00032.AAclass=STE:STE20:MST gene=92605.m00032 species="T.vaginalis"	STE	1033	20	9.82e-159	65.48%	5	C:cytoplasm; P:signal transduction; F:ion binding; P:cellular protein modification process; F:kinase activity	(2.7) Transferring phosphorus-containing groups	IPR000719 (PFAM); IPR015943 (G3DSA:2.130.10.GENE3D); G3DSA:1.10.510.10 (GENE3D); IPR024977 (PFAM); IPR001680 (PFAM); G3DSA:3.30.200.20 (GENE3D); mobidb-lite (MOBIDB_LITE); PTHR45832 (PANTHER); PTHR45832:SF2 (PANTHER); IPR001680 (PROSITE_PROFILES); IPR017986 (PROSITE_PROFILES); IPR001680 (PROSITE_PROFILES); IPR017986 (PROSITE_PROFILES); IPR000719 (PROSITE_PROFILES); IPR001680 (PROSITE_PROFILES); c…	NA
g5735.t1	casein kinase 2, alpha subunit, putative	Tv_84394.m00063.AAclass=CMGC:CK2: gene=84394.m00063 species="T.vaginalis"	CMGC	316	20	2.55e-132	69.08%	7	C:nucleus; F:ion binding; P:cellular protein modification process; P:chromosome segregation; C:protein-containing complex; F:kinase activity; P:cell cycle	(2.7) Transferring phosphorus-containing groups	G3DSA:1.10.510.10 (GENE3D); IPR000719 (PFAM); G3DSA:3.30.200.20 (GENE3D); PTHR24054 (PANTHER); IPR000719 (PROSITE_PROFILES); cd14132 (CDD); IPR011009 (SUPERFAMILY)	NA
g5745.t1	TKL family protein kinase	Tv_94757.m00041.AAclass=TKL:TKL-Tvag1: gene=94757.m00041 species="T.vaginalis"	TKL	1347	20	4.18e-123	62.41%	3	F:ion binding; P:cellular protein modification process; F:kinase activity	-	IPR001245 (PRINTS); IPR001245 (PFAM); G3DSA:1.10.510.10 (GENE3D); IPR000195 (PFAM); G3DSA:1.10.8.270 (GENE3D); mobidb-lite (MOBIDB_LITE); mobidb-lite (MOBIDB_LITE); mobidb-lite (MOBIDB_LITE); PTHR23257:SF815 (PANTHER); PTHR23257 (PANTHER); IPR000195 (PROSITE_PROFILES); IPR000719 (PROSITE_PROFILES); cd13999 (CDD); IPR016024 (SUPERFAMILY); IPR035969 (SUPERFAMILY); IPR011009 (SUPERFAMILY)	NA
g5831.t1	STE family protein kinase	Tv_97354.m00210.AAclass=STE:STE20:FRAY gene=97354.m00210 species="T.vaginalis"	STE	358	20	7.83e-97	63.62%	5	C:cytoplasm; P:signal transduction; F:ion binding; P:cellular protein modification process; F:kinase activity	(2.7) Transferring phosphorus-containing groups	PIRSF000654 (PIRSF); G3DSA:1.10.510.10 (GENE3D); IPR000719 (PFAM); G3DSA:3.30.200.20 (GENE3D); mobidb-lite (MOBIDB_LITE); PTHR45832 (PANTHER); PTHR45832:SF2 (PANTHER); IPR000719 (PROSITE_PROFILES); IPR011009 (SUPERFAMILY)	NA
g5850.t1	CK1 family protein kinase	Tv_83450.m00065.AAclass=CK1:CK1:CK1y gene=83450.m00065 species="T.vaginalis"	CK1	391	20	1.12e-109	70.54%	5	C:nucleus; C:cytoplasm; F:ion binding; P:cellular protein modification process; F:kinase activity	(2.7) Transferring phosphorus-containing groups	IPR000719 (PFAM); G3DSA:1.10.510.10 (GENE3D); PTHR11909 (PANTHER); PTHR11909:SF352 (PANTHER); IPR000719 (PROSITE_PROFILES); cd14016 (CDD); IPR011009 (SUPERFAMILY)	NA
g5869.t1	CAMK family protein kinase	Tv_92802.m00034.AAclass=CAMK:CAMKL:CAMKL-Tvag1 gene=92802.m00034 species="T.vaginalis"	CAMK	403	20	0.0	66.54%	6	C:nucleus; C:cytoplasm; P:signal transduction; F:ion binding; P:cellular protein modification process; F:kinase activity	(2.7) Transferring phosphorus-containing groups	PIRSF000654 (PIRSF); IPR000719 (PFAM); G3DSA:1.10.510.10 (GENE3D); PTHR24346 (PANTHER); PTHR24346:SF30 (PANTHER); IPR000719 (PROSITE_PROFILES); cd14003 (CDD); IPR011009 (SUPERFAMILY)	NA
g5873.t1	interferon-induced, double-stranded RNA-activated protein kinase isoform X2	Tv_89882.m00073.AAclass=Other:PEK:PKR-like gene=89882.m00073 species="T.vaginalis"	Other	383	20	2.55e-74	49.09%	10	P:cell death; P:signal transduction; F:ion binding; P:cellular protein modification process; P:anatomical structure development; C:organelle; F:kinase activity; P:response to stress; F:enzyme binding; P:translation	-	IPR000719 (PFAM); G3DSA:3.30.200.20 (GENE3D); G3DSA:1.10.510.10 (GENE3D); PTHR11042 (PANTHER); IPR000719 (PROSITE_PROFILES); IPR011009 (SUPERFAMILY)	NA
g5882.t1	CAMK family protein kinase	Tv_80364.m00040.AAclass=Other:PLK:PLK1 gene=80364.m00040 species="T.vaginalis"	Other	493	20	1.56e-141	61.0%	4	C:cytoskeleton; F:ion binding; P:cellular protein modification process; F:kinase activity	-	G3DSA:3.30.200.20 (GENE3D); G3DSA:1.10.510.10 (GENE3D); IPR036947 (G3DSA:3.30.1120.GENE3D); IPR000959 (PFAM); IPR036947 (G3DSA:3.30.1120.GENE3D); IPR000719 (PFAM); PIRSF000654 (PIRSF); PTHR24345 (PANTHER); PTHR24345:SF0 (PANTHER); IPR000719 (PROSITE_PROFILES); IPR000959 (PROSITE_PROFILES); IPR000959 (PROSITE_PROFILES); IPR033695 (CDD); IPR011009 (SUPERFAMILY); SSF82615 (SUPERFAMILY); SSF82615 (SU…	NA
g5902.t1	CK1 family protein kinase	Tv_95535.m00021.AAclass=CK1:TTBK: gene=95535.m00021 species="T.vaginalis"	CK1	243	20	6.47e-96	62.9%	5	C:nucleus; C:cytoplasm; F:ion binding; P:cellular protein modification process; F:kinase activity	(2.7) Transferring phosphorus-containing groups	IPR000719 (PFAM); G3DSA:1.10.510.10 (GENE3D); PTHR11909 (PANTHER); PTHR11909:SF301 (PANTHER); IPR000719 (PROSITE_PROFILES); IPR011009 (SUPERFAMILY)	NA
g5907.t1	CAMK family protein kinase	Tv_91335.m00045.AAclass=CAMK:CAMKL:CAMKL-Tvag4 gene=91335.m00045 species="T.vaginalis"	CAMK	497	20	3.75e-142	63.38%	6	C:nucleus; C:cytoplasm; P:signal transduction; F:ion binding; P:cellular protein modification process; F:kinase activity	(2.7) Transferring phosphorus-containing groups	PIRSF000654 (PIRSF); IPR000719 (PFAM); G3DSA:1.10.510.10 (GENE3D); PTHR24343:SF307 (PANTHER); PTHR24343 (PANTHER); IPR000719 (PROSITE_PROFILES); IPR011009 (SUPERFAMILY)	NA
g5922.t1	PIKK family atypical protein kinase	Tv_89276.m00200.AAclass=PKL:PIK:FRAP gene=89276.m00200 species="T.vaginalis"	PKL	1093	20	0.0	57.17%	4	P:autophagy; C:protein-containing complex; F:kinase activity; C:intracellular	-	IPR003151 (PFAM); G3DSA:3.30.1010.10 (GENE3D); IPR036940 (G3DSA:1.10.1070.GENE3D); IPR009076 (PFAM); IPR036738 (G3DSA:1.20.120.GENE3D); IPR003152 (PFAM); IPR000403 (PFAM); IPR026683 (PTHR11139:PANTHER); PTHR11139 (PANTHER); IPR003152 (PROSITE_PROFILES); IPR000403 (PROSITE_PROFILES); IPR014009 (PROSITE_PROFILES); cd05169 (CDD); IPR036738 (SUPERFAMILY); IPR011009 (SUPERFAMILY)	NA
g593.t1	STE family protein kinase	Tv_87955.m00367.AAclass=STE:STE20:MST gene=87955.m00367 species="T.vaginalis"	STE	612	20	0.0	66.48%	5	C:cytoplasm; P:signal transduction; F:ion binding; P:cellular protein modification process; F:kinase activity	(2.7) Transferring phosphorus-containing groups	IPR000719 (PFAM); G3DSA:3.30.200.20 (GENE3D); G3DSA:1.10.510.10 (GENE3D); mobidb-lite (MOBIDB_LITE); mobidb-lite (MOBIDB_LITE); PTHR45832 (PANTHER); IPR000719 (PROSITE_PROFILES); cd05122 (CDD); IPR011009 (SUPERFAMILY)	NA
g5931.t1	TKL family protein kinase	Tv_97417.m00096.AAclass=TKL:TKL-Tvag1: gene=97417.m00096 species="T.vaginalis"	TKL	800	20	0.0	60.32%	3	F:ion binding; P:cellular protein modification process; F:kinase activity		IPR001245 (PRINTS); G3DSA:1.10.510.10 (GENE3D); IPR000719 (PFAM); PTHR23257:SF814 (PANTHER); PTHR23257 (PANTHER); IPR000719 (PROSITE_PROFILES); cd13999 (CDD); IPR011009 (SUPERFAMILY)	NA
g5934.t1	CAMK family protein kinase	Tv_94173.m00177.AAclass=Other:WEE:WEE-Unclassified gene=94173.m00177 species="T.vaginalis"	Other	304	20	2.27e-95	56.06%	3	F:ion binding; P:cellular protein modification process; F:kinase activity	(2.7) Transferring phosphorus-containing groups	G3DSA:1.10.510.10 (GENE3D); G3DSA:3.30.200.20 (GENE3D); IPR000719 (PFAM); mobidb-lite (MOBIDB_LITE); mobidb-lite (MOBIDB_LITE); PTHR11042:SF99 (PANTHER); PTHR11042 (PANTHER); IPR000719 (PROSITE_PROFILES); IPR011009 (SUPERFAMILY)	NA
g595.t1	CAMK family protein kinase	Tv_83472.m00442.AAclass=CAMK:CAMKL:CAMKL-Tvag4 gene=83472.m00442 species="T.vaginalis"	CAMK	472	20	2.95e-125	62.74%	6	C:nucleus; C:cytoplasm; P:signal transduction; F:ion binding; P:cellular protein modification process; F:kinase activity	(2.7) Transferring phosphorus-containing groups	PIRSF000654 (PIRSF); G3DSA:1.10.510.10 (GENE3D); IPR000719 (PFAM); PTHR24346 (PANTHER); PTHR24346:SF30 (PANTHER); PS51257 (PROSITE_PROFILES); IPR000719 (PROSITE_PROFILES); cd14003 (CDD); IPR011009 (SUPERFAMILY)	NA
g5967.t1	CAMK family protein kinase	Tv_81368.m00100.AAclass=CAMK:CAMKL:AMPK gene=81368.m00100 species="T.vaginalis"	CAMK	426	20	9.94e-50	52.68%	3	F:ion binding; P:cellular protein modification process; F:kinase activity	-	PIRSF000654 (PIRSF); G3DSA:1.10.510.10 (GENE3D); IPR000719 (PFAM); mobidb-lite (MOBIDB_LITE); mobidb-lite (MOBIDB_LITE); PTHR24351 (PANTHER); IPR000719 (PROSITE_PROFILES); IPR011009 (SUPERFAMILY)	NA
g5968.t1	sel1 repeat family protein	Tv_TVAG_437100.AAclass=TKL:TKL-Unique: gene=TVAG_437100 species="T.vaginalis"	TKL	792	20	1.91e-52	45.88%	3	F:ion binding; P:cellular protein modification process; F:kinase activity		IPR001245 (PFAM); IPR011990 (G3DSA:1.25.40.GENE3D); IPR006597 (PFAM); G3DSA:1.10.510.10 (GENE3D); IPR011990 (G3DSA:1.25.40.GENE3D); PTHR11102 (PANTHER); IPR000719 (PROSITE_PROFILES); SSF81901 (SUPERFAMILY); SSF81901 (SUPERFAMILY); IPR011009 (SUPERFAMILY)	NA
g5990.t1	Phosphatidylinositol 3- and 4-kinase family protein	Tv_91714.m00087.AAclass=PKL:PIK:PI3K gene=91714.m00087 species="T.vaginalis"	PKL	637	20	0.0	55.61%	11	P:signal transduction; P:cellular component assembly; P:cellular protein modification process; P:biosynthetic process; C:peroxisome; P:vesicle-mediated transport; C:endosome; P:autophagy; P:lipid metabolic process; C:protein-containing complex; F:kinase activity	(2.7) Transferring phosphorus-containing groups	IPR000403 (PFAM); IPR036940 (G3DSA:1.10.1070.GENE3D); IPR042236 (G3DSA:1.25.40.GENE3D); G3DSA:3.30.1010.10 (GENE3D); IPR008290 (PIRSF); IPR001263 (PFAM); IPR015433 (PANTHER); PTHR10048:SF7 (PANTHER); IPR000403 (PROSITE_PROFILES); IPR001263 (PROSITE_PROFILES); cd00896 (CDD); IPR011009 (SUPERFAMILY); IPR016024 (SUPERFAMILY)	NA
g5997.t1	TKL family protein kinase	Tv_82174.m00129.AAclass=TKL:TKL-Tvag1: gene=82174.m00129 species="T.vaginalis"	TKL	801	20	0.0	53.58%	3	F:ion binding; P:cellular protein modification process; F:kinase activity	-	IPR001245 (PRINTS); G3DSA:1.10.510.10 (GENE3D); IPR000719 (PFAM); mobidb-lite (MOBIDB_LITE); PTHR23257:SF815 (PANTHER); PTHR23257 (PANTHER); IPR000719 (PROSITE_PROFILES); cd13999 (CDD); IPR011009 (SUPERFAMILY)	NA
g6008.t1	CAMK family protein kinase	Tv_90936.m00066.AAclass=CAMK:CAMKL:CAMKL-Unclassified gene=90936.m00066 species="T.vaginalis"	CAMK	440	20	9.6e-88	54.51%	3	F:ion binding; P:cellular protein modification process; F:kinase activity	-	PIRSF000654 (PIRSF); IPR000719 (PFAM); G3DSA:1.10.510.10 (GENE3D); PTHR24346 (PANTHER); PTHR24346:SF30 (PANTHER); IPR000719 (PROSITE_PROFILES); IPR011009 (SUPERFAMILY)	NA
g601.t1	CMGC family protein kinase	Tv_88026.m00179.AAclass=CMGC:GSK: gene=88026.m00179 species="T.vaginalis"	CMGC	344	20	2.01e-155	64.88%	5	P:signal transduction; F:ion binding; P:cellular protein modification process; C:cellular_component; F:kinase activity	(2.7) Transferring phosphorus-containing groups	IPR000719 (PFAM); G3DSA:3.30.200.20 (GENE3D); G3DSA:1.10.510.10 (GENE3D); PTHR24056 (PANTHER); PTHR24056:SF350 (PANTHER); IPR000719 (PROSITE_PROFILES); IPR039192 (CDD); IPR011009 (SUPERFAMILY)	NA
g6035.t1	CAMK family protein kinase	Tv_93444.m00137.AAclass=CAMK:CAMKL:CAMKL-Unclassified gene=93444.m00137 species="T.vaginalis"	CAMK	435	20	3.88e-66	56.02%	4	F:ion binding; P:cellular protein modification process; F:kinase activity; C:cellular_component	-	PF12330 (PFAM); PIRSF000654 (PIRSF); G3DSA:1.10.510.10 (GENE3D); IPR000719 (PFAM); PTHR24346:SF30 (PANTHER); PTHR24346 (PANTHER); IPR000719 (PROSITE_PROFILES); IPR011009 (SUPERFAMILY)	NA
g604.t1	AGC family protein kinase	Tv_93622.m00042.AAclass=AGC:Akt: gene=93622.m00042 species="T.vaginalis"	AGC	289	20	5.82e-88	70.39%	4	P:signal transduction; F:ion binding; P:cellular protein modification process; F:kinase activity	(2.7) Transferring phosphorus-containing groups	PIRSF000654 (PIRSF); IPR000719 (PFAM); G3DSA:3.30.200.20 (GENE3D); G3DSA:1.10.510.10 (GENE3D); PTHR24351 (PANTHER); IPR000961 (PROSITE_PROFILES); IPR000719 (PROSITE_PROFILES); cd05123 (CDD); IPR011009 (SUPERFAMILY)	NA
g6072.t1	serine/threonine protein kinase	Tv_84302.m00316.AAclass=TKL:TKL-Tvag1: gene=84302.m00316 species="T.vaginalis"	TKL	997	20	6.12e-10	48.61%	3	F:ion binding; P:cellular protein modification process; F:kinase activity	-	IPR039448 (PFAM); IPR012334 (G3DSA:2.160.20.GENE3D); IPR012334 (G3DSA:2.160.20.GENE3D); G3DSA:1.10.510.10 (GENE3D); IPR000719 (PFAM); PTHR22990 (PANTHER); PTHR22990:SF15 (PANTHER); IPR000719 (PROSITE_PROFILES); IPR011050 (SUPERFAMILY); IPR011050 (SUPERFAMILY); IPR011009 (SUPERFAMILY)	NA
g6129.t1	AGC family protein kinase	Tv_84915.m00114.AAclass=Other:Other-Unique: gene=84915.m00114 species="T.vaginalis"	Other	393	20	2.25e-111	52.25%	11	P:signal transduction; P:anatomical structure development; F:ion binding; P:cellular protein modification process; C:organelle; P:response to stress; C:intracellular; P:translation; P:cell death; F:kinase activity; F:enzyme binding	(2.7) Transferring phosphorus-containing groups	IPR000719 (PFAM); G3DSA:1.10.510.10 (GENE3D); G3DSA:3.30.200.20 (GENE3D); PTHR11042 (PANTHER); IPR000719 (PROSITE_PROFILES); IPR011009 (SUPERFAMILY)	NA
g613.t1	CAMK family protein kinase	Tv_86673.m00347.AAclass=CAMK:CAMKL:LKB gene=86673.m00347 species="T.vaginalis"	CAMK	408	20	1.12e-89	61.1%	6	P:signal transduction; F:ion binding; P:cellular protein modification process; F:kinase activity; C:intracellular; P:response to stress	-	G3DSA:1.10.510.10 (GENE3D); IPR000719 (PFAM); PTHR43895 (PANTHER); PTHR43895:SF38 (PANTHER); IPR000719 (PROSITE_PROFILES); IPR011009 (SUPERFAMILY)	NA
g6145.t1	CAMK family protein kinase	Tv_81907.m00071.AAclass=CAMK:CAMKL:CAMKL-Tvag1 gene=81907.m00071 species="T.vaginalis"	CAMK	338	20	7.68e-80	60.9%	3	F:ion binding; P:cellular protein modification process; F:kinase activity	-	G3DSA:1.10.510.10 (GENE3D); PIRSF000654 (PIRSF); IPR000719 (PFAM); PTHR24362 (PANTHER); IPR000719 (PROSITE_PROFILES); IPR011009 (SUPERFAMILY)	NA
g6162.t1	Pkinase-domain-containing protein	Tv_91860.m00070.AAclass=Other:TTK: gene=91860.m00070 species="T.vaginalis"	Other	430	20	2.68e-120	66.53%	5	F:ion binding; P:cellular protein modification process; P:chromosome segregation; F:kinase activity; P:mitotic cell cycle	-	G3DSA:1.10.510.10 (GENE3D); G3DSA:3.30.200.20 (GENE3D); IPR000719 (PFAM); mobidb-lite (MOBIDB_LITE); PTHR22974 (PANTHER); IPR027084 (PTHR22974:PANTHER); IPR000719 (PROSITE_PROFILES); cd14131 (CDD); IPR011009 (SUPERFAMILY)	NA
g6165.t1	CAMK family protein kinase	Tv_90936.m00081.AAclass=CAMK:CAMKL:CAMKL-Unclassified gene=90936.m00081 species="T.vaginalis"	CAMK	412	20	0.0	60.6%	6	C:nucleus; C:cytoplasm; P:signal transduction; F:ion binding; P:cellular protein modification process; F:kinase activity	(2.7) Transferring phosphorus-containing groups	PIRSF000654 (PIRSF); G3DSA:3.30.200.20 (GENE3D); G3DSA:1.10.510.10 (GENE3D); IPR000719 (PFAM); G3DSA:3.30.310.80 (GENE3D); PTHR43895:SF11 (PANTHER); PTHR43895 (PANTHER); IPR000719 (PROSITE_PROFILES); IPR011009 (SUPERFAMILY)	NA
g6176.t1	STE family protein kinase	Tv_96693.m00072.AAclass=Other:WNK: gene=96693.m00072 species="T.vaginalis"	Other	348	20	6.22e-92	54.94%	3	F:ion binding; P:cellular protein modification process; F:kinase activity	-	IPR001245 (PFAM); G3DSA:3.30.200.20 (GENE3D); G3DSA:1.10.510.10 (GENE3D); mobidb-lite (MOBIDB_LITE); mobidb-lite (MOBIDB_LITE); PTHR13902 (PANTHER); PTHR13902:SF12 (PANTHER); IPR000719 (PROSITE_PROFILES); IPR011009 (SUPERFAMILY)	NA
g6178.t1	CAMK family protein kinase	Tv_92546.m00110.AAclass=CAMK:CAMKL:CAMKL-Tvag2 gene=92546.m00110 species="T.vaginalis"	CAMK	428	20	5.17e-161	72.3%	6	C:nucleus; C:cytoplasm; P:signal transduction; F:ion binding; P:cellular protein modification process; F:kinase activity	(2.7) Transferring phosphorus-containing groups	G3DSA:1.10.510.10 (GENE3D); IPR000719 (PFAM); PIRSF000654 (PIRSF); PTHR24346 (PANTHER); PTHR24346:SF30 (PANTHER); IPR000719 (PROSITE_PROFILES); cd14003 (CDD); IPR011009 (SUPERFAMILY)	NA
g6185.t1	CMGC family protein kinase	Tv_89123.m00090.AAclass=CMGC:CDK:CRK7-like gene=89123.m00090 species="T.vaginalis"	CMGC	355	20	9.82e-124	60.42%	8	C:nucleus; F:ion binding; P:cellular protein modification process; C:protein-containing complex; C:chromosome; P:cellular nitrogen compound metabolic process; P:biosynthetic process; F:kinase activity	(2.7) Transferring phosphorus-containing groups	IPR000719 (PFAM); G3DSA:3.30.200.20 (GENE3D); G3DSA:1.10.510.10 (GENE3D); mobidb-lite (MOBIDB_LITE); mobidb-lite (MOBIDB_LITE); PTHR24056 (PANTHER); PTHR24056:SF233 (PANTHER); IPR000719 (PROSITE_PROFILES); cd07829 (CDD); IPR011009 (SUPERFAMILY)	NA
g6196.t1	TKL family protein kinase	Tv_81146.m00065.AAclass=TKL:TKL-Tvag1: gene=81146.m00065 species="T.vaginalis"	TKL	1017	20	0.0	51.3%	3	F:ion binding; P:cellular protein modification process; F:kinase activity		IPR001245 (PFAM); G3DSA:1.10.510.10 (GENE3D); PTHR23257:SF814 (PANTHER); PTHR23257 (PANTHER); IPR000719 (PROSITE_PROFILES); IPR011009 (SUPERFAMILY)	NA
g6221.t1	CMGC family protein kinase	Tv_90469.m00025.AAclass=CMGC:CK2: gene=90469.m00025 species="T.vaginalis"	CMGC	340	20	0.0	74.8%	9	C:nucleus; F:ion binding; P:cellular protein modification process; C:cytosol; C:protein-containing complex; P:cellular nitrogen compound metabolic process; P:biosynthetic process; F:kinase activity; P:cell cycle	(2.7) Transferring phosphorus-containing groups	G3DSA:3.30.200.20 (GENE3D); IPR000719 (PFAM); G3DSA:1.10.510.10 (GENE3D); PTHR24054 (PANTHER); IPR000719 (PROSITE_PROFILES); cd14132 (CDD); IPR011009 (SUPERFAMILY)	NA
g6224.t1	CAMK family protein kinase	Tv_89002.m00268.AAclass=CAMK:CAMKL:CAMKL-Unclassified gene=89002.m00268 species="T.vaginalis"	CAMK	371	20	1.35e-163	65.25%	6	C:nucleus; C:cytoplasm; P:signal transduction; F:ion binding; P:cellular protein modification process; F:kinase activity	(2.7) Transferring phosphorus-containing groups	PIRSF000654 (PIRSF); G3DSA:1.10.510.10 (GENE3D); PF12330 (PFAM); IPR000719 (PFAM); PTHR24346 (PANTHER); PTHR24346:SF30 (PANTHER); IPR000719 (PROSITE_PROFILES); cd14003 (CDD); IPR011009 (SUPERFAMILY)	NA
g6239.t1	CAMK family protein kinase	Tv_86278.m00098.AAclass=CAMK:CAMKL:CAMKL-Unclassified gene=86278.m00098 species="T.vaginalis"	CAMK	360	20	2.42e-32	51.13%	3	F:ion binding; P:cellular protein modification process; F:kinase activity		G3DSA:1.10.510.10 (GENE3D); IPR000719 (PFAM); PTHR24362 (PANTHER); IPR000719 (PROSITE_PROFILES); cd00180 (CDD); IPR011009 (SUPERFAMILY)	NA
g6245.t1	AGC family protein kinase	Tv_86756.m00093.AAclass=AGC:Akt: gene=86756.m00093 species="T.vaginalis"	AGC	432	20	7.28e-143	63.63%	3	F:ion binding; P:cellular protein modification process; F:kinase activity	-	IPR001849 (PFAM); G3DSA:1.10.510.10 (GENE3D); IPR000719 (PFAM); IPR017892 (PFAM); IPR011993 (G3DSA:2.30.29.GENE3D); G3DSA:3.30.200.20 (GENE3D); PTHR24351 (PANTHER); PTHR24351:SF169 (PANTHER); IPR000719 (PROSITE_PROFILES); IPR000961 (PROSITE_PROFILES); IPR001849 (PROSITE_PROFILES); cd05123 (CDD); SSF50729 (SUPERFAMILY); IPR011009 (SUPERFAMILY)	NA
g6255.t1	CAMK family protein kinase	Tv_82414.m00147.AAclass=CAMK:CAMKL:CAMKL-Unclassified gene=82414.m00147 species="T.vaginalis"	CAMK	173	20	5.05e-15	59.74%	3	F:ion binding; P:cellular protein modification process; F:kinase activity	-	G3DSA:1.10.510.10 (GENE3D); IPR000719 (PFAM); PTHR24362 (PANTHER); IPR000719 (PROSITE_PROFILES); IPR011009 (SUPERFAMILY)	NA
g6257.t1	CAMK family protein kinase	Tv_80364.m00040.AAclass=Other:PLK:PLK1 gene=80364.m00040 species="T.vaginalis"	Other	523	20	0.0	68.9%	8	P:cell division; C:nucleus; C:microtubule organizing center; C:cytoplasm; F:ion binding; P:cellular protein modification process; F:kinase activity; P:mitotic cell cycle	(2.7) Transferring phosphorus-containing groups	IPR000719 (PFAM); IPR036947 (G3DSA:3.30.1120.GENE3D); IPR000959 (PFAM); G3DSA:1.10.510.10 (GENE3D); G3DSA:3.30.200.20 (GENE3D); IPR036947 (G3DSA:3.30.1120.GENE3D); PTHR24345:SF0 (PANTHER); PTHR24345 (PANTHER); IPR000719 (PROSITE_PROFILES); IPR000959 (PROSITE_PROFILES); IPR000959 (PROSITE_PROFILES); IPR033701 (CDD); IPR033695 (CDD); SSF82615 (SUPERFAMILY); IPR011009 (SUPERFAMILY); SSF82615 (SUPERF…	NA
g6283.t1	CAMK family protein kinase	Tv_81529.m00448.AAclass=CAMK:CAMK1: gene=81529.m00448 species="T.vaginalis"	CAMK	216	20	5.12e-61	57.34%	5	F:ion binding; P:cellular protein modification process; C:organelle; F:kinase activity; C:intracellular	-	IPR000719 (PFAM); G3DSA:3.30.200.20 (GENE3D); G3DSA:1.10.510.10 (GENE3D); PTHR24347:SF397 (PANTHER); PTHR24347 (PANTHER); IPR000719 (PROSITE_PROFILES); IPR011009 (SUPERFAMILY)	NA
g6306.t1	CMGC family protein kinase	Tv_86827.m00367.AAclass=Other:CDC7: gene=86827.m00367 species="T.vaginalis"	Other	329	20	3.74e-128	60.25%	7	C:nucleus; C:cytoplasm; F:ion binding; P:cellular protein modification process; P:DNA metabolic process; F:kinase activity; P:response to stress	(2.7) Transferring phosphorus-containing groups	G3DSA:3.30.200.20 (GENE3D); G3DSA:1.10.510.10 (GENE3D); IPR000719 (PFAM); PTHR11909 (PANTHER); PTHR11909:SF7 (PANTHER); IPR000719 (PROSITE_PROFILES); cd14019 (CDD); IPR011009 (SUPERFAMILY)	NA
g6320.t1	CMGC family protein kinase	Tv_88601.m00465.AAclass=CMGC:CDK:CRK7-like gene=88601.m00465 species="T.vaginalis"	CMGC	329	20	9.85e-85	58.33%	4	F:ion binding; P:cellular protein modification process; F:kinase activity; C:intracellular	(2.7) Transferring phosphorus-containing groups	G3DSA:3.30.200.20 (GENE3D); IPR000719 (PFAM); G3DSA:1.10.510.10 (GENE3D); PTHR24056 (PANTHER); PTHR24056:SF233 (PANTHER); IPR000719 (PROSITE_PROFILES); IPR011009 (SUPERFAMILY)	NA
g6349.t1	CAMK family protein kinase	Tv_84085.m00089.AAclass=CAMK:CAMKL:CAMKL-Unclassified gene=84085.m00089 species="T.vaginalis"	CAMK	346	20	8.08e-50	58.01%	3	F:ion binding; P:cellular protein modification process; F:kinase activity	-	IPR000719 (PFAM); G3DSA:1.10.510.10 (GENE3D); PIRSF000654 (PIRSF); PTHR24346 (PANTHER); IPR000719 (PROSITE_PROFILES); IPR011009 (SUPERFAMILY)	NA
g6432.t1	AGC family protein kinase	Tv_88026.m00191.AAclass=Other:NEK:NEK-Unclassified gene=88026.m00191 species="T.vaginalis"	Other	527	20	1.37e-170	69.67%	5	C:cytoplasm; P:signal transduction; F:ion binding; P:cellular protein modification process; F:kinase activity	(2.7) Transferring phosphorus-containing groups	G3DSA:1.10.510.10 (GENE3D); G3DSA:3.30.200.20 (GENE3D); IPR000719 (PFAM); PIRSF000615 (PIRSF); PTHR44899:SF3 (PANTHER); PTHR44899 (PANTHER); IPR000719 (PROSITE_PROFILES); IPR011009 (SUPERFAMILY)	NA
g6472.t1	CAMK family protein kinase	Tv_87054.m00094.AAclass=CAMK:CAMKL:CAMKL-Tvag2 gene=87054.m00094 species="T.vaginalis"	CAMK	333	20	9.53e-25	53.04%	3	F:ion binding; P:cellular protein modification process; F:kinase activity		IPR000719 (PFAM); G3DSA:1.10.510.10 (GENE3D); PTHR24347 (PANTHER); PTHR24347:SF412 (PANTHER); IPR000719 (PROSITE_PROFILES); IPR011009 (SUPERFAMILY)	NA
g6505.t1	AGC family protein kinase	Tv_86393.m00081.AAclass=AGC:PDK1: gene=86393.m00081 species="T.vaginalis"	AGC	412	20	1.25e-173	60.23%	4	P:signal transduction; F:ion binding; P:cellular protein modification process; F:kinase activity	(2.7) Transferring phosphorus-containing groups	G3DSA:3.30.200.20 (GENE3D); G3DSA:1.10.510.10 (GENE3D); PIRSF000654 (PIRSF); IPR000719 (PFAM); PTHR24351 (PANTHER); PTHR24351:SF169 (PANTHER); IPR000719 (PROSITE_PROFILES); IPR011009 (SUPERFAMILY)	NA
g6518.t1	CMGC family protein kinase	Tv_88200.m00281.AAclass=CMGC:CK2: gene=88200.m00281 species="T.vaginalis"	CMGC	267	5	1.38e-70	56.92%	3	F:ion binding; P:cellular protein modification process; F:kinase activity		G3DSA:1.10.510.10 (GENE3D); G3DSA:3.30.200.20 (GENE3D); IPR000719 (PROSITE_PROFILES); IPR011009 (SUPERFAMILY)	NA
g6524.t1	TKL family protein kinase	Tv_97417.m00096.AAclass=TKL:TKL-Tvag1: gene=97417.m00096 species="T.vaginalis"	TKL	790	20	0.0	62.08%	3	F:ion binding; P:cellular protein modification process; F:kinase activity		IPR001245 (PRINTS); G3DSA:1.10.510.10 (GENE3D); G3DSA:3.30.200.20 (GENE3D); IPR001245 (PFAM); PTHR23257:SF814 (PANTHER); PTHR23257 (PANTHER); IPR000719 (PROSITE_PROFILES); cd13999 (CDD); IPR011009 (SUPERFAMILY)	NA
g6530.t1	fructosamine kinase family protein	---NA---	Unclassified	286	20	4.31e-115	61.38%	1	F:molecular_function	-	G3DSA:3.30.200.20 (GENE3D); IPR016477 (PIRSF); IPR016477 (PFAM); G3DSA:3.90.1200.10 (GENE3D); PTHR12149:SF8 (PANTHER); IPR016477 (PANTHER); IPR011009 (SUPERFAMILY)	NA
g6538.t1	AGC family protein kinase	Tv_90655.m00128.AAclass=AGC:NDR:NDR-Unclassified gene=90655.m00128 species="T.vaginalis"	AGC	464	20	0.0	59.24%	3	F:ion binding; P:cellular protein modification process; F:kinase activity	-	G3DSA:3.30.200.20 (GENE3D); IPR000719 (PFAM); G3DSA:1.10.510.10 (GENE3D); mobidb-lite (MOBIDB_LITE); mobidb-lite (MOBIDB_LITE); mobidb-lite (MOBIDB_LITE); PTHR24356 (PANTHER); PTHR24356:SF185 (PANTHER); IPR000961 (PROSITE_PROFILES); IPR000719 (PROSITE_PROFILES); IPR011009 (SUPERFAMILY)	NA
g6550.t1	AGC family protein kinase	Tv_94262.m00278.AAclass=AGC:MAST:MAST gene=94262.m00278 species="T.vaginalis"	AGC	387	20	1.47e-128	56.69%	3	F:ion binding; P:cellular protein modification process; F:kinase activity	-	G3DSA:3.30.200.20 (GENE3D); PTHR24356 (PANTHER); PTHR24356 (PANTHER); PTHR24356:SF354 (PANTHER); PTHR24356:SF354 (PANTHER); IPR000719 (PROSITE_PROFILES); IPR011009 (SUPERFAMILY)	NA
g6551.t1	AGC family protein kinase	Tv_94262.m00278.AAclass=AGC:MAST:MAST gene=94262.m00278 species="T.vaginalis"	AGC	337	20	1.07e-103	63.04%	4	P:signal transduction; F:ion binding; P:cellular protein modification process; F:kinase activity	(2.7) Transferring phosphorus-containing groups	PIRSF000654 (PIRSF); G3DSA:3.30.200.20 (GENE3D); G3DSA:1.10.510.10 (GENE3D); IPR000719 (PFAM); PTHR24356 (PANTHER); PTHR24356:SF354 (PANTHER); IPR000719 (PROSITE_PROFILES); IPR000961 (PROSITE_PROFILES); cd05579 (CDD); IPR011009 (SUPERFAMILY)	NA
g6552.t1	CMGC family protein kinase	Tv_91562.m00103.AAclass=CMGC:RCK:MOK gene=91562.m00103 species="T.vaginalis"	CMGC	327	20	7.5e-86	63.87%	5	F:ion binding; P:cellular protein modification process; C:organelle; F:kinase activity; C:intracellular	-	G3DSA:1.10.510.10 (GENE3D); IPR000719 (PFAM); PTHR24055:SF72 (PANTHER); PTHR24055 (PANTHER); IPR000719 (PROSITE_PROFILES); IPR011009 (SUPERFAMILY)	NA
g6557.t1	AGC family protein kinase	Tv_95725.m00240.AAclass=AGC:Akt: gene=95725.m00240 species="T.vaginalis"	AGC	294	20	1.36e-140	74.68%	4	P:signal transduction; F:ion binding; P:cellular protein modification process; F:kinase activity	(2.7) Transferring phosphorus-containing groups	IPR017892 (PFAM); PIRSF000654 (PIRSF); G3DSA:1.10.510.10 (GENE3D); IPR000719 (PFAM); G3DSA:3.30.200.20 (GENE3D); PTHR24351 (PANTHER); IPR000961 (PROSITE_PROFILES); IPR000719 (PROSITE_PROFILES); cd05123 (CDD); IPR011009 (SUPERFAMILY)	NA
g6562.t1	protein kinase	Tv_81132.m00069.AAclass=Other:SCY1: gene=81132.m00069 species="T.vaginalis"	Other	698	20	4.08e-174	52.42%	3	F:ion binding; P:cellular protein modification process; F:kinase activity	-	IPR011989 (G3DSA:1.25.10.GENE3D); G3DSA:1.10.510.10 (GENE3D); IPR000719 (PFAM); mobidb-lite (MOBIDB_LITE); mobidb-lite (MOBIDB_LITE); mobidb-lite (MOBIDB_LITE); mobidb-lite (MOBIDB_LITE); PTHR12984:SF6 (PANTHER); PTHR12984 (PANTHER); IPR000719 (PROSITE_PROFILES); IPR016024 (SUPERFAMILY); IPR011009 (SUPERFAMILY)	NA
g6572.t1	CAMK family protein kinase	Tv_96252.m00287.AAclass=CAMK:CAMKL:CAMKL-Tvag1 gene=96252.m00287 species="T.vaginalis"	CAMK	341	20	4.06e-76	61.04%	3	F:ion binding; P:cellular protein modification process; F:kinase activity	-	PIRSF000654 (PIRSF); G3DSA:1.10.510.10 (GENE3D); IPR000719 (PFAM); PTHR24362 (PANTHER); IPR000719 (PROSITE_PROFILES); IPR011009 (SUPERFAMILY)	NA
g6616.t1	CAMK family protein kinase	Tv_86673.m00347.AAclass=CAMK:CAMKL:LKB gene=86673.m00347 species="T.vaginalis"	CAMK	372	20	4.44e-137	63.79%	6	P:signal transduction; F:ion binding; P:cellular protein modification process; F:kinase activity; P:response to stress; C:intracellular	-	IPR000719 (PFAM); G3DSA:1.10.510.10 (GENE3D); PTHR43895 (PANTHER); PTHR43895:SF32 (PANTHER); IPR000719 (PROSITE_PROFILES); IPR011009 (SUPERFAMILY)	NA
g6674.t1	TKL family protein kinase	Tv_84488.m00156.AAclass=TKL:TKL-Tvag1: gene=84488.m00156 species="T.vaginalis"	TKL	721	20	0.0	57.87%	3	F:ion binding; P:cellular protein modification process; F:kinase activity	-	IPR001245 (PRINTS); G3DSA:3.30.200.20 (GENE3D); IPR001245 (PFAM); G3DSA:1.10.510.10 (GENE3D); PTHR23257 (PANTHER); PTHR23257:SF815 (PANTHER); IPR000719 (PROSITE_PROFILES); cd13999 (CDD); IPR011009 (SUPERFAMILY); IPR016024 (SUPERFAMILY)	NA
g6737.t1	TKL family protein kinase	Tv_82174.m00129.AAclass=TKL:TKL-Tvag1: gene=82174.m00129 species="T.vaginalis"	TKL	827	20	2.47e-174	53.14%	3	F:ion binding; P:cellular protein modification process; F:kinase activity	-	IPR001245 (PRINTS); G3DSA:1.10.510.10 (GENE3D); PIRSF000615 (PIRSF); IPR001245 (PFAM); mobidb-lite (MOBIDB_LITE); mobidb-lite (MOBIDB_LITE); PTHR23257:SF815 (PANTHER); PTHR23257 (PANTHER); IPR000719 (PROSITE_PROFILES); cd13999 (CDD); IPR011009 (SUPERFAMILY); IPR016024 (SUPERFAMILY)	NA
g6787.t1	protein kinase, putative	Tv_88834.m00102.AAclass=Other:IKS: gene=88834.m00102 species="T.vaginalis"	Other	525	20	0.0	58.05%	4	F:ion binding; P:cellular protein modification process; C:cellular_component; F:kinase activity	-	IPR000719 (PFAM); G3DSA:1.10.510.10 (GENE3D); G3DSA:3.30.200.20 (GENE3D); PTHR11042 (PANTHER); PTHR11042:SF138 (PANTHER); IPR000719 (PROSITE_PROFILES); IPR011009 (SUPERFAMILY)	NA
g6793.t1	CAMK family protein kinase	Tv_92546.m00110.AAclass=CAMK:CAMKL:CAMKL-Tvag2 gene=92546.m00110 species="T.vaginalis"	CAMK	415	20	1.32e-166	71.84%	6	C:nucleus; C:cytoplasm; P:signal transduction; F:ion binding; P:cellular protein modification process; F:kinase activity	(2.7) Transferring phosphorus-containing groups	PIRSF000654 (PIRSF); G3DSA:1.10.510.10 (GENE3D); IPR000719 (PFAM); mobidb-lite (MOBIDB_LITE); PTHR24346 (PANTHER); PTHR24346:SF30 (PANTHER); IPR000719 (PROSITE_PROFILES); cd14003 (CDD); IPR011009 (SUPERFAMILY)	NA
g6794.t1	CAMK family protein kinase	Tv_81909.m00079.AAclass=Other:NEK:NEK-Unclassified gene=81909.m00079 species="T.vaginalis"	Other	489	20	4.32e-65	60.69%	5	P:signal transduction; F:GTPase activity; F:ion binding; P:cellular protein modification process; F:kinase activity	(2.7) Transferring phosphorus-containing groups	IPR001245 (PRINTS); PR00449 (PRINTS); IPR005225 (TIGRFAM); IPR000719 (PFAM); G3DSA:1.10.510.10 (GENE3D); PIRSF000615 (PIRSF); G3DSA:3.40.50.300 (GENE3D); IPR001806 (PFAM); PTHR44899 (PANTHER); PS51419 (PROSITE_PROFILES); IPR000719 (PROSITE_PROFILES); IPR011009 (SUPERFAMILY); IPR027417 (SUPERFAMILY)	NA
g6823.t1	protein kinase	Tv_90149.m00261.AAclass=Other:SCY1: gene=90149.m00261 species="T.vaginalis"	Other	855	20	0.0	51.04%	3	F:ion binding; P:cellular protein modification process; F:kinase activity	-	G3DSA:1.10.510.10 (GENE3D); IPR000719 (PFAM); mobidb-lite (MOBIDB_LITE); mobidb-lite (MOBIDB_LITE); mobidb-lite (MOBIDB_LITE); PTHR12984 (PANTHER); PTHR12984:SF6 (PANTHER); IPR000719 (PROSITE_PROFILES); IPR011009 (SUPERFAMILY); IPR016024 (SUPERFAMILY)	NA
g6861.t1	AGC family protein kinase	Tv_94230.m00031.AAclass=AGC:Akt: gene=94230.m00031 species="T.vaginalis"	AGC	425	20	1.85e-100	61.42%	3	F:ion binding; P:cellular protein modification process; F:kinase activity	-	IPR000719 (PFAM); G3DSA:1.10.510.10 (GENE3D); G3DSA:3.30.200.20 (GENE3D); PTHR24351 (PANTHER); PTHR24351:SF169 (PANTHER); IPR000961 (PROSITE_PROFILES); IPR000719 (PROSITE_PROFILES); cd05123 (CDD); IPR011009 (SUPERFAMILY); SSF50729 (SUPERFAMILY)	NA
g6871.t1	CAMK family protein kinase	Tv_90729.m00118.AAclass=Other:NEK:NEK-Unclassified gene=90729.m00118 species="T.vaginalis"	Other	145	20	2.56e-54	72.6%	5	C:cytoplasm; P:signal transduction; F:ion binding; P:cellular protein modification process; F:kinase activity	(2.7) Transferring phosphorus-containing groups	G3DSA:1.10.510.10 (GENE3D); IPR000719 (PFAM); PTHR44899 (PANTHER); IPR000719 (PROSITE_PROFILES); IPR011009 (SUPERFAMILY)	NA
g6890.t1	CAMK family protein kinase	Tv_90729.m00118.AAclass=Other:NEK:NEK-Unclassified gene=90729.m00118 species="T.vaginalis"	Other	127	20	7.16e-27	65.78%	5	F:ion binding; P:cellular protein modification process; C:organelle; F:kinase activity; C:intracellular	-	IPR000719 (PFAM); G3DSA:3.30.200.20 (GENE3D); G3DSA:1.10.510.10 (GENE3D); PTHR44899 (PANTHER); IPR000719 (PROSITE_PROFILES); IPR011009 (SUPERFAMILY)	NA
g6960.t1	CMGC family protein kinase	Tv_87854.m00199.AAclass=CMGC:CDK:CDC2 gene=87854.m00199 species="T.vaginalis"	CMGC	95	20	1.1e-33	67.65%	5	C:nucleus; F:ion binding; P:cellular protein modification process; F:kinase activity; P:cell cycle	(2.7) Transferring phosphorus-containing groups	G3DSA:1.10.510.10 (GENE3D); PTHR24055 (PANTHER); PTHR24055:SF72 (PANTHER); IPR011009 (SUPERFAMILY)	NA
g6971.t1	Pkinase-domain-containing protein	Tv_85304.m00088.AAclass=CAMK:CAMK1: gene=85304.m00088 species="T.vaginalis"	CAMK	234	20	1.61e-56	55.07%	3	F:ion binding; P:cellular protein modification process; F:kinase activity	-	IPR000719 (PFAM); G3DSA:1.10.510.10 (GENE3D); PTHR24347:SF412 (PANTHER); PTHR24347 (PANTHER); IPR000719 (PROSITE_PROFILES); cd00180 (CDD); IPR011009 (SUPERFAMILY)	NA
g6989.t1	CK1 family protein kinase	Tv_90210.m00275.AAclass=CK1:CK1:CK1y gene=90210.m00275 species="T.vaginalis"	CK1	367	20	4.67e-80	73.23%	5	C:nucleus; C:cytoplasm; F:ion binding; P:cellular protein modification process; F:kinase activity	(2.7) Transferring phosphorus-containing groups	IPR040976 (PFAM); G3DSA:1.10.510.10 (GENE3D); mobidb-lite (MOBIDB_LITE); mobidb-lite (MOBIDB_LITE); mobidb-lite (MOBIDB_LITE); mobidb-lite (MOBIDB_LITE); mobidb-lite (MOBIDB_LITE); mobidb-lite (MOBIDB_LITE); PTHR11909:SF350 (PANTHER); PTHR11909 (PANTHER); IPR000719 (PROSITE_PROFILES); IPR011009 (SUPERFAMILY)	NA
g7023.t1	CK1 family protein kinase	Tv_85746.m00166.AAclass=CK1:TTBK: gene=85746.m00166 species="T.vaginalis"	CK1	357	20	1.22e-132	60.26%	4	F:ion binding; P:cellular protein modification process; F:kinase activity; C:intracellular	-	G3DSA:1.10.510.10 (GENE3D); IPR000719 (PFAM); PTHR11909:SF301 (PANTHER); PTHR11909 (PANTHER); IPR000719 (PROSITE_PROFILES); IPR011009 (SUPERFAMILY)	NA
g7025.t1	TKL family protein kinase	Tv_90093.m00076.AAclass=TKL:TKL-Tvag1: gene=90093.m00076 species="T.vaginalis"	TKL	476	20	2.37e-125	64.37%	3	F:ion binding; P:cellular protein modification process; F:kinase activity	-	IPR001245 (PRINTS); G3DSA:1.10.510.10 (GENE3D); PIRSF000654 (PIRSF); G3DSA:3.30.200.20 (GENE3D); IPR001245 (PFAM); mobidb-lite (MOBIDB_LITE); PTHR23257:SF815 (PANTHER); PTHR23257 (PANTHER); IPR000719 (PROSITE_PROFILES); cd13999 (CDD); IPR011009 (SUPERFAMILY)	NA
g7031.t1	CMGC family protein kinase	Tv_94291.m00051.AAclass=CMGC:GSK: gene=94291.m00051 species="T.vaginalis"	CMGC	323	20	3.25e-116	64.69%	4	F:ion binding; P:cellular protein modification process; C:cellular_component; F:kinase activity	(2.7) Transferring phosphorus-containing groups	PIRSF000654 (PIRSF); G3DSA:3.30.200.20 (GENE3D); G3DSA:1.10.510.10 (GENE3D); IPR000719 (PFAM); PTHR24056 (PANTHER); PTHR24056:SF350 (PANTHER); IPR000719 (PROSITE_PROFILES); IPR039192 (CDD); IPR011009 (SUPERFAMILY)	NA
g7032.t1	CAMK family protein kinase	Tv_85165.m00032.AAclass=Other:NAK:NAK-Unclassified gene=85165.m00032 species="T.vaginalis"	Other	343	20	1.08e-72	64.81%	9	P:membrane organization; P:vesicle-mediated transport; P:signal transduction; P:cellular protein modification process; F:ion binding; C:cytosol; C:organelle; F:kinase activity; C:plasma membrane	(2.7) Transferring phosphorus-containing groups	G3DSA:1.10.510.10 (GENE3D); IPR000719 (PFAM); mobidb-lite (MOBIDB_LITE); mobidb-lite (MOBIDB_LITE); mobidb-lite (MOBIDB_LITE); PTHR22967 (PANTHER); PTHR22967:SF57 (PANTHER); IPR000719 (PROSITE_PROFILES); IPR011009 (SUPERFAMILY)	NA
g7035.t1	AGC family protein kinase	Tv_96732.m00538.AAclass=AGC:Akt: gene=96732.m00538 species="T.vaginalis"	AGC	445	20	0.0	71.04%	4	P:signal transduction; F:ion binding; P:cellular protein modification process; F:kinase activity	(2.7) Transferring phosphorus-containing groups	G3DSA:3.30.200.20 (GENE3D); PIRSF000654 (PIRSF); IPR017892 (PFAM); G3DSA:1.10.510.10 (GENE3D); IPR011993 (G3DSA:2.30.29.GENE3D); IPR000719 (PFAM); PTHR24351 (PANTHER); PTHR24351:SF169 (PANTHER); IPR000719 (PROSITE_PROFILES); IPR000961 (PROSITE_PROFILES); cd05123 (CDD); IPR011009 (SUPERFAMILY); SSF50729 (SUPERFAMILY)	NA
g7046.t1	CAMK family protein kinase	Tv_81660.m00115.AAclass=Other:PLK:PLK1 gene=81660.m00115 species="T.vaginalis"	Other	486	20	0.0	57.23%	8	P:cell division; C:nucleus; C:microtubule organizing center; C:cytoplasm; F:ion binding; P:cellular protein modification process; F:kinase activity; P:mitotic cell cycle	(2.7) Transferring phosphorus-containing groups	IPR036947 (G3DSA:3.30.1120.GENE3D); IPR036947 (G3DSA:3.30.1120.GENE3D); IPR000719 (PFAM); G3DSA:1.10.510.10 (GENE3D); IPR000959 (PFAM); PTHR24345:SF0 (PANTHER); PTHR24345 (PANTHER); IPR000959 (PROSITE_PROFILES); IPR000959 (PROSITE_PROFILES); IPR000719 (PROSITE_PROFILES); IPR033695 (CDD); IPR033701 (CDD); SSF82615 (SUPERFAMILY); IPR011009 (SUPERFAMILY); SSF82615 (SUPERFAMILY)	NA
g7071.t1	CK1 family protein kinase	Tv_90372.m00054.AAclass=CK1:CK1:CK1y gene=90372.m00054 species="T.vaginalis"	CK1	396	20	4e-115	69.02%	5	C:nucleus; C:cytoplasm; F:ion binding; P:cellular protein modification process; F:kinase activity	(2.7) Transferring phosphorus-containing groups	IPR000719 (PFAM); G3DSA:1.10.510.10 (GENE3D); PTHR11909 (PANTHER); PTHR11909:SF352 (PANTHER); IPR000719 (PROSITE_PROFILES); cd14016 (CDD); IPR011009 (SUPERFAMILY)	NA
g7080.t1	CAMK family protein kinase	Tv_90936.m00066.AAclass=CAMK:CAMKL:CAMKL-Unclassified gene=90936.m00066 species="T.vaginalis"	CAMK	429	20	2e-83	52.35%	5	F:ion binding; P:cellular protein modification process; C:organelle; F:kinase activity; C:intracellular	-	G3DSA:1.10.510.10 (GENE3D); IPR000719 (PFAM); PIRSF000654 (PIRSF); PTHR43895:SF32 (PANTHER); PTHR43895 (PANTHER); IPR000719 (PROSITE_PROFILES); IPR011009 (SUPERFAMILY)	NA
g7089.t1	TKL family protein kinase	Tv_85862.m00248.AAclass=TKL:TKL-Tvag1: gene=85862.m00248 species="T.vaginalis"	TKL	1084	20	0.0	52.88%	3	F:ion binding; P:cellular protein modification process; F:kinase activity		IPR001245 (PRINTS); IPR001245 (PFAM); G3DSA:1.10.510.10 (GENE3D); IPR011989 (G3DSA:1.25.10.GENE3D); PTHR23257:SF815 (PANTHER); PTHR23257 (PANTHER); IPR000719 (PROSITE_PROFILES); cd13999 (CDD); IPR016024 (SUPERFAMILY); IPR011009 (SUPERFAMILY)	NA
g709.t1	protein serine/threonine kinase	Tv_82761.m00463.AAclass=CMGC:CDK:CRK7-like gene=82761.m00463 species="T.vaginalis"	CMGC	317	20	4.28e-28	48.73%	11	P:cellular protein modification process; F:ion binding; P:chromosome segregation; P:biosynthetic process; C:organelle; P:DNA metabolic process; C:intracellular; P:reproduction; P:chromosome organization; P:mitotic nuclear division; F:kinase activity	(2.7) Transferring phosphorus-containing groups	G3DSA:3.30.200.20 (GENE3D); G3DSA:1.10.510.10 (GENE3D); IPR000719 (PFAM); PTHR24056:SF92 (PANTHER); PTHR24056 (PANTHER); IPR000719 (PROSITE_PROFILES); IPR011009 (SUPERFAMILY)	NA
g7099.t1	AGC family protein kinase	Tv_86485.m00553.AAclass=AGC:Akt: gene=86485.m00553 species="T.vaginalis"	AGC	363	20	1.3e-123	68.15%	4	P:signal transduction; F:ion binding; P:cellular protein modification process; F:kinase activity	(2.7) Transferring phosphorus-containing groups	IPR000719 (PFAM); PIRSF000654 (PIRSF); G3DSA:1.10.510.10 (GENE3D); G3DSA:3.30.200.20 (GENE3D); PTHR24351 (PANTHER); PTHR24351:SF169 (PANTHER); IPR000961 (PROSITE_PROFILES); IPR000719 (PROSITE_PROFILES); cd05123 (CDD); IPR011009 (SUPERFAMILY)	NA
g7123.t1	serine/threonine-protein kinase 26	Tv_80378.m00240.AAclass=STE:STE20:YSK gene=80378.m00240 species="T.vaginalis"	STE	376	20	1.07e-175	67.96%	5	C:cytoplasm; P:signal transduction; F:ion binding; P:cellular protein modification process; F:kinase activity	(2.7) Transferring phosphorus-containing groups	G3DSA:3.30.200.20 (GENE3D); IPR000719 (PFAM); G3DSA:1.10.510.10 (GENE3D); PIRSF000654 (PIRSF); PTHR45832:SF2 (PANTHER); PTHR45832 (PANTHER); IPR000719 (PROSITE_PROFILES); cd06609 (CDD); IPR011009 (SUPERFAMILY)	NA
g7139.t1	CAMK family protein kinase	Tv_94962.m00287.AAclass=CAMK:CAMKL:CAMKL-Tvag2 gene=94962.m00287 species="T.vaginalis"	CAMK	164	20	2.39e-65	74.79%	6	C:nucleus; C:cytoplasm; P:signal transduction; F:ion binding; P:cellular protein modification process; F:kinase activity	(2.7) Transferring phosphorus-containing groups	IPR000719 (PFAM); G3DSA:1.10.510.10 (GENE3D); PTHR24346 (PANTHER); PTHR24346:SF30 (PANTHER); IPR000719 (PROSITE_PROFILES); IPR011009 (SUPERFAMILY)	NA
g7159.t1	CMGC family protein kinase	Tv_80364.m00037.AAclass=CMGC:DYRK:DYRK2 gene=80364.m00037 species="T.vaginalis"	CMGC	487	20	2.96e-149	65.36%	5	C:cytoskeleton; C:cytoplasm; F:ion binding; P:cellular protein modification process; F:kinase activity	(2.7) Transferring phosphorus-containing groups	IPR000719 (PFAM); IPR042521 (G3DSA:1.10.8.GENE3D); G3DSA:1.10.510.10 (GENE3D); G3DSA:3.30.200.20 (GENE3D); mobidb-lite (MOBIDB_LITE); mobidb-lite (MOBIDB_LITE); PTHR24058:SF22 (PANTHER); PTHR24058 (PANTHER); IPR000719 (PROSITE_PROFILES); IPR011009 (SUPERFAMILY)	NA
g7175.t1	AGC family protein kinase	Tv_86001.m00247.AAclass=Other:NEK:NEK-Unclassified gene=86001.m00247 species="T.vaginalis"	Other	430	20	1.14e-163	67.02%	5	C:cytoplasm; P:signal transduction; F:ion binding; P:cellular protein modification process; F:kinase activity	(2.7) Transferring phosphorus-containing groups	G3DSA:1.10.510.10 (GENE3D); G3DSA:3.30.200.20 (GENE3D); PIRSF000654 (PIRSF); IPR000719 (PFAM); mobidb-lite (MOBIDB_LITE); mobidb-lite (MOBIDB_LITE); PTHR44899 (PANTHER); PTHR44899:SF3 (PANTHER); IPR000719 (PROSITE_PROFILES); IPR011009 (SUPERFAMILY)	NA
g720.t1	CAMK family protein kinase	Tv_92030.m00067.AAclass=CAMK:CAMKL:CAMKL-Tvag3 gene=92030.m00067 species="T.vaginalis"	CAMK	428	20	8.32e-127	63.59%	6	C:nucleus; C:cytoplasm; P:signal transduction; F:ion binding; P:cellular protein modification process; F:kinase activity	(2.7) Transferring phosphorus-containing groups	G3DSA:1.10.510.10 (GENE3D); PIRSF000654 (PIRSF); IPR000719 (PFAM); mobidb-lite (MOBIDB_LITE); mobidb-lite (MOBIDB_LITE); PTHR24346:SF30 (PANTHER); PTHR24346 (PANTHER); IPR000719 (PROSITE_PROFILES); IPR011009 (SUPERFAMILY)	NA
g7213.t1	SEL1-like repeat protein	Tv_81037.m00072.AAclass=TKL:TKL-Tvag1: gene=81037.m00072 species="T.vaginalis"	TKL	838	20	1.05e-134	49.01%	3	F:ion binding; P:cellular protein modification process; F:kinase activity		IPR001245 (PRINTS); IPR011990 (G3DSA:1.25.40.GENE3D); IPR011990 (G3DSA:1.25.40.GENE3D); PIRSF000615 (PIRSF); IPR006597 (PFAM); IPR011990 (G3DSA:1.25.40.GENE3D); G3DSA:1.10.510.10 (GENE3D); IPR000719 (PFAM); mobidb-lite (MOBIDB_LITE); mobidb-lite (MOBIDB_LITE); PTHR11102:SF147 (PANTHER); PTHR11102 (PANTHER); PTHR11102 (PANTHER); PTHR11102:SF147 (PANTHER); IPR000719 (PROSITE_PROFILES); IPR019734 (P…	NA
g7218.t1	AGC family protein kinase	Tv_89154.m00264.AAclass=AGC:Akt: gene=89154.m00264 species="T.vaginalis"	AGC	1481	20	4.53e-142	65.55%	13	P:cytoskeleton organization; P:protein-containing complex assembly; P:locomotion; P:signal transduction; P:cell-cell signaling; F:ion binding; P:cellular protein modification process; P:anatomical structure development; P:mitotic cell cycle; P:cell division; P:vesicle-mediated transport; C:cytosol; F:kinase activity	(2.7) Transferring phosphorus-containing groups; (2.7) Transferring phosphorus-containing groups	IPR000719 (PFAM); IPR011993 (G3DSA:2.30.29.GENE3D); IPR001849 (PFAM); G3DSA:3.30.200.20 (GENE3D); IPR032287 (PFAM); IPR017892 (PFAM); G3DSA:1.10.510.10 (GENE3D); PTHR47406 (PANTHER); IPR001849 (PROSITE_PROFILES); IPR000719 (PROSITE_PROFILES); IPR000961 (PROSITE_PROFILES); cd05123 (CDD); IPR011009 (SUPERFAMILY); SSF50729 (SUPERFAMILY)	NA
g722.t1	STE family protein kinase	Tv_92605.m00032.AAclass=STE:STE20:MST gene=92605.m00032 species="T.vaginalis"	STE	452	20	6.55e-113	67.92%	6	C:cytoplasm; P:signal transduction; F:ion binding; P:anatomical structure development; P:cellular protein modification process; F:kinase activity	(2.7) Transferring phosphorus-containing groups	G3DSA:1.10.510.10 (GENE3D); PIRSF000654 (PIRSF); IPR000719 (PFAM); G3DSA:3.30.200.20 (GENE3D); mobidb-lite (MOBIDB_LITE); mobidb-lite (MOBIDB_LITE); mobidb-lite (MOBIDB_LITE); PTHR45832 (PANTHER); IPR000719 (PROSITE_PROFILES); cd05122 (CDD); IPR011009 (SUPERFAMILY)	NA
g7242.t1	CAMK family protein kinase	Tv_85165.m00032.AAclass=Other:NAK:NAK-Unclassified gene=85165.m00032 species="T.vaginalis"	Other	627	20	5.07e-91	52.3%	3	F:ion binding; P:cellular protein modification process; F:kinase activity		IPR000719 (PFAM); G3DSA:1.10.510.10 (GENE3D); PTHR22967:SF57 (PANTHER); PTHR22967 (PANTHER); IPR000719 (PROSITE_PROFILES); IPR011009 (SUPERFAMILY)	NA
g7251.t1	CMGC family protein kinase	Tv_81368.m00097.AAclass=CMGC:CK2: gene=81368.m00097 species="T.vaginalis"	CMGC	315	20	2.09e-134	61.03%	6	C:nucleus; F:ion binding; P:cellular protein modification process; C:protein-containing complex; F:kinase activity; P:cell cycle	(2.7) Transferring phosphorus-containing groups	G3DSA:1.10.510.10 (GENE3D); IPR000719 (PFAM); G3DSA:3.30.200.20 (GENE3D); PTHR24054:SF34 (PANTHER); PTHR24054 (PANTHER); IPR000719 (PROSITE_PROFILES); IPR011009 (SUPERFAMILY)	NA
g7267.t1	CMGC family protein kinase	Tv_82488.m00083.AAclass=CMGC:SRPK: gene=82488.m00083 species="T.vaginalis"	CMGC	398	20	5.84e-166	54.69%	9	C:nucleus; C:cytoplasm; P:signal transduction; P:ribonucleoprotein complex assembly; F:ion binding; P:cellular protein modification process; P:mRNA processing; P:symbiotic process; F:kinase activity	(2.7) Transferring phosphorus-containing groups	G3DSA:3.30.200.20 (GENE3D); IPR000719 (PFAM); G3DSA:1.10.510.10 (GENE3D); PTHR47634 (PANTHER); IPR000719 (PROSITE_PROFILES); IPR011009 (SUPERFAMILY)	NA
g7286.t1	CAMK family protein kinase	Tv_88712.m00314.AAclass=Other:NEK:NEK-Unclassified gene=88712.m00314 species="T.vaginalis"	Other	408	20	8.23e-146	61.69%	3	F:ion binding; P:cellular protein modification process; F:kinase activity	-	PIRSF000654 (PIRSF); IPR000719 (PFAM); G3DSA:1.10.510.10 (GENE3D); G3DSA:3.30.200.20 (GENE3D); mobidb-lite (MOBIDB_LITE); PTHR44899 (PANTHER); PTHR44899:SF3 (PANTHER); IPR000719 (PROSITE_PROFILES); cd08215 (CDD); IPR011009 (SUPERFAMILY)	NA
g7292.t1	Dynein heavy chain, cytoplasmic	Tv_86904.m00071.AAclass=TKL:TKL-Tvag1: gene=86904.m00071 species="T.vaginalis"	TKL	1147	20	0.0	52.16%	4	F:ATPase activity; F:ion binding; P:cellular protein modification process; F:kinase activity		G3DSA:1.10.510.10 (GENE3D); G3DSA:3.40.50.300 (GENE3D); IPR011704 (PFAM); IPR001245 (PFAM); mobidb-lite (MOBIDB_LITE); PTHR43882 (PANTHER); IPR000719 (PROSITE_PROFILES); cd00009 (CDD); cd00009 (CDD); cd00009 (CDD); IPR027417 (SUPERFAMILY); IPR027417 (SUPERFAMILY); IPR027417 (SUPERFAMILY); IPR011009 (SUPERFAMILY)	NA
g73.t1	TKL family protein kinase	Tv_95305.m00251.AAclass=TKL:TKL-Tvag1: gene=95305.m00251 species="T.vaginalis"	TKL	800	20	0.0	57.17%	3	F:ion binding; P:cellular protein modification process; F:kinase activity		IPR001245 (PRINTS); IPR001245 (PFAM); G3DSA:1.10.510.10 (GENE3D); PTHR23257 (PANTHER); PTHR23257:SF814 (PANTHER); IPR000719 (PROSITE_PROFILES); cd13999 (CDD); IPR011009 (SUPERFAMILY)	NA
g7305.t1	CMGC family protein kinase	Tv_81177.m00030.AAclass=CMGC:CK2: gene=81177.m00030 species="T.vaginalis"	CMGC	297	20	2.45e-65	53.37%	5	F:ion binding; P:cellular protein modification process; C:protein-containing complex; F:kinase activity; C:intracellular	-	IPR000719 (PFAM); G3DSA:1.10.510.10 (GENE3D); G3DSA:3.30.200.20 (GENE3D); PTHR24054 (PANTHER); PTHR24054:SF34 (PANTHER); IPR000719 (PROSITE_PROFILES); IPR011009 (SUPERFAMILY)	NA
g7329.t1	CAMK family protein kinase	Tv_95287.m00267.AAclass=Other:NEK:NEK-Unclassified gene=95287.m00267 species="T.vaginalis"	Other	608	20	1.75e-148	68.93%	5	C:cytoplasm; P:signal transduction; F:ion binding; P:cellular protein modification process; F:kinase activity	(2.7) Transferring phosphorus-containing groups	IPR000719 (PFAM); G3DSA:3.30.200.20 (GENE3D); G3DSA:1.10.510.10 (GENE3D); mobidb-lite (MOBIDB_LITE); mobidb-lite (MOBIDB_LITE); mobidb-lite (MOBIDB_LITE); mobidb-lite (MOBIDB_LITE); PTHR44899 (PANTHER); IPR000719 (PROSITE_PROFILES); cd08215 (CDD); IPR011009 (SUPERFAMILY)	NA
g7340.t1	CAMK family protein kinase	Tv_89002.m00268.AAclass=CAMK:CAMKL:CAMKL-Unclassified gene=89002.m00268 species="T.vaginalis"	CAMK	372	20	5.5e-159	66.3%	6	C:nucleus; C:cytoplasm; P:signal transduction; F:ion binding; P:cellular protein modification process; F:kinase activity	(2.7) Transferring phosphorus-containing groups	IPR000719 (PFAM); G3DSA:1.10.510.10 (GENE3D); PIRSF000654 (PIRSF); PF12330 (PFAM); PTHR24346 (PANTHER); IPR000719 (PROSITE_PROFILES); cd14003 (CDD); IPR011009 (SUPERFAMILY)	NA
g7346.t1	calmodulin-dependent protein kinase	Tv_TVAG_379570.AAclass=CAMK:CAMKL:CAMKL-Unclassified gene=TVAG_379570 species="T.vaginalis"	CAMK	705	20	3.1e-46	46.81%	3	F:ion binding; P:cellular protein modification process; F:kinase activity		G3DSA:1.10.510.10 (GENE3D); IPR011990 (G3DSA:1.25.40.GENE3D); IPR006597 (PFAM); IPR011990 (G3DSA:1.25.40.GENE3D); IPR000719 (PFAM); PTHR11102 (PANTHER); PTHR11102 (PANTHER); PTHR11102:SF147 (PANTHER); PTHR11102:SF147 (PANTHER); IPR000719 (PROSITE_PROFILES); IPR011009 (SUPERFAMILY); SSF81901 (SUPERFAMILY); SSF81901 (SUPERFAMILY)	NA
g7355.t1	CAMK family protein kinase	Tv_83472.m00442.AAclass=CAMK:CAMKL:CAMKL-Tvag4 gene=83472.m00442 species="T.vaginalis"	CAMK	498	20	4.44e-166	66.54%	6	C:nucleus; C:cytoplasm; P:signal transduction; F:ion binding; P:cellular protein modification process; F:kinase activity	(2.7) Transferring phosphorus-containing groups	IPR000719 (PFAM); G3DSA:1.10.510.10 (GENE3D); PTHR24346:SF36 (PANTHER); PTHR24346 (PANTHER); IPR000719 (PROSITE_PROFILES); IPR011009 (SUPERFAMILY)	NA
g738.t1	CAMK family protein kinase	Tv_83973.m00064.AAclass=CAMK:CAMKL:CAMKL-Tvag1 gene=83973.m00064 species="T.vaginalis"	CAMK	344	20	1.83e-76	60.82%	3	F:ion binding; P:cellular protein modification process; F:kinase activity	-	PIRSF000654 (PIRSF); IPR000719 (PFAM); G3DSA:1.10.510.10 (GENE3D); PTHR24362 (PANTHER); IPR000719 (PROSITE_PROFILES); IPR011009 (SUPERFAMILY)	NA
g7383.t1	AGC family protein kinase	Tv_140657.m00003.AAclass=AGC:MAST:MAST gene=140657.m00003 species="T.vaginalis"	AGC	694	20	7.6e-167	62.17%	3	F:ion binding; P:cellular protein modification process; F:kinase activity	-	IPR000719 (PFAM); G3DSA:1.10.510.10 (GENE3D); G3DSA:3.30.200.20 (GENE3D); PTHR24356 (PANTHER); PTHR24356:SF325 (PANTHER); PTHR24356:SF325 (PANTHER); IPR000719 (PROSITE_PROFILES); cd05579 (CDD); IPR011009 (SUPERFAMILY)	NA
g7393.t1	serine/threonine-protein kinase/endoribonuclease IRE1	---NA---	Unclassified	417	20	6.42e-64	52.9%	2	F:nuclease activity; P:mRNA processing	-	IPR010513 (PFAM); IPR038357 (G3DSA:1.20.1440.GENE3D); PTHR13954 (PANTHER); IPR010513 (PROSITE_PROFILES); IPR011009 (SUPERFAMILY)	NA
g74.t1	CAMK family protein kinase	Tv_84943.m00214.AAclass=CAMK:CAMKL:CAMKL-Unclassified gene=84943.m00214 species="T.vaginalis"	CAMK	301	20	7.74e-153	63.01%	6	C:nucleus; C:cytoplasm; P:signal transduction; F:ion binding; P:cellular protein modification process; F:kinase activity	(2.7) Transferring phosphorus-containing groups	IPR000719 (PFAM); PIRSF000654 (PIRSF); G3DSA:1.10.510.10 (GENE3D); PTHR24346 (PANTHER); PTHR24346:SF30 (PANTHER); IPR000719 (PROSITE_PROFILES); IPR011009 (SUPERFAMILY)	NA
g7418.t1	CK1 family protein kinase	Tv_89698.m00088.AAclass=CK1:TTBK: gene=89698.m00088 species="T.vaginalis"	CK1	333	20	1.68e-73	57.48%	3	F:ion binding; P:cellular protein modification process; F:kinase activity	-	IPR000719 (PFAM); G3DSA:1.10.510.10 (GENE3D); PTHR11909 (PANTHER); PTHR11909:SF301 (PANTHER); IPR000719 (PROSITE_PROFILES); IPR011009 (SUPERFAMILY)	NA
g7431.t1	STE family protein kinase	Tv_83472.m00456.AAclass=STE:STE20:PAKA gene=83472.m00456 species="T.vaginalis"	STE	353	20	4.59e-87	61.25%	3	F:ion binding; P:cellular protein modification process; F:kinase activity	-	IPR000719 (PFAM); G3DSA:3.30.200.20 (GENE3D); PIRSF000654 (PIRSF); G3DSA:1.10.510.10 (GENE3D); mobidb-lite (MOBIDB_LITE); mobidb-lite (MOBIDB_LITE); PTHR45832 (PANTHER); IPR000719 (PROSITE_PROFILES); IPR011009 (SUPERFAMILY)	NA
g7449.t1	TKL family protein kinase	Tv_84950.m00105.AAclass=TKL:TKL-Tvag1: gene=84950.m00105 species="T.vaginalis"	TKL	791	20	0.0	61.77%	3	F:ion binding; P:cellular protein modification process; F:kinase activity		IPR001245 (PRINTS); IPR001245 (PFAM); G3DSA:1.10.510.10 (GENE3D); PTHR23257:SF815 (PANTHER); PTHR23257 (PANTHER); IPR000719 (PROSITE_PROFILES); cd13999 (CDD); IPR011009 (SUPERFAMILY)	NA
g7470.t1	TKL family protein kinase	Tv_96955.m00161.AAclass=TKL:TKL-Tvag1: gene=96955.m00161 species="T.vaginalis"	TKL	548	20	0.0	56.39%	3	F:ion binding; P:cellular protein modification process; F:kinase activity	-	IPR001245 (PRINTS); G3DSA:1.10.510.10 (GENE3D); PIRSF000615 (PIRSF); IPR001245 (PFAM); PTHR23257 (PANTHER); PTHR23257:SF814 (PANTHER); IPR000719 (PROSITE_PROFILES); cd13999 (CDD); IPR011009 (SUPERFAMILY)	NA
g7479.t1	TKL family protein kinase	Tv_85323.m00078.AAclass=TKL:TKL-Tvag1: gene=85323.m00078 species="T.vaginalis"	TKL	878	20	0.0	62.94%	3	F:ion binding; P:cellular protein modification process; F:kinase activity	-	G3DSA:1.10.510.10 (GENE3D); G3DSA:3.30.200.20 (GENE3D); IPR000719 (PFAM); PTHR23257:SF815 (PANTHER); PTHR23257 (PANTHER); IPR000719 (PROSITE_PROFILES); cd13999 (CDD); IPR011009 (SUPERFAMILY)	NA
g748.t1	STE/STE11/CDC15 protein kinase	Tv_83399.m00070.AAclass=STE:STE11:CDC15 gene=83399.m00070 species="T.vaginalis"	STE	1043	20	0.0	49.41%	5	C:cytoplasm; P:signal transduction; F:ion binding; P:cellular protein modification process; F:kinase activity	(2.7) Transferring phosphorus-containing groups	IPR001245 (PRINTS); IPR000719 (PFAM); IPR011989 (G3DSA:1.25.10.GENE3D); G3DSA:1.10.510.10 (GENE3D); mobidb-lite (MOBIDB_LITE); mobidb-lite (MOBIDB_LITE); PTHR45832 (PANTHER); PTHR45832:SF5 (PANTHER); IPR000719 (PROSITE_PROFILES); IPR011009 (SUPERFAMILY); IPR016024 (SUPERFAMILY); IPR016024 (SUPERFAMILY)	NA
g7487.t1	hypothetical protein LY90DRAFT_507254	Tv_85862.m00248.AAclass=TKL:TKL-Tvag1: gene=85862.m00248 species="T.vaginalis"	TKL	1279	20	0.0	51.66%	4	F:ATPase activity; F:ion binding; P:cellular protein modification process; F:kinase activity	-	G3DSA:3.40.50.300 (GENE3D); G3DSA:1.10.510.10 (GENE3D); IPR011704 (PFAM); IPR001245 (PFAM); mobidb-lite (MOBIDB_LITE); mobidb-lite (MOBIDB_LITE); PTHR43882 (PANTHER); IPR000719 (PROSITE_PROFILES); cd00009 (CDD); cd00009 (CDD); cd00009 (CDD); IPR027417 (SUPERFAMILY); IPR027417 (SUPERFAMILY); IPR027417 (SUPERFAMILY); IPR027417 (SUPERFAMILY); IPR011009 (SUPERFAMILY)	NA
g7491.t1	CAMK family protein kinase	Tv_85304.m00088.AAclass=CAMK:CAMK1: gene=85304.m00088 species="T.vaginalis"	CAMK	280	20	8.69e-110	52.04%	4	F:ion binding; P:cellular protein modification process; F:kinase activity; C:cellular_component	-	G3DSA:1.10.510.10 (GENE3D); IPR000719 (PFAM); PTHR24347 (PANTHER); PTHR24347:SF412 (PANTHER); IPR000719 (PROSITE_PROFILES); IPR011009 (SUPERFAMILY)	NA
g7540.t1	PIKK family atypical protein kinase	Tv_91186.m00078.AAclass=PKL:PIK:FRAP gene=91186.m00078 species="T.vaginalis"	PKL	410	20	4.46e-140	63.79%	4	P:autophagy; C:protein-containing complex; F:kinase activity; C:intracellular	-	G3DSA:3.30.1010.10 (GENE3D); IPR036940 (G3DSA:1.10.1070.GENE3D); IPR003152 (PFAM); IPR000403 (PFAM); PTHR11139 (PANTHER); IPR026683 (PTHR11139:PANTHER); IPR003152 (PROSITE_PROFILES); IPR000403 (PROSITE_PROFILES); IPR011009 (SUPERFAMILY)	NA
g7547.t1	CAMK family protein kinase	Tv_82089.m00136.AAclass=CAMK:CAMKL:CAMKL-Tvag2 gene=82089.m00136 species="T.vaginalis"	CAMK	333	20	1.1e-150	75.99%	6	C:nucleus; C:cytoplasm; P:signal transduction; F:ion binding; P:cellular protein modification process; F:kinase activity	(2.7) Transferring phosphorus-containing groups	G3DSA:1.10.510.10 (GENE3D); IPR000719 (PFAM); PIRSF000654 (PIRSF); PTHR24346:SF30 (PANTHER); PTHR24346 (PANTHER); IPR000719 (PROSITE_PROFILES); cd14003 (CDD); IPR011009 (SUPERFAMILY)	NA
g7586.t1	CK1 family protein kinase	Tv_89698.m00088.AAclass=CK1:TTBK: gene=89698.m00088 species="T.vaginalis"	CK1	391	20	2.81e-130	63.07%	4	F:ion binding; P:cellular protein modification process; F:kinase activity; C:intracellular	-	G3DSA:1.10.510.10 (GENE3D); IPR000719 (PFAM); mobidb-lite (MOBIDB_LITE); PTHR11909:SF345 (PANTHER); PTHR11909 (PANTHER); IPR000719 (PROSITE_PROFILES); IPR011009 (SUPERFAMILY)	NA
g7589.t1	TKL family protein kinase	Tv_87955.m00263.AAclass=TKL:TKL-Tvag1: gene=87955.m00263 species="T.vaginalis"	TKL	368	20	1.25e-38	50.85%	3	F:ion binding; P:cellular protein modification process; F:kinase activity		G3DSA:1.10.510.10 (GENE3D); IPR000719 (PFAM); PIRSF000654 (PIRSF); PTHR23257 (PANTHER); PTHR23257:SF814 (PANTHER); IPR000719 (PROSITE_PROFILES); IPR011009 (SUPERFAMILY)	NA
g7593.t1	PIKK family atypical protein kinase	Tv_88273.m00300.AAclass=PKL:PIK:FRAP gene=88273.m00300 species="T.vaginalis"	PKL	415	20	9.3e-161	65.0%	5	C:nucleus; P:signal transduction; P:autophagy; C:protein-containing complex; F:kinase activity	(2.7) Transferring phosphorus-containing groups	G3DSA:3.30.1010.10 (GENE3D); IPR000403 (PFAM); IPR003152 (PFAM); IPR036940 (G3DSA:1.10.1070.GENE3D); IPR009076 (PFAM); PTHR11139 (PANTHER); IPR026683 (PTHR11139:PANTHER); IPR003152 (PROSITE_PROFILES); IPR000403 (PROSITE_PROFILES); cd05169 (CDD); IPR011009 (SUPERFAMILY)	NA
g7598.t1	AGC family protein kinase	Tv_94262.m00278.AAclass=AGC:MAST:MAST gene=94262.m00278 species="T.vaginalis"	AGC	699	20	1.87e-173	58.33%	3	F:ion binding; P:cellular protein modification process; F:kinase activity	-	G3DSA:3.30.200.20 (GENE3D); IPR000719 (PFAM); G3DSA:1.10.510.10 (GENE3D); mobidb-lite (MOBIDB_LITE); PTHR24356:SF1 (PANTHER); PTHR24356 (PANTHER); IPR000719 (PROSITE_PROFILES); IPR000961 (PROSITE_PROFILES); cd05579 (CDD); IPR011009 (SUPERFAMILY)	NA
g7611.t1	CAMK family protein kinase	Tv_92802.m00034.AAclass=CAMK:CAMKL:CAMKL-Tvag1 gene=92802.m00034 species="T.vaginalis"	CAMK	407	20	0.0	69.93%	7	C:nucleus; P:cell death; C:cytoplasm; P:signal transduction; F:ion binding; P:cellular protein modification process; F:kinase activity	(2.7) Transferring phosphorus-containing groups	IPR017348 (PIRSF); G3DSA:1.10.510.10 (GENE3D); IPR000719 (PFAM); mobidb-lite (MOBIDB_LITE); mobidb-lite (MOBIDB_LITE); mobidb-lite (MOBIDB_LITE); PTHR24346 (PANTHER); IPR000719 (PROSITE_PROFILES); cd14003 (CDD); IPR011009 (SUPERFAMILY)	NA
g762.t1	AGC family protein kinase	Tv_95725.m00240.AAclass=AGC:Akt: gene=95725.m00240 species="T.vaginalis"	AGC	458	20	0.0	69.43%	4	P:signal transduction; F:ion binding; P:cellular protein modification process; F:kinase activity	(2.7) Transferring phosphorus-containing groups	IPR000719 (PFAM); G3DSA:3.30.200.20 (GENE3D); IPR017892 (PFAM); G3DSA:1.10.510.10 (GENE3D); IPR011993 (G3DSA:2.30.29.GENE3D); IPR001849 (PFAM); PTHR24351 (PANTHER); IPR000719 (PROSITE_PROFILES); IPR001849 (PROSITE_PROFILES); IPR000961 (PROSITE_PROFILES); cd05123 (CDD); cd00821 (CDD); IPR011009 (SUPERFAMILY); SSF50729 (SUPERFAMILY)	NA
g7621.t1	PIKK family atypical protein kinase	Tv_88200.m00261.AAclass=PKL:PIK:FRAP gene=88200.m00261 species="T.vaginalis"	PKL	2159	20	0.0	52.98%	2	F:kinase activity; C:intracellular	-	IPR009076 (PFAM); IPR003151 (PFAM); G3DSA:3.30.1010.10 (GENE3D); IPR036738 (G3DSA:1.20.120.GENE3D); IPR003152 (PFAM); IPR036940 (G3DSA:1.10.1070.GENE3D); IPR000403 (PFAM); IPR026683 (PTHR11139:PANTHER); PTHR11139 (PANTHER); IPR003152 (PROSITE_PROFILES); IPR000403 (PROSITE_PROFILES); IPR014009 (PROSITE_PROFILES); IPR021133 (PROSITE_PROFILES); cd05169 (CDD); IPR016024 (SUPERFAMILY); IPR036738 (SUPE…	NA
g7627.t1	PIKK family atypical protein kinase	Tv_82569.m00140.AAclass=PKL:PIK:FRAP gene=82569.m00140 species="T.vaginalis"	PKL	348	20	1.02e-143	71.12%	5	C:nucleus; P:signal transduction; P:autophagy; C:protein-containing complex; F:kinase activity	(2.7) Transferring phosphorus-containing groups	G3DSA:3.30.1010.10 (GENE3D); IPR003152 (PFAM); IPR036940 (G3DSA:1.10.1070.GENE3D); IPR000403 (PFAM); IPR026683 (PTHR11139:PANTHER); PTHR11139 (PANTHER); IPR003152 (PROSITE_PROFILES); IPR000403 (PROSITE_PROFILES); IPR011009 (SUPERFAMILY)	NA
g7639.t1	protein kinase	Tv_86393.m00092.AAclass=Other:SCY1: gene=86393.m00092 species="T.vaginalis"	Other	793	20	8.25e-136	51.09%	3	F:ion binding; P:cellular protein modification process; F:kinase activity		G3DSA:3.30.200.20 (GENE3D); IPR000719 (PFAM); IPR011989 (G3DSA:1.25.10.GENE3D); G3DSA:1.10.510.10 (GENE3D); mobidb-lite (MOBIDB_LITE); mobidb-lite (MOBIDB_LITE); mobidb-lite (MOBIDB_LITE); PTHR12984:SF6 (PANTHER); PTHR12984 (PANTHER); IPR021133 (PROSITE_PROFILES); IPR000719 (PROSITE_PROFILES); IPR016024 (SUPERFAMILY); IPR011009 (SUPERFAMILY)	NA
g7652.t1	CAMK family protein kinase	Tv_81368.m00100.AAclass=CAMK:CAMKL:AMPK gene=81368.m00100 species="T.vaginalis"	CAMK	472	20	0.0	70.14%	5	P:signal transduction; F:ion binding; P:cellular protein modification process; F:kinase activity; C:intracellular	(2.7) Transferring phosphorus-containing groups	PF12330 (PFAM); PIRSF000654 (PIRSF); G3DSA:1.10.510.10 (GENE3D); IPR000719 (PFAM); mobidb-lite (MOBIDB_LITE); mobidb-lite (MOBIDB_LITE); PTHR24346:SF30 (PANTHER); PTHR24346 (PANTHER); IPR000719 (PROSITE_PROFILES); cd14003 (CDD); IPR011009 (SUPERFAMILY)	NA
g7690.t1	TKL family protein kinase	Tv_90149.m00261.AAclass=Other:SCY1: gene=90149.m00261 species="T.vaginalis"	Other	641	20	2.87e-86	45.45%	3	F:ion binding; P:cellular protein modification process; F:kinase activity	-	G3DSA:1.10.510.10 (GENE3D); IPR000719 (PFAM); IPR011989 (G3DSA:1.25.10.GENE3D); mobidb-lite (MOBIDB_LITE); mobidb-lite (MOBIDB_LITE); PTHR12984 (PANTHER); PTHR12984:SF6 (PANTHER); IPR000719 (PROSITE_PROFILES); cd00180 (CDD); IPR011009 (SUPERFAMILY); IPR016024 (SUPERFAMILY)	NA
g7697.t1	serine-protein kinase ATM	Tv_84943.m00217.AAclass=PKL:PIK:ATM gene=84943.m00217 species="T.vaginalis"	PKL	349	20	3.66e-108	60.44%	10	P:chromosome organization; P:autophagy; P:homeostatic process; P:cellular protein modification process; C:protein-containing complex; P:DNA metabolic process; F:kinase activity; P:response to stress; P:cell cycle; C:intracellular	-	IPR000403 (PFAM); G3DSA:3.30.1010.10 (GENE3D); IPR036940 (G3DSA:1.10.1070.GENE3D); IPR003152 (PFAM); PTHR11139 (PANTHER); IPR015519 (PTHR11139:PANTHER); IPR000403 (PROSITE_PROFILES); IPR003152 (PROSITE_PROFILES); IPR011009 (SUPERFAMILY)	NA
g772.t1	AGC family protein kinase	Tv_100413.m00010.AAclass=AGC:NDR:NDR-Unclassified gene=100413.m00010 species="T.vaginalis"	AGC	422	20	2.23e-114	54.39%	6	P:cytoskeleton organization; C:cytoplasm; P:cell morphogenesis; F:ion binding; P:cellular protein modification process; F:kinase activity	(2.7) Transferring phosphorus-containing groups	G3DSA:1.10.510.10 (GENE3D); IPR000719 (PFAM); G3DSA:3.30.200.20 (GENE3D); G3DSA:1.10.510.10 (GENE3D); G3DSA:3.30.200.20 (GENE3D); PTHR24356 (PANTHER); PTHR24356:SF184 (PANTHER); IPR000961 (PROSITE_PROFILES); IPR000719 (PROSITE_PROFILES); IPR011009 (SUPERFAMILY)	NA
g7727.t1	AGC family protein kinase	Tv_95725.m00240.AAclass=AGC:Akt: gene=95725.m00240 species="T.vaginalis"	AGC	406	20	2.3e-92	49.93%	4	F:ion binding; P:cellular protein modification process; C:cellular_component; F:kinase activity	-	IPR011993 (G3DSA:2.30.29.GENE3D); G3DSA:3.30.200.20 (GENE3D); G3DSA:1.10.510.10 (GENE3D); IPR001849 (PFAM); IPR000719 (PFAM); PTHR24351 (PANTHER); PTHR24351:SF169 (PANTHER); IPR000719 (PROSITE_PROFILES); IPR000961 (PROSITE_PROFILES); IPR001849 (PROSITE_PROFILES); IPR011009 (SUPERFAMILY); SSF50729 (SUPERFAMILY)	NA
g7728.t1	serine/threonine-protein kinase Nek1-like	Tv_81909.m00079.AAclass=Other:NEK:NEK-Unclassified gene=81909.m00079 species="T.vaginalis"	Other	674	20	6.73e-63	61.42%	3	F:ion binding; P:cellular protein modification process; F:kinase activity	-	G3DSA:3.30.200.20 (GENE3D); IPR013126 (PFAM); G3DSA:3.90.640.10 (GENE3D); G3DSA:3.30.420.40 (GENE3D); IPR000719 (PFAM); G3DSA:1.10.510.10 (GENE3D); G3DSA:3.30.420.40 (GENE3D); PTHR44899 (PANTHER); IPR000719 (PROSITE_PROFILES); cd10170 (CDD); cd08215 (CDD); SSF53067 (SUPERFAMILY); SSF53067 (SUPERFAMILY); IPR011009 (SUPERFAMILY)	NA
g773.t1	AGC family protein kinase	Tv_100413.m00010.AAclass=AGC:NDR:NDR-Unclassified gene=100413.m00010 species="T.vaginalis"	AGC	398	20	5.94e-123	62.61%	3	F:ion binding; P:cellular protein modification process; F:kinase activity	(2.7) Transferring phosphorus-containing groups	G3DSA:3.30.200.20 (GENE3D); PF12330 (PFAM); IPR000719 (PFAM); G3DSA:1.10.510.10 (GENE3D); PTHR24356:SF185 (PANTHER); PTHR24356 (PANTHER); IPR000719 (PROSITE_PROFILES); IPR011009 (SUPERFAMILY)	NA
g7751.t1	Pkinase-domain-containing protein	Tv_85304.m00088.AAclass=CAMK:CAMK1: gene=85304.m00088 species="T.vaginalis"	CAMK	202	20	2.36e-68	55.79%	3	F:ion binding; P:cellular protein modification process; F:kinase activity	-	IPR000719 (PFAM); G3DSA:1.10.510.10 (GENE3D); PTHR44167 (PANTHER); IPR000719 (PROSITE_PROFILES); IPR011009 (SUPERFAMILY)	NA
g7756.t1	CAMK family protein kinase	Tv_88332.m00070.AAclass=Other:CAMKK: gene=88332.m00070 species="T.vaginalis"	Other	612	20	8.26e-84	62.06%	5	P:signal transduction; F:ion binding; P:cellular protein modification process; F:kinase activity; C:intracellular	-	G3DSA:1.10.510.10 (GENE3D); IPR000719 (PFAM); PIRSF000654 (PIRSF); PTHR43895 (PANTHER); PTHR43895:SF38 (PANTHER); IPR000719 (PROSITE_PROFILES); IPR000719 (PROSITE_PROFILES); IPR011009 (SUPERFAMILY); IPR011009 (SUPERFAMILY)	NA
g7776.t1	TKL family protein kinase	Tv_82174.m00129.AAclass=TKL:TKL-Tvag1: gene=82174.m00129 species="T.vaginalis"	TKL	754	20	1.88e-36	43.1%	3	F:ion binding; P:cellular protein modification process; F:kinase activity		IPR001245 (PFAM); G3DSA:1.10.510.10 (GENE3D); PTHR23257 (PANTHER); PTHR23257:SF815 (PANTHER); IPR000719 (PROSITE_PROFILES); cd00180 (CDD); IPR011009 (SUPERFAMILY); IPR016024 (SUPERFAMILY)	NA
g7797.t1	CK1 family protein kinase	Tv_89698.m00088.AAclass=CK1:TTBK: gene=89698.m00088 species="T.vaginalis"	CK1	328	20	2.56e-76	60.62%	4	F:ion binding; P:cellular protein modification process; F:kinase activity; C:intracellular	-	IPR000719 (PFAM); G3DSA:1.10.510.10 (GENE3D); PTHR11909 (PANTHER); PTHR11909:SF301 (PANTHER); IPR000719 (PROSITE_PROFILES); IPR011009 (SUPERFAMILY)	NA
g7804.t1	CAMK family protein kinase	Tv_91321.m00053.AAclass=CAMK:CAMKL:CAMKL-Unclassified gene=91321.m00053 species="T.vaginalis"	CAMK	251	20	5.64e-40	56.4%	3	F:ion binding; P:cellular protein modification process; F:kinase activity	-	IPR000719 (PFAM); G3DSA:1.10.510.10 (GENE3D); PTHR24346:SF30 (PANTHER); PTHR24346 (PANTHER); IPR000719 (PROSITE_PROFILES); IPR011009 (SUPERFAMILY)	NA
g7824.t1	CAMK family protein kinase	Tv_83945.m00092.AAclass=Other:CAMKK: gene=83945.m00092 species="T.vaginalis"	Other	348	20	8.51e-154	64.45%	8	C:nucleus; C:cytoplasm; P:signal transduction; F:ion binding; P:cellular protein modification process; F:kinase activity; P:response to stress; P:mitotic cell cycle	(2.7) Transferring phosphorus-containing groups	PIRSF000654 (PIRSF); G3DSA:1.10.510.10 (GENE3D); IPR000719 (PFAM); PTHR43895 (PANTHER); PTHR43895:SF38 (PANTHER); IPR000719 (PROSITE_PROFILES); cd14008 (CDD); IPR011009 (SUPERFAMILY)	NA
g7830.t1	AGC family protein kinase	Tv_88834.m00102.AAclass=Other:IKS: gene=88834.m00102 species="T.vaginalis"	Other	416	20	1.39e-97	62.67%	10	P:sulfur compound metabolic process; C:mitochondrion; P:cofactor metabolic process; P:cellular component assembly; F:ion binding; F:structural molecule activity; P:cellular protein modification process; P:protein maturation; P:biosynthetic process; F:kinase activity	-	G3DSA:1.10.510.10 (GENE3D); IPR035903 (G3DSA:2.60.300.GENE3D); IPR016092 (TIGRFAM); IPR000719 (PFAM); IPR000361 (PFAM); G3DSA:3.30.200.20 (GENE3D); PTHR11042 (PANTHER); PTHR11042:SF138 (PANTHER); IPR000719 (PROSITE_PROFILES); cd00180 (CDD); IPR035903 (SUPERFAMILY); IPR011009 (SUPERFAMILY)	NA
g7944.t1	TKL family protein kinase	Tv_90152.m00110.AAclass=TKL:TKL-Tvag1: gene=90152.m00110 species="T.vaginalis"	TKL	288	20	3.33e-53	57.32%	3	F:ion binding; P:cellular protein modification process; F:kinase activity		IPR001245 (PRINTS); G3DSA:3.30.200.20 (GENE3D); PIRSF000654 (PIRSF); IPR001245 (PFAM); G3DSA:1.10.510.10 (GENE3D); PTHR23257 (PANTHER); PTHR23257:SF815 (PANTHER); IPR000719 (PROSITE_PROFILES); IPR011009 (SUPERFAMILY)	NA
g7952.t1	STE family protein kinase	Tv_96693.m00072.AAclass=Other:WNK: gene=96693.m00072 species="T.vaginalis"	Other	344	20	4.51e-91	55.01%	3	F:ion binding; P:cellular protein modification process; F:kinase activity	-	IPR000719 (PFAM); G3DSA:3.30.200.20 (GENE3D); G3DSA:1.10.510.10 (GENE3D); mobidb-lite (MOBIDB_LITE); PTHR13902 (PANTHER); PTHR13902:SF12 (PANTHER); IPR000719 (PROSITE_PROFILES); IPR011009 (SUPERFAMILY)	NA
g7955.t1	STE family protein kinase	Tv_92605.m00032.AAclass=STE:STE20:MST gene=92605.m00032 species="T.vaginalis"	STE	713	20	0.0	67.74%	5	C:cytoplasm; P:signal transduction; F:ion binding; P:cellular protein modification process; F:kinase activity	(2.7) Transferring phosphorus-containing groups	PIRSF000615 (PIRSF); IPR000719 (PFAM); G3DSA:1.10.510.10 (GENE3D); G3DSA:3.30.200.20 (GENE3D); mobidb-lite (MOBIDB_LITE); mobidb-lite (MOBIDB_LITE); mobidb-lite (MOBIDB_LITE); mobidb-lite (MOBIDB_LITE); PTHR45832 (PANTHER); IPR000719 (PROSITE_PROFILES); cd05122 (CDD); IPR011009 (SUPERFAMILY)	NA
g7968.t1	AGC family protein kinase	Tv_84302.m00316.AAclass=TKL:TKL-Tvag1: gene=84302.m00316 species="T.vaginalis"	TKL	295	20	5.89e-60	56.27%	3	F:ion binding; P:cellular protein modification process; F:kinase activity		PIRSF000654 (PIRSF); IPR000719 (PFAM); G3DSA:1.10.510.10 (GENE3D); PTHR44167 (PANTHER); IPR000719 (PROSITE_PROFILES); IPR011009 (SUPERFAMILY)	NA
g798.t1	CMGC family protein kinase	Tv_90524.m00025.AAclass=CMGC:DYRK:YAK gene=90524.m00025 species="T.vaginalis"	CMGC	187	20	2.14e-66	62.49%	4	C:cytoplasm; F:ion binding; P:cellular protein modification process; F:kinase activity	(2.7) Transferring phosphorus-containing groups; (2.7) Transferring phosphorus-containing groups	G3DSA:1.10.510.10 (GENE3D); IPR000719 (PFAM); PTHR24058:SF17 (PANTHER); PTHR24058 (PANTHER); IPR000719 (PROSITE_PROFILES); IPR011009 (SUPERFAMILY)	NA
g7983.t1	CAMK protein kinase	Tv_81529.m00448.AAclass=CAMK:CAMK1: gene=81529.m00448 species="T.vaginalis"	CAMK	310	20	2.62e-41	53.5%	3	F:ion binding; P:cellular protein modification process; F:kinase activity	-	IPR000719 (PFAM); G3DSA:1.10.510.10 (GENE3D); G3DSA:3.30.200.20 (GENE3D); PTHR24347 (PANTHER); PTHR24347:SF397 (PANTHER); IPR000719 (PROSITE_PROFILES); IPR011009 (SUPERFAMILY)	NA
g7991.t1	CMGC/CDK protein kinase	Tv_88601.m00465.AAclass=CMGC:CDK:CRK7-like gene=88601.m00465 species="T.vaginalis"	CMGC	238	20	5.9e-56	58.52%	4	C:nucleus; F:ion binding; P:cellular protein modification process; F:kinase activity	(2.7) Transferring phosphorus-containing groups; (2.7) Transferring phosphorus-containing groups	IPR000719 (PFAM); G3DSA:1.10.510.10 (GENE3D); PTHR24056 (PANTHER); PTHR24056:SF414 (PANTHER); IPR000719 (PROSITE_PROFILES); IPR011009 (SUPERFAMILY)	NA
g8002.t1	AGC family protein kinase	Tv_96252.m00300.AAclass=Other:ULK:Fused gene=96252.m00300 species="T.vaginalis"	Other	310	20	4.91e-142	79.74%	6	P:cell division; C:cytoplasm; F:ion binding; P:cellular protein modification process; F:kinase activity; P:cell cycle	(2.7) Transferring phosphorus-containing groups	IPR000719 (PFAM); G3DSA:1.10.510.10 (GENE3D); PIRSF000654 (PIRSF); PTHR22983 (PANTHER); IPR000719 (PROSITE_PROFILES); IPR011009 (SUPERFAMILY)	NA
g8012.t1	CMGC family protein kinase	Tv_94734.m00162.AAclass=CMGC:MAPK:ERK7 gene=94734.m00162 species="T.vaginalis"	CMGC	335	20	0.0	78.49%	8	C:nucleus; P:signal transduction; P:locomotion; C:cytoplasm; P:cellular protein modification process; F:ion binding; P:anatomical structure development; F:kinase activity	(2.7) Transferring phosphorus-containing groups; (2.7) Transferring phosphorus-containing groups	G3DSA:3.30.200.20 (GENE3D); G3DSA:1.10.510.10 (GENE3D); IPR000719 (PFAM); PTHR24055 (PANTHER); PTHR24055:SF178 (PANTHER); IPR000719 (PROSITE_PROFILES); cd07852 (CDD); IPR011009 (SUPERFAMILY)	NA
g8015.t1	CAMK family protein kinase	Tv_81368.m00100.AAclass=CAMK:CAMKL:AMPK gene=81368.m00100 species="T.vaginalis"	CAMK	428	20	7.95e-101	63.88%	5	P:signal transduction; F:ion binding; P:cellular protein modification process; F:kinase activity; C:intracellular	(2.7) Transferring phosphorus-containing groups	IPR000719 (PFAM); G3DSA:1.10.510.10 (GENE3D); PIRSF000654 (PIRSF); PF12330 (PFAM); PTHR24346 (PANTHER); PTHR24346:SF30 (PANTHER); IPR000719 (PROSITE_PROFILES); IPR011009 (SUPERFAMILY)	NA
g8036.t1	CAMK family protein kinase	Tv_88332.m00070.AAclass=Other:CAMKK: gene=88332.m00070 species="T.vaginalis"	Other	358	20	9.49e-150	68.33%	6	C:cytoplasm; P:signal transduction; F:ion binding; P:cellular protein modification process; F:kinase activity; P:response to stress	(2.7) Transferring phosphorus-containing groups	G3DSA:1.10.510.10 (GENE3D); IPR000719 (PFAM); PIRSF000654 (PIRSF); PTHR43895:SF38 (PANTHER); PTHR43895 (PANTHER); IPR000719 (PROSITE_PROFILES); IPR011009 (SUPERFAMILY)	NA
g8043.t1	CAMK family protein kinase	Tv_94652.m00102.AAclass=CAMK:CAMKL:CAMKL-Tvag2 gene=94652.m00102 species="T.vaginalis"	CAMK	332	20	1.44e-92	63.3%	4	F:ion binding; P:cellular protein modification process; F:kinase activity; C:intracellular	-	G3DSA:1.10.510.10 (GENE3D); PIRSF000654 (PIRSF); IPR000719 (PFAM); PTHR24346 (PANTHER); IPR000719 (PROSITE_PROFILES); cd14003 (CDD); IPR011009 (SUPERFAMILY)	NA
g8064.t1	AGC family protein kinase	Tv_140657.m00003.AAclass=AGC:MAST:MAST gene=140657.m00003 species="T.vaginalis"	AGC	468	20	3.13e-125	65.6%	4	P:signal transduction; F:ion binding; P:cellular protein modification process; F:kinase activity	(2.7) Transferring phosphorus-containing groups	PIRSF000654 (PIRSF); G3DSA:3.30.200.20 (GENE3D); IPR000719 (PFAM); G3DSA:1.10.510.10 (GENE3D); PTHR24356 (PANTHER); PTHR24356:SF1 (PANTHER); IPR000719 (PROSITE_PROFILES); cd05579 (CDD); IPR011009 (SUPERFAMILY)	NA
g8076.t1	CK1 family protein kinase	Tv_95287.m00262.AAclass=CK1:TTBK: gene=95287.m00262 species="T.vaginalis"	CK1	356	20	3.01e-159	64.84%	5	C:nucleus; C:cytoplasm; F:ion binding; P:cellular protein modification process; F:kinase activity	(2.7) Transferring phosphorus-containing groups	IPR000719 (PFAM); G3DSA:1.10.510.10 (GENE3D); PTHR11909:SF19 (PANTHER); PTHR11909 (PANTHER); IPR000719 (PROSITE_PROFILES); IPR011009 (SUPERFAMILY)	NA
g8079.t1	CAMK family protein kinase	Tv_81399.m00051.AAclass=CAMK:CAMKL:LKB gene=81399.m00051 species="T.vaginalis"	CAMK	315	20	0.0	59.51%	3	F:ion binding; P:cellular protein modification process; F:kinase activity	-	G3DSA:1.10.510.10 (GENE3D); IPR000719 (PFAM); PIRSF000654 (PIRSF); PTHR44305:SF12 (PANTHER); PTHR44305 (PANTHER); IPR000719 (PROSITE_PROFILES); IPR011009 (SUPERFAMILY)	NA
g8084.t1	CAMK family protein kinase	Tv_96844.m00037.AAclass=CAMK:CAMKL:CAMKL-Tvag4 gene=96844.m00037 species="T.vaginalis"	CAMK	530	20	1.39e-137	62.66%	6	C:nucleus; C:cytoplasm; P:signal transduction; F:ion binding; P:cellular protein modification process; F:kinase activity	(2.7) Transferring phosphorus-containing groups	G3DSA:1.10.510.10 (GENE3D); IPR000719 (PFAM); PIRSF000615 (PIRSF); PTHR24346 (PANTHER); IPR000719 (PROSITE_PROFILES); IPR011009 (SUPERFAMILY)	NA
g8089.t1	CAMK family protein kinase	Tv_93904.m00291.AAclass=Other:WEE:WEE-Unclassified gene=93904.m00291 species="T.vaginalis"	Other	332	20	1.17e-94	52.49%	3	F:ion binding; P:cellular protein modification process; F:kinase activity	-	G3DSA:1.10.510.10 (GENE3D); IPR000719 (PFAM); PTHR11042:SF99 (PANTHER); PTHR11042 (PANTHER); IPR000719 (PROSITE_PROFILES); IPR011009 (SUPERFAMILY)	NA
g809.t1	CAMK family protein kinase	Tv_95940.m00223.AAclass=CAMK:CAMKL:CAMKL-Tvag2 gene=95940.m00223 species="T.vaginalis"	CAMK	384	20	1.97e-127	71.56%	6	C:nucleus; C:cytoplasm; P:signal transduction; F:ion binding; P:cellular protein modification process; F:kinase activity	(2.7) Transferring phosphorus-containing groups	IPR000719 (PFAM); G3DSA:1.10.510.10 (GENE3D); PIRSF000654 (PIRSF); PTHR24346 (PANTHER); PTHR24346:SF30 (PANTHER); IPR000719 (PROSITE_PROFILES); cd14003 (CDD); IPR011009 (SUPERFAMILY)	NA
g8119.t1	hypothetical protein TRFO_19060	Tv_85781.m00199.AAclass=TKL:TKL-Tvag1: gene=85781.m00199 species="T.vaginalis"	TKL	305	20	4.23e-115	57.51%	3	F:ion binding; P:cellular protein modification process; F:kinase activity	-	IPR000719 (PFAM); G3DSA:1.10.510.10 (GENE3D); PIRSF000654 (PIRSF); PTHR23257 (PANTHER); PTHR23257:SF815 (PANTHER); IPR000719 (PROSITE_PROFILES); IPR011009 (SUPERFAMILY)	NA
g812.t1	CBL-interacting protein kinase 9	Tv_87835.m00287.AAclass=CAMK:CAMKL:CAMKL-Unclassified gene=87835.m00287 species="T.vaginalis"	CAMK	379	20	2.09e-67	52.2%	6	P:signal transduction; F:ion binding; P:cellular protein modification process; F:kinase activity; C:intracellular; P:response to stress	-	G3DSA:1.10.510.10 (GENE3D); IPR000719 (PFAM); PTHR24346 (PANTHER); IPR000719 (PROSITE_PROFILES); IPR011009 (SUPERFAMILY)	NA
g8168.t1	CAMK family protein kinase	Tv_93793.m00165.AAclass=CAMK:CAMKL:LKB gene=93793.m00165 species="T.vaginalis"	CAMK	348	20	3.39e-135	61.08%	6	P:signal transduction; F:ion binding; P:cellular protein modification process; F:kinase activity; P:response to stress; C:intracellular	-	G3DSA:1.10.510.10 (GENE3D); IPR000719 (PFAM); PTHR43895 (PANTHER); PTHR43895:SF38 (PANTHER); IPR000719 (PROSITE_PROFILES); cd14008 (CDD); IPR011009 (SUPERFAMILY)	NA
g8182.t1	CAMK family protein kinase	Tv_94687.m00127.AAclass=CAMK:CAMKL:CAMKL-Unclassified gene=94687.m00127 species="T.vaginalis"	CAMK	377	20	8.93e-28	49.14%	4	C:cytoplasm; F:ion binding; P:cellular protein modification process; F:kinase activity	-	G3DSA:1.10.510.10 (GENE3D); IPR000719 (PFAM); PTHR43895:SF32 (PANTHER); PTHR43895 (PANTHER); IPR000719 (PROSITE_PROFILES); IPR011009 (SUPERFAMILY)	NA
g8185.t1	Phosphatidylinositol 3- and 4-kinase family protein	Tv_88246.m00062.AAclass=PKL:PIK:PI4K gene=88246.m00062 species="T.vaginalis"	PKL	367	20	9.55e-136	59.74%	4	C:cytoplasm; P:signal transduction; P:lipid metabolic process; F:kinase activity	(2.7) Transferring phosphorus-containing groups	G3DSA:3.30.1010.10 (GENE3D); IPR036940 (G3DSA:1.10.1070.GENE3D); IPR000403 (PFAM); IPR015433 (PANTHER); PTHR10048:SF15 (PANTHER); IPR000403 (PROSITE_PROFILES); IPR011009 (SUPERFAMILY)	NA
g8193.t1	Pkinase-domain-containing protein	Tv_85304.m00088.AAclass=CAMK:CAMK1: gene=85304.m00088 species="T.vaginalis"	CAMK	324	20	1.83e-24	55.53%	4	C:nucleus; F:ion binding; P:cellular protein modification process; F:kinase activity	-	IPR000719 (PFAM); G3DSA:1.10.510.10 (GENE3D); PTHR24347:SF412 (PANTHER); PTHR24347 (PANTHER); IPR000719 (PROSITE_PROFILES); IPR011009 (SUPERFAMILY)	NA
g8196.t1	cyclin-dependent kinase 3	Tv_85357.m00065.AAclass=CMGC:CDK:CDK-Unclassified gene=85357.m00065 species="T.vaginalis"	CMGC	284	20	7.5e-108	58.82%	4	F:ion binding; P:cellular protein modification process; F:kinase activity; C:intracellular	-	G3DSA:3.30.200.20 (GENE3D); G3DSA:1.10.510.10 (GENE3D); IPR000719 (PFAM); PTHR24056 (PANTHER); PTHR24056:SF415 (PANTHER); IPR000719 (PROSITE_PROFILES); IPR011009 (SUPERFAMILY)	NA
g8198.t1	Phosphatidylinositol 3- and 4-kinase family protein	Tv_83714.m00208.AAclass=PKL:PIK:PI3K gene=83714.m00208 species="T.vaginalis"	PKL	993	20	0.0	57.85%	4	P:signal transduction; P:lipid metabolic process; C:cellular_component; F:kinase activity	-	IPR035892 (G3DSA:2.60.40.GENE3D); IPR042236 (G3DSA:1.25.40.GENE3D); IPR000403 (PFAM); IPR002420 (PFAM); IPR036940 (G3DSA:1.10.1070.GENE3D); IPR001263 (PFAM); G3DSA:3.10.20.90 (GENE3D); IPR008290 (PIRSF); G3DSA:3.30.1010.10 (GENE3D); mobidb-lite (MOBIDB_LITE); mobidb-lite (MOBIDB_LITE); IPR015433 (PANTHER); PTHR10048:SF14 (PANTHER); IPR000403 (PROSITE_PROFILES); IPR002420 (PROSITE_PROFILES); IPR00…	NA
g8222.t1	CAMK family protein kinase	Tv_84192.m00022.AAclass=CAMK:CAMKL:CAMKL-Tvag1 gene=84192.m00022 species="T.vaginalis"	CAMK	345	20	1.67e-80	56.01%	4	F:ion binding; P:cellular protein modification process; F:kinase activity; C:intracellular	-	IPR000719 (PFAM); G3DSA:1.10.510.10 (GENE3D); PIRSF000654 (PIRSF); IPR030616 (PANTHER); IPR000719 (PROSITE_PROFILES); IPR011009 (SUPERFAMILY)	NA
g8268.t1	AGC family protein kinase	Tv_83138.m00054.AAclass=AGC:Akt: gene=83138.m00054 species="T.vaginalis"	AGC	427	20	0.0	65.87%	4	P:signal transduction; F:ion binding; P:cellular protein modification process; F:kinase activity	(2.7) Transferring phosphorus-containing groups	IPR000719 (PFAM); IPR011993 (G3DSA:2.30.29.GENE3D); G3DSA:1.10.510.10 (GENE3D); G3DSA:3.30.200.20 (GENE3D); PTHR24351 (PANTHER); IPR000719 (PROSITE_PROFILES); cd05123 (CDD); SSF50729 (SUPERFAMILY); IPR011009 (SUPERFAMILY)	NA
g8281.t1	AGC family protein kinase	Tv_94984.m00181.AAclass=Other:NEK:NEK-Unclassified gene=94984.m00181 species="T.vaginalis"	Other	436	20	0.0	66.15%	5	C:cytoplasm; P:signal transduction; F:ion binding; P:cellular protein modification process; F:kinase activity	(2.7) Transferring phosphorus-containing groups	IPR001245 (PRINTS); PIRSF000654 (PIRSF); IPR000719 (PFAM); G3DSA:1.10.510.10 (GENE3D); G3DSA:3.30.200.20 (GENE3D); PTHR44899 (PANTHER); IPR000719 (PROSITE_PROFILES); cd08215 (CDD); IPR011009 (SUPERFAMILY)	NA
g8286.t1	CAMK family protein kinase	Tv_92498.m00029.AAclass=CAMK:CAMKL:CAMKL-Tvag2 gene=92498.m00029 species="T.vaginalis"	CAMK	282	20	2.43e-74	72.22%	6	C:nucleus; C:cytoplasm; P:signal transduction; F:ion binding; P:cellular protein modification process; F:kinase activity	(2.7) Transferring phosphorus-containing groups	IPR000719 (PFAM); PIRSF000654 (PIRSF); G3DSA:1.10.510.10 (GENE3D); PTHR24346 (PANTHER); PTHR24346:SF30 (PANTHER); IPR000719 (PROSITE_PROFILES); IPR011009 (SUPERFAMILY)	NA
g8291.t1	CMGC family protein kinase	Tv_93234.m00173.AAclass=CMGC:DYRK:DYRK2 gene=93234.m00173 species="T.vaginalis"	CMGC	366	20	4.16e-66	50.62%	3	F:ion binding; P:cellular protein modification process; F:kinase activity	-	IPR000719 (PFAM); G3DSA:3.30.200.20 (GENE3D); G3DSA:1.10.510.10 (GENE3D); PTHR24058 (PANTHER); PTHR24058:SF17 (PANTHER); IPR000719 (PROSITE_PROFILES); IPR011009 (SUPERFAMILY)	NA
g8297.t1	PIKK family atypical protein kinase	Tv_89276.m00200.AAclass=PKL:PIK:FRAP gene=89276.m00200 species="T.vaginalis"	PKL	1022	20	0.0	56.38%	4	P:autophagy; C:protein-containing complex; F:kinase activity; C:intracellular	-	IPR036940 (G3DSA:1.10.1070.GENE3D); IPR009076 (PFAM); G3DSA:3.30.1010.10 (GENE3D); IPR003152 (PFAM); IPR000403 (PFAM); IPR003151 (PFAM); IPR036738 (G3DSA:1.20.120.GENE3D); IPR026683 (PTHR11139:PANTHER); PTHR11139 (PANTHER); IPR003152 (PROSITE_PROFILES); IPR014009 (PROSITE_PROFILES); IPR000403 (PROSITE_PROFILES); cd05169 (CDD); IPR016024 (SUPERFAMILY); IPR011009 (SUPERFAMILY); IPR036738 (SUPERFAMI…	NA
g8313.t1	TKL family protein kinase	Tv_94035.m00029.AAclass=TKL:TKL-Tvag1: gene=94035.m00029 species="T.vaginalis"	TKL	388	20	4e-169	65.23%	3	F:ion binding; P:cellular protein modification process; F:kinase activity	-	IPR001245 (PRINTS); G3DSA:1.10.510.10 (GENE3D); IPR001245 (PFAM); G3DSA:3.30.200.20 (GENE3D); PIRSF000615 (PIRSF); PTHR23257 (PANTHER); PTHR23257:SF815 (PANTHER); IPR000719 (PROSITE_PROFILES); cd13999 (CDD); IPR011009 (SUPERFAMILY)	NA
g8314.t1	CMGC family protein kinase	Tv_88945.m00103.AAclass=CMGC:DYRK:YAK gene=88945.m00103 species="T.vaginalis"	CMGC	441	20	6.66e-168	58.08%	4	C:cytoplasm; F:ion binding; P:cellular protein modification process; F:kinase activity	(2.7) Transferring phosphorus-containing groups; (2.7) Transferring phosphorus-containing groups	IPR000719 (PFAM); G3DSA:1.10.510.10 (GENE3D); G3DSA:3.30.200.20 (GENE3D); PTHR24058 (PANTHER); PTHR24058:SF17 (PANTHER); IPR000719 (PROSITE_PROFILES); IPR011009 (SUPERFAMILY)	NA
g8318.t1	CAMK family protein kinase	Tv_94962.m00287.AAclass=CAMK:CAMKL:CAMKL-Tvag2 gene=94962.m00287 species="T.vaginalis"	CAMK	408	20	4.33e-170	74.09%	6	C:nucleus; C:cytoplasm; P:signal transduction; F:ion binding; P:cellular protein modification process; F:kinase activity	(2.7) Transferring phosphorus-containing groups	G3DSA:1.10.510.10 (GENE3D); PIRSF000654 (PIRSF); IPR000719 (PFAM); mobidb-lite (MOBIDB_LITE); mobidb-lite (MOBIDB_LITE); mobidb-lite (MOBIDB_LITE); PTHR24346:SF30 (PANTHER); PTHR24346 (PANTHER); IPR000719 (PROSITE_PROFILES); cd14003 (CDD); IPR011009 (SUPERFAMILY)	NA
g8334.t1	AGC family protein kinase	Tv_81529.m00430.AAclass=AGC:PDK1: gene=81529.m00430 species="T.vaginalis"	AGC	299	20	7.38e-139	68.99%	4	P:signal transduction; F:ion binding; P:cellular protein modification process; F:kinase activity	(2.7) Transferring phosphorus-containing groups	G3DSA:3.30.200.20 (GENE3D); PIRSF000654 (PIRSF); G3DSA:1.10.510.10 (GENE3D); IPR000719 (PFAM); IPR039046 (PTHR24356:PANTHER); PTHR24356 (PANTHER); IPR000719 (PROSITE_PROFILES); cd05581 (CDD); IPR011009 (SUPERFAMILY)	NA
g8343.t1	CAMK family protein kinase	Tv_95937.m00100.AAclass=CAMK:CAMKL:CAMKL-Unclassified gene=95937.m00100 species="T.vaginalis"	CAMK	465	20	1.42e-138	57.93%	3	F:ion binding; P:cellular protein modification process; F:kinase activity	-	G3DSA:1.10.510.10 (GENE3D); PIRSF000654 (PIRSF); IPR000719 (PFAM); PTHR43895 (PANTHER); PTHR43895:SF32 (PANTHER); IPR000719 (PROSITE_PROFILES); IPR011009 (SUPERFAMILY)	NA
g8347.t1	TKL family protein kinase	Tv_94179.m00345.AAclass=TKL:TKL-Tvag1: gene=94179.m00345 species="T.vaginalis"	TKL	481	20	1.67e-84	52.79%	3	F:ion binding; P:cellular protein modification process; F:kinase activity	-	PIRSF000654 (PIRSF); G3DSA:3.40.50.300 (GENE3D); G3DSA:1.10.510.10 (GENE3D); IPR001245 (PFAM); PTHR23257:SF814 (PANTHER); PTHR23257 (PANTHER); IPR000719 (PROSITE_PROFILES); IPR011009 (SUPERFAMILY); IPR027417 (SUPERFAMILY)	NA
g8352.t1	CK1 family protein kinase	Tv_90976.m00049.AAclass=CK1:TTBK: gene=90976.m00049 species="T.vaginalis"	CK1	336	20	2.12e-111	61.78%	4	F:ion binding; P:cellular protein modification process; F:kinase activity; C:intracellular	-	IPR000719 (PFAM); G3DSA:1.10.510.10 (GENE3D); mobidb-lite (MOBIDB_LITE); mobidb-lite (MOBIDB_LITE); PTHR11909 (PANTHER); PTHR11909:SF301 (PANTHER); IPR000719 (PROSITE_PROFILES); IPR011009 (SUPERFAMILY)	NA
g8396.t1	CAMK family protein kinase	Tv_92880.m00184.AAclass=Other:ULK:ULK gene=92880.m00184 species="T.vaginalis"	Other	1049	20	0.0	58.05%	3	F:ion binding; P:cellular protein modification process; F:kinase activity		G3DSA:1.10.510.10 (GENE3D); IPR000719 (PFAM); PTHR46562 (PANTHER); PTHR46562:SF1 (PANTHER); IPR000719 (PROSITE_PROFILES); IPR016024 (SUPERFAMILY); IPR011009 (SUPERFAMILY)	NA
g8474.t1	AGC family protein kinase	Tv_89154.m00264.AAclass=AGC:Akt: gene=89154.m00264 species="T.vaginalis"	AGC	439	20	2.88e-150	64.62%	10	P:locomotion; P:signal transduction; P:cell-cell signaling; F:ion binding; P:cellular protein modification process; P:mitotic cell cycle; P:cell division; P:vesicle-mediated transport; C:cytosol; F:kinase activity	(2.7) Transferring phosphorus-containing groups; (2.7) Transferring phosphorus-containing groups	IPR011993 (G3DSA:2.30.29.GENE3D); G3DSA:1.10.510.10 (GENE3D); IPR001849 (PFAM); IPR000719 (PFAM); IPR017892 (PFAM); G3DSA:3.30.200.20 (GENE3D); PTHR24351:SF169 (PANTHER); PTHR24351 (PANTHER); IPR000719 (PROSITE_PROFILES); IPR001849 (PROSITE_PROFILES); IPR000961 (PROSITE_PROFILES); cd05123 (CDD); SSF50729 (SUPERFAMILY); IPR011009 (SUPERFAMILY)	NA
g8490.t1	CAMK family protein kinase	Tv_83948.m00059.AAclass=CAMK:CAMKL:CAMKL-Tvag1 gene=83948.m00059 species="T.vaginalis"	CAMK	333	20	4.74e-77	61.47%	3	F:ion binding; P:cellular protein modification process; F:kinase activity	-	PIRSF000654 (PIRSF); IPR000719 (PFAM); G3DSA:1.10.510.10 (GENE3D); PTHR24362 (PANTHER); IPR000719 (PROSITE_PROFILES); IPR011009 (SUPERFAMILY)	NA
g8491.t1	CAMK family protein kinase	Tv_83948.m00059.AAclass=CAMK:CAMKL:CAMKL-Tvag1 gene=83948.m00059 species="T.vaginalis"	CAMK	341	20	6.21e-82	61.88%	3	F:ion binding; P:cellular protein modification process; F:kinase activity	-	PIRSF000654 (PIRSF); G3DSA:1.10.510.10 (GENE3D); IPR000719 (PFAM); PTHR24362 (PANTHER); IPR000719 (PROSITE_PROFILES); IPR011009 (SUPERFAMILY)	NA
g855.t1	TKL family protein kinase	Tv_81037.m00072.AAclass=TKL:TKL-Tvag1: gene=81037.m00072 species="T.vaginalis"	TKL	483	20	9.98e-76	57.85%	3	F:ion binding; P:cellular protein modification process; F:kinase activity	-	IPR001245 (PRINTS); PIRSF000615 (PIRSF); G3DSA:1.10.510.10 (GENE3D); IPR000719 (PFAM); mobidb-lite (MOBIDB_LITE); mobidb-lite (MOBIDB_LITE); PTHR44329 (PANTHER); IPR000719 (PROSITE_PROFILES); cd13999 (CDD); IPR011009 (SUPERFAMILY)	NA
g8551.t1	CAMK family protein kinase	Tv_91335.m00045.AAclass=CAMK:CAMKL:CAMKL-Tvag4 gene=91335.m00045 species="T.vaginalis"	CAMK	505	20	4.97e-163	64.98%	4	F:ion binding; P:cellular protein modification process; F:kinase activity; C:intracellular	(2.7) Transferring phosphorus-containing groups	G3DSA:1.10.510.10 (GENE3D); IPR000719 (PFAM); PIRSF000654 (PIRSF); PTHR24343:SF307 (PANTHER); PTHR24343 (PANTHER); IPR000719 (PROSITE_PROFILES); IPR011009 (SUPERFAMILY)	NA
g8557.t1	CAMK family protein kinase	Tv_80906.m00273.AAclass=CAMK:CAMKL:CAMKL-Tvag4 gene=80906.m00273 species="T.vaginalis"	CAMK	505	20	0.0	62.39%	4	F:ion binding; P:cellular protein modification process; F:kinase activity; C:intracellular	(2.7) Transferring phosphorus-containing groups	IPR000719 (PFAM); G3DSA:1.10.510.10 (GENE3D); PTHR24343:SF307 (PANTHER); PTHR24343 (PANTHER); IPR000719 (PROSITE_PROFILES); IPR011009 (SUPERFAMILY)	NA
g8561.t1	CMGC family protein kinase	Tv_88834.m00149.AAclass=CMGC:MAPK:ERK1 gene=88834.m00149 species="T.vaginalis"	CMGC	359	20	1.14e-164	73.77%	6	C:nucleus; P:signal transduction; C:cytoplasm; F:ion binding; P:cellular protein modification process; F:kinase activity	(2.7) Transferring phosphorus-containing groups; (2.7) Transferring phosphorus-containing groups	IPR000719 (PFAM); G3DSA:1.10.510.10 (GENE3D); G3DSA:3.30.200.20 (GENE3D); PIRSF000654 (PIRSF); PTHR24055:SF438 (PANTHER); PTHR24055 (PANTHER); IPR000719 (PROSITE_PROFILES); cd07834 (CDD); IPR011009 (SUPERFAMILY)	NA
g8581.t1	AGC family protein kinase	Tv_89154.m00264.AAclass=AGC:Akt: gene=89154.m00264 species="T.vaginalis"	AGC	164	20	1.1e-53	74.65%	4	P:signal transduction; F:ion binding; P:cellular protein modification process; F:kinase activity	(2.7) Transferring phosphorus-containing groups	G3DSA:1.10.510.10 (GENE3D); IPR000719 (PFAM); G3DSA:3.30.200.20 (GENE3D); PTHR24351:SF169 (PANTHER); PTHR24351 (PANTHER); IPR000719 (PROSITE_PROFILES); cd05123 (CDD); IPR011009 (SUPERFAMILY)	NA
g8603.t1	sel1 repeat family protein	Tv_87955.m00324.AAclass=TKL:TKL-Unique: gene=87955.m00324 species="T.vaginalis"	TKL	799	20	0.0	55.19%	3	F:ion binding; P:cellular protein modification process; F:kinase activity	-	IPR006597 (PFAM); IPR011990 (G3DSA:1.25.40.GENE3D); G3DSA:1.10.510.10 (GENE3D); IPR011990 (G3DSA:1.25.40.GENE3D); IPR000719 (PFAM); G3DSA:3.30.200.20 (GENE3D); PTHR11102 (PANTHER); IPR000719 (PROSITE_PROFILES); SSF81901 (SUPERFAMILY); SSF81901 (SUPERFAMILY); IPR011009 (SUPERFAMILY)	NA
g8624.t1	STE family protein kinase	Tv_92605.m00032.AAclass=STE:STE20:MST gene=92605.m00032 species="T.vaginalis"	STE	414	20	3.98e-120	68.28%	5	C:cytoplasm; P:signal transduction; F:ion binding; P:cellular protein modification process; F:kinase activity	(2.7) Transferring phosphorus-containing groups	G3DSA:3.30.200.20 (GENE3D); IPR000719 (PFAM); PIRSF000654 (PIRSF); G3DSA:1.10.510.10 (GENE3D); mobidb-lite (MOBIDB_LITE); mobidb-lite (MOBIDB_LITE); mobidb-lite (MOBIDB_LITE); mobidb-lite (MOBIDB_LITE); mobidb-lite (MOBIDB_LITE); mobidb-lite (MOBIDB_LITE); PTHR45832 (PANTHER); IPR000719 (PROSITE_PROFILES); cd05122 (CDD); IPR011009 (SUPERFAMILY)	NA
g8664.t1	CK1 family protein kinase	Tv_84692.m00144.AAclass=CK1:TTBK: gene=84692.m00144 species="T.vaginalis"	CK1	348	20	1.38e-117	60.01%	5	C:nucleus; C:cytoplasm; F:ion binding; P:cellular protein modification process; F:kinase activity	(2.7) Transferring phosphorus-containing groups	IPR000719 (PFAM); G3DSA:1.10.510.10 (GENE3D); PTHR11909 (PANTHER); PTHR11909:SF18 (PANTHER); IPR000719 (PROSITE_PROFILES); IPR011009 (SUPERFAMILY)	NA
g8667.t1	AGC family protein kinase	Tv_82039.m00042.AAclass=AGC:Akt: gene=82039.m00042 species="T.vaginalis"	AGC	437	20	1.44e-133	58.78%	3	F:ion binding; P:cellular protein modification process; F:kinase activity	-	G3DSA:1.10.510.10 (GENE3D); G3DSA:3.30.200.20 (GENE3D); IPR000719 (PFAM); IPR001849 (PFAM); IPR011993 (G3DSA:2.30.29.GENE3D); PTHR24351 (PANTHER); IPR001849 (PROSITE_PROFILES); IPR000961 (PROSITE_PROFILES); IPR000719 (PROSITE_PROFILES); cd00821 (CDD); cd05123 (CDD); IPR011009 (SUPERFAMILY); SSF50729 (SUPERFAMILY)	NA
g8687.t1	CAMK family protein kinase	Tv_92546.m00110.AAclass=CAMK:CAMKL:CAMKL-Tvag2 gene=92546.m00110 species="T.vaginalis"	CAMK	424	20	5.95e-172	72.35%	6	C:nucleus; C:cytoplasm; P:signal transduction; F:ion binding; P:cellular protein modification process; F:kinase activity	(2.7) Transferring phosphorus-containing groups	IPR000719 (PFAM); G3DSA:1.10.510.10 (GENE3D); PTHR24346:SF30 (PANTHER); PTHR24346 (PANTHER); IPR000719 (PROSITE_PROFILES); cd14003 (CDD); IPR011009 (SUPERFAMILY)	NA
g872.t1	CAMK family protein kinase	Tv_94179.m00238.AAclass=CAMK:CAMKL:CAMKL-Tvag2 gene=94179.m00238 species="T.vaginalis"	CAMK	323	20	5.99e-116	70.05%	6	C:nucleus; C:cytoplasm; P:signal transduction; F:ion binding; P:cellular protein modification process; F:kinase activity	(2.7) Transferring phosphorus-containing groups	PIRSF000654 (PIRSF); IPR000719 (PFAM); G3DSA:1.10.510.10 (GENE3D); mobidb-lite (MOBIDB_LITE); mobidb-lite (MOBIDB_LITE); PTHR24346 (PANTHER); IPR000719 (PROSITE_PROFILES); IPR011009 (SUPERFAMILY)	NA
g8763.t1	CMGC family protein kinase	Tv_90019.m00227.AAclass=CMGC:DYRK:YAK gene=90019.m00227 species="T.vaginalis"	CMGC	348	20	1.25e-60	52.81%	3	F:ion binding; P:cellular protein modification process; F:kinase activity	-	G3DSA:1.10.510.10 (GENE3D); IPR000719 (PFAM); G3DSA:3.30.200.20 (GENE3D); PTHR24058:SF17 (PANTHER); PTHR24058 (PANTHER); IPR000719 (PROSITE_PROFILES); IPR011009 (SUPERFAMILY)	NA
g8764.t1	TKL family protein kinase	Tv_92777.m00080.AAclass=TKL:TKL-Tvag1: gene=92777.m00080 species="T.vaginalis"	TKL	814	20	0.0	54.5%	3	F:ion binding; P:cellular protein modification process; F:kinase activity		IPR001245 (PRINTS); G3DSA:1.10.510.10 (GENE3D); G3DSA:3.30.200.20 (GENE3D); IPR000719 (PFAM); PIRSF000615 (PIRSF); mobidb-lite (MOBIDB_LITE); mobidb-lite (MOBIDB_LITE); mobidb-lite (MOBIDB_LITE); PTHR23257 (PANTHER); PTHR23257:SF814 (PANTHER); IPR000719 (PROSITE_PROFILES); cd13999 (CDD); IPR011009 (SUPERFAMILY)	NA
g877.t1	CAMK family protein kinase	Tv_81368.m00100.AAclass=CAMK:CAMKL:AMPK gene=81368.m00100 species="T.vaginalis"	CAMK	405	20	1.42e-165	70.95%	5	P:signal transduction; F:ion binding; P:cellular protein modification process; F:kinase activity; C:intracellular	(2.7) Transferring phosphorus-containing groups	G3DSA:1.10.510.10 (GENE3D); PIRSF000654 (PIRSF); IPR000719 (PFAM); PTHR24346 (PANTHER); PTHR24346:SF30 (PANTHER); IPR000719 (PROSITE_PROFILES); cd14003 (CDD); IPR011009 (SUPERFAMILY)	NA
g8784.t1	AGC family protein kinase	Tv_89154.m00264.AAclass=AGC:Akt: gene=89154.m00264 species="T.vaginalis"	AGC	442	20	1.68e-155	64.89%	13	P:cytoskeleton organization; P:protein-containing complex assembly; P:locomotion; P:signal transduction; P:cell-cell signaling; F:ion binding; P:cellular protein modification process; P:anatomical structure development; P:mitotic cell cycle; P:cell division; P:vesicle-mediated transport; C:cytosol; F:kinase activity	(2.7) Transferring phosphorus-containing groups; (2.7) Transferring phosphorus-containing groups	G3DSA:1.10.510.10 (GENE3D); IPR000719 (PFAM); IPR017892 (PFAM); G3DSA:3.30.200.20 (GENE3D); IPR001849 (PFAM); IPR011993 (G3DSA:2.30.29.GENE3D); PTHR24351:SF169 (PANTHER); PTHR24351 (PANTHER); IPR000719 (PROSITE_PROFILES); IPR001849 (PROSITE_PROFILES); IPR000961 (PROSITE_PROFILES); cd00821 (CDD); cd05123 (CDD); IPR011009 (SUPERFAMILY); SSF50729 (SUPERFAMILY)	NA
g8786.t1	AGC family protein kinase	Tv_86393.m00081.AAclass=AGC:PDK1: gene=86393.m00081 species="T.vaginalis"	AGC	403	20	0.0	60.7%	4	P:signal transduction; F:ion binding; P:cellular protein modification process; F:kinase activity	(2.7) Transferring phosphorus-containing groups	G3DSA:1.10.510.10 (GENE3D); IPR033931 (PFAM); IPR011993 (G3DSA:2.30.29.GENE3D); G3DSA:3.30.200.20 (GENE3D); PIRSF000654 (PIRSF); IPR000719 (PFAM); PF12330 (PFAM); PTHR24351 (PANTHER); PTHR24351:SF169 (PANTHER); IPR000719 (PROSITE_PROFILES); IPR011009 (SUPERFAMILY)	NA
g882.t1	CK1 family protein kinase	Tv_91968.m00025.AAclass=CK1:CK1:CK1-Unclassified gene=91968.m00025 species="T.vaginalis"	CK1	417	20	3.37e-158	72.17%	5	C:nucleus; C:cytoplasm; F:ion binding; P:cellular protein modification process; F:kinase activity	(2.7) Transferring phosphorus-containing groups	IPR000719 (PFAM); G3DSA:1.10.510.10 (GENE3D); mobidb-lite (MOBIDB_LITE); mobidb-lite (MOBIDB_LITE); PTHR11909 (PANTHER); PTHR11909:SF352 (PANTHER); IPR000719 (PROSITE_PROFILES); cd14016 (CDD); IPR011009 (SUPERFAMILY)	NA
g8830.t1	CAMK family protein kinase	Tv_91335.m00045.AAclass=CAMK:CAMKL:CAMKL-Tvag4 gene=91335.m00045 species="T.vaginalis"	CAMK	506	20	3.15e-152	65.01%	4	F:ion binding; P:cellular protein modification process; F:kinase activity; C:intracellular	(2.7) Transferring phosphorus-containing groups	G3DSA:1.10.510.10 (GENE3D); IPR000719 (PFAM); PIRSF000615 (PIRSF); PTHR24343 (PANTHER); PTHR24343:SF307 (PANTHER); IPR000719 (PROSITE_PROFILES); IPR011009 (SUPERFAMILY)	NA
g8835.t1	Rab family GTPase	Tv_92757.m00268.AAclass=Other:NEK:NEK-Unclassified gene=92757.m00268 species="T.vaginalis"	Other	314	20	5.67e-21	56.73%	6	P:signal transduction; F:GTPase activity; F:ion binding; P:cellular protein modification process; C:cytoplasmic vesicle; F:kinase activity	-	PR00449 (PRINTS); IPR000719 (PFAM); IPR005225 (TIGRFAM); G3DSA:1.10.510.10 (GENE3D); IPR001806 (PFAM); G3DSA:3.40.50.300 (GENE3D); IPR020849 (PANTHER); PS51419 (PROSITE_PROFILES); IPR000719 (PROSITE_PROFILES); IPR011009 (SUPERFAMILY); IPR027417 (SUPERFAMILY)	NA
g8837.t1	CAMK family protein kinase	Tv_92802.m00034.AAclass=CAMK:CAMKL:CAMKL-Tvag1 gene=92802.m00034 species="T.vaginalis"	CAMK	398	20	0.0	66.25%	7	C:nucleus; P:cell death; C:cytoplasm; P:signal transduction; F:ion binding; P:cellular protein modification process; F:kinase activity	(2.7) Transferring phosphorus-containing groups	IPR000719 (PFAM); IPR017348 (PIRSF); G3DSA:1.10.510.10 (GENE3D); mobidb-lite (MOBIDB_LITE); PTHR24346:SF30 (PANTHER); PTHR24346 (PANTHER); IPR000719 (PROSITE_PROFILES); cd14003 (CDD); IPR011009 (SUPERFAMILY)	NA
g8850.t1	serine/threonine protein kinase	Tv_89882.m00073.AAclass=Other:PEK:PKR-like gene=89882.m00073 species="T.vaginalis"	Other	114	20	4.11e-19	60.44%	3	F:ion binding; P:cellular protein modification process; F:kinase activity	-	IPR000719 (PFAM); G3DSA:1.10.510.10 (GENE3D); PTHR24348 (PANTHER); PTHR24348:SF22 (PANTHER); IPR000719 (PROSITE_PROFILES); IPR011009 (SUPERFAMILY)	NA
g8867.t1	serine/threonine-protein kinase 26	Tv_80378.m00240.AAclass=STE:STE20:YSK gene=80378.m00240 species="T.vaginalis"	STE	381	20	1.16e-171	66.9%	5	C:cytoplasm; P:signal transduction; F:ion binding; P:cellular protein modification process; F:kinase activity	(2.7) Transferring phosphorus-containing groups	PIRSF000654 (PIRSF); IPR000719 (PFAM); G3DSA:1.10.510.10 (GENE3D); G3DSA:3.30.200.20 (GENE3D); PTHR45832:SF2 (PANTHER); PTHR45832 (PANTHER); IPR000719 (PROSITE_PROFILES); cd06609 (CDD); IPR011009 (SUPERFAMILY)	NA
g8881.t1	AGC family protein kinase	Tv_95725.m00240.AAclass=AGC:Akt: gene=95725.m00240 species="T.vaginalis"	AGC	451	20	1.82e-155	64.28%	7	F:ion binding; P:cellular protein modification process; P:cellular nitrogen compound metabolic process; P:biosynthetic process; C:organelle; F:kinase activity; C:intracellular	-	IPR001849 (PFAM); IPR011993 (G3DSA:2.30.29.GENE3D); G3DSA:3.30.200.20 (GENE3D); IPR000719 (PFAM); IPR017892 (PFAM); G3DSA:1.10.510.10 (GENE3D); PTHR24351 (PANTHER); IPR001849 (PROSITE_PROFILES); IPR000719 (PROSITE_PROFILES); IPR000961 (PROSITE_PROFILES); cd00821 (CDD); SSF50729 (SUPERFAMILY); IPR011009 (SUPERFAMILY)	NA
g8900.t1	CMGC family protein kinase	Tv_93440.m00455.AAclass=CMGC:DYRK:YAK gene=93440.m00455 species="T.vaginalis"	CMGC	438	20	4.29e-156	59.19%	4	C:cytoplasm; F:ion binding; P:cellular protein modification process; F:kinase activity	(2.7) Transferring phosphorus-containing groups; (2.7) Transferring phosphorus-containing groups	IPR000719 (PFAM); G3DSA:1.10.510.10 (GENE3D); G3DSA:3.30.200.20 (GENE3D); PTHR24058:SF17 (PANTHER); PTHR24058 (PANTHER); IPR000719 (PROSITE_PROFILES); IPR011009 (SUPERFAMILY)	NA
g8910.t1	CAMK family protein kinase	Tv_94962.m00287.AAclass=CAMK:CAMKL:CAMKL-Tvag2 gene=94962.m00287 species="T.vaginalis"	CAMK	405	20	1.36e-165	75.39%	6	C:nucleus; C:cytoplasm; P:signal transduction; F:ion binding; P:cellular protein modification process; F:kinase activity	(2.7) Transferring phosphorus-containing groups	PIRSF000654 (PIRSF); G3DSA:1.10.510.10 (GENE3D); IPR000719 (PFAM); PF12330 (PFAM); mobidb-lite (MOBIDB_LITE); mobidb-lite (MOBIDB_LITE); PTHR24346 (PANTHER); PTHR24346:SF30 (PANTHER); IPR000719 (PROSITE_PROFILES); cd14003 (CDD); IPR011009 (SUPERFAMILY)	NA
g8915.t1	AGC family protein kinase	Tv_95725.m00240.AAclass=AGC:Akt: gene=95725.m00240 species="T.vaginalis"	AGC	462	20	7.02e-164	65.41%	10	P:locomotion; P:signal transduction; P:cell-cell signaling; F:ion binding; P:cellular protein modification process; P:mitotic cell cycle; P:cell division; P:vesicle-mediated transport; C:cytosol; F:kinase activity	(2.7) Transferring phosphorus-containing groups; (2.7) Transferring phosphorus-containing groups	IPR017892 (PFAM); IPR011993 (G3DSA:2.30.29.GENE3D); G3DSA:3.30.200.20 (GENE3D); IPR000719 (PFAM); G3DSA:1.10.510.10 (GENE3D); IPR001849 (PFAM); PTHR24351 (PANTHER); PTHR24351:SF169 (PANTHER); IPR000719 (PROSITE_PROFILES); IPR001849 (PROSITE_PROFILES); IPR000961 (PROSITE_PROFILES); IPR011009 (SUPERFAMILY); SSF50729 (SUPERFAMILY)	NA
g892.t1	TKL family protein kinase	Tv_82174.m00129.AAclass=TKL:TKL-Tvag1: gene=82174.m00129 species="T.vaginalis"	TKL	802	20	0.0	53.45%	3	F:ion binding; P:cellular protein modification process; F:kinase activity	-	IPR001245 (PRINTS); IPR000719 (PFAM); G3DSA:1.10.510.10 (GENE3D); PTHR23257 (PANTHER); PTHR23257:SF815 (PANTHER); IPR000719 (PROSITE_PROFILES); cd13999 (CDD); IPR011009 (SUPERFAMILY); IPR016024 (SUPERFAMILY)	NA
g8948.t1	CAMK family protein kinase	Tv_93148.m00098.AAclass=Other:NEK:NEK-Unclassified gene=93148.m00098 species="T.vaginalis"	Other	229	20	6.12e-76	68.45%	5	C:cytoplasm; P:signal transduction; F:ion binding; P:cellular protein modification process; F:kinase activity	(2.7) Transferring phosphorus-containing groups	PIRSF000654 (PIRSF); G3DSA:1.10.510.10 (GENE3D); IPR000719 (PFAM); PTHR44899 (PANTHER); IPR000719 (PROSITE_PROFILES); cd08215 (CDD); IPR011009 (SUPERFAMILY)	NA
g8963.t1	CAMK family protein kinase	Tv_93148.m00098.AAclass=Other:NEK:NEK-Unclassified gene=93148.m00098 species="T.vaginalis"	Other	486	20	1.5e-96	66.81%	6	C:cytoplasm; P:signal transduction; F:GTPase activity; F:ion binding; P:cellular protein modification process; F:kinase activity	(2.7) Transferring phosphorus-containing groups	PR00449 (PRINTS); IPR005225 (TIGRFAM); G3DSA:3.40.50.300 (GENE3D); IPR001806 (PFAM); IPR000719 (PFAM); G3DSA:1.10.510.10 (GENE3D); PIRSF000654 (PIRSF); PTHR44899 (PANTHER); PS51419 (PROSITE_PROFILES); IPR000719 (PROSITE_PROFILES); cd00154 (CDD); cd08215 (CDD); IPR011009 (SUPERFAMILY); IPR027417 (SUPERFAMILY)	NA
g8974.t1	CK1 family protein kinase	Tv_89698.m00088.AAclass=CK1:TTBK: gene=89698.m00088 species="T.vaginalis"	CK1	464	20	1.84e-143	63.12%	4	F:ion binding; P:cellular protein modification process; F:kinase activity; C:intracellular	-	G3DSA:1.10.510.10 (GENE3D); IPR000719 (PFAM); mobidb-lite (MOBIDB_LITE); mobidb-lite (MOBIDB_LITE); mobidb-lite (MOBIDB_LITE); mobidb-lite (MOBIDB_LITE); PTHR11909:SF301 (PANTHER); PTHR11909 (PANTHER); IPR000719 (PROSITE_PROFILES); IPR011009 (SUPERFAMILY)	NA
g8980.t1	TKL family protein kinase	Tv_97417.m00096.AAclass=TKL:TKL-Tvag1: gene=97417.m00096 species="T.vaginalis"	TKL	798	20	0.0	60.82%	3	F:ion binding; P:cellular protein modification process; F:kinase activity		IPR001245 (PRINTS); G3DSA:1.10.510.10 (GENE3D); G3DSA:3.30.200.20 (GENE3D); IPR000719 (PFAM); PTHR23257:SF814 (PANTHER); PTHR23257 (PANTHER); IPR000719 (PROSITE_PROFILES); cd13999 (CDD); IPR016024 (SUPERFAMILY); IPR011009 (SUPERFAMILY)	NA
g9004.t1	putative CAMK family protein kinase	Tv_94179.m00259.AAclass=CAMK:CAMKL:CAMKL-Tvag4 gene=94179.m00259 species="T.vaginalis"	CAMK	267	20	0.0	55.04%	1	F:kinase activity	-	G3DSA:1.10.510.10 (GENE3D); PTHR24343:SF392 (PANTHER); PTHR24343 (PANTHER); IPR011009 (SUPERFAMILY)	NA
g9005.t1	CAMK family protein kinase	Tv_95790.m00039.AAclass=CAMK:CAMKL:CAMKL-Tvag4 gene=95790.m00039 species="T.vaginalis"	CAMK	127	20	3.8e-65	85.26%	6	C:nucleus; C:cytoplasm; P:signal transduction; F:ion binding; P:cellular protein modification process; F:kinase activity	(2.7) Transferring phosphorus-containing groups	G3DSA:1.10.510.10 (GENE3D); IPR000719 (PFAM); PTHR24343 (PANTHER); PTHR24343:SF223 (PANTHER); IPR000719 (PROSITE_PROFILES); IPR011009 (SUPERFAMILY)	NA
g9015.t1	TKL family protein kinase	Tv_97026.m00040.AAclass=TKL:TKL-Tvag1: gene=97026.m00040 species="T.vaginalis"	TKL	1109	20	0.0	64.29%	3	F:ion binding; P:cellular protein modification process; F:kinase activity	-	IPR000719 (PFAM); G3DSA:1.10.510.10 (GENE3D); G3DSA:3.30.200.20 (GENE3D); mobidb-lite (MOBIDB_LITE); mobidb-lite (MOBIDB_LITE); PTHR23257:SF815 (PANTHER); PTHR23257 (PANTHER); IPR000719 (PROSITE_PROFILES); cd13999 (CDD); IPR016024 (SUPERFAMILY); IPR011009 (SUPERFAMILY)	NA
g9018.t1	CAMK family protein kinase	Tv_81368.m00100.AAclass=CAMK:CAMKL:AMPK gene=81368.m00100 species="T.vaginalis"	CAMK	384	20	3.88e-105	63.68%	3	F:ion binding; P:cellular protein modification process; F:kinase activity	-	PIRSF000654 (PIRSF); G3DSA:1.10.510.10 (GENE3D); IPR000719 (PFAM); PTHR24346 (PANTHER); PTHR24346:SF30 (PANTHER); IPR000719 (PROSITE_PROFILES); IPR011009 (SUPERFAMILY)	NA
g9031.t1	CMGC family protein kinase	Tv_88273.m00284.AAclass=CMGC:CDK:CDC2 gene=88273.m00284 species="T.vaginalis"	CMGC	302	20	1.21e-83	62.42%	15	P:cytoskeleton organization; P:catabolic process; P:cellular protein modification process; F:ion binding; P:chromosome segregation; P:biosynthetic process; P:DNA metabolic process; P:reproduction; P:response to stress; P:cell division; C:nucleus; C:cytoplasm; P:chromosome organization; P:mitotic nuclear division; F:kinase activity	(2.7) Transferring phosphorus-containing groups	G3DSA:3.30.200.20 (GENE3D); G3DSA:1.10.510.10 (GENE3D); IPR000719 (PFAM); PIRSF000654 (PIRSF); PTHR24056:SF415 (PANTHER); PTHR24056 (PANTHER); IPR000719 (PROSITE_PROFILES); IPR011009 (SUPERFAMILY)	NA
g9058.t1	AGC family protein kinase	Tv_100413.m00010.AAclass=AGC:NDR:NDR-Unclassified gene=100413.m00010 species="T.vaginalis"	AGC	464	20	0.0	64.0%	5	P:signal transduction; F:ion binding; P:cellular protein modification process; C:cellular_component; F:kinase activity	(2.7) Transferring phosphorus-containing groups	IPR000719 (PFAM); G3DSA:3.30.200.20 (GENE3D); G3DSA:1.10.510.10 (GENE3D); mobidb-lite (MOBIDB_LITE); mobidb-lite (MOBIDB_LITE); PTHR24356 (PANTHER); PTHR24356:SF185 (PANTHER); IPR000719 (PROSITE_PROFILES); cd05573 (CDD); IPR011009 (SUPERFAMILY)	NA
g9076.t1	Phosphatidylinositol 3- and 4-kinase family protein	Tv_91714.m00087.AAclass=PKL:PIK:PI3K gene=91714.m00087 species="T.vaginalis"	PKL	531	20	5.46e-155	54.42%	7	P:signal transduction; C:cytoplasm; P:autophagy; P:lipid metabolic process; C:protein-containing complex; C:organelle; F:kinase activity	-	IPR000403 (PFAM); IPR042236 (G3DSA:1.25.40.GENE3D); G3DSA:3.30.1010.10 (GENE3D); IPR001263 (PFAM); IPR036940 (G3DSA:1.10.1070.GENE3D); IPR015433 (PANTHER); PTHR10048:SF7 (PANTHER); IPR001263 (PROSITE_PROFILES); IPR000403 (PROSITE_PROFILES); IPR011009 (SUPERFAMILY); IPR016024 (SUPERFAMILY)	NA
g9101.t1	calcium/calmodulin-dependent protein kinase type II subunit alpha-like	Tv_83363.m00102.AAclass=CAMK:CAMKL:CAMKL-Unclassified gene=83363.m00102 species="T.vaginalis"	CAMK	318	20	4.82e-33	52.22%	9	P:signal transduction; F:ion binding; P:cellular protein modification process; P:anatomical structure development; C:organelle; P:response to stress; C:cytoplasm; P:cell differentiation; F:kinase activity	-	IPR000719 (PFAM); G3DSA:1.10.510.10 (GENE3D); PTHR44167 (PANTHER); IPR000719 (PROSITE_PROFILES); IPR011009 (SUPERFAMILY)	NA
g9102.t1	Calcium/calmodulin-dependent protein kinase type II subunit alpha	Tv_85304.m00088.AAclass=CAMK:CAMK1: gene=85304.m00088 species="T.vaginalis"	CAMK	189	20	3.79e-27	57.46%	3	F:ion binding; P:cellular protein modification process; F:kinase activity		IPR000719 (PFAM); G3DSA:1.10.510.10 (GENE3D); PTHR44167 (PANTHER); IPR000719 (PROSITE_PROFILES); IPR011009 (SUPERFAMILY)	NA
g9105.t1	MAP3K epsilon protein kinase 1-like isoform X1	Tv_83399.m00070.AAclass=STE:STE11:CDC15 gene=83399.m00070 species="T.vaginalis"	STE	998	20	0.0	54.35%	5	C:cytoplasm; P:signal transduction; F:ion binding; P:cellular protein modification process; F:kinase activity	(2.7) Transferring phosphorus-containing groups	G3DSA:1.10.510.10 (GENE3D); IPR011989 (G3DSA:1.25.10.GENE3D); IPR000719 (PFAM); mobidb-lite (MOBIDB_LITE); mobidb-lite (MOBIDB_LITE); PTHR45832 (PANTHER); PTHR45832:SF5 (PANTHER); IPR000719 (PROSITE_PROFILES); IPR011009 (SUPERFAMILY); IPR016024 (SUPERFAMILY)	NA
g9154.t1	STE family protein kinase	Tv_87955.m00367.AAclass=STE:STE20:MST gene=87955.m00367 species="T.vaginalis"	STE	577	20	1.1e-170	67.79%	5	C:cytoplasm; P:signal transduction; F:ion binding; P:cellular protein modification process; F:kinase activity	(2.7) Transferring phosphorus-containing groups	G3DSA:1.10.510.10 (GENE3D); PIRSF000615 (PIRSF); G3DSA:3.30.200.20 (GENE3D); IPR000719 (PFAM); mobidb-lite (MOBIDB_LITE); mobidb-lite (MOBIDB_LITE); mobidb-lite (MOBIDB_LITE); mobidb-lite (MOBIDB_LITE); PTHR45832 (PANTHER); IPR000719 (PROSITE_PROFILES); cd05122 (CDD); IPR011009 (SUPERFAMILY)	NA
g9177.t1	CAMK family protein kinase	Tv_95790.m00039.AAclass=CAMK:CAMKL:CAMKL-Tvag4 gene=95790.m00039 species="T.vaginalis"	CAMK	205	20	3.08e-96	78.73%	6	C:nucleus; C:cytoplasm; P:signal transduction; F:ion binding; P:cellular protein modification process; F:kinase activity	(2.7) Transferring phosphorus-containing groups	IPR000719 (PFAM); G3DSA:1.10.510.10 (GENE3D); PTHR24343 (PANTHER); PTHR24343:SF223 (PANTHER); IPR000719 (PROSITE_PROFILES); IPR011009 (SUPERFAMILY)	NA
g9185.t1	cyclin-dependent kinase 3	Tv_87854.m00199.AAclass=CMGC:CDK:CDC2 gene=87854.m00199 species="T.vaginalis"	CMGC	306	20	1.35e-175	78.6%	8	P:cell population proliferation; C:nucleus; C:mitochondrion; F:ion binding; P:cellular protein modification process; C:protein-containing complex; F:kinase activity; P:mitotic cell cycle	(2.7) Transferring phosphorus-containing groups; (2.7) Transferring phosphorus-containing groups	G3DSA:1.10.510.10 (GENE3D); IPR000719 (PFAM); PIRSF000654 (PIRSF); G3DSA:3.30.200.20 (GENE3D); PTHR24056:SF371 (PANTHER); PTHR24056 (PANTHER); IPR000719 (PROSITE_PROFILES); cd07829 (CDD); IPR011009 (SUPERFAMILY)	NA
g9193.t1	CAMK family protein kinase	Tv_81864.m00365.AAclass=CAMK:CAMKL:CAMKL-Unclassified gene=81864.m00365 species="T.vaginalis"	CAMK	455	20	0.0	65.4%	6	C:nucleus; C:cytoplasm; P:signal transduction; F:ion binding; P:cellular protein modification process; F:kinase activity	(2.7) Transferring phosphorus-containing groups	G3DSA:3.30.310.80 (GENE3D); PIRSF000654 (PIRSF); IPR000719 (PFAM); IPR001772 (PFAM); G3DSA:1.10.510.10 (GENE3D); PTHR24346:SF30 (PANTHER); PTHR24346 (PANTHER); IPR001772 (PROSITE_PROFILES); IPR000719 (PROSITE_PROFILES); cd14003 (CDD); IPR028375 (SUPERFAMILY); IPR011009 (SUPERFAMILY)	NA
g9200.t1	CAMK family protein kinase	Tv_92548.m00078.AAclass=CAMK:CAMKL:CAMKL-Unclassified gene=92548.m00078 species="T.vaginalis"	CAMK	390	20	1.71e-74	58.5%	3	F:ion binding; P:cellular protein modification process; F:kinase activity	-	G3DSA:1.10.510.10 (GENE3D); IPR000719 (PFAM); PF12330 (PFAM); PIRSF000654 (PIRSF); PTHR24346 (PANTHER); IPR000719 (PROSITE_PROFILES); IPR011009 (SUPERFAMILY)	NA
g9201.t1	STE family protein kinase	Tv_95305.m00245.AAclass=STE:STE20:PAKA gene=95305.m00245 species="T.vaginalis"	STE	492	20	5.53e-171	61.93%	8	P:cell division; P:cellular component assembly; F:ion binding; P:cellular protein modification process; F:kinase activity; C:cellular_component; P:mitotic cell cycle; F:enzyme binding	-	IPR000095 (PFAM); G3DSA:1.10.510.10 (GENE3D); IPR000719 (PFAM); IPR036936 (G3DSA:3.90.810.GENE3D); PTHR45832:SF7 (PANTHER); PTHR45832 (PANTHER); IPR000719 (PROSITE_PROFILES); IPR011009 (SUPERFAMILY)	NA
g9218.t1	CAMK family protein kinase	Tv_90246.m00080.AAclass=CAMK:CAMKL:CAMKL-Unclassified gene=90246.m00080 species="T.vaginalis"	CAMK	204	20	2.59e-24	52.91%	3	F:ion binding; P:cellular protein modification process; F:kinase activity		IPR000719 (PFAM); G3DSA:1.10.510.10 (GENE3D); PTHR44305:SF12 (PANTHER); PTHR44305 (PANTHER); IPR000719 (PROSITE_PROFILES); IPR011009 (SUPERFAMILY)	NA
g9224.t1	Protein kinase superfamily protein	Tv_96732.m00436.AAclass=Other:NAK:NAK-Unclassified gene=96732.m00436 species="T.vaginalis"	Other	442	20	1.17e-18	53.51%	3	F:ion binding; P:cellular protein modification process; F:kinase activity		G3DSA:1.10.510.10 (GENE3D); IPR000719 (PFAM); PTHR44305:SF12 (PANTHER); PTHR44305 (PANTHER); IPR000719 (PROSITE_PROFILES); IPR011009 (SUPERFAMILY)	NA
g9243.t1	CAMK family protein kinase	Tv_TVAG_079450.AAclass=CAMK:CAMKL:CAMKL-Unclassified gene=TVAG_079450 species="T.vaginalis"	CAMK	342	20	6.53e-61	52.16%	3	F:ion binding; P:cellular protein modification process; F:kinase activity		IPR000719 (PFAM); G3DSA:1.10.510.10 (GENE3D); mobidb-lite (MOBIDB_LITE); mobidb-lite (MOBIDB_LITE); PTHR43895 (PANTHER); PTHR43895:SF38 (PANTHER); IPR000719 (PROSITE_PROFILES); IPR011009 (SUPERFAMILY)	NA
g9260.t1	phosphatidylinositol 4-kinase	Tv_88246.m00062.AAclass=PKL:PIK:PI4K gene=88246.m00062 species="T.vaginalis"	PKL	1402	20	0.0	56.11%	4	P:signal transduction; P:lipid metabolic process; C:cellular_component; F:kinase activity	-	IPR000403 (PFAM); G3DSA:3.30.1010.10 (GENE3D); IPR001263 (PFAM); IPR042236 (G3DSA:1.25.40.GENE3D); IPR036940 (G3DSA:1.10.1070.GENE3D); IPR015433 (PANTHER); IPR015433 (PANTHER); PTHR10048:SF15 (PANTHER); PTHR10048:SF15 (PANTHER); IPR001263 (PROSITE_PROFILES); IPR000403 (PROSITE_PROFILES); cd05167 (CDD); IPR016024 (SUPERFAMILY); IPR011009 (SUPERFAMILY)	NA
g9269.t1	kinase-like domain-containing protein	Tv_88712.m00326.AAclass=CAMK:CAMKL:CAMKL-Unclassified gene=88712.m00326 species="T.vaginalis"	CAMK	687	20	5.7e-133	50.87%	7	P:signal transduction; F:nuclease activity; P:cellular protein modification process; C:endoplasmic reticulum; P:mRNA processing; P:response to stress; P:immune system process	-	IPR038357 (G3DSA:1.20.1440.GENE3D); IPR002372 (PFAM); IPR015943 (G3DSA:2.130.10.GENE3D); IPR010513 (PFAM); PTHR13954 (PANTHER); IPR010513 (PROSITE_PROFILES); IPR011047 (SUPERFAMILY); IPR011009 (SUPERFAMILY)	NA
g9281.t1	CAMK family protein kinase	Tv_84394.m00075.AAclass=CAMK:CAMKL:CAMKL-Tvag3 gene=84394.m00075 species="T.vaginalis"	CAMK	437	20	6.5e-145	65.52%	6	C:nucleus; C:cytoplasm; P:signal transduction; F:ion binding; P:cellular protein modification process; F:kinase activity	(2.7) Transferring phosphorus-containing groups	PF12330 (PFAM); G3DSA:1.10.510.10 (GENE3D); IPR000719 (PFAM); PIRSF000654 (PIRSF); PTHR24346:SF30 (PANTHER); PTHR24346 (PANTHER); IPR000719 (PROSITE_PROFILES); IPR011009 (SUPERFAMILY)	NA
g9287.t1	PIKK family atypical protein kinase	Tv_88200.m00261.AAclass=PKL:PIK:FRAP gene=88200.m00261 species="T.vaginalis"	PKL	318	20	8.1e-124	68.75%	5	C:nucleus; P:signal transduction; P:autophagy; C:protein-containing complex; F:kinase activity	(2.7) Transferring phosphorus-containing groups	IPR003152 (PFAM); G3DSA:3.30.1010.10 (GENE3D); IPR000403 (PFAM); IPR036940 (G3DSA:1.10.1070.GENE3D); IPR026683 (PTHR11139:PANTHER); PTHR11139 (PANTHER); IPR000403 (PROSITE_PROFILES); IPR003152 (PROSITE_PROFILES); cd05169 (CDD); IPR011009 (SUPERFAMILY)	NA
g9295.t1	CAMK family protein kinase	Tv_86673.m00347.AAclass=CAMK:CAMKL:LKB gene=86673.m00347 species="T.vaginalis"	CAMK	415	20	2.4e-95	62.06%	6	P:signal transduction; F:ion binding; P:cellular protein modification process; F:kinase activity; C:intracellular; P:response to stress	-	IPR000719 (PFAM); G3DSA:1.10.510.10 (GENE3D); mobidb-lite (MOBIDB_LITE); PTHR43895:SF38 (PANTHER); PTHR43895 (PANTHER); IPR000719 (PROSITE_PROFILES); IPR011009 (SUPERFAMILY)	NA
g9297.t1	AGC family protein kinase	Tv_97090.m00123.AAclass=AGC:Akt: gene=97090.m00123 species="T.vaginalis"	AGC	320	20	0.0	75.93%	4	P:signal transduction; F:ion binding; P:cellular protein modification process; F:kinase activity	(2.7) Transferring phosphorus-containing groups	PIRSF000654 (PIRSF); G3DSA:1.10.510.10 (GENE3D); G3DSA:3.30.200.20 (GENE3D); IPR000719 (PFAM); PTHR24351:SF169 (PANTHER); PTHR24351 (PANTHER); IPR000719 (PROSITE_PROFILES); IPR000961 (PROSITE_PROFILES); cd05123 (CDD); IPR011009 (SUPERFAMILY)	NA
g9307.t1	Aurora kinase A	Tv_81997.m00106.AAclass=Other:Aur: gene=81997.m00106 species="T.vaginalis"	Other	300	20	7.78e-160	81.35%	11	P:cytoskeleton organization; F:ion binding; P:cellular protein modification process; C:nuclear chromosome; P:reproduction; P:cell division; C:microtubule organizing center; P:chromosome organization; P:mitotic nuclear division; C:protein-containing complex; F:kinase activity	(2.7) Transferring phosphorus-containing groups	G3DSA:1.10.510.10 (GENE3D); G3DSA:3.30.200.20 (GENE3D); PIRSF000654 (PIRSF); IPR000719 (PFAM); IPR030616 (PANTHER); PTHR24350:SF0 (PANTHER); IPR000719 (PROSITE_PROFILES); cd14007 (CDD); IPR011009 (SUPERFAMILY)	NA
g9310.t1	PIKK family atypical protein kinase	Tv_91186.m00078.AAclass=PKL:PIK:FRAP gene=91186.m00078 species="T.vaginalis"	PKL	495	20	0.0	67.51%	7	C:nucleus; P:signal transduction; P:autophagy; F:ion binding; P:cellular protein modification process; C:protein-containing complex; F:kinase activity	(2.7) Transferring phosphorus-containing groups	IPR000403 (PFAM); G3DSA:3.30.1010.10 (GENE3D); IPR003152 (PFAM); IPR036940 (G3DSA:1.10.1070.GENE3D); IPR009076 (PFAM); PTHR11139 (PANTHER); IPR026683 (PTHR11139:PANTHER); IPR000403 (PROSITE_PROFILES); IPR003152 (PROSITE_PROFILES); cd05169 (CDD); IPR011009 (SUPERFAMILY)	NA
g932.t1	STE family protein kinase	Tv_95305.m00245.AAclass=STE:STE20:PAKA gene=95305.m00245 species="T.vaginalis"	STE	1198	20	9.24e-167	61.54%	8	P:cell division; P:cellular component assembly; F:ion binding; P:cellular protein modification process; F:kinase activity; C:cellular_component; P:mitotic cell cycle; F:enzyme binding	-	G3DSA:1.10.510.10 (GENE3D); IPR036936 (G3DSA:3.90.810.GENE3D); IPR019399 (PFAM); IPR000095 (PFAM); IPR000719 (PFAM); mobidb-lite (MOBIDB_LITE); PTHR45832:SF7 (PANTHER); PTHR45832 (PANTHER); IPR000719 (PROSITE_PROFILES); IPR016024 (SUPERFAMILY); IPR011009 (SUPERFAMILY)	NA
g933.t1	TKL family protein kinase	Tv_82174.m00129.AAclass=TKL:TKL-Tvag1: gene=82174.m00129 species="T.vaginalis"	TKL	779	20	2.39e-81	50.45%	3	F:ion binding; P:cellular protein modification process; F:kinase activity	-	IPR001245 (PRINTS); IPR001245 (PFAM); PIRSF000615 (PIRSF); G3DSA:1.10.510.10 (GENE3D); mobidb-lite (MOBIDB_LITE); mobidb-lite (MOBIDB_LITE); PTHR23257 (PANTHER); PTHR23257:SF815 (PANTHER); IPR000719 (PROSITE_PROFILES); cd13999 (CDD); IPR011009 (SUPERFAMILY); IPR016024 (SUPERFAMILY)	NA
g9365.t1	protein kinase	Tv_86393.m00092.AAclass=Other:SCY1: gene=86393.m00092 species="T.vaginalis"	Other	584	20	0.0	54.21%	3	F:ion binding; P:cellular protein modification process; F:kinase activity	-	G3DSA:1.10.510.10 (GENE3D); G3DSA:3.30.200.20 (GENE3D); IPR000719 (PFAM); mobidb-lite (MOBIDB_LITE); mobidb-lite (MOBIDB_LITE); PTHR12984:SF6 (PANTHER); PTHR12984 (PANTHER); IPR000719 (PROSITE_PROFILES); IPR011009 (SUPERFAMILY); IPR016024 (SUPERFAMILY)	NA
g9383.t1	CK1 family protein kinase	Tv_95287.m00262.AAclass=CK1:TTBK: gene=95287.m00262 species="T.vaginalis"	CK1	356	20	1.19e-150	64.31%	5	C:nucleus; C:cytoplasm; F:ion binding; P:cellular protein modification process; F:kinase activity	(2.7) Transferring phosphorus-containing groups	G3DSA:1.10.510.10 (GENE3D); IPR000719 (PFAM); PTHR11909 (PANTHER); PTHR11909:SF19 (PANTHER); IPR000719 (PROSITE_PROFILES); IPR011009 (SUPERFAMILY)	NA
g94.t1	CAMK family protein kinase	Tv_82234.m00109.AAclass=CAMK:CAMKL:CAMKL-Unclassified gene=82234.m00109 species="T.vaginalis"	CAMK	984	20	4.63e-75	56.72%	3	F:ion binding; P:cellular protein modification process; F:kinase activity	-	IPR000719 (PFAM); G3DSA:1.10.510.10 (GENE3D); PTHR24346 (PANTHER); PTHR24346:SF30 (PANTHER); IPR000719 (PROSITE_PROFILES); IPR011009 (SUPERFAMILY)	NA
g9424.t1	CMGC family protein kinase	Tv_82569.m00144.AAclass=CMGC:CK2: gene=82569.m00144 species="T.vaginalis"	CMGC	345	20	4.08e-161	67.03%	7	C:nucleus; F:ion binding; P:cellular protein modification process; P:chromosome segregation; C:protein-containing complex; F:kinase activity; P:cell cycle	(2.7) Transferring phosphorus-containing groups	IPR000719 (PFAM); G3DSA:3.30.200.20 (GENE3D); G3DSA:1.10.510.10 (GENE3D); PTHR24054 (PANTHER); IPR000719 (PROSITE_PROFILES); cd14132 (CDD); IPR011009 (SUPERFAMILY)	NA
g9456.t1	CAMK family protein kinase	Tv_83472.m00442.AAclass=CAMK:CAMKL:CAMKL-Tvag4 gene=83472.m00442 species="T.vaginalis"	CAMK	499	20	6.57e-165	65.47%	6	C:nucleus; C:cytoplasm; P:signal transduction; F:ion binding; P:cellular protein modification process; F:kinase activity	(2.7) Transferring phosphorus-containing groups	IPR000719 (PFAM); PF12330 (PFAM); G3DSA:1.10.510.10 (GENE3D); PTHR24346:SF36 (PANTHER); PTHR24346 (PANTHER); IPR000719 (PROSITE_PROFILES); IPR011009 (SUPERFAMILY)	NA
g9465.t1	AGC family protein kinase	Tv_81529.m00394.AAclass=AGC:NDR:NDR-Unclassified gene=81529.m00394 species="T.vaginalis"	AGC	474	20	5.25e-140	61.57%	3	F:ion binding; P:cellular protein modification process; F:kinase activity	-	G3DSA:3.30.200.20 (GENE3D); G3DSA:1.10.510.10 (GENE3D); IPR000719 (PFAM); PTHR24356 (PANTHER); PTHR24356:SF185 (PANTHER); IPR000719 (PROSITE_PROFILES); IPR000961 (PROSITE_PROFILES); IPR011009 (SUPERFAMILY)	NA
g9470.t1	AGC family protein kinase	Tv_95725.m00240.AAclass=AGC:Akt: gene=95725.m00240 species="T.vaginalis"	AGC	196	20	2.63e-80	69.34%	4	P:signal transduction; F:ion binding; P:cellular protein modification process; F:kinase activity	(2.7) Transferring phosphorus-containing groups	IPR000719 (PFAM); G3DSA:1.10.510.10 (GENE3D); PTHR24351 (PANTHER); PTHR24351:SF169 (PANTHER); IPR000719 (PROSITE_PROFILES); cd05123 (CDD); IPR011009 (SUPERFAMILY)	NA
g9472.t1	TKL family protein kinase	Tv_94035.m00029.AAclass=TKL:TKL-Tvag1: gene=94035.m00029 species="T.vaginalis"	TKL	149	20	1.35e-07	53.19%	3	F:ion binding; P:cellular protein modification process; F:kinase activity		IPR001245 (PFAM); G3DSA:1.10.510.10 (GENE3D); PTHR27003 (PANTHER); PTHR27003:SF294 (PANTHER); IPR000719 (PROSITE_PROFILES); IPR011009 (SUPERFAMILY)	NA
g9512.t1	STE family protein kinase	Tv_89882.m00073.AAclass=Other:PEK:PKR-like gene=89882.m00073 species="T.vaginalis"	Other	362	20	1.73e-44	48.29%	10	P:signal transduction; P:anatomical structure development; F:ion binding; P:cellular protein modification process; C:organelle; P:response to stress; P:translation; P:cell death; F:kinase activity; F:enzyme binding	(2.7) Transferring phosphorus-containing groups	IPR000719 (PFAM); G3DSA:3.30.200.20 (GENE3D); G3DSA:1.10.510.10 (GENE3D); mobidb-lite (MOBIDB_LITE); mobidb-lite (MOBIDB_LITE); PTHR11042 (PANTHER); IPR000719 (PROSITE_PROFILES); IPR011009 (SUPERFAMILY)	NA
g9516.t1	AGC family protein kinase	Tv_95725.m00240.AAclass=AGC:Akt: gene=95725.m00240 species="T.vaginalis"	AGC	444	20	1.11e-174	68.22%	4	P:signal transduction; F:ion binding; P:cellular protein modification process; F:kinase activity	(2.7) Transferring phosphorus-containing groups	IPR001849 (PFAM); IPR000719 (PFAM); G3DSA:1.10.510.10 (GENE3D); IPR011993 (G3DSA:2.30.29.GENE3D); G3DSA:3.30.200.20 (GENE3D); IPR017892 (PFAM); PTHR24351:SF169 (PANTHER); PTHR24351 (PANTHER); IPR000719 (PROSITE_PROFILES); IPR000961 (PROSITE_PROFILES); IPR001849 (PROSITE_PROFILES); cd05123 (CDD); SSF50729 (SUPERFAMILY); IPR011009 (SUPERFAMILY)	NA
g9531.t1	CMGC family protein kinase	Tv_94102.m00175.AAclass=CMGC:RCK:MAK gene=94102.m00175 species="T.vaginalis"	CMGC	356	20	1.29e-167	77.98%	6	C:nucleus; C:cytoplasm; P:signal transduction; F:ion binding; P:cellular protein modification process; F:kinase activity	(2.7) Transferring phosphorus-containing groups	IPR000719 (PFAM); G3DSA:3.30.200.20 (GENE3D); G3DSA:1.10.510.10 (GENE3D); PTHR24055 (PANTHER); PTHR24055:SF194 (PANTHER); IPR000719 (PROSITE_PROFILES); cd07830 (CDD); IPR011009 (SUPERFAMILY)	NA
g9546.t1	putative serine/threonine-protein kinase/receptor	Tv_94179.m00345.AAclass=TKL:TKL-Tvag1: gene=94179.m00345 species="T.vaginalis"	TKL	449	20	1.22e-65	54.56%	3	F:ion binding; P:cellular protein modification process; F:kinase activity	-	PIRSF000654 (PIRSF); IPR001245 (PFAM); G3DSA:1.10.510.10 (GENE3D); G3DSA:3.40.50.300 (GENE3D); PTHR23257 (PANTHER); PTHR23257:SF814 (PANTHER); IPR000719 (PROSITE_PROFILES); IPR027417 (SUPERFAMILY); IPR011009 (SUPERFAMILY)	NA
g9547.t1	STE family protein kinase	Tv_97354.m00210.AAclass=STE:STE20:FRAY gene=97354.m00210 species="T.vaginalis"	STE	358	20	3.28e-103	64.86%	5	C:cytoplasm; P:signal transduction; F:ion binding; P:cellular protein modification process; F:kinase activity	(2.7) Transferring phosphorus-containing groups	G3DSA:1.10.510.10 (GENE3D); G3DSA:3.30.200.20 (GENE3D); IPR000719 (PFAM); PIRSF000654 (PIRSF); mobidb-lite (MOBIDB_LITE); mobidb-lite (MOBIDB_LITE); mobidb-lite (MOBIDB_LITE); PTHR45832:SF2 (PANTHER); PTHR45832 (PANTHER); IPR000719 (PROSITE_PROFILES); IPR011009 (SUPERFAMILY)	NA
g9603.t1	CMGC family protein kinase	Tv_94102.m00175.AAclass=CMGC:RCK:MAK gene=94102.m00175 species="T.vaginalis"	CMGC	390	20	3.33e-150	78.11%	6	C:nucleus; C:cytoplasm; P:signal transduction; F:ion binding; P:cellular protein modification process; F:kinase activity	(2.7) Transferring phosphorus-containing groups	IPR000719 (PFAM); G3DSA:1.10.510.10 (GENE3D); G3DSA:3.30.200.20 (GENE3D); PIRSF000654 (PIRSF); mobidb-lite (MOBIDB_LITE); mobidb-lite (MOBIDB_LITE); mobidb-lite (MOBIDB_LITE); PTHR24055 (PANTHER); PTHR24055:SF194 (PANTHER); IPR000719 (PROSITE_PROFILES); cd07830 (CDD); IPR011009 (SUPERFAMILY)	NA
g9612.t1	CAMK family protein kinase	Tv_92548.m00078.AAclass=CAMK:CAMKL:CAMKL-Unclassified gene=92548.m00078 species="T.vaginalis"	CAMK	571	20	0.0	61.14%	4	F:ion binding; P:cellular protein modification process; F:kinase activity; C:intracellular	-	G3DSA:1.10.510.10 (GENE3D); IPR000719 (PFAM); mobidb-lite (MOBIDB_LITE); mobidb-lite (MOBIDB_LITE); mobidb-lite (MOBIDB_LITE); mobidb-lite (MOBIDB_LITE); PTHR24346 (PANTHER); IPR000719 (PROSITE_PROFILES); IPR011009 (SUPERFAMILY)	NA
g9636.t1	CAMK family protein kinase	Tv_95937.m00100.AAclass=CAMK:CAMKL:CAMKL-Unclassified gene=95937.m00100 species="T.vaginalis"	CAMK	462	20	3.41e-175	58.13%	3	F:ion binding; P:cellular protein modification process; F:kinase activity	-	IPR000719 (PFAM); G3DSA:1.10.510.10 (GENE3D); PTHR24346 (PANTHER); IPR000719 (PROSITE_PROFILES); IPR011009 (SUPERFAMILY)	NA
g9709.t1	CAMK family protein kinase	Tv_91335.m00045.AAclass=CAMK:CAMKL:CAMKL-Tvag4 gene=91335.m00045 species="T.vaginalis"	CAMK	492	20	1.89e-101	58.41%	4	F:ion binding; P:cellular protein modification process; F:kinase activity; C:intracellular	-	IPR000719 (PFAM); G3DSA:1.10.510.10 (GENE3D); PTHR24346:SF30 (PANTHER); PTHR24346 (PANTHER); IPR000719 (PROSITE_PROFILES); IPR011009 (SUPERFAMILY)	NA
g9714.t1	phosphoinositide 3-kinase regulatory subunit 4-like	Tv_94489.m00120.AAclass=Other:VPS15: gene=94489.m00120 species="T.vaginalis"	Other	947	20	4.77e-91	47.61%	4	F:ion binding; P:cellular protein modification process; F:kinase activity; C:cellular_component	-	IPR000719 (PFAM); G3DSA:1.10.510.10 (GENE3D); PTHR17583 (PANTHER); IPR000719 (PROSITE_PROFILES); IPR016024 (SUPERFAMILY); IPR036322 (SUPERFAMILY); IPR011009 (SUPERFAMILY)	NA
g9732.t1	CMGC family protein kinase	Tv_116476.m00003.AAclass=CMGC:CK2: gene=116476.m00003 species="T.vaginalis"	CMGC	338	20	4.77e-133	61.88%	4	F:ion binding; P:cellular protein modification process; F:kinase activity; C:intracellular	-	G3DSA:3.30.200.20 (GENE3D); IPR000719 (PFAM); G3DSA:1.10.510.10 (GENE3D); PTHR24054 (PANTHER); IPR000719 (PROSITE_PROFILES); cd14132 (CDD); IPR011009 (SUPERFAMILY)	NA
g9786.t1	EKC/KEOPS complex subunit TP53RK	Tv_95645.m00131.AAclass=Other:Bud32: gene=95645.m00131 species="T.vaginalis"	Other	220	20	1.41e-109	65.24%	6	C:nucleus; F:ion binding; P:cellular protein modification process; C:protein-containing complex; P:cellular nitrogen compound metabolic process; F:kinase activity	(2.7) Transferring phosphorus-containing groups	IPR000719 (PFAM); IPR022495 (TIGRFAM); G3DSA:3.30.200.20 (GENE3D); G3DSA:1.10.510.10 (GENE3D); IPR022495 (PANTHER); PTHR12209:SF0 (PANTHER); IPR000719 (PROSITE_PROFILES); IPR011009 (SUPERFAMILY)	NA
g98.t1	Pkinase-domain-containing protein	Tv_89137.m00097.AAclass=Other:TTK: gene=89137.m00097 species="T.vaginalis"	Other	414	20	2.69e-80	59.51%	5	F:ion binding; P:cellular protein modification process; P:chromosome segregation; F:kinase activity; P:mitotic cell cycle	-	PIRSF000654 (PIRSF); IPR000719 (PFAM); G3DSA:1.10.510.10 (GENE3D); G3DSA:3.30.200.20 (GENE3D); IPR027084 (PTHR22974:PANTHER); PTHR22974 (PANTHER); IPR000719 (PROSITE_PROFILES); IPR011009 (SUPERFAMILY)	NA
g9801.t1	STE family protein kinase	Tv_92605.m00032.AAclass=STE:STE20:MST gene=92605.m00032 species="T.vaginalis"	STE	420	20	3.53e-145	66.74%	5	C:cytoplasm; P:signal transduction; F:ion binding; P:cellular protein modification process; F:kinase activity	(2.7) Transferring phosphorus-containing groups	PIRSF000654 (PIRSF); IPR000719 (PFAM); G3DSA:3.30.200.20 (GENE3D); G3DSA:1.10.510.10 (GENE3D); PTHR45832 (PANTHER); IPR000719 (PROSITE_PROFILES); IPR000095 (PROSITE_PROFILES); cd05122 (CDD); IPR011009 (SUPERFAMILY)	NA
g9841.t1	CAMK family protein kinase		CAMK	331	20	9.61e-79	57.21%	3	F:ion binding; P:cellular protein modification process; F:kinase activity	-	G3DSA:1.10.510.10 (GENE3D); PIRSF000654 (PIRSF); IPR000719 (PFAM); PTHR24362 (PANTHER); IPR000719 (PROSITE_PROFILES); IPR011009 (SUPERFAMILY)	NA
g9856.t1	CAMK family protein kinase		CAMK	339	20	8.6e-83	61.82%	3	F:ion binding; P:cellular protein modification process; F:kinase activity	-	G3DSA:1.10.510.10 (GENE3D); PIRSF000654 (PIRSF); IPR000719 (PFAM); PTHR24362 (PANTHER); IPR000719 (PROSITE_PROFILES); IPR011009 (SUPERFAMILY)	NA
g9872.t1	CMGC family protein kinase		CMGC	434	20	5.07e-152	57.84%	4	C:cytoplasm; F:ion binding; P:cellular protein modification process; F:kinase activity	(2.7) Transferring phosphorus-containing groups; (2.7) Transferring phosphorus-containing groups	IPR000719 (PFAM); G3DSA:3.30.200.20 (GENE3D); G3DSA:1.10.510.10 (GENE3D); PTHR24058:SF17 (PANTHER); PTHR24058 (PANTHER); IPR000719 (PROSITE_PROFILES); IPR011009 (SUPERFAMILY)	NA
g9928.t1	CAMK family protein kinase		CAMK	400	20	6.24e-105	63.8%	4	F:ion binding; P:cellular protein modification process; F:kinase activity; C:cellular_component	-	PIRSF000654 (PIRSF); IPR000719 (PFAM); PF12330 (PFAM); G3DSA:1.10.510.10 (GENE3D); PTHR24346 (PANTHER); PTHR24346:SF30 (PANTHER); IPR000719 (PROSITE_PROFILES); cd14003 (CDD); IPR011009 (SUPERFAMILY)	NA
g9932.t1	AGC family protein kinase		AGC	301	20	4.01e-98	63.45%	4	P:signal transduction; F:ion binding; P:cellular protein modification process; F:kinase activity	(2.7) Transferring phosphorus-containing groups	IPR001245 (PRINTS); IPR000719 (PFAM); PIRSF000654 (PIRSF); G3DSA:1.10.510.10 (GENE3D); PTHR44899 (PANTHER); IPR000719 (PROSITE_PROFILES); IPR011009 (SUPERFAMILY)	NA
g9943.t1	TKL family protein kinase		TKL	441	20	6.74e-92	57.87%	3	F:ion binding; P:cellular protein modification process; F:kinase activity	-	IPR001245 (PRINTS); PIRSF000654 (PIRSF); G3DSA:1.10.510.10 (GENE3D); IPR001245 (PFAM); G3DSA:3.30.200.20 (GENE3D); PTHR23257 (PANTHER); PTHR23257:SF815 (PANTHER); IPR000719 (PROSITE_PROFILES); cd13999 (CDD); IPR011009 (SUPERFAMILY)	NA
g9978.t1	predicted protein		CK1	413	20	2.25e-114	68.93%	4	F:ion binding; P:cellular protein modification process; C:cellular_component; F:kinase activity	-	IPR000719 (PFAM); G3DSA:1.10.510.10 (GENE3D); mobidb-lite (MOBIDB_LITE); PTHR11909:SF352 (PANTHER); PTHR11909 (PANTHER); IPR000719 (PROSITE_PROFILES); cd14016 (CDD); IPR011009 (SUPERFAMILY)	NA
g4221.t1	ankyrin repeat domain-containing protein 16 isoform X1	Tv_82761.m00601.AAclass=TKL:TKL-Unique: gene=82761.m00601 species="T.vaginalis"	TKL	379	10	1.78532e-12	50.36	ankyrin repeat domain-containing protein 16 isoform X1	20	8.22e-57	51.96%	1	F:molecular_function		IPR036770 (G3DSA:1.25.40.GENE3D); IPR020683 (PFAM); PF13637 (PFAM); mobidb-lite (MOBIDB_LITE); mobidb-lite (MOBIDB_LITE); mobidb-lite (MOBIDB_LITE); PTHR24121:SF2 (PANTHER); PTHR24121 (PANTHER); PTHR24121:SF2 (PANTHER); PTHR24121 (PANTHER); IPR020683 (PROSITE_PROFILES); IPR002110 (PROSITE_PROFILES); IPR002110 (PROSITE_PROFILES); IPR002110 (PROSITE_PROFILES); IPR002110 (PROSITE_PROFILES); IPR03677…
g4173.t1	AChain A, DD D12 09 D12	Tv_82761.m00601.AAclass=TKL:TKL-Unique: gene=82761.m00601 species="T.vaginalis"	TKL	412	11	3.08346e-11	50.46	AChain A, DD D12 09 D12	20	3.76e-80	60.66%	1	F:ion binding		IPR002110 (PRINTS); IPR036770 (G3DSA:1.25.40.GENE3D); IPR020683 (PFAM); PTHR24180 (PANTHER); PTHR24180:SF15 (PANTHER); PTHR24180:SF15 (PANTHER); PTHR24180 (PANTHER); IPR002110 (PROSITE_PROFILES); IPR002110 (PROSITE_PROFILES); IPR000315 (PROSITE_PROFILES); IPR020683 (PROSITE_PROFILES); IPR002110 (PROSITE_PROFILES); IPR002110 (PROSITE_PROFILES); IPR000315 (CDD); IPR036770 (SUPERFAMILY)
g8077.t1	AGC family protein kinase	Tv_87388.m00101.AAclass=Other:NAK:NAK-Unclassified gene=87388.m00101 species="T.vaginalis"	Other	271	2	2.77959e-26	50.78	AGC family protein kinase	6	4.51e-93	54.94%	1	F:ion binding	-	IPR008942 (G3DSA:1.25.40.GENE3D); cd03564 (CDD); IPR008942 (SUPERFAMILY)
g9176.t1	CAMK family protein kinase	Tv_TVAG_449130.AAclass=CAMK:CAMKL:CAMKL-Tvag4 gene=TVAG_449130 species="T.vaginalis"	CAMK	267	20	1.71229e-26	51.03	CAMK family protein kinase	20	3.77e-31	54.31%	1	F:kinase activity	-	no IPS match
g2496.t1	Tubulin-tyrosine ligase family protein	Tv_TVAG_123200.AAclass=TKL:TKL-Unique: gene=TVAG_123200 species="T.vaginalis"	TKL	452	1	3.21925e-49	51.09	Tubulin-tyrosine ligase family protein	20	0.0	63.29%	2	F:ion binding; P:cellular protein modification process		G3DSA:3.30.470.20 (GENE3D); IPR004344 (PFAM); IPR013815 (G3DSA:3.30.1490.GENE3D); PTHR12241 (PANTHER); PTHR12241:SF154 (PANTHER); IPR004344 (PROSITE_PROFILES); SSF56059 (SUPERFAMILY)
g195.t1	serine/threonine-protein phosphatase 6 regulatory ankyrin repeat subunit B-like	Tv_82761.m00601.AAclass=TKL:TKL-Unique: gene=82761.m00601 species="T.vaginalis"	TKL	600	10	2.2489e-28	51.12	serine/threonine-protein phosphatase 6 regulatory ankyrin repeat subunit B-like	20	1.8e-150	50.7%	1	F:molecular_function		IPR036770 (G3DSA:1.25.40.GENE3D); IPR020683 (PFAM); PF13637 (PFAM); IPR036770 (G3DSA:1.25.40.GENE3D); mobidb-lite (MOBIDB_LITE); mobidb-lite (MOBIDB_LITE); PTHR24189 (PANTHER); IPR002110 (PROSITE_PROFILES); IPR002110 (PROSITE_PROFILES); IPR002110 (PROSITE_PROFILES); IPR002110 (PROSITE_PROFILES); IPR002110 (PROSITE_PROFILES); IPR002110 (PROSITE_PROFILES); IPR002110 (PROSITE_PROFILES); IPR002110 (P…
g8151.t1	Tubulin-tyrosine ligase family protein	Tv_TVAG_123200.AAclass=TKL:TKL-Unique: gene=TVAG_123200 species="T.vaginalis"	TKL	474	1	1.2452e-28	51.32	Tubulin-tyrosine ligase family protein	20	0.0	55.85%	2	F:ion binding; P:cellular protein modification process	-	G3DSA:3.30.470.20 (GENE3D); IPR004344 (PFAM); IPR013815 (G3DSA:3.30.1490.GENE3D); IPR027748 (PTHR12241:PANTHER); PTHR12241 (PANTHER); IPR004344 (PROSITE_PROFILES); SSF56059 (SUPERFAMILY)
g2886.t1	ankyrin repeat protein	Tv_82761.m00601.AAclass=TKL:TKL-Unique: gene=82761.m00601 species="T.vaginalis"	TKL	1260	10	3.7915e-16	52.02	ankyrin repeat protein	20	5.43e-121	48.37%	1	F:molecular_function	-	IPR002110 (PRINTS); IPR036770 (G3DSA:1.25.40.GENE3D); IPR036770 (G3DSA:1.25.40.GENE3D); IPR036770 (G3DSA:1.25.40.GENE3D); IPR036770 (G3DSA:1.25.40.GENE3D); IPR020683 (PFAM); PTHR24126 (PANTHER); IPR020683 (PROSITE_PROFILES); IPR002110 (PROSITE_PROFILES); IPR002110 (PROSITE_PROFILES); IPR002110 (PROSITE_PROFILES); IPR002110 (PROSITE_PROFILES); IPR002110 (PROSITE_PROFILES); IPR036770 (SUPERFAMILY);…
g3628.t1	serine/threonine-protein phosphatase 6 regulatory ankyrin repeat subunit B-like	Tv_82761.m00601.AAclass=TKL:TKL-Unique: gene=82761.m00601 species="T.vaginalis"	TKL	600	10	1.53339e-27	52.22	serine/threonine-protein phosphatase 6 regulatory ankyrin repeat subunit B-like	20	6.7e-148	51.14%	1	F:molecular_function		IPR002110 (PRINTS); IPR036770 (G3DSA:1.25.40.GENE3D); IPR020683 (PFAM); IPR036770 (G3DSA:1.25.40.GENE3D); IPR036770 (G3DSA:1.25.40.GENE3D); mobidb-lite (MOBIDB_LITE); mobidb-lite (MOBIDB_LITE); PTHR24198:SF168 (PANTHER); PTHR24198 (PANTHER); PTHR24198 (PANTHER); PTHR24198 (PANTHER); PTHR24198:SF168 (PANTHER); IPR002110 (PROSITE_PROFILES); IPR002110 (PROSITE_PROFILES); IPR002110 (PROSITE_PROFILES)…
g6115.t1	Tubulin-tyrosine ligase family protein	Tv_TVAG_123200.AAclass=TKL:TKL-Unique: gene=TVAG_123200 species="T.vaginalis"	TKL	419	1	3.93906e-34	52.43	Tubulin-tyrosine ligase family protein	20	0.0	64.05%	2	F:ion binding; P:cellular protein modification process	-	G3DSA:3.30.470.20 (GENE3D); IPR013815 (G3DSA:3.30.1490.GENE3D); IPR004344 (PFAM); PTHR12241:SF16 (PANTHER); PTHR12241 (PANTHER); IPR004344 (PROSITE_PROFILES); SSF56059 (SUPERFAMILY)
g6263.t1	Tubulin-tyrosine ligase family protein	Tv_TVAG_123200.AAclass=TKL:TKL-Unique: gene=TVAG_123200 species="T.vaginalis"	TKL	519	1	3.70628e-34	52.73	Tubulin-tyrosine ligase family protein	20	0.0	57.84%	2	F:ion binding; P:cellular protein modification process		G3DSA:3.30.470.20 (GENE3D); G3DSA:3.30.470.20 (GENE3D); IPR004344 (PFAM); IPR013815 (G3DSA:3.30.1490.GENE3D); PTHR12241 (PANTHER); PTHR12241:SF154 (PANTHER); IPR004344 (PROSITE_PROFILES); SSF56059 (SUPERFAMILY)
g3199.t1	sel1 repeat family protein	Tv_81037.m00072.AAclass=TKL:TKL-Tvag1: gene=81037.m00072 species="T.vaginalis"	TKL	329	12	3.68091e-16	53.28	sel1 repeat family protein	20	1e-113	58.15%	3	P:biological_process; C:cellular_component; F:molecular_function	-	IPR011990 (G3DSA:1.25.40.GENE3D); IPR006597 (PFAM); PTHR11102 (PANTHER); PTHR11102:SF147 (PANTHER); SSF81901 (SUPERFAMILY)
g10176.t1	ankyrin domain protein	Tv_82761.m00601.AAclass=TKL:TKL-Unique: gene=82761.m00601 species="T.vaginalis"	TKL	194	11	6.61198e-12	53.44	ankyrin domain protein	20	1.2e-80	63.72%	1	F:molecular_function		IPR002110 (PRINTS); IPR036770 (G3DSA:1.25.40.GENE3D); PF13637 (PFAM); IPR036770 (G3DSA:1.25.40.GENE3D); PTHR24166 (PANTHER); IPR002110 (PROSITE_PROFILES); IPR002110 (PROSITE_PROFILES); IPR020683 (PROSITE_PROFILES); IPR002110 (PROSITE_PROFILES); IPR036770 (SUPERFAMILY)
g1591.t1	serine/threonine-protein phosphatase 6 regulatory ankyrin repeat subunit B-like isoform X1	Tv_82761.m00601.AAclass=TKL:TKL-Unique: gene=82761.m00601 species="T.vaginalis"	TKL	769	10	6.77652e-16	53.79	serine/threonine-protein phosphatase 6 regulatory ankyrin repeat subunit B-like isoform X1	20	6.36e-61	47.76%	1	F:molecular_function		IPR036770 (G3DSA:1.25.40.GENE3D); IPR020683 (PFAM); IPR036770 (G3DSA:1.25.40.GENE3D); IPR036770 (G3DSA:1.25.40.GENE3D); PF13637 (PFAM); IPR036770 (G3DSA:1.25.40.GENE3D); PTHR24126:SF8 (PANTHER); PTHR24126 (PANTHER); PTHR24126:SF8 (PANTHER); PTHR24126 (PANTHER); PTHR24126 (PANTHER); IPR002110 (PROSITE_PROFILES); IPR002110 (PROSITE_PROFILES); IPR020683 (PROSITE_PROFILES); IPR002110 (PROSITE_PROFILE…
g8541.t1	Tubulin-tyrosine ligase family protein	Tv_TVAG_123200.AAclass=TKL:TKL-Unique: gene=TVAG_123200 species="T.vaginalis"	TKL	404	1	1.04963e-52	54.55	Tubulin-tyrosine ligase family protein	20	2.2e-160	65.26%	2	F:ion binding; P:cellular protein modification process		IPR004344 (PFAM); IPR013815 (G3DSA:3.30.1490.GENE3D); G3DSA:3.30.470.20 (GENE3D); PTHR12241:SF154 (PANTHER); PTHR12241 (PANTHER); IPR004344 (PROSITE_PROFILES); SSF56059 (SUPERFAMILY)
g251.t1	Tubulin-tyrosine ligase family protein	Tv_TVAG_123200.AAclass=TKL:TKL-Unique: gene=TVAG_123200 species="T.vaginalis"	TKL	386	1	5.26311e-53	55.28	Tubulin-tyrosine ligase family protein	20	1.92e-123	65.29%	2	F:ion binding; P:cellular protein modification process		IPR004344 (PFAM); G3DSA:3.30.470.20 (GENE3D); IPR013815 (G3DSA:3.30.1490.GENE3D); PTHR12241:SF154 (PANTHER); PTHR12241 (PANTHER); IPR004344 (PROSITE_PROFILES); SSF56059 (SUPERFAMILY)
g5117.t1	Tubulin-tyrosine ligase family protein	Tv_TVAG_123200.AAclass=TKL:TKL-Unique: gene=TVAG_123200 species="T.vaginalis"	TKL	411	1	5.7411e-58	55.59	Tubulin-tyrosine ligase family protein	20	2.09e-116	63.11%	2	F:ion binding; P:cellular protein modification process		IPR013815 (G3DSA:3.30.1490.GENE3D); IPR004344 (PFAM); G3DSA:3.30.470.20 (GENE3D); PTHR12241:SF154 (PANTHER); PTHR12241 (PANTHER); IPR004344 (PROSITE_PROFILES); SSF56059 (SUPERFAMILY)
g5231.t1	transcription initiation factor TFIID subunit 1 isoform X1	Tv_TVAG_035090.AAclass=Atypical:TAF1: gene=TVAG_035090 species="T.vaginalis"	Atypical	1110	5	8.02414e-162	57.08	transcription initiation factor TFIID subunit 1 isoform X1	20	0.0	51.66%	1	F:molecular_function	-	IPR022591 (PFAM); mobidb-lite (MOBIDB_LITE); mobidb-lite (MOBIDB_LITE); mobidb-lite (MOBIDB_LITE); IPR040240 (PANTHER); PTHR13900:SF0 (PANTHER)
g8046.t1	Bromodomain containing protein	Tv_TVAG_035090.AAclass=Atypical:TAF1: gene=TVAG_035090 species="T.vaginalis"	Atypical	2514	5	0	60.12	Bromodomain containing protein	20	0.0	59.95%	2	C:cellular_component; F:molecular_function	-	IPR001487 (PRINTS); IPR031161 (PFAM); IPR036427 (G3DSA:1.20.920.GENE3D); IPR001487 (PFAM); IPR022591 (PFAM); IPR008979 (G3DSA:2.60.120.GENE3D); IPR035423 (PFAM); mobidb-lite (MOBIDB_LITE); mobidb-lite (MOBIDB_LITE); mobidb-lite (MOBIDB_LITE); mobidb-lite (MOBIDB_LITE); mobidb-lite (MOBIDB_LITE); mobidb-lite (MOBIDB_LITE); mobidb-lite (MOBIDB_LITE); IPR040240 (PANTHER); IPR001487 (PROSITE_PROFILES…

## Sheet: AGC Kinase
Seq. Name	Seq. Description	Blast Description	Class	Seq. Length	#Hits	min. eValue	mean Similarity	#GOs	GOs	Enzyme Codes	InterProScan
g10223.t1	Pkinase-domain-containing protein	Tv_86278.m00092.AAclass=AGC:PKA: gene=86278.m00092 species="T.vaginalis"	AGC	333	20	0.0	69.77%	6	P:signal transduction; F:ion binding; P:cellular protein modification process; C:protein-containing complex; F:kinase activity; C:intracellular	(2.7) Transferring phosphorus-containing groups; (2.7) Transferring phosphorus-containing groups	G3DSA:1.10.510.10 (GENE3D); IPR000719 (PFAM); PIRSF000654 (PIRSF); G3DSA:3.30.200.20 (GENE3D); PTHR24353 (PANTHER); PTHR24353:SF117 (PANTHER); IPR000719 (PROSITE_PROFILES); IPR000961 (PROSITE_PROFILES); IPR011009 (SUPERFAMILY)	NA
g1029.t1	AGC family protein kinase	Tv_95725.m00240.AAclass=AGC:Akt: gene=95725.m00240 species="T.vaginalis"	AGC	457	20	0.0	69.78%	4	P:signal transduction; F:ion binding; P:cellular protein modification process; F:kinase activity	(2.7) Transferring phosphorus-containing groups	IPR001849 (PFAM); G3DSA:3.30.200.20 (GENE3D); G3DSA:1.10.510.10 (GENE3D); IPR011993 (G3DSA:2.30.29.GENE3D); IPR000719 (PFAM); IPR017892 (PFAM); PTHR24351 (PANTHER); IPR001849 (PROSITE_PROFILES); IPR000719 (PROSITE_PROFILES); IPR000961 (PROSITE_PROFILES); cd00821 (CDD); cd05123 (CDD); IPR011009 (SUPERFAMILY); SSF50729 (SUPERFAMILY)	NA
g10305.t1	AGC family protein kinase	Tv_95725.m00240.AAclass=AGC:Akt: gene=95725.m00240 species="T.vaginalis"	AGC	441	20	0.0	68.74%	5	P:signal transduction; F:ion binding; P:cellular protein modification process; C:cellular_component; F:kinase activity	(2.7) Transferring phosphorus-containing groups	G3DSA:1.10.510.10 (GENE3D); IPR011993 (G3DSA:2.30.29.GENE3D); G3DSA:3.30.200.20 (GENE3D); IPR001849 (PFAM); IPR000719 (PFAM); IPR017892 (PFAM); PTHR24351 (PANTHER); PTHR24351:SF169 (PANTHER); IPR001849 (PROSITE_PROFILES); IPR000961 (PROSITE_PROFILES); IPR000719 (PROSITE_PROFILES); IPR011009 (SUPERFAMILY); SSF50729 (SUPERFAMILY)	NA
g10451.t1	kinase-like protein	Tv_90756.m00165.AAclass=AGC:MAST:MAST gene=90756.m00165 species="T.vaginalis"	AGC	465	20	0.0	60.04%	4	P:signal transduction; F:ion binding; P:cellular protein modification process; F:kinase activity	(2.7) Transferring phosphorus-containing groups	G3DSA:3.30.200.20 (GENE3D); G3DSA:1.10.510.10 (GENE3D); IPR000719 (PFAM); PTHR24356:SF354 (PANTHER); PTHR24356 (PANTHER); IPR000719 (PROSITE_PROFILES); IPR000961 (PROSITE_PROFILES); cd05579 (CDD); IPR011009 (SUPERFAMILY)	NA
g10460.t1	AGC family protein kinase	Tv_96732.m00538.AAclass=AGC:Akt: gene=96732.m00538 species="T.vaginalis"	AGC	469	20	0.0	69.9%	4	P:signal transduction; F:ion binding; P:cellular protein modification process; F:kinase activity	(2.7) Transferring phosphorus-containing groups	IPR011993 (G3DSA:2.30.29.GENE3D); G3DSA:1.10.510.10 (GENE3D); IPR000719 (PFAM); IPR017892 (PFAM); G3DSA:3.30.200.20 (GENE3D); IPR001849 (PFAM); PTHR24351:SF169 (PANTHER); PTHR24351 (PANTHER); IPR000961 (PROSITE_PROFILES); IPR000719 (PROSITE_PROFILES); cd05123 (CDD); SSF50729 (SUPERFAMILY); IPR011009 (SUPERFAMILY)	NA
g10485.t1	AGC family protein kinase	Tv_96732.m00538.AAclass=AGC:Akt: gene=96732.m00538 species="T.vaginalis"	AGC	361	20	4.52e-98	65.13%	4	P:signal transduction; F:ion binding; P:cellular protein modification process; F:kinase activity	(2.7) Transferring phosphorus-containing groups	PIRSF000654 (PIRSF); IPR000719 (PFAM); G3DSA:1.10.510.10 (GENE3D); G3DSA:3.30.200.20 (GENE3D); PTHR24351:SF169 (PANTHER); PTHR24351 (PANTHER); IPR000719 (PROSITE_PROFILES); cd05123 (CDD); IPR011009 (SUPERFAMILY)	NA
g10554.t1	AGC family protein kinase	Tv_87835.m00244.AAclass=AGC:Akt: gene=87835.m00244 species="T.vaginalis"	AGC	447	20	0.0	69.17%	4	P:signal transduction; F:ion binding; P:cellular protein modification process; F:kinase activity	(2.7) Transferring phosphorus-containing groups	IPR011993 (G3DSA:2.30.29.GENE3D); G3DSA:1.10.510.10 (GENE3D); IPR000719 (PFAM); G3DSA:3.30.200.20 (GENE3D); PTHR24351 (PANTHER); PTHR24351:SF169 (PANTHER); IPR000719 (PROSITE_PROFILES); IPR000961 (PROSITE_PROFILES); cd05123 (CDD); IPR011009 (SUPERFAMILY); SSF50729 (SUPERFAMILY)	NA
g1142.t1	AGC family protein kinase	Tv_95725.m00240.AAclass=AGC:Akt: gene=95725.m00240 species="T.vaginalis"	AGC	441	20	7.51e-153	64.23%	3	F:ion binding; P:cellular protein modification process; F:kinase activity	-	IPR011993 (G3DSA:2.30.29.GENE3D); IPR000719 (PFAM); IPR001849 (PFAM); IPR017892 (PFAM); G3DSA:1.10.510.10 (GENE3D); G3DSA:3.30.200.20 (GENE3D); PTHR24351 (PANTHER); IPR000719 (PROSITE_PROFILES); IPR001849 (PROSITE_PROFILES); IPR000961 (PROSITE_PROFILES); SSF50729 (SUPERFAMILY); IPR011009 (SUPERFAMILY)	NA
g1385.t1	AGC family protein kinase	Tv_94262.m00278.AAclass=AGC:MAST:MAST gene=94262.m00278 species="T.vaginalis"	AGC	406	20	4.44e-87	55.58%	3	F:ion binding; P:cellular protein modification process; F:kinase activity	-	G3DSA:3.30.200.20 (GENE3D); PTHR24356 (PANTHER); PTHR24356:SF354 (PANTHER); PTHR24356 (PANTHER); IPR000719 (PROSITE_PROFILES); IPR011009 (SUPERFAMILY)	NA
g1386.t1	AGC family protein kinase	Tv_81312.m00088.AAclass=AGC:MAST:MAST gene=81312.m00088 species="T.vaginalis"	AGC	294	20	1.42e-78	61.57%	4	P:signal transduction; F:ion binding; P:cellular protein modification process; F:kinase activity	(2.7) Transferring phosphorus-containing groups	PIRSF000654 (PIRSF); G3DSA:3.30.200.20 (GENE3D); IPR000719 (PFAM); G3DSA:1.10.510.10 (GENE3D); PTHR24351 (PANTHER); PTHR24351:SF169 (PANTHER); IPR000961 (PROSITE_PROFILES); IPR000719 (PROSITE_PROFILES); IPR011009 (SUPERFAMILY)	NA
g1593.t1	AGC family protein kinase	Tv_140657.m00003.AAclass=AGC:MAST:MAST gene=140657.m00003 species="T.vaginalis"	AGC	469	20	8.44e-101	60.27%	3	F:ion binding; P:cellular protein modification process; F:kinase activity	-	G3DSA:1.10.510.10 (GENE3D); G3DSA:3.30.200.20 (GENE3D); IPR000719 (PFAM); PTHR24356 (PANTHER); PTHR24356:SF1 (PANTHER); IPR000719 (PROSITE_PROFILES); cd05579 (CDD); IPR011009 (SUPERFAMILY)	NA
g1831.t1	AGC family protein kinase	Tv_80572.m00042.AAclass=AGC:NDR:NDR-Unclassified gene=80572.m00042 species="T.vaginalis"	AGC	499	20	0.0	66.57%	4	P:signal transduction; F:ion binding; P:cellular protein modification process; F:kinase activity	(2.7) Transferring phosphorus-containing groups	IPR000719 (PFAM); G3DSA:3.30.200.20 (GENE3D); G3DSA:1.10.510.10 (GENE3D); mobidb-lite (MOBIDB_LITE); mobidb-lite (MOBIDB_LITE); mobidb-lite (MOBIDB_LITE); PTHR24356:SF184 (PANTHER); PTHR24356 (PANTHER); IPR000961 (PROSITE_PROFILES); IPR000719 (PROSITE_PROFILES); cd05573 (CDD); IPR011009 (SUPERFAMILY)	NA
g2152.t1	AGC family protein kinase	Tv_81877.m00054.AAclass=AGC:Akt: gene=81877.m00054 species="T.vaginalis"	AGC	420	20	1.03e-52	47.9%	4	F:ion binding; P:cellular protein modification process; F:kinase activity; C:cellular_component	-	IPR011993 (G3DSA:2.30.29.GENE3D); G3DSA:3.30.200.20 (GENE3D); G3DSA:1.10.510.10 (GENE3D); IPR001849 (PFAM); IPR000719 (PFAM); PTHR24351 (PANTHER); IPR001849 (PROSITE_PROFILES); IPR000719 (PROSITE_PROFILES); cd00821 (CDD); IPR011009 (SUPERFAMILY); SSF50729 (SUPERFAMILY)	NA
g2171.t1	AGC family protein kinase	Tv_95725.m00240.AAclass=AGC:Akt: gene=95725.m00240 species="T.vaginalis"	AGC	443	20	0.0	67.96%	4	P:signal transduction; F:ion binding; P:cellular protein modification process; F:kinase activity	(2.7) Transferring phosphorus-containing groups	G3DSA:1.10.510.10 (GENE3D); IPR001849 (PFAM); IPR011993 (G3DSA:2.30.29.GENE3D); G3DSA:3.30.200.20 (GENE3D); IPR000719 (PFAM); IPR017892 (PFAM); PTHR24351 (PANTHER); IPR001849 (PROSITE_PROFILES); IPR000719 (PROSITE_PROFILES); IPR000961 (PROSITE_PROFILES); cd05123 (CDD); cd00821 (CDD); SSF50729 (SUPERFAMILY); IPR011009 (SUPERFAMILY)	NA
g2431.t1	AGC family protein kinase	Tv_89154.m00264.AAclass=AGC:Akt: gene=89154.m00264 species="T.vaginalis"	AGC	340	20	1.15e-104	59.0%	10	P:locomotion; P:signal transduction; P:cell-cell signaling; F:ion binding; P:cellular protein modification process; P:mitotic cell cycle; P:cell division; P:vesicle-mediated transport; C:cytosol; F:kinase activity	(2.7) Transferring phosphorus-containing groups; (2.7) Transferring phosphorus-containing groups	G3DSA:1.10.510.10 (GENE3D); IPR000719 (PFAM); G3DSA:3.30.200.20 (GENE3D); IPR011993 (G3DSA:2.30.29.GENE3D); IPR001849 (PFAM); PTHR24351 (PANTHER); PTHR24351 (PANTHER); PTHR24351:SF169 (PANTHER); IPR000719 (PROSITE_PROFILES); IPR001849 (PROSITE_PROFILES); cd05123 (CDD); SSF50729 (SUPERFAMILY); IPR011009 (SUPERFAMILY)	NA
g2438.t1	AGC family protein kinase	Tv_89154.m00264.AAclass=AGC:Akt: gene=89154.m00264 species="T.vaginalis"	AGC	439	20	5.03e-168	66.82%	13	P:cytoskeleton organization; P:protein-containing complex assembly; P:locomotion; P:signal transduction; P:cell-cell signaling; F:ion binding; P:cellular protein modification process; P:anatomical structure development; P:mitotic cell cycle; P:cell division; P:vesicle-mediated transport; C:cytosol; F:kinase activity	(2.7) Transferring phosphorus-containing groups; (2.7) Transferring phosphorus-containing groups	G3DSA:3.30.200.20 (GENE3D); IPR011993 (G3DSA:2.30.29.GENE3D); IPR001849 (PFAM); G3DSA:1.10.510.10 (GENE3D); IPR017892 (PFAM); IPR000719 (PFAM); PTHR24351 (PANTHER); PTHR24351:SF169 (PANTHER); IPR000961 (PROSITE_PROFILES); IPR001849 (PROSITE_PROFILES); IPR000719 (PROSITE_PROFILES); cd05123 (CDD); IPR011009 (SUPERFAMILY); SSF50729 (SUPERFAMILY)	NA
g2684.t1	Pkinase-domain-containing protein	Tv_86278.m00092.AAclass=AGC:PKA: gene=86278.m00092 species="T.vaginalis"	AGC	317	20	0.0	69.69%	6	P:signal transduction; F:ion binding; P:cellular protein modification process; C:protein-containing complex; F:kinase activity; C:intracellular	(2.7) Transferring phosphorus-containing groups; (2.7) Transferring phosphorus-containing groups	G3DSA:3.30.200.20 (GENE3D); G3DSA:1.10.510.10 (GENE3D); PIRSF000654 (PIRSF); IPR000719 (PFAM); PTHR24353:SF117 (PANTHER); PTHR24353 (PANTHER); IPR000961 (PROSITE_PROFILES); IPR000719 (PROSITE_PROFILES); IPR011009 (SUPERFAMILY)	NA
g2844.t1	AGC family protein kinase	Tv_84943.m00183.AAclass=AGC:Akt: gene=84943.m00183 species="T.vaginalis"	AGC	316	20	7.59e-134	72.78%	4	P:signal transduction; F:ion binding; P:cellular protein modification process; F:kinase activity	(2.7) Transferring phosphorus-containing groups	PIRSF000654 (PIRSF); G3DSA:3.30.200.20 (GENE3D); IPR017892 (PFAM); IPR000719 (PFAM); G3DSA:1.10.510.10 (GENE3D); PTHR24351 (PANTHER); IPR000961 (PROSITE_PROFILES); IPR000719 (PROSITE_PROFILES); cd05123 (CDD); IPR011009 (SUPERFAMILY)	NA
g3041.t1	AGC family protein kinase	Tv_83138.m00054.AAclass=AGC:Akt: gene=83138.m00054 species="T.vaginalis"	AGC	425	20	0.0	65.56%	4	P:signal transduction; F:ion binding; P:cellular protein modification process; F:kinase activity	(2.7) Transferring phosphorus-containing groups	G3DSA:3.30.200.20 (GENE3D); IPR011993 (G3DSA:2.30.29.GENE3D); IPR000719 (PFAM); G3DSA:1.10.510.10 (GENE3D); PTHR24351:SF169 (PANTHER); PTHR24351 (PANTHER); IPR000719 (PROSITE_PROFILES); cd05123 (CDD); IPR011009 (SUPERFAMILY); SSF50729 (SUPERFAMILY)	NA
g3133.t1	AGC family protein kinase	Tv_96732.m00538.AAclass=AGC:Akt: gene=96732.m00538 species="T.vaginalis"	AGC	437	20	1.29e-161	65.96%	3	F:ion binding; P:cellular protein modification process; F:kinase activity	-	G3DSA:1.10.510.10 (GENE3D); IPR011993 (G3DSA:2.30.29.GENE3D); G3DSA:3.30.200.20 (GENE3D); IPR000719 (PFAM); IPR017892 (PFAM); PTHR24351:SF169 (PANTHER); PTHR24351 (PANTHER); IPR000719 (PROSITE_PROFILES); IPR000961 (PROSITE_PROFILES); cd05123 (CDD); IPR011009 (SUPERFAMILY); SSF50729 (SUPERFAMILY)	NA
g324.t1	AGC family protein kinase	Tv_87835.m00244.AAclass=AGC:Akt: gene=87835.m00244 species="T.vaginalis"	AGC	375	20	8.62e-127	67.19%	3	F:ion binding; P:cellular protein modification process; F:kinase activity	-	PIRSF000654 (PIRSF); IPR000719 (PFAM); G3DSA:3.30.200.20 (GENE3D); G3DSA:1.10.510.10 (GENE3D); PTHR24351:SF169 (PANTHER); PTHR24351 (PANTHER); IPR000961 (PROSITE_PROFILES); IPR001849 (PROSITE_PROFILES); IPR000719 (PROSITE_PROFILES); cd05123 (CDD); IPR011009 (SUPERFAMILY)	NA
g3254.t1	AGC family protein kinase	Tv_94262.m00278.AAclass=AGC:MAST:MAST gene=94262.m00278 species="T.vaginalis"	AGC	336	20	3.91e-88	62.8%	4	P:signal transduction; F:ion binding; P:cellular protein modification process; F:kinase activity	(2.7) Transferring phosphorus-containing groups	IPR000719 (PFAM); PIRSF000654 (PIRSF); G3DSA:1.10.510.10 (GENE3D); PTHR24351 (PANTHER); PTHR24351:SF169 (PANTHER); IPR000719 (PROSITE_PROFILES); IPR000961 (PROSITE_PROFILES); cd05579 (CDD); IPR011009 (SUPERFAMILY)	NA
g3255.t1	AGC family protein kinase	Tv_81312.m00088.AAclass=AGC:MAST:MAST gene=81312.m00088 species="T.vaginalis"	AGC	391	20	2.06e-62	55.06%	3	F:ion binding; P:cellular protein modification process; F:kinase activity	-	G3DSA:3.30.200.20 (GENE3D); mobidb-lite (MOBIDB_LITE); PTHR24356:SF354 (PANTHER); PTHR24356 (PANTHER); PTHR24356:SF354 (PANTHER); PTHR24356 (PANTHER); IPR000719 (PROSITE_PROFILES); IPR011009 (SUPERFAMILY)	NA
g3448.t1	AGC family protein kinase	Tv_94262.m00278.AAclass=AGC:MAST:MAST gene=94262.m00278 species="T.vaginalis"	AGC	727	20	0.0	59.11%	3	F:ion binding; P:cellular protein modification process; F:kinase activity	-	G3DSA:1.10.510.10 (GENE3D); G3DSA:3.30.200.20 (GENE3D); IPR000719 (PFAM); PTHR24356:SF354 (PANTHER); PTHR24356 (PANTHER); PTHR24356 (PANTHER); PTHR24356:SF354 (PANTHER); IPR000961 (PROSITE_PROFILES); IPR000719 (PROSITE_PROFILES); cd05579 (CDD); IPR011009 (SUPERFAMILY)	NA
g3528.t1	AGC family protein kinase	Tv_81529.m00430.AAclass=AGC:PDK1: gene=81529.m00430 species="T.vaginalis"	AGC	460	20	5.36e-169	60.42%	4	P:signal transduction; F:ion binding; P:cellular protein modification process; F:kinase activity	(2.7) Transferring phosphorus-containing groups	IPR000719 (PFAM); G3DSA:1.10.510.10 (GENE3D); IPR033931 (PFAM); G3DSA:3.30.200.20 (GENE3D); PIRSF000654 (PIRSF); IPR011993 (G3DSA:2.30.29.GENE3D); mobidb-lite (MOBIDB_LITE); mobidb-lite (MOBIDB_LITE); mobidb-lite (MOBIDB_LITE); mobidb-lite (MOBIDB_LITE); mobidb-lite (MOBIDB_LITE); mobidb-lite (MOBIDB_LITE); PTHR24356 (PANTHER); IPR039046 (PTHR24356:PANTHER); IPR000719 (PROSITE_PROFILES); cd05581 …	NA
g3727.t1	AGC family protein kinase	Tv_80572.m00042.AAclass=AGC:NDR:NDR-Unclassified gene=80572.m00042 species="T.vaginalis"	AGC	496	20	0.0	67.09%	4	P:signal transduction; F:ion binding; P:cellular protein modification process; F:kinase activity	(2.7) Transferring phosphorus-containing groups	G3DSA:3.30.200.20 (GENE3D); G3DSA:1.10.510.10 (GENE3D); IPR000719 (PFAM); mobidb-lite (MOBIDB_LITE); mobidb-lite (MOBIDB_LITE); mobidb-lite (MOBIDB_LITE); PTHR24356 (PANTHER); PTHR24356:SF184 (PANTHER); IPR000719 (PROSITE_PROFILES); IPR000961 (PROSITE_PROFILES); cd05573 (CDD); IPR011009 (SUPERFAMILY)	NA
g3789.t1	AGC family protein kinase	Tv_95725.m00240.AAclass=AGC:Akt: gene=95725.m00240 species="T.vaginalis"	AGC	443	20	0.0	67.68%	4	P:signal transduction; F:ion binding; P:cellular protein modification process; F:kinase activity	(2.7) Transferring phosphorus-containing groups	G3DSA:1.10.510.10 (GENE3D); IPR011993 (G3DSA:2.30.29.GENE3D); IPR001849 (PFAM); IPR017892 (PFAM); G3DSA:3.30.200.20 (GENE3D); IPR000719 (PFAM); PTHR24351 (PANTHER); IPR000719 (PROSITE_PROFILES); IPR000961 (PROSITE_PROFILES); IPR001849 (PROSITE_PROFILES); cd00821 (CDD); cd05123 (CDD); SSF50729 (SUPERFAMILY); IPR011009 (SUPERFAMILY)	NA
g395.t1	AGC family protein kinase	Tv_94262.m00278.AAclass=AGC:MAST:MAST gene=94262.m00278 species="T.vaginalis"	AGC	333	20	3.55e-105	63.21%	3	F:ion binding; P:cellular protein modification process; F:kinase activity	-	G3DSA:3.30.200.20 (GENE3D); G3DSA:1.10.510.10 (GENE3D); IPR000719 (PFAM); PIRSF000654 (PIRSF); PTHR24356:SF354 (PANTHER); PTHR24356 (PANTHER); IPR000961 (PROSITE_PROFILES); IPR000719 (PROSITE_PROFILES); cd05579 (CDD); IPR011009 (SUPERFAMILY)	NA
g396.t1	AGC family protein kinase	Tv_94262.m00278.AAclass=AGC:MAST:MAST gene=94262.m00278 species="T.vaginalis"	AGC	392	20	1.74e-135	57.14%	3	F:ion binding; P:cellular protein modification process; F:kinase activity	-	G3DSA:3.30.200.20 (GENE3D); PTHR24356 (PANTHER); PTHR24356:SF354 (PANTHER); PTHR24356:SF354 (PANTHER); IPR000719 (PROSITE_PROFILES); IPR011009 (SUPERFAMILY)	NA
g4163.t1	AGC family protein kinase	Tv_95725.m00240.AAclass=AGC:Akt: gene=95725.m00240 species="T.vaginalis"	AGC	439	20	1.14e-159	64.09%	3	F:ion binding; P:cellular protein modification process; F:kinase activity	(2.7) Transferring phosphorus-containing groups	G3DSA:3.30.200.20 (GENE3D); PIRSF000615 (PIRSF); IPR001849 (PFAM); G3DSA:1.10.510.10 (GENE3D); IPR000719 (PFAM); IPR011993 (G3DSA:2.30.29.GENE3D); PTHR24351 (PANTHER); IPR000961 (PROSITE_PROFILES); IPR000719 (PROSITE_PROFILES); IPR001849 (PROSITE_PROFILES); IPR011009 (SUPERFAMILY); SSF50729 (SUPERFAMILY)	NA
g4172.t1	AGC family protein kinase	Tv_86485.m00553.AAclass=AGC:Akt: gene=86485.m00553 species="T.vaginalis"	AGC	426	20	0.0	67.86%	3	F:ion binding; P:cellular protein modification process; F:kinase activity	(2.7) Transferring phosphorus-containing groups	IPR000719 (PFAM); G3DSA:3.30.200.20 (GENE3D); IPR011993 (G3DSA:2.30.29.GENE3D); G3DSA:1.10.510.10 (GENE3D); PTHR24351:SF169 (PANTHER); PTHR24351 (PANTHER); IPR000961 (PROSITE_PROFILES); IPR000719 (PROSITE_PROFILES); cd05123 (CDD); SSF50729 (SUPERFAMILY); IPR011009 (SUPERFAMILY)	NA
g4250.t1	AGC family protein kinase	Tv_95725.m00240.AAclass=AGC:Akt: gene=95725.m00240 species="T.vaginalis"	AGC	441	20	6.76e-175	64.48%	10	P:locomotion; P:signal transduction; P:cell-cell signaling; F:ion binding; P:cellular protein modification process; P:mitotic cell cycle; P:cell division; P:vesicle-mediated transport; C:cytosol; F:kinase activity	(2.7) Transferring phosphorus-containing groups; (2.7) Transferring phosphorus-containing groups	G3DSA:1.10.510.10 (GENE3D); G3DSA:3.30.200.20 (GENE3D); IPR017892 (PFAM); IPR000719 (PFAM); IPR001849 (PFAM); IPR011993 (G3DSA:2.30.29.GENE3D); PTHR24351 (PANTHER); IPR000961 (PROSITE_PROFILES); IPR000719 (PROSITE_PROFILES); IPR001849 (PROSITE_PROFILES); IPR011009 (SUPERFAMILY); SSF50729 (SUPERFAMILY)	NA
g4319.t1	AGC family protein kinase	Tv_92747.m00163.AAclass=AGC:MAST:MAST gene=92747.m00163 species="T.vaginalis"	AGC	636	20	2.13e-90	53.13%	3	F:ion binding; P:cellular protein modification process; F:kinase activity	-	G3DSA:3.30.200.20 (GENE3D); G3DSA:1.10.510.10 (GENE3D); IPR000719 (PFAM); PTHR24356 (PANTHER); PTHR24356:SF1 (PANTHER); IPR000719 (PROSITE_PROFILES); cd05579 (CDD); IPR011009 (SUPERFAMILY)	NA
g465.t1	AGC family protein kinase	Tv_97090.m00123.AAclass=AGC:Akt: gene=97090.m00123 species="T.vaginalis"	AGC	320	20	0.0	75.89%	4	P:signal transduction; F:ion binding; P:cellular protein modification process; F:kinase activity	(2.7) Transferring phosphorus-containing groups	IPR000719 (PFAM); G3DSA:3.30.200.20 (GENE3D); G3DSA:1.10.510.10 (GENE3D); PIRSF000654 (PIRSF); PTHR24351:SF169 (PANTHER); PTHR24351 (PANTHER); IPR000961 (PROSITE_PROFILES); IPR000719 (PROSITE_PROFILES); cd05123 (CDD); IPR011009 (SUPERFAMILY)	NA
g4687.t1	AGC family protein kinase	Tv_92921.m00274.AAclass=AGC:PDK1: gene=92921.m00274 species="T.vaginalis"	AGC	287	20	8.77e-104	59.21%	3	F:ion binding; P:cellular protein modification process; F:kinase activity	-	G3DSA:3.30.200.20 (GENE3D); IPR000719 (PFAM); G3DSA:1.10.510.10 (GENE3D); PIRSF000654 (PIRSF); IPR039046 (PTHR24356:PANTHER); PTHR24356 (PANTHER); IPR000719 (PROSITE_PROFILES); IPR011009 (SUPERFAMILY)	NA
g483.t1	AGC family protein kinase	Tv_95240.m00211.AAclass=AGC:Akt: gene=95240.m00211 species="T.vaginalis"	AGC	432	20	3.93e-154	62.81%	10	P:locomotion; P:signal transduction; P:cell-cell signaling; F:ion binding; P:cellular protein modification process; P:mitotic cell cycle; P:cell division; P:vesicle-mediated transport; C:cytosol; F:kinase activity	(2.7) Transferring phosphorus-containing groups; (2.7) Transferring phosphorus-containing groups	IPR001849 (PFAM); IPR000719 (PFAM); G3DSA:1.10.510.10 (GENE3D); G3DSA:3.30.200.20 (GENE3D); IPR011993 (G3DSA:2.30.29.GENE3D); PTHR24351:SF169 (PANTHER); PTHR24351 (PANTHER); IPR000961 (PROSITE_PROFILES); IPR001849 (PROSITE_PROFILES); IPR000719 (PROSITE_PROFILES); cd05123 (CDD); IPR011009 (SUPERFAMILY); SSF50729 (SUPERFAMILY)	NA
g5054.t1	AGC family protein kinase	Tv_95725.m00240.AAclass=AGC:Akt: gene=95725.m00240 species="T.vaginalis"	AGC	362	20	4.91e-134	66.19%	4	P:signal transduction; F:ion binding; P:cellular protein modification process; F:kinase activity	(2.7) Transferring phosphorus-containing groups	IPR000719 (PFAM); PIRSF000654 (PIRSF); G3DSA:1.10.510.10 (GENE3D); G3DSA:3.30.200.20 (GENE3D); PTHR24351 (PANTHER); PTHR24351:SF169 (PANTHER); IPR000719 (PROSITE_PROFILES); IPR000961 (PROSITE_PROFILES); IPR001849 (PROSITE_PROFILES); cd05123 (CDD); IPR011009 (SUPERFAMILY)	NA
g53.t1	AGC family protein kinase	Tv_81877.m00054.AAclass=AGC:Akt: gene=81877.m00054 species="T.vaginalis"	AGC	439	20	0.0	67.81%	4	P:signal transduction; F:ion binding; P:cellular protein modification process; F:kinase activity	(2.7) Transferring phosphorus-containing groups	IPR001849 (PFAM); G3DSA:1.10.510.10 (GENE3D); IPR000719 (PFAM); IPR011993 (G3DSA:2.30.29.GENE3D); G3DSA:3.30.200.20 (GENE3D); PTHR24351 (PANTHER); IPR000961 (PROSITE_PROFILES); IPR001849 (PROSITE_PROFILES); IPR000719 (PROSITE_PROFILES); cd00821 (CDD); cd05123 (CDD); IPR011009 (SUPERFAMILY); SSF50729 (SUPERFAMILY)	NA
g5354.t1	AGC family protein kinase	Tv_83325.m00036.AAclass=AGC:Akt: gene=83325.m00036 species="T.vaginalis"	AGC	444	20	3.71e-142	66.76%	4	P:signal transduction; F:ion binding; P:cellular protein modification process; F:kinase activity	(2.7) Transferring phosphorus-containing groups	G3DSA:3.30.200.20 (GENE3D); IPR001849 (PFAM); IPR011993 (G3DSA:2.30.29.GENE3D); IPR000719 (PFAM); IPR017892 (PFAM); G3DSA:1.10.510.10 (GENE3D); PTHR24351 (PANTHER); PTHR24351:SF169 (PANTHER); IPR000719 (PROSITE_PROFILES); IPR000961 (PROSITE_PROFILES); cd05123 (CDD); SSF50729 (SUPERFAMILY); IPR011009 (SUPERFAMILY)	NA
g5666.t1	hypothetical protein TRFO_31272	Tv_99240.m00005.AAclass=AGC:MAST:MAST gene=99240.m00005 species="T.vaginalis"	AGC	474	4	2.75e-59	50.76%	1	P:mitotic spindle assembly checkpoint		G3DSA:1.10.510.10 (GENE3D); mobidb-lite (MOBIDB_LITE); mobidb-lite (MOBIDB_LITE); mobidb-lite (MOBIDB_LITE); IPR011009 (SUPERFAMILY)	NA
g604.t1	AGC family protein kinase	Tv_93622.m00042.AAclass=AGC:Akt: gene=93622.m00042 species="T.vaginalis"	AGC	289	20	5.82e-88	70.39%	4	P:signal transduction; F:ion binding; P:cellular protein modification process; F:kinase activity	(2.7) Transferring phosphorus-containing groups	PIRSF000654 (PIRSF); IPR000719 (PFAM); G3DSA:3.30.200.20 (GENE3D); G3DSA:1.10.510.10 (GENE3D); PTHR24351 (PANTHER); IPR000961 (PROSITE_PROFILES); IPR000719 (PROSITE_PROFILES); cd05123 (CDD); IPR011009 (SUPERFAMILY)	NA
g6245.t1	AGC family protein kinase	Tv_86756.m00093.AAclass=AGC:Akt: gene=86756.m00093 species="T.vaginalis"	AGC	432	20	7.28e-143	63.63%	3	F:ion binding; P:cellular protein modification process; F:kinase activity	-	IPR001849 (PFAM); G3DSA:1.10.510.10 (GENE3D); IPR000719 (PFAM); IPR017892 (PFAM); IPR011993 (G3DSA:2.30.29.GENE3D); G3DSA:3.30.200.20 (GENE3D); PTHR24351 (PANTHER); PTHR24351:SF169 (PANTHER); IPR000719 (PROSITE_PROFILES); IPR000961 (PROSITE_PROFILES); IPR001849 (PROSITE_PROFILES); cd05123 (CDD); SSF50729 (SUPERFAMILY); IPR011009 (SUPERFAMILY)	NA
g6505.t1	AGC family protein kinase	Tv_86393.m00081.AAclass=AGC:PDK1: gene=86393.m00081 species="T.vaginalis"	AGC	412	20	1.25e-173	60.23%	4	P:signal transduction; F:ion binding; P:cellular protein modification process; F:kinase activity	(2.7) Transferring phosphorus-containing groups	G3DSA:3.30.200.20 (GENE3D); G3DSA:1.10.510.10 (GENE3D); PIRSF000654 (PIRSF); IPR000719 (PFAM); PTHR24351 (PANTHER); PTHR24351:SF169 (PANTHER); IPR000719 (PROSITE_PROFILES); IPR011009 (SUPERFAMILY)	NA
g6538.t1	AGC family protein kinase	Tv_90655.m00128.AAclass=AGC:NDR:NDR-Unclassified gene=90655.m00128 species="T.vaginalis"	AGC	464	20	0.0	59.24%	3	F:ion binding; P:cellular protein modification process; F:kinase activity	-	G3DSA:3.30.200.20 (GENE3D); IPR000719 (PFAM); G3DSA:1.10.510.10 (GENE3D); mobidb-lite (MOBIDB_LITE); mobidb-lite (MOBIDB_LITE); mobidb-lite (MOBIDB_LITE); PTHR24356 (PANTHER); PTHR24356:SF185 (PANTHER); IPR000961 (PROSITE_PROFILES); IPR000719 (PROSITE_PROFILES); IPR011009 (SUPERFAMILY)	NA
g6550.t1	AGC family protein kinase	Tv_94262.m00278.AAclass=AGC:MAST:MAST gene=94262.m00278 species="T.vaginalis"	AGC	387	20	1.47e-128	56.69%	3	F:ion binding; P:cellular protein modification process; F:kinase activity	-	G3DSA:3.30.200.20 (GENE3D); PTHR24356 (PANTHER); PTHR24356 (PANTHER); PTHR24356:SF354 (PANTHER); PTHR24356:SF354 (PANTHER); IPR000719 (PROSITE_PROFILES); IPR011009 (SUPERFAMILY)	NA
g6551.t1	AGC family protein kinase	Tv_94262.m00278.AAclass=AGC:MAST:MAST gene=94262.m00278 species="T.vaginalis"	AGC	337	20	1.07e-103	63.04%	4	P:signal transduction; F:ion binding; P:cellular protein modification process; F:kinase activity	(2.7) Transferring phosphorus-containing groups	PIRSF000654 (PIRSF); G3DSA:3.30.200.20 (GENE3D); G3DSA:1.10.510.10 (GENE3D); IPR000719 (PFAM); PTHR24356 (PANTHER); PTHR24356:SF354 (PANTHER); IPR000719 (PROSITE_PROFILES); IPR000961 (PROSITE_PROFILES); cd05579 (CDD); IPR011009 (SUPERFAMILY)	NA
g6557.t1	AGC family protein kinase	Tv_95725.m00240.AAclass=AGC:Akt: gene=95725.m00240 species="T.vaginalis"	AGC	294	20	1.36e-140	74.68%	4	P:signal transduction; F:ion binding; P:cellular protein modification process; F:kinase activity	(2.7) Transferring phosphorus-containing groups	IPR017892 (PFAM); PIRSF000654 (PIRSF); G3DSA:1.10.510.10 (GENE3D); IPR000719 (PFAM); G3DSA:3.30.200.20 (GENE3D); PTHR24351 (PANTHER); IPR000961 (PROSITE_PROFILES); IPR000719 (PROSITE_PROFILES); cd05123 (CDD); IPR011009 (SUPERFAMILY)	NA
g6861.t1	AGC family protein kinase	Tv_94230.m00031.AAclass=AGC:Akt: gene=94230.m00031 species="T.vaginalis"	AGC	425	20	1.85e-100	61.42%	3	F:ion binding; P:cellular protein modification process; F:kinase activity	-	IPR000719 (PFAM); G3DSA:1.10.510.10 (GENE3D); G3DSA:3.30.200.20 (GENE3D); PTHR24351 (PANTHER); PTHR24351:SF169 (PANTHER); IPR000961 (PROSITE_PROFILES); IPR000719 (PROSITE_PROFILES); cd05123 (CDD); IPR011009 (SUPERFAMILY); SSF50729 (SUPERFAMILY)	NA
g7035.t1	AGC family protein kinase	Tv_96732.m00538.AAclass=AGC:Akt: gene=96732.m00538 species="T.vaginalis"	AGC	445	20	0.0	71.04%	4	P:signal transduction; F:ion binding; P:cellular protein modification process; F:kinase activity	(2.7) Transferring phosphorus-containing groups	G3DSA:3.30.200.20 (GENE3D); PIRSF000654 (PIRSF); IPR017892 (PFAM); G3DSA:1.10.510.10 (GENE3D); IPR011993 (G3DSA:2.30.29.GENE3D); IPR000719 (PFAM); PTHR24351 (PANTHER); PTHR24351:SF169 (PANTHER); IPR000719 (PROSITE_PROFILES); IPR000961 (PROSITE_PROFILES); cd05123 (CDD); IPR011009 (SUPERFAMILY); SSF50729 (SUPERFAMILY)	NA
g7099.t1	AGC family protein kinase	Tv_86485.m00553.AAclass=AGC:Akt: gene=86485.m00553 species="T.vaginalis"	AGC	363	20	1.3e-123	68.15%	4	P:signal transduction; F:ion binding; P:cellular protein modification process; F:kinase activity	(2.7) Transferring phosphorus-containing groups	IPR000719 (PFAM); PIRSF000654 (PIRSF); G3DSA:1.10.510.10 (GENE3D); G3DSA:3.30.200.20 (GENE3D); PTHR24351 (PANTHER); PTHR24351:SF169 (PANTHER); IPR000961 (PROSITE_PROFILES); IPR000719 (PROSITE_PROFILES); cd05123 (CDD); IPR011009 (SUPERFAMILY)	NA
g7218.t1	AGC family protein kinase	Tv_89154.m00264.AAclass=AGC:Akt: gene=89154.m00264 species="T.vaginalis"	AGC	1481	20	4.53e-142	65.55%	13	P:cytoskeleton organization; P:protein-containing complex assembly; P:locomotion; P:signal transduction; P:cell-cell signaling; F:ion binding; P:cellular protein modification process; P:anatomical structure development; P:mitotic cell cycle; P:cell division; P:vesicle-mediated transport; C:cytosol; F:kinase activity	(2.7) Transferring phosphorus-containing groups; (2.7) Transferring phosphorus-containing groups	IPR000719 (PFAM); IPR011993 (G3DSA:2.30.29.GENE3D); IPR001849 (PFAM); G3DSA:3.30.200.20 (GENE3D); IPR032287 (PFAM); IPR017892 (PFAM); G3DSA:1.10.510.10 (GENE3D); PTHR47406 (PANTHER); IPR001849 (PROSITE_PROFILES); IPR000719 (PROSITE_PROFILES); IPR000961 (PROSITE_PROFILES); cd05123 (CDD); IPR011009 (SUPERFAMILY); SSF50729 (SUPERFAMILY)	NA
g7383.t1	AGC family protein kinase	Tv_140657.m00003.AAclass=AGC:MAST:MAST gene=140657.m00003 species="T.vaginalis"	AGC	694	20	7.6e-167	62.17%	3	F:ion binding; P:cellular protein modification process; F:kinase activity	-	IPR000719 (PFAM); G3DSA:1.10.510.10 (GENE3D); G3DSA:3.30.200.20 (GENE3D); PTHR24356 (PANTHER); PTHR24356:SF325 (PANTHER); PTHR24356:SF325 (PANTHER); IPR000719 (PROSITE_PROFILES); cd05579 (CDD); IPR011009 (SUPERFAMILY)	NA
g7598.t1	AGC family protein kinase	Tv_94262.m00278.AAclass=AGC:MAST:MAST gene=94262.m00278 species="T.vaginalis"	AGC	699	20	1.87e-173	58.33%	3	F:ion binding; P:cellular protein modification process; F:kinase activity	-	G3DSA:3.30.200.20 (GENE3D); IPR000719 (PFAM); G3DSA:1.10.510.10 (GENE3D); mobidb-lite (MOBIDB_LITE); PTHR24356:SF1 (PANTHER); PTHR24356 (PANTHER); IPR000719 (PROSITE_PROFILES); IPR000961 (PROSITE_PROFILES); cd05579 (CDD); IPR011009 (SUPERFAMILY)	NA
g762.t1	AGC family protein kinase	Tv_95725.m00240.AAclass=AGC:Akt: gene=95725.m00240 species="T.vaginalis"	AGC	458	20	0.0	69.43%	4	P:signal transduction; F:ion binding; P:cellular protein modification process; F:kinase activity	(2.7) Transferring phosphorus-containing groups	IPR000719 (PFAM); G3DSA:3.30.200.20 (GENE3D); IPR017892 (PFAM); G3DSA:1.10.510.10 (GENE3D); IPR011993 (G3DSA:2.30.29.GENE3D); IPR001849 (PFAM); PTHR24351 (PANTHER); IPR000719 (PROSITE_PROFILES); IPR001849 (PROSITE_PROFILES); IPR000961 (PROSITE_PROFILES); cd05123 (CDD); cd00821 (CDD); IPR011009 (SUPERFAMILY); SSF50729 (SUPERFAMILY)	NA
g772.t1	AGC family protein kinase	Tv_100413.m00010.AAclass=AGC:NDR:NDR-Unclassified gene=100413.m00010 species="T.vaginalis"	AGC	422	20	2.23e-114	54.39%	6	P:cytoskeleton organization; C:cytoplasm; P:cell morphogenesis; F:ion binding; P:cellular protein modification process; F:kinase activity	(2.7) Transferring phosphorus-containing groups	G3DSA:1.10.510.10 (GENE3D); IPR000719 (PFAM); G3DSA:3.30.200.20 (GENE3D); G3DSA:1.10.510.10 (GENE3D); G3DSA:3.30.200.20 (GENE3D); PTHR24356 (PANTHER); PTHR24356:SF184 (PANTHER); IPR000961 (PROSITE_PROFILES); IPR000719 (PROSITE_PROFILES); IPR011009 (SUPERFAMILY)	NA
g7727.t1	AGC family protein kinase	Tv_95725.m00240.AAclass=AGC:Akt: gene=95725.m00240 species="T.vaginalis"	AGC	406	20	2.3e-92	49.93%	4	F:ion binding; P:cellular protein modification process; C:cellular_component; F:kinase activity	-	IPR011993 (G3DSA:2.30.29.GENE3D); G3DSA:3.30.200.20 (GENE3D); G3DSA:1.10.510.10 (GENE3D); IPR001849 (PFAM); IPR000719 (PFAM); PTHR24351 (PANTHER); PTHR24351:SF169 (PANTHER); IPR000719 (PROSITE_PROFILES); IPR000961 (PROSITE_PROFILES); IPR001849 (PROSITE_PROFILES); IPR011009 (SUPERFAMILY); SSF50729 (SUPERFAMILY)	NA
g773.t1	AGC family protein kinase	Tv_100413.m00010.AAclass=AGC:NDR:NDR-Unclassified gene=100413.m00010 species="T.vaginalis"	AGC	398	20	5.94e-123	62.61%	3	F:ion binding; P:cellular protein modification process; F:kinase activity	(2.7) Transferring phosphorus-containing groups	G3DSA:3.30.200.20 (GENE3D); PF12330 (PFAM); IPR000719 (PFAM); G3DSA:1.10.510.10 (GENE3D); PTHR24356:SF185 (PANTHER); PTHR24356 (PANTHER); IPR000719 (PROSITE_PROFILES); IPR011009 (SUPERFAMILY)	NA
g8064.t1	AGC family protein kinase	Tv_140657.m00003.AAclass=AGC:MAST:MAST gene=140657.m00003 species="T.vaginalis"	AGC	468	20	3.13e-125	65.6%	4	P:signal transduction; F:ion binding; P:cellular protein modification process; F:kinase activity	(2.7) Transferring phosphorus-containing groups	PIRSF000654 (PIRSF); G3DSA:3.30.200.20 (GENE3D); IPR000719 (PFAM); G3DSA:1.10.510.10 (GENE3D); PTHR24356 (PANTHER); PTHR24356:SF1 (PANTHER); IPR000719 (PROSITE_PROFILES); cd05579 (CDD); IPR011009 (SUPERFAMILY)	NA
g8268.t1	AGC family protein kinase	Tv_83138.m00054.AAclass=AGC:Akt: gene=83138.m00054 species="T.vaginalis"	AGC	427	20	0.0	65.87%	4	P:signal transduction; F:ion binding; P:cellular protein modification process; F:kinase activity	(2.7) Transferring phosphorus-containing groups	IPR000719 (PFAM); IPR011993 (G3DSA:2.30.29.GENE3D); G3DSA:1.10.510.10 (GENE3D); G3DSA:3.30.200.20 (GENE3D); PTHR24351 (PANTHER); IPR000719 (PROSITE_PROFILES); cd05123 (CDD); SSF50729 (SUPERFAMILY); IPR011009 (SUPERFAMILY)	NA
g8334.t1	AGC family protein kinase	Tv_81529.m00430.AAclass=AGC:PDK1: gene=81529.m00430 species="T.vaginalis"	AGC	299	20	7.38e-139	68.99%	4	P:signal transduction; F:ion binding; P:cellular protein modification process; F:kinase activity	(2.7) Transferring phosphorus-containing groups	G3DSA:3.30.200.20 (GENE3D); PIRSF000654 (PIRSF); G3DSA:1.10.510.10 (GENE3D); IPR000719 (PFAM); IPR039046 (PTHR24356:PANTHER); PTHR24356 (PANTHER); IPR000719 (PROSITE_PROFILES); cd05581 (CDD); IPR011009 (SUPERFAMILY)	NA
g8474.t1	AGC family protein kinase	Tv_89154.m00264.AAclass=AGC:Akt: gene=89154.m00264 species="T.vaginalis"	AGC	439	20	2.88e-150	64.62%	10	P:locomotion; P:signal transduction; P:cell-cell signaling; F:ion binding; P:cellular protein modification process; P:mitotic cell cycle; P:cell division; P:vesicle-mediated transport; C:cytosol; F:kinase activity	(2.7) Transferring phosphorus-containing groups; (2.7) Transferring phosphorus-containing groups	IPR011993 (G3DSA:2.30.29.GENE3D); G3DSA:1.10.510.10 (GENE3D); IPR001849 (PFAM); IPR000719 (PFAM); IPR017892 (PFAM); G3DSA:3.30.200.20 (GENE3D); PTHR24351:SF169 (PANTHER); PTHR24351 (PANTHER); IPR000719 (PROSITE_PROFILES); IPR001849 (PROSITE_PROFILES); IPR000961 (PROSITE_PROFILES); cd05123 (CDD); SSF50729 (SUPERFAMILY); IPR011009 (SUPERFAMILY)	NA
g8581.t1	AGC family protein kinase	Tv_89154.m00264.AAclass=AGC:Akt: gene=89154.m00264 species="T.vaginalis"	AGC	164	20	1.1e-53	74.65%	4	P:signal transduction; F:ion binding; P:cellular protein modification process; F:kinase activity	(2.7) Transferring phosphorus-containing groups	G3DSA:1.10.510.10 (GENE3D); IPR000719 (PFAM); G3DSA:3.30.200.20 (GENE3D); PTHR24351:SF169 (PANTHER); PTHR24351 (PANTHER); IPR000719 (PROSITE_PROFILES); cd05123 (CDD); IPR011009 (SUPERFAMILY)	NA
g8667.t1	AGC family protein kinase	Tv_82039.m00042.AAclass=AGC:Akt: gene=82039.m00042 species="T.vaginalis"	AGC	437	20	1.44e-133	58.78%	3	F:ion binding; P:cellular protein modification process; F:kinase activity	-	G3DSA:1.10.510.10 (GENE3D); G3DSA:3.30.200.20 (GENE3D); IPR000719 (PFAM); IPR001849 (PFAM); IPR011993 (G3DSA:2.30.29.GENE3D); PTHR24351 (PANTHER); IPR001849 (PROSITE_PROFILES); IPR000961 (PROSITE_PROFILES); IPR000719 (PROSITE_PROFILES); cd00821 (CDD); cd05123 (CDD); IPR011009 (SUPERFAMILY); SSF50729 (SUPERFAMILY)	NA
g8784.t1	AGC family protein kinase	Tv_89154.m00264.AAclass=AGC:Akt: gene=89154.m00264 species="T.vaginalis"	AGC	442	20	1.68e-155	64.89%	13	P:cytoskeleton organization; P:protein-containing complex assembly; P:locomotion; P:signal transduction; P:cell-cell signaling; F:ion binding; P:cellular protein modification process; P:anatomical structure development; P:mitotic cell cycle; P:cell division; P:vesicle-mediated transport; C:cytosol; F:kinase activity	(2.7) Transferring phosphorus-containing groups; (2.7) Transferring phosphorus-containing groups	G3DSA:1.10.510.10 (GENE3D); IPR000719 (PFAM); IPR017892 (PFAM); G3DSA:3.30.200.20 (GENE3D); IPR001849 (PFAM); IPR011993 (G3DSA:2.30.29.GENE3D); PTHR24351:SF169 (PANTHER); PTHR24351 (PANTHER); IPR000719 (PROSITE_PROFILES); IPR001849 (PROSITE_PROFILES); IPR000961 (PROSITE_PROFILES); cd00821 (CDD); cd05123 (CDD); IPR011009 (SUPERFAMILY); SSF50729 (SUPERFAMILY)	NA
g8786.t1	AGC family protein kinase	Tv_86393.m00081.AAclass=AGC:PDK1: gene=86393.m00081 species="T.vaginalis"	AGC	403	20	0.0	60.7%	4	P:signal transduction; F:ion binding; P:cellular protein modification process; F:kinase activity	(2.7) Transferring phosphorus-containing groups	G3DSA:1.10.510.10 (GENE3D); IPR033931 (PFAM); IPR011993 (G3DSA:2.30.29.GENE3D); G3DSA:3.30.200.20 (GENE3D); PIRSF000654 (PIRSF); IPR000719 (PFAM); PF12330 (PFAM); PTHR24351 (PANTHER); PTHR24351:SF169 (PANTHER); IPR000719 (PROSITE_PROFILES); IPR011009 (SUPERFAMILY)	NA
g8881.t1	AGC family protein kinase	Tv_95725.m00240.AAclass=AGC:Akt: gene=95725.m00240 species="T.vaginalis"	AGC	451	20	1.82e-155	64.28%	7	F:ion binding; P:cellular protein modification process; P:cellular nitrogen compound metabolic process; P:biosynthetic process; C:organelle; F:kinase activity; C:intracellular	-	IPR001849 (PFAM); IPR011993 (G3DSA:2.30.29.GENE3D); G3DSA:3.30.200.20 (GENE3D); IPR000719 (PFAM); IPR017892 (PFAM); G3DSA:1.10.510.10 (GENE3D); PTHR24351 (PANTHER); IPR001849 (PROSITE_PROFILES); IPR000719 (PROSITE_PROFILES); IPR000961 (PROSITE_PROFILES); cd00821 (CDD); SSF50729 (SUPERFAMILY); IPR011009 (SUPERFAMILY)	NA
g8915.t1	AGC family protein kinase	Tv_95725.m00240.AAclass=AGC:Akt: gene=95725.m00240 species="T.vaginalis"	AGC	462	20	7.02e-164	65.41%	10	P:locomotion; P:signal transduction; P:cell-cell signaling; F:ion binding; P:cellular protein modification process; P:mitotic cell cycle; P:cell division; P:vesicle-mediated transport; C:cytosol; F:kinase activity	(2.7) Transferring phosphorus-containing groups; (2.7) Transferring phosphorus-containing groups	IPR017892 (PFAM); IPR011993 (G3DSA:2.30.29.GENE3D); G3DSA:3.30.200.20 (GENE3D); IPR000719 (PFAM); G3DSA:1.10.510.10 (GENE3D); IPR001849 (PFAM); PTHR24351 (PANTHER); PTHR24351:SF169 (PANTHER); IPR000719 (PROSITE_PROFILES); IPR001849 (PROSITE_PROFILES); IPR000961 (PROSITE_PROFILES); IPR011009 (SUPERFAMILY); SSF50729 (SUPERFAMILY)	NA
g9058.t1	AGC family protein kinase	Tv_100413.m00010.AAclass=AGC:NDR:NDR-Unclassified gene=100413.m00010 species="T.vaginalis"	AGC	464	20	0.0	64.0%	5	P:signal transduction; F:ion binding; P:cellular protein modification process; C:cellular_component; F:kinase activity	(2.7) Transferring phosphorus-containing groups	IPR000719 (PFAM); G3DSA:3.30.200.20 (GENE3D); G3DSA:1.10.510.10 (GENE3D); mobidb-lite (MOBIDB_LITE); mobidb-lite (MOBIDB_LITE); PTHR24356 (PANTHER); PTHR24356:SF185 (PANTHER); IPR000719 (PROSITE_PROFILES); cd05573 (CDD); IPR011009 (SUPERFAMILY)	NA
g9297.t1	AGC family protein kinase	Tv_97090.m00123.AAclass=AGC:Akt: gene=97090.m00123 species="T.vaginalis"	AGC	320	20	0.0	75.93%	4	P:signal transduction; F:ion binding; P:cellular protein modification process; F:kinase activity	(2.7) Transferring phosphorus-containing groups	PIRSF000654 (PIRSF); G3DSA:1.10.510.10 (GENE3D); G3DSA:3.30.200.20 (GENE3D); IPR000719 (PFAM); PTHR24351:SF169 (PANTHER); PTHR24351 (PANTHER); IPR000719 (PROSITE_PROFILES); IPR000961 (PROSITE_PROFILES); cd05123 (CDD); IPR011009 (SUPERFAMILY)	NA
g9465.t1	AGC family protein kinase	Tv_81529.m00394.AAclass=AGC:NDR:NDR-Unclassified gene=81529.m00394 species="T.vaginalis"	AGC	474	20	5.25e-140	61.57%	3	F:ion binding; P:cellular protein modification process; F:kinase activity	-	G3DSA:3.30.200.20 (GENE3D); G3DSA:1.10.510.10 (GENE3D); IPR000719 (PFAM); PTHR24356 (PANTHER); PTHR24356:SF185 (PANTHER); IPR000719 (PROSITE_PROFILES); IPR000961 (PROSITE_PROFILES); IPR011009 (SUPERFAMILY)	NA
g9470.t1	AGC family protein kinase	Tv_95725.m00240.AAclass=AGC:Akt: gene=95725.m00240 species="T.vaginalis"	AGC	196	20	2.63e-80	69.34%	4	P:signal transduction; F:ion binding; P:cellular protein modification process; F:kinase activity	(2.7) Transferring phosphorus-containing groups	IPR000719 (PFAM); G3DSA:1.10.510.10 (GENE3D); PTHR24351 (PANTHER); PTHR24351:SF169 (PANTHER); IPR000719 (PROSITE_PROFILES); cd05123 (CDD); IPR011009 (SUPERFAMILY)	NA
g9516.t1	AGC family protein kinase	Tv_95725.m00240.AAclass=AGC:Akt: gene=95725.m00240 species="T.vaginalis"	AGC	444	20	1.11e-174	68.22%	4	P:signal transduction; F:ion binding; P:cellular protein modification process; F:kinase activity	(2.7) Transferring phosphorus-containing groups	IPR001849 (PFAM); IPR000719 (PFAM); G3DSA:1.10.510.10 (GENE3D); IPR011993 (G3DSA:2.30.29.GENE3D); G3DSA:3.30.200.20 (GENE3D); IPR017892 (PFAM); PTHR24351:SF169 (PANTHER); PTHR24351 (PANTHER); IPR000719 (PROSITE_PROFILES); IPR000961 (PROSITE_PROFILES); IPR001849 (PROSITE_PROFILES); cd05123 (CDD); SSF50729 (SUPERFAMILY); IPR011009 (SUPERFAMILY)	NA
g9932.t1	AGC family protein kinase		AGC	301	20	4.01e-98	63.45%	4	P:signal transduction; F:ion binding; P:cellular protein modification process; F:kinase activity	(2.7) Transferring phosphorus-containing groups	IPR001245 (PRINTS); IPR000719 (PFAM); PIRSF000654 (PIRSF); G3DSA:1.10.510.10 (GENE3D); PTHR44899 (PANTHER); IPR000719 (PROSITE_PROFILES); IPR011009 (SUPERFAMILY)	NA

## Sheet: CMGC
Seq. Name	Seq. Description	Blast Description	Class	Seq. Length	#Hits	min. eValue	mean Similarity	#GOs	GOs	Enzyme Codes	InterProScan
g10047.t1	CMGC family protein kinase	Tv_86120.m00092.AAclass=CMGC:DYRK:YAK gene=86120.m00092 species="T.vaginalis"	CMGC	372	20	9.67e-127	58.58%	7	F:ion binding; P:cellular protein modification process; P:cellular nitrogen compound metabolic process; P:biosynthetic process; C:organelle; F:kinase activity; C:intracellular	-	G3DSA:1.10.510.10 (GENE3D); IPR000719 (PFAM); G3DSA:3.30.200.20 (GENE3D); PTHR24058 (PANTHER); PTHR24058:SF17 (PANTHER); IPR000719 (PROSITE_PROFILES); IPR011009 (SUPERFAMILY)	NA
g10143.t1	CMGC family protein kinase	Tv_82569.m00144.AAclass=CMGC:CK2: gene=82569.m00144 species="T.vaginalis"	CMGC	347	20	1.04e-160	67.07%	7	C:nucleus; F:ion binding; P:cellular protein modification process; P:chromosome segregation; C:protein-containing complex; F:kinase activity; P:cell cycle	(2.7) Transferring phosphorus-containing groups	IPR000719 (PFAM); G3DSA:1.10.510.10 (GENE3D); G3DSA:3.30.200.20 (GENE3D); PTHR24054 (PANTHER); IPR000719 (PROSITE_PROFILES); cd14132 (CDD); IPR011009 (SUPERFAMILY)	NA
g10291.t1	CMGC family protein kinase	Tv_88273.m00284.AAclass=CMGC:CDK:CDC2 gene=88273.m00284 species="T.vaginalis"	CMGC	313	20	8.57e-102	63.53%	5	F:ion binding; P:cellular protein modification process; F:kinase activity; P:cell cycle; C:intracellular	(2.7) Transferring phosphorus-containing groups	G3DSA:3.30.200.20 (GENE3D); PIRSF000654 (PIRSF); G3DSA:1.10.510.10 (GENE3D); IPR000719 (PFAM); PTHR24056:SF415 (PANTHER); PTHR24056 (PANTHER); IPR000719 (PROSITE_PROFILES); IPR011009 (SUPERFAMILY)	NA
g10322.t1	CMGC family protein kinase	Tv_96955.m00178.AAclass=CMGC:CK2: gene=96955.m00178 species="T.vaginalis"	CMGC	311	20	3.18e-108	55.53%	6	C:nucleus; F:ion binding; P:cellular protein modification process; C:protein-containing complex; F:kinase activity; P:cell cycle	-	G3DSA:3.30.200.20 (GENE3D); G3DSA:1.10.510.10 (GENE3D); IPR000719 (PFAM); PTHR24054 (PANTHER); IPR000719 (PROSITE_PROFILES); IPR011009 (SUPERFAMILY)	NA
g10334.t1	Pkinase-domain-containing protein	Tv_87414.m00372.AAclass=CMGC:CDK:CRK7-like gene=87414.m00372 species="T.vaginalis"	CMGC	356	20	8.14e-38	49.12%	3	F:ion binding; P:cellular protein modification process; F:kinase activity	-	G3DSA:1.10.510.10 (GENE3D); IPR000719 (PFAM); G3DSA:3.30.200.20 (GENE3D); PTHR24347:SF412 (PANTHER); PTHR24347 (PANTHER); PS51257 (PROSITE_PROFILES); IPR000719 (PROSITE_PROFILES); IPR011009 (SUPERFAMILY)	NA
g10395.t1	mitogen-activated protein kinase 1	Tv_87414.m00372.AAclass=CMGC:CDK:CRK7-like gene=87414.m00372 species="T.vaginalis"	CMGC	359	20	4.81e-33	48.8%	3	F:ion binding; P:cellular protein modification process; F:kinase activity	-	IPR000719 (PFAM); G3DSA:1.10.510.10 (GENE3D); G3DSA:3.30.200.20 (GENE3D); PTHR24056:SF92 (PANTHER); PTHR24056 (PANTHER); IPR000719 (PROSITE_PROFILES); IPR011009 (SUPERFAMILY)	NA
g10412.t1	CMGC family protein kinase	Tv_89154.m00319.AAclass=CMGC:CK2: gene=89154.m00319 species="T.vaginalis"	CMGC	177	20	1.87e-67	64.83%	8	C:nucleus; C:cytoplasm; F:ion binding; C:cilium; P:cellular protein modification process; C:protein-containing complex; F:kinase activity; P:cell cycle	(2.7) Transferring phosphorus-containing groups	IPR000719 (PFAM); G3DSA:1.10.510.10 (GENE3D); PTHR24054:SF34 (PANTHER); PTHR24054 (PANTHER); IPR000719 (PROSITE_PROFILES); IPR011009 (SUPERFAMILY)	NA
g10751.t1	CMGC/MAPK/ERK7 protein kinase	Tv_86673.m00415.AAclass=CMGC:MAPK:ERK7 gene=86673.m00415 species="T.vaginalis"	CMGC	366	20	0.0	78.65%	6	C:nucleus; P:signal transduction; C:cytoplasm; F:ion binding; P:cellular protein modification process; F:kinase activity	(2.7) Transferring phosphorus-containing groups; (2.7) Transferring phosphorus-containing groups	G3DSA:3.30.200.20 (GENE3D); G3DSA:1.10.510.10 (GENE3D); IPR000719 (PFAM); PIRSF000654 (PIRSF); PTHR24055 (PANTHER); PTHR24055:SF178 (PANTHER); IPR000719 (PROSITE_PROFILES); cd07852 (CDD); IPR011009 (SUPERFAMILY)	NA
g10767.t1	CMGC family protein kinase	Tv_81840.m00170.AAclass=CMGC:CK2: gene=81840.m00170 species="T.vaginalis"	CMGC	317	20	7.7e-107	67.86%	7	C:nucleus; F:ion binding; P:cellular protein modification process; P:chromosome segregation; C:protein-containing complex; F:kinase activity; P:cell cycle	(2.7) Transferring phosphorus-containing groups	G3DSA:1.10.510.10 (GENE3D); IPR000719 (PFAM); G3DSA:3.30.200.20 (GENE3D); PTHR24054 (PANTHER); IPR000719 (PROSITE_PROFILES); cd14132 (CDD); IPR011009 (SUPERFAMILY)	NA
g10929.t1	CMGC family protein kinase	Tv_90524.m00025.AAclass=CMGC:DYRK:YAK gene=90524.m00025 species="T.vaginalis"	CMGC	236	20	9.35e-62	54.97%	3	F:ion binding; P:cellular protein modification process; F:kinase activity	-	IPR000719 (PFAM); G3DSA:1.10.510.10 (GENE3D); PTHR24058 (PANTHER); PTHR24058:SF17 (PANTHER); IPR000719 (PROSITE_PROFILES); IPR011009 (SUPERFAMILY)	NA
g11105.t1	CMGC family protein kinase	Tv_94102.m00175.AAclass=CMGC:RCK:MAK gene=94102.m00175 species="T.vaginalis"	CMGC	321	20	3.1e-156	78.21%	6	C:nucleus; C:cytoplasm; P:signal transduction; F:ion binding; P:cellular protein modification process; F:kinase activity	(2.7) Transferring phosphorus-containing groups	G3DSA:3.30.200.20 (GENE3D); IPR000719 (PFAM); G3DSA:1.10.510.10 (GENE3D); PIRSF000654 (PIRSF); PTHR24055:SF194 (PANTHER); PTHR24055 (PANTHER); IPR000719 (PROSITE_PROFILES); cd07830 (CDD); IPR011009 (SUPERFAMILY)	NA
g1257.t1	Cyclin-dependent kinase D-2	Tv_91340.m00080.AAclass=CMGC:CDK:CDK7 gene=91340.m00080 species="T.vaginalis"	CMGC	356	20	1.41e-162	63.12%	11	C:cytoplasm; P:cellular protein modification process; F:ion binding; P:anatomical structure development; C:protein-containing complex; P:cellular nitrogen compound metabolic process; P:biosynthetic process; F:kinase activity; P:reproduction; P:cell cycle; C:nucleoplasm	(2.7) Transferring phosphorus-containing groups; (2.7) Transferring phosphorus-containing groups	PIRSF000654 (PIRSF); G3DSA:1.10.510.10 (GENE3D); IPR000719 (PFAM); G3DSA:3.30.200.20 (GENE3D); IPR037770 (PTHR24056:PANTHER); PTHR24056 (PANTHER); IPR000719 (PROSITE_PROFILES); IPR011009 (SUPERFAMILY)	NA
g1289.t1	CMGC family protein kinase	Tv_90469.m00025.AAclass=CMGC:CK2: gene=90469.m00025 species="T.vaginalis"	CMGC	339	20	5.54e-171	71.71%	7	C:nucleus; F:ion binding; P:cellular protein modification process; C:cytosol; C:protein-containing complex; F:kinase activity; P:cell cycle	(2.7) Transferring phosphorus-containing groups	IPR000719 (PFAM); G3DSA:3.30.200.20 (GENE3D); G3DSA:1.10.510.10 (GENE3D); PTHR24054 (PANTHER); IPR000719 (PROSITE_PROFILES); cd14132 (CDD); IPR011009 (SUPERFAMILY)	NA
g134.t1	family 10 glycosylhydrolase	Tv_86120.m00092.AAclass=CMGC:DYRK:YAK gene=86120.m00092 species="T.vaginalis"	CMGC	888	20	0.0	81.24%	3	F:ion binding; P:cellular protein modification process; F:kinase activity	-	G3DSA:1.10.510.10 (GENE3D); IPR013785 (G3DSA:3.20.20.GENE3D); IPR000719 (PFAM); G3DSA:3.30.200.20 (GENE3D); IPR003790 (PFAM); PTHR24058 (PANTHER); PTHR24058:SF17 (PANTHER); IPR000719 (PROSITE_PROFILES); IPR011009 (SUPERFAMILY); IPR017853 (SUPERFAMILY)	NA
g1632.t1	CMGC family protein kinase	Tv_88026.m00179.AAclass=CMGC:GSK: gene=88026.m00179 species="T.vaginalis"	CMGC	342	20	8.02e-148	65.44%	5	P:signal transduction; F:ion binding; P:cellular protein modification process; C:cellular_component; F:kinase activity	(2.7) Transferring phosphorus-containing groups	G3DSA:3.30.200.20 (GENE3D); G3DSA:1.10.510.10 (GENE3D); IPR000719 (PFAM); PTHR24056:SF350 (PANTHER); PTHR24056 (PANTHER); IPR000719 (PROSITE_PROFILES); IPR039192 (CDD); IPR011009 (SUPERFAMILY)	NA
g1651.t1	cyclin-dependent kinase 20	Tv_90925.m00094.AAclass=CMGC:CDK:CDK20 gene=90925.m00094 species="T.vaginalis"	CMGC	329	20	0.0	66.11%	6	F:ion binding; P:cellular protein modification process; C:protein-containing complex; F:kinase activity; P:cell cycle; C:nucleoplasm	(2.7) Transferring phosphorus-containing groups; (2.7) Transferring phosphorus-containing groups	PIRSF000654 (PIRSF); IPR000719 (PFAM); G3DSA:3.30.200.20 (GENE3D); G3DSA:1.10.510.10 (GENE3D); PTHR24056:SF415 (PANTHER); PTHR24056 (PANTHER); IPR000719 (PROSITE_PROFILES); IPR011009 (SUPERFAMILY)	NA
g1726.t1	Cyclin-dependent kinase 1	Tv_87854.m00199.AAclass=CMGC:CDK:CDC2 gene=87854.m00199 species="T.vaginalis"	CMGC	184	20	1.86e-36	65.18%	23	P:embryo development; P:cytoskeleton organization; P:catabolic process; P:cellular component assembly; P:cellular protein modification process; F:ion binding; P:biosynthetic process; P:mitotic cell cycle; C:nucleoplasm; P:cell death; C:cytosol; P:membrane organization; P:generation of precursor metabolites and energy; P:signal transduction; P:DNA metabolic process; P:response to stress; P:reprodu…	(2.7) Transferring phosphorus-containing groups; (2.7) Transferring phosphorus-containing groups; (2.7) Transferring phosphorus-containing groups	G3DSA:1.10.510.10 (GENE3D); IPR000719 (PFAM); PTHR24056:SF415 (PANTHER); PTHR24056 (PANTHER); IPR000719 (PROSITE_PROFILES); IPR011009 (SUPERFAMILY)	NA
g1920.t1	CMGC family protein kinase	Tv_134846.m00005.AAclass=CMGC:RCK:MAK gene=134846.m00005 species="T.vaginalis"	CMGC	388	20	7.16e-150	78.19%	6	C:nucleus; C:cytoplasm; P:signal transduction; F:ion binding; P:cellular protein modification process; F:kinase activity	(2.7) Transferring phosphorus-containing groups	G3DSA:3.30.200.20 (GENE3D); IPR000719 (PFAM); G3DSA:1.10.510.10 (GENE3D); PTHR24055 (PANTHER); PTHR24055:SF194 (PANTHER); IPR000719 (PROSITE_PROFILES); cd07830 (CDD); IPR011009 (SUPERFAMILY)	NA
g198.t1	CMGC family protein kinase	Tv_87150.m00250.AAclass=CMGC:CDK:CDC2 gene=87150.m00250 species="T.vaginalis"	CMGC	312	20	1.24e-106	66.11%	5	F:ion binding; P:cellular protein modification process; F:kinase activity; P:mitotic cell cycle; C:intracellular	(2.7) Transferring phosphorus-containing groups	G3DSA:1.10.510.10 (GENE3D); IPR000719 (PFAM); G3DSA:3.30.200.20 (GENE3D); PIRSF000654 (PIRSF); PTHR24056:SF415 (PANTHER); PTHR24056 (PANTHER); IPR000719 (PROSITE_PROFILES); cd07829 (CDD); IPR011009 (SUPERFAMILY)	NA
g1991.t1	Casein kinase II subunit alpha'	Tv_116476.m00003.AAclass=CMGC:CK2: gene=116476.m00003 species="T.vaginalis"	CMGC	337	20	1.7e-169	70.28%	13	P:signal transduction; F:ion binding; P:cellular protein modification process; P:chromosome segregation; P:biosynthetic process; P:cell cycle; C:nucleoplasm; P:cell death; P:autophagy; P:lipid metabolic process; C:cytosol; C:protein-containing complex; F:kinase activity	(2.7) Transferring phosphorus-containing groups	IPR000719 (PFAM); G3DSA:3.30.200.20 (GENE3D); G3DSA:1.10.510.10 (GENE3D); PTHR24054 (PANTHER); IPR000719 (PROSITE_PROFILES); cd14132 (CDD); IPR011009 (SUPERFAMILY)	NA
g2074.t1	Pkinase-domain-containing protein	Tv_89154.m00319.AAclass=CMGC:CK2: gene=89154.m00319 species="T.vaginalis"	CMGC	342	20	9.23e-162	63.7%	7	C:nucleus; F:ion binding; P:cellular protein modification process; C:cytosol; C:protein-containing complex; F:kinase activity; P:cell cycle	(2.7) Transferring phosphorus-containing groups	IPR000719 (PFAM); G3DSA:3.30.200.20 (GENE3D); G3DSA:1.10.510.10 (GENE3D); PTHR24054 (PANTHER); IPR000719 (PROSITE_PROFILES); cd14132 (CDD); IPR011009 (SUPERFAMILY)	NA
g2081.t1	Pkinase-domain-containing protein	Tv_89154.m00319.AAclass=CMGC:CK2: gene=89154.m00319 species="T.vaginalis"	CMGC	482	20	2.91e-164	64.14%	7	C:nucleus; F:ion binding; P:cellular protein modification process; C:cytosol; C:protein-containing complex; F:kinase activity; P:cell cycle	(2.7) Transferring phosphorus-containing groups	IPR000719 (PFAM); G3DSA:1.10.510.10 (GENE3D); G3DSA:3.30.200.20 (GENE3D); mobidb-lite (MOBIDB_LITE); mobidb-lite (MOBIDB_LITE); mobidb-lite (MOBIDB_LITE); PTHR24054 (PANTHER); IPR000719 (PROSITE_PROFILES); cd14132 (CDD); IPR011009 (SUPERFAMILY)	NA
g2297.t1	CMGC family protein kinase	Tv_82569.m00144.AAclass=CMGC:CK2: gene=82569.m00144 species="T.vaginalis"	CMGC	352	20	2.43e-174	67.65%	7	C:nucleus; F:ion binding; P:cellular protein modification process; P:chromosome segregation; C:protein-containing complex; F:kinase activity; P:cell cycle	(2.7) Transferring phosphorus-containing groups	G3DSA:3.30.200.20 (GENE3D); IPR000719 (PFAM); G3DSA:1.10.510.10 (GENE3D); PTHR24054 (PANTHER); IPR000719 (PROSITE_PROFILES); cd14132 (CDD); IPR011009 (SUPERFAMILY)	NA
g2369.t1	negative regulator of the PHO system	Tv_82761.m00542.AAclass=CMGC:CDK:CDC2 gene=82761.m00542 species="T.vaginalis"	CMGC	140	20	1.08e-31	62.88%	3	F:ion binding; P:cellular protein modification process; F:kinase activity	-	IPR000719 (PFAM); G3DSA:1.10.510.10 (GENE3D); PTHR24056 (PANTHER); PTHR24056:SF414 (PANTHER); IPR000719 (PROSITE_PROFILES); IPR011009 (SUPERFAMILY)	NA
g2414.t1	CMGC family protein kinase	Tv_82569.m00144.AAclass=CMGC:CK2: gene=82569.m00144 species="T.vaginalis"	CMGC	362	20	0.0	66.98%	7	C:nucleus; F:ion binding; P:cellular protein modification process; P:chromosome segregation; C:protein-containing complex; F:kinase activity; P:cell cycle	(2.7) Transferring phosphorus-containing groups	IPR000719 (PFAM); G3DSA:3.30.200.20 (GENE3D); G3DSA:1.10.510.10 (GENE3D); PTHR24054 (PANTHER); IPR000719 (PROSITE_PROFILES); cd14132 (CDD); IPR011009 (SUPERFAMILY)	NA
g2575.t1	CMGC family protein kinase	Tv_81177.m00030.AAclass=CMGC:CK2: gene=81177.m00030 species="T.vaginalis"	CMGC	317	20	3.85e-99	56.77%	6	C:nucleus; F:ion binding; P:cellular protein modification process; C:protein-containing complex; F:kinase activity; P:cell cycle	-	IPR000719 (PFAM); G3DSA:3.30.200.20 (GENE3D); G3DSA:1.10.510.10 (GENE3D); PTHR24054 (PANTHER); PTHR24054:SF34 (PANTHER); IPR000719 (PROSITE_PROFILES); IPR011009 (SUPERFAMILY)	NA
g2669.t1	AChain A, Cyclin-dependent kinase 2	Tv_95940.m00220.AAclass=CMGC:CDK:CDC2 gene=95940.m00220 species="T.vaginalis"	CMGC	307	20	7.49e-107	68.4%	19	P:cell population proliferation; P:cytoskeleton organization; P:signal transduction; P:catabolic process; P:cellular component assembly; F:ion binding; P:cellular protein modification process; P:biosynthetic process; C:chromosome; P:reproduction; P:response to stress; P:mitotic cell cycle; C:nucleoplasm; C:endosome; C:microtubule organizing center; P:chromosome organization; C:cytosol; C:protein-…	(2.7) Transferring phosphorus-containing groups; (2.7) Transferring phosphorus-containing groups	G3DSA:3.30.200.20 (GENE3D); PIRSF000654 (PIRSF); G3DSA:1.10.510.10 (GENE3D); IPR000719 (PFAM); PTHR24056 (PANTHER); PTHR24056:SF415 (PANTHER); IPR000719 (PROSITE_PROFILES); cd07829 (CDD); IPR011009 (SUPERFAMILY)	NA
g268.t1	cyclin-dependent kinase E-1-like	Tv_90729.m00113.AAclass=CMGC:CDK:CDK8-like gene=90729.m00113 species="T.vaginalis"	CMGC	352	20	3.62e-125	59.08%	4	C:nucleus; F:ion binding; P:cellular protein modification process; F:kinase activity	(2.7) Transferring phosphorus-containing groups	G3DSA:3.30.200.20 (GENE3D); IPR000719 (PFAM); G3DSA:1.10.510.10 (GENE3D); PTHR24056 (PANTHER); PTHR24056:SF92 (PANTHER); IPR000719 (PROSITE_PROFILES); IPR011009 (SUPERFAMILY)	NA
g2873.t1	CMGC family protein kinase	Tv_87414.m00372.AAclass=CMGC:CDK:CRK7-like gene=87414.m00372 species="T.vaginalis"	CMGC	282	20	3.44e-90	59.19%	4	F:ion binding; P:cellular protein modification process; F:kinase activity; C:intracellular	(2.7) Transferring phosphorus-containing groups	IPR000719 (PFAM); G3DSA:1.10.510.10 (GENE3D); PTHR24056:SF233 (PANTHER); PTHR24056 (PANTHER); IPR000719 (PROSITE_PROFILES); IPR011009 (SUPERFAMILY)	NA
g2916.t1	CMGC family protein kinase	Tv_94508.m00090.AAclass=CMGC:DYRK:YAK gene=94508.m00090 species="T.vaginalis"	CMGC	366	20	8.28e-65	51.4%	3	F:ion binding; P:cellular protein modification process; F:kinase activity	-	G3DSA:3.30.200.20 (GENE3D); G3DSA:1.10.510.10 (GENE3D); IPR000719 (PFAM); PTHR24058 (PANTHER); PTHR24058:SF17 (PANTHER); IPR000719 (PROSITE_PROFILES); IPR011009 (SUPERFAMILY)	NA
g2995.t1	CMGC family protein kinase	Tv_87414.m00318.AAclass=CMGC:GSK: gene=87414.m00318 species="T.vaginalis"	CMGC	352	20	4.41e-162	71.32%	17	P:membrane organization; P:cytoskeleton organization; P:signal transduction; P:catabolic process; P:anatomical structure development; P:cell-cell signaling; F:ion binding; P:cellular protein modification process; P:biosynthetic process; P:reproduction; P:mitotic cell cycle; P:cell motility; P:vesicle-mediated transport; C:cytoplasm; P:cell differentiation; P:cellular nitrogen compound metabolic p…	(2.7) Transferring phosphorus-containing groups	G3DSA:1.10.510.10 (GENE3D); IPR000719 (PFAM); G3DSA:3.30.200.20 (GENE3D); PTHR24057 (PANTHER); PTHR24057:SF0 (PANTHER); IPR000719 (PROSITE_PROFILES); IPR039192 (CDD); IPR011009 (SUPERFAMILY)	NA
g3029.t1	CMGC family protein kinase	Tv_82181.m00150.AAclass=CMGC:RCK:MOK gene=82181.m00150 species="T.vaginalis"	CMGC	430	20	1.35e-152	67.95%	5	F:ion binding; P:cellular protein modification process; C:organelle; F:kinase activity; C:intracellular	-	G3DSA:1.10.510.10 (GENE3D); IPR000719 (PFAM); G3DSA:3.30.200.20 (GENE3D); PTHR24055:SF72 (PANTHER); PTHR24055 (PANTHER); IPR000719 (PROSITE_PROFILES); IPR011009 (SUPERFAMILY)	NA
g3278.t1	CMGC family protein kinase	Tv_82397.m00111.AAclass=CMGC:CK2: gene=82397.m00111 species="T.vaginalis"	CMGC	342	20	1.36e-149	68.52%	7	C:nucleus; F:ion binding; P:cellular protein modification process; C:cytosol; C:protein-containing complex; F:kinase activity; P:cell cycle	(2.7) Transferring phosphorus-containing groups	G3DSA:3.30.200.20 (GENE3D); IPR000719 (PFAM); G3DSA:1.10.510.10 (GENE3D); PTHR24054 (PANTHER); IPR000719 (PROSITE_PROFILES); cd14132 (CDD); IPR011009 (SUPERFAMILY)	NA
g3288.t1	serine/threonine-protein kinase AFC2 isoform X1	Tv_88546.m00288.AAclass=CMGC:CLK: gene=88546.m00288 species="T.vaginalis"	CMGC	368	20	1.06e-112	55.27%	3	F:ion binding; P:cellular protein modification process; F:kinase activity	-	G3DSA:3.30.200.20 (GENE3D); G3DSA:1.10.510.10 (GENE3D); IPR000719 (PFAM); PTHR45646 (PANTHER); PTHR45646:SF11 (PANTHER); IPR000719 (PROSITE_PROFILES); IPR011009 (SUPERFAMILY)	NA
g3316.t1	CMGC family protein kinase	Tv_86120.m00092.AAclass=CMGC:DYRK:YAK gene=86120.m00092 species="T.vaginalis"	CMGC	373	20	7.95e-125	58.12%	8	F:ion binding; P:cellular protein modification process; P:cellular nitrogen compound metabolic process; P:biosynthetic process; C:organelle; F:kinase activity; C:intracellular; P:response to stress	-	G3DSA:1.10.510.10 (GENE3D); G3DSA:3.30.200.20 (GENE3D); IPR000719 (PFAM); PTHR24058 (PANTHER); PTHR24058:SF17 (PANTHER); IPR000719 (PROSITE_PROFILES); IPR011009 (SUPERFAMILY)	NA
g332.t1	CMGC family protein kinase	Tv_86498.m00531.AAclass=CMGC:DYRK:DYRK2 gene=86498.m00531 species="T.vaginalis"	CMGC	479	20	3.58e-141	63.2%	4	F:ion binding; P:cellular protein modification process; F:kinase activity; C:intracellular	-	IPR042521 (G3DSA:1.10.8.GENE3D); G3DSA:3.30.200.20 (GENE3D); G3DSA:1.10.510.10 (GENE3D); IPR000719 (PFAM); mobidb-lite (MOBIDB_LITE); mobidb-lite (MOBIDB_LITE); mobidb-lite (MOBIDB_LITE); PTHR24058:SF22 (PANTHER); PTHR24058 (PANTHER); IPR000719 (PROSITE_PROFILES); IPR011009 (SUPERFAMILY)	NA
g3339.t1	CMGC family protein kinase	Tv_87835.m00290.AAclass=CMGC:CDK:CRK7-like gene=87835.m00290 species="T.vaginalis"	CMGC	365	20	3.15e-91	57.71%	4	F:ion binding; P:cellular protein modification process; F:kinase activity; C:intracellular	-	IPR000719 (PFAM); G3DSA:1.10.510.10 (GENE3D); G3DSA:3.30.200.20 (GENE3D); PIRSF000654 (PIRSF); PF12330 (PFAM); PTHR24056:SF233 (PANTHER); PTHR24056 (PANTHER); IPR000719 (PROSITE_PROFILES); IPR011009 (SUPERFAMILY)	NA
g3450.t1	Casein kinase II subunit alpha	Tv_81982.m00113.AAclass=CMGC:CK2: gene=81982.m00113 species="T.vaginalis"	CMGC	340	20	1.79e-121	63.05%	4	F:ion binding; P:cellular protein modification process; F:kinase activity; C:intracellular	-	G3DSA:3.30.200.20 (GENE3D); IPR000719 (PFAM); G3DSA:1.10.510.10 (GENE3D); PTHR24054 (PANTHER); IPR000719 (PROSITE_PROFILES); IPR011009 (SUPERFAMILY)	NA
g3550.t1	CMGC family protein kinase	Tv_89123.m00090.AAclass=CMGC:CDK:CRK7-like gene=89123.m00090 species="T.vaginalis"	CMGC	363	20	6.53e-109	57.62%	6	C:nucleus; F:ion binding; P:cellular protein modification process; P:cellular nitrogen compound metabolic process; P:biosynthetic process; F:kinase activity	(2.7) Transferring phosphorus-containing groups	G3DSA:1.10.510.10 (GENE3D); IPR000719 (PFAM); G3DSA:3.30.200.20 (GENE3D); mobidb-lite (MOBIDB_LITE); mobidb-lite (MOBIDB_LITE); PTHR24056:SF233 (PANTHER); PTHR24056 (PANTHER); IPR000719 (PROSITE_PROFILES); IPR011009 (SUPERFAMILY)	NA
g3612.t1	kinase-like protein	Tv_88546.m00288.AAclass=CMGC:CLK: gene=88546.m00288 species="T.vaginalis"	CMGC	205	20	4.36e-81	57.67%	3	F:ion binding; P:cellular protein modification process; F:kinase activity	-	G3DSA:1.10.510.10 (GENE3D); IPR000719 (PFAM); PTHR45646 (PANTHER); PTHR45646:SF11 (PANTHER); IPR000719 (PROSITE_PROFILES); IPR011009 (SUPERFAMILY)	NA
g3711.t1	cyclin-dependent kinase 2	Tv_87854.m00199.AAclass=CMGC:CDK:CDC2 gene=87854.m00199 species="T.vaginalis"	CMGC	260	20	2.75e-65	64.16%	15	P:cytoskeleton organization; P:catabolic process; P:cellular protein modification process; F:ion binding; P:chromosome segregation; P:biosynthetic process; P:DNA metabolic process; P:reproduction; P:response to stress; P:cell division; C:nucleus; C:cytoplasm; P:chromosome organization; P:mitotic nuclear division; F:kinase activity	(2.7) Transferring phosphorus-containing groups	IPR000719 (PFAM); G3DSA:1.10.510.10 (GENE3D); G3DSA:3.30.200.20 (GENE3D); PIRSF000654 (PIRSF); PTHR24055:SF196 (PANTHER); PTHR24055 (PANTHER); IPR000719 (PROSITE_PROFILES); IPR011009 (SUPERFAMILY)	NA
g4009.t1	CMGC family protein kinase	Tv_88601.m00465.AAclass=CMGC:CDK:CRK7-like gene=88601.m00465 species="T.vaginalis"	CMGC	368	20	8.55e-134	59.85%	13	P:cellular protein modification process; P:anatomical structure development; F:ion binding; C:Golgi apparatus; P:biosynthetic process; C:chromosome; P:mRNA processing; P:immune system process; P:mitotic cell cycle; C:nucleoplasm; C:cytosol; C:protein-containing complex; F:kinase activity	(2.7) Transferring phosphorus-containing groups; (2.7) Transferring phosphorus-containing groups	G3DSA:1.10.510.10 (GENE3D); G3DSA:3.30.200.20 (GENE3D); IPR000719 (PFAM); PTHR24056:SF233 (PANTHER); PTHR24056 (PANTHER); IPR000719 (PROSITE_PROFILES); IPR011009 (SUPERFAMILY)	NA
g4103.t1	CMGC family protein kinase	Tv_89294.m00064.AAclass=CMGC:RCK:MOK gene=89294.m00064 species="T.vaginalis"	CMGC	300	20	8.28e-85	64.17%	6	C:nucleus; C:cytoplasm; P:signal transduction; F:ion binding; P:cellular protein modification process; F:kinase activity	-	IPR000719 (PFAM); G3DSA:1.10.510.10 (GENE3D); PTHR24055 (PANTHER); PTHR24055:SF72 (PANTHER); IPR000719 (PROSITE_PROFILES); IPR011009 (SUPERFAMILY)	NA
g4260.t1	CMGC family protein kinase	Tv_85232.m00154.AAclass=CMGC:CK2: gene=85232.m00154 species="T.vaginalis"	CMGC	311	20	1.99e-124	60.15%	7	C:nucleus; F:ion binding; P:cellular protein modification process; P:chromosome segregation; C:protein-containing complex; F:kinase activity; P:cell cycle	(2.7) Transferring phosphorus-containing groups	IPR000719 (PFAM); G3DSA:3.30.200.20 (GENE3D); G3DSA:1.10.510.10 (GENE3D); PTHR24054 (PANTHER); PTHR24054:SF34 (PANTHER); IPR000719 (PROSITE_PROFILES); IPR011009 (SUPERFAMILY)	NA
g4383.t1	CMGC family protein kinase	Tv_86120.m00092.AAclass=CMGC:DYRK:YAK gene=86120.m00092 species="T.vaginalis"	CMGC	383	20	1.93e-132	60.21%	3	F:ion binding; P:cellular protein modification process; F:kinase activity	-	G3DSA:3.30.200.20 (GENE3D); G3DSA:1.10.510.10 (GENE3D); IPR000719 (PFAM); PTHR24058:SF17 (PANTHER); PTHR24058 (PANTHER); IPR000719 (PROSITE_PROFILES); IPR011009 (SUPERFAMILY)	NA
g4434.t1	CMGC family protein kinase	Tv_82761.m00542.AAclass=CMGC:CDK:CDC2 gene=82761.m00542 species="T.vaginalis"	CMGC	290	20	3.05e-77	63.89%	18	P:cytoskeleton organization; P:catabolic process; P:cellular protein modification process; F:ion binding; P:chromosome segregation; P:biosynthetic process; P:DNA metabolic process; P:response to stress; P:reproduction; C:nucleoplasm; P:cell division; C:cytoskeleton; P:vesicle-mediated transport; P:chromosome organization; C:cytoplasm; P:mitotic nuclear division; C:protein-containing complex; F:ki…	(2.7) Transferring phosphorus-containing groups	PIRSF000654 (PIRSF); G3DSA:3.30.200.20 (GENE3D); IPR000719 (PFAM); G3DSA:1.10.510.10 (GENE3D); IPR037770 (PTHR24056:PANTHER); PTHR24056 (PANTHER); IPR000719 (PROSITE_PROFILES); cd07829 (CDD); IPR011009 (SUPERFAMILY)	NA
g4474.t1	CMGC family protein kinase	Tv_88914.m00152.AAclass=CMGC:MAPK:ERK7 gene=88914.m00152 species="T.vaginalis"	CMGC	353	20	0.0	77.67%	8	C:nucleus; P:signal transduction; P:locomotion; C:cytoplasm; P:cellular protein modification process; F:ion binding; P:anatomical structure development; F:kinase activity	(2.7) Transferring phosphorus-containing groups; (2.7) Transferring phosphorus-containing groups	G3DSA:1.10.510.10 (GENE3D); IPR000719 (PFAM); G3DSA:3.30.200.20 (GENE3D); PTHR24055:SF178 (PANTHER); PTHR24055 (PANTHER); IPR000719 (PROSITE_PROFILES); cd07852 (CDD); IPR011009 (SUPERFAMILY)	NA
g48.t1	CMGC family protein kinase	Tv_81368.m00097.AAclass=CMGC:CK2: gene=81368.m00097 species="T.vaginalis"	CMGC	306	20	9.06e-111	58.99%	6	C:nucleus; F:ion binding; P:cellular protein modification process; C:protein-containing complex; F:kinase activity; P:cell cycle	-	IPR000719 (PFAM); G3DSA:1.10.510.10 (GENE3D); G3DSA:3.30.200.20 (GENE3D); PTHR24054:SF34 (PANTHER); PTHR24054 (PANTHER); IPR000719 (PROSITE_PROFILES); IPR011009 (SUPERFAMILY)	NA
g485.t1	CMGC family protein kinase	Tv_89294.m00064.AAclass=CMGC:RCK:MOK gene=89294.m00064 species="T.vaginalis"	CMGC	451	20	6.43e-164	71.22%	7	C:nucleus; C:cytoplasm; P:signal transduction; C:cilium; F:ion binding; P:cellular protein modification process; F:kinase activity	-	G3DSA:1.10.510.10 (GENE3D); G3DSA:3.30.200.20 (GENE3D); IPR000719 (PFAM); mobidb-lite (MOBIDB_LITE); mobidb-lite (MOBIDB_LITE); PTHR24055:SF72 (PANTHER); PTHR24055 (PANTHER); IPR000719 (PROSITE_PROFILES); IPR011009 (SUPERFAMILY)	NA
g4977.t1	CMGC family protein kinase	Tv_97080.m00044.AAclass=CMGC:CK2: gene=97080.m00044 species="T.vaginalis"	CMGC	345	20	0.0	71.89%	7	C:nucleus; F:ion binding; P:cellular protein modification process; C:cytosol; C:protein-containing complex; F:kinase activity; P:cell cycle	(2.7) Transferring phosphorus-containing groups	G3DSA:3.30.200.20 (GENE3D); G3DSA:1.10.510.10 (GENE3D); IPR000719 (PFAM); PTHR24054 (PANTHER); IPR000719 (PROSITE_PROFILES); cd14132 (CDD); IPR011009 (SUPERFAMILY)	NA
g5400.t1	negative regulator of the PHO system	Tv_85889.m00444.AAclass=CMGC:CDK:CDC2 gene=85889.m00444 species="T.vaginalis"	CMGC	139	20	8.88e-43	60.53%	6	C:nucleus; F:ion binding; P:cellular protein modification process; P:biosynthetic process; F:kinase activity; P:cell cycle	(2.7) Transferring phosphorus-containing groups; (2.7) Transferring phosphorus-containing groups	G3DSA:1.10.510.10 (GENE3D); IPR000719 (PFAM); PTHR24056 (PANTHER); PTHR24056:SF414 (PANTHER); IPR000719 (PROSITE_PROFILES); IPR011009 (SUPERFAMILY)	NA
g5735.t1	casein kinase 2, alpha subunit, putative	Tv_84394.m00063.AAclass=CMGC:CK2: gene=84394.m00063 species="T.vaginalis"	CMGC	316	20	2.55e-132	69.08%	7	C:nucleus; F:ion binding; P:cellular protein modification process; P:chromosome segregation; C:protein-containing complex; F:kinase activity; P:cell cycle	(2.7) Transferring phosphorus-containing groups	G3DSA:1.10.510.10 (GENE3D); IPR000719 (PFAM); G3DSA:3.30.200.20 (GENE3D); PTHR24054 (PANTHER); IPR000719 (PROSITE_PROFILES); cd14132 (CDD); IPR011009 (SUPERFAMILY)	NA
g601.t1	CMGC family protein kinase	Tv_88026.m00179.AAclass=CMGC:GSK: gene=88026.m00179 species="T.vaginalis"	CMGC	344	20	2.01e-155	64.88%	5	P:signal transduction; F:ion binding; P:cellular protein modification process; C:cellular_component; F:kinase activity	(2.7) Transferring phosphorus-containing groups	IPR000719 (PFAM); G3DSA:3.30.200.20 (GENE3D); G3DSA:1.10.510.10 (GENE3D); PTHR24056 (PANTHER); PTHR24056:SF350 (PANTHER); IPR000719 (PROSITE_PROFILES); IPR039192 (CDD); IPR011009 (SUPERFAMILY)	NA
g6185.t1	CMGC family protein kinase	Tv_89123.m00090.AAclass=CMGC:CDK:CRK7-like gene=89123.m00090 species="T.vaginalis"	CMGC	355	20	9.82e-124	60.42%	8	C:nucleus; F:ion binding; P:cellular protein modification process; C:protein-containing complex; C:chromosome; P:cellular nitrogen compound metabolic process; P:biosynthetic process; F:kinase activity	(2.7) Transferring phosphorus-containing groups	IPR000719 (PFAM); G3DSA:3.30.200.20 (GENE3D); G3DSA:1.10.510.10 (GENE3D); mobidb-lite (MOBIDB_LITE); mobidb-lite (MOBIDB_LITE); PTHR24056 (PANTHER); PTHR24056:SF233 (PANTHER); IPR000719 (PROSITE_PROFILES); cd07829 (CDD); IPR011009 (SUPERFAMILY)	NA
g6221.t1	CMGC family protein kinase	Tv_90469.m00025.AAclass=CMGC:CK2: gene=90469.m00025 species="T.vaginalis"	CMGC	340	20	0.0	74.8%	9	C:nucleus; F:ion binding; P:cellular protein modification process; C:cytosol; C:protein-containing complex; P:cellular nitrogen compound metabolic process; P:biosynthetic process; F:kinase activity; P:cell cycle	(2.7) Transferring phosphorus-containing groups	G3DSA:3.30.200.20 (GENE3D); IPR000719 (PFAM); G3DSA:1.10.510.10 (GENE3D); PTHR24054 (PANTHER); IPR000719 (PROSITE_PROFILES); cd14132 (CDD); IPR011009 (SUPERFAMILY)	NA
g6320.t1	CMGC family protein kinase	Tv_88601.m00465.AAclass=CMGC:CDK:CRK7-like gene=88601.m00465 species="T.vaginalis"	CMGC	329	20	9.85e-85	58.33%	4	F:ion binding; P:cellular protein modification process; F:kinase activity; C:intracellular	(2.7) Transferring phosphorus-containing groups	G3DSA:3.30.200.20 (GENE3D); IPR000719 (PFAM); G3DSA:1.10.510.10 (GENE3D); PTHR24056 (PANTHER); PTHR24056:SF233 (PANTHER); IPR000719 (PROSITE_PROFILES); IPR011009 (SUPERFAMILY)	NA
g6518.t1	CMGC family protein kinase	Tv_88200.m00281.AAclass=CMGC:CK2: gene=88200.m00281 species="T.vaginalis"	CMGC	267	5	1.38e-70	56.92%	3	F:ion binding; P:cellular protein modification process; F:kinase activity		G3DSA:1.10.510.10 (GENE3D); G3DSA:3.30.200.20 (GENE3D); IPR000719 (PROSITE_PROFILES); IPR011009 (SUPERFAMILY)	NA
g6552.t1	CMGC family protein kinase	Tv_91562.m00103.AAclass=CMGC:RCK:MOK gene=91562.m00103 species="T.vaginalis"	CMGC	327	20	7.5e-86	63.87%	5	F:ion binding; P:cellular protein modification process; C:organelle; F:kinase activity; C:intracellular	-	G3DSA:1.10.510.10 (GENE3D); IPR000719 (PFAM); PTHR24055:SF72 (PANTHER); PTHR24055 (PANTHER); IPR000719 (PROSITE_PROFILES); IPR011009 (SUPERFAMILY)	NA
g6960.t1	CMGC family protein kinase	Tv_87854.m00199.AAclass=CMGC:CDK:CDC2 gene=87854.m00199 species="T.vaginalis"	CMGC	95	20	1.1e-33	67.65%	5	C:nucleus; F:ion binding; P:cellular protein modification process; F:kinase activity; P:cell cycle	(2.7) Transferring phosphorus-containing groups	G3DSA:1.10.510.10 (GENE3D); PTHR24055 (PANTHER); PTHR24055:SF72 (PANTHER); IPR011009 (SUPERFAMILY)	NA
g7031.t1	CMGC family protein kinase	Tv_94291.m00051.AAclass=CMGC:GSK: gene=94291.m00051 species="T.vaginalis"	CMGC	323	20	3.25e-116	64.69%	4	F:ion binding; P:cellular protein modification process; C:cellular_component; F:kinase activity	(2.7) Transferring phosphorus-containing groups	PIRSF000654 (PIRSF); G3DSA:3.30.200.20 (GENE3D); G3DSA:1.10.510.10 (GENE3D); IPR000719 (PFAM); PTHR24056 (PANTHER); PTHR24056:SF350 (PANTHER); IPR000719 (PROSITE_PROFILES); IPR039192 (CDD); IPR011009 (SUPERFAMILY)	NA
g709.t1	protein serine/threonine kinase	Tv_82761.m00463.AAclass=CMGC:CDK:CRK7-like gene=82761.m00463 species="T.vaginalis"	CMGC	317	20	4.28e-28	48.73%	11	P:cellular protein modification process; F:ion binding; P:chromosome segregation; P:biosynthetic process; C:organelle; P:DNA metabolic process; C:intracellular; P:reproduction; P:chromosome organization; P:mitotic nuclear division; F:kinase activity	(2.7) Transferring phosphorus-containing groups	G3DSA:3.30.200.20 (GENE3D); G3DSA:1.10.510.10 (GENE3D); IPR000719 (PFAM); PTHR24056:SF92 (PANTHER); PTHR24056 (PANTHER); IPR000719 (PROSITE_PROFILES); IPR011009 (SUPERFAMILY)	NA
g7159.t1	CMGC family protein kinase	Tv_80364.m00037.AAclass=CMGC:DYRK:DYRK2 gene=80364.m00037 species="T.vaginalis"	CMGC	487	20	2.96e-149	65.36%	5	C:cytoskeleton; C:cytoplasm; F:ion binding; P:cellular protein modification process; F:kinase activity	(2.7) Transferring phosphorus-containing groups	IPR000719 (PFAM); IPR042521 (G3DSA:1.10.8.GENE3D); G3DSA:1.10.510.10 (GENE3D); G3DSA:3.30.200.20 (GENE3D); mobidb-lite (MOBIDB_LITE); mobidb-lite (MOBIDB_LITE); PTHR24058:SF22 (PANTHER); PTHR24058 (PANTHER); IPR000719 (PROSITE_PROFILES); IPR011009 (SUPERFAMILY)	NA
g7251.t1	CMGC family protein kinase	Tv_81368.m00097.AAclass=CMGC:CK2: gene=81368.m00097 species="T.vaginalis"	CMGC	315	20	2.09e-134	61.03%	6	C:nucleus; F:ion binding; P:cellular protein modification process; C:protein-containing complex; F:kinase activity; P:cell cycle	(2.7) Transferring phosphorus-containing groups	G3DSA:1.10.510.10 (GENE3D); IPR000719 (PFAM); G3DSA:3.30.200.20 (GENE3D); PTHR24054:SF34 (PANTHER); PTHR24054 (PANTHER); IPR000719 (PROSITE_PROFILES); IPR011009 (SUPERFAMILY)	NA
g7267.t1	CMGC family protein kinase	Tv_82488.m00083.AAclass=CMGC:SRPK: gene=82488.m00083 species="T.vaginalis"	CMGC	398	20	5.84e-166	54.69%	9	C:nucleus; C:cytoplasm; P:signal transduction; P:ribonucleoprotein complex assembly; F:ion binding; P:cellular protein modification process; P:mRNA processing; P:symbiotic process; F:kinase activity	(2.7) Transferring phosphorus-containing groups	G3DSA:3.30.200.20 (GENE3D); IPR000719 (PFAM); G3DSA:1.10.510.10 (GENE3D); PTHR47634 (PANTHER); IPR000719 (PROSITE_PROFILES); IPR011009 (SUPERFAMILY)	NA
g7305.t1	CMGC family protein kinase	Tv_81177.m00030.AAclass=CMGC:CK2: gene=81177.m00030 species="T.vaginalis"	CMGC	297	20	2.45e-65	53.37%	5	F:ion binding; P:cellular protein modification process; C:protein-containing complex; F:kinase activity; C:intracellular	-	IPR000719 (PFAM); G3DSA:1.10.510.10 (GENE3D); G3DSA:3.30.200.20 (GENE3D); PTHR24054 (PANTHER); PTHR24054:SF34 (PANTHER); IPR000719 (PROSITE_PROFILES); IPR011009 (SUPERFAMILY)	NA
g798.t1	CMGC family protein kinase	Tv_90524.m00025.AAclass=CMGC:DYRK:YAK gene=90524.m00025 species="T.vaginalis"	CMGC	187	20	2.14e-66	62.49%	4	C:cytoplasm; F:ion binding; P:cellular protein modification process; F:kinase activity	(2.7) Transferring phosphorus-containing groups; (2.7) Transferring phosphorus-containing groups	G3DSA:1.10.510.10 (GENE3D); IPR000719 (PFAM); PTHR24058:SF17 (PANTHER); PTHR24058 (PANTHER); IPR000719 (PROSITE_PROFILES); IPR011009 (SUPERFAMILY)	NA
g7991.t1	CMGC/CDK protein kinase	Tv_88601.m00465.AAclass=CMGC:CDK:CRK7-like gene=88601.m00465 species="T.vaginalis"	CMGC	238	20	5.9e-56	58.52%	4	C:nucleus; F:ion binding; P:cellular protein modification process; F:kinase activity	(2.7) Transferring phosphorus-containing groups; (2.7) Transferring phosphorus-containing groups	IPR000719 (PFAM); G3DSA:1.10.510.10 (GENE3D); PTHR24056 (PANTHER); PTHR24056:SF414 (PANTHER); IPR000719 (PROSITE_PROFILES); IPR011009 (SUPERFAMILY)	NA
g8012.t1	CMGC family protein kinase	Tv_94734.m00162.AAclass=CMGC:MAPK:ERK7 gene=94734.m00162 species="T.vaginalis"	CMGC	335	20	0.0	78.49%	8	C:nucleus; P:signal transduction; P:locomotion; C:cytoplasm; P:cellular protein modification process; F:ion binding; P:anatomical structure development; F:kinase activity	(2.7) Transferring phosphorus-containing groups; (2.7) Transferring phosphorus-containing groups	G3DSA:3.30.200.20 (GENE3D); G3DSA:1.10.510.10 (GENE3D); IPR000719 (PFAM); PTHR24055 (PANTHER); PTHR24055:SF178 (PANTHER); IPR000719 (PROSITE_PROFILES); cd07852 (CDD); IPR011009 (SUPERFAMILY)	NA
g8196.t1	cyclin-dependent kinase 3	Tv_85357.m00065.AAclass=CMGC:CDK:CDK-Unclassified gene=85357.m00065 species="T.vaginalis"	CMGC	284	20	7.5e-108	58.82%	4	F:ion binding; P:cellular protein modification process; F:kinase activity; C:intracellular	-	G3DSA:3.30.200.20 (GENE3D); G3DSA:1.10.510.10 (GENE3D); IPR000719 (PFAM); PTHR24056 (PANTHER); PTHR24056:SF415 (PANTHER); IPR000719 (PROSITE_PROFILES); IPR011009 (SUPERFAMILY)	NA
g8291.t1	CMGC family protein kinase	Tv_93234.m00173.AAclass=CMGC:DYRK:DYRK2 gene=93234.m00173 species="T.vaginalis"	CMGC	366	20	4.16e-66	50.62%	3	F:ion binding; P:cellular protein modification process; F:kinase activity	-	IPR000719 (PFAM); G3DSA:3.30.200.20 (GENE3D); G3DSA:1.10.510.10 (GENE3D); PTHR24058 (PANTHER); PTHR24058:SF17 (PANTHER); IPR000719 (PROSITE_PROFILES); IPR011009 (SUPERFAMILY)	NA
g8314.t1	CMGC family protein kinase	Tv_88945.m00103.AAclass=CMGC:DYRK:YAK gene=88945.m00103 species="T.vaginalis"	CMGC	441	20	6.66e-168	58.08%	4	C:cytoplasm; F:ion binding; P:cellular protein modification process; F:kinase activity	(2.7) Transferring phosphorus-containing groups; (2.7) Transferring phosphorus-containing groups	IPR000719 (PFAM); G3DSA:1.10.510.10 (GENE3D); G3DSA:3.30.200.20 (GENE3D); PTHR24058 (PANTHER); PTHR24058:SF17 (PANTHER); IPR000719 (PROSITE_PROFILES); IPR011009 (SUPERFAMILY)	NA
g8561.t1	CMGC family protein kinase	Tv_88834.m00149.AAclass=CMGC:MAPK:ERK1 gene=88834.m00149 species="T.vaginalis"	CMGC	359	20	1.14e-164	73.77%	6	C:nucleus; P:signal transduction; C:cytoplasm; F:ion binding; P:cellular protein modification process; F:kinase activity	(2.7) Transferring phosphorus-containing groups; (2.7) Transferring phosphorus-containing groups	IPR000719 (PFAM); G3DSA:1.10.510.10 (GENE3D); G3DSA:3.30.200.20 (GENE3D); PIRSF000654 (PIRSF); PTHR24055:SF438 (PANTHER); PTHR24055 (PANTHER); IPR000719 (PROSITE_PROFILES); cd07834 (CDD); IPR011009 (SUPERFAMILY)	NA
g8763.t1	CMGC family protein kinase	Tv_90019.m00227.AAclass=CMGC:DYRK:YAK gene=90019.m00227 species="T.vaginalis"	CMGC	348	20	1.25e-60	52.81%	3	F:ion binding; P:cellular protein modification process; F:kinase activity	-	G3DSA:1.10.510.10 (GENE3D); IPR000719 (PFAM); G3DSA:3.30.200.20 (GENE3D); PTHR24058:SF17 (PANTHER); PTHR24058 (PANTHER); IPR000719 (PROSITE_PROFILES); IPR011009 (SUPERFAMILY)	NA
g8900.t1	CMGC family protein kinase	Tv_93440.m00455.AAclass=CMGC:DYRK:YAK gene=93440.m00455 species="T.vaginalis"	CMGC	438	20	4.29e-156	59.19%	4	C:cytoplasm; F:ion binding; P:cellular protein modification process; F:kinase activity	(2.7) Transferring phosphorus-containing groups; (2.7) Transferring phosphorus-containing groups	IPR000719 (PFAM); G3DSA:1.10.510.10 (GENE3D); G3DSA:3.30.200.20 (GENE3D); PTHR24058:SF17 (PANTHER); PTHR24058 (PANTHER); IPR000719 (PROSITE_PROFILES); IPR011009 (SUPERFAMILY)	NA
g9031.t1	CMGC family protein kinase	Tv_88273.m00284.AAclass=CMGC:CDK:CDC2 gene=88273.m00284 species="T.vaginalis"	CMGC	302	20	1.21e-83	62.42%	15	P:cytoskeleton organization; P:catabolic process; P:cellular protein modification process; F:ion binding; P:chromosome segregation; P:biosynthetic process; P:DNA metabolic process; P:reproduction; P:response to stress; P:cell division; C:nucleus; C:cytoplasm; P:chromosome organization; P:mitotic nuclear division; F:kinase activity	(2.7) Transferring phosphorus-containing groups	G3DSA:3.30.200.20 (GENE3D); G3DSA:1.10.510.10 (GENE3D); IPR000719 (PFAM); PIRSF000654 (PIRSF); PTHR24056:SF415 (PANTHER); PTHR24056 (PANTHER); IPR000719 (PROSITE_PROFILES); IPR011009 (SUPERFAMILY)	NA
g9185.t1	cyclin-dependent kinase 3	Tv_87854.m00199.AAclass=CMGC:CDK:CDC2 gene=87854.m00199 species="T.vaginalis"	CMGC	306	20	1.35e-175	78.6%	8	P:cell population proliferation; C:nucleus; C:mitochondrion; F:ion binding; P:cellular protein modification process; C:protein-containing complex; F:kinase activity; P:mitotic cell cycle	(2.7) Transferring phosphorus-containing groups; (2.7) Transferring phosphorus-containing groups	G3DSA:1.10.510.10 (GENE3D); IPR000719 (PFAM); PIRSF000654 (PIRSF); G3DSA:3.30.200.20 (GENE3D); PTHR24056:SF371 (PANTHER); PTHR24056 (PANTHER); IPR000719 (PROSITE_PROFILES); cd07829 (CDD); IPR011009 (SUPERFAMILY)	NA
g9424.t1	CMGC family protein kinase	Tv_82569.m00144.AAclass=CMGC:CK2: gene=82569.m00144 species="T.vaginalis"	CMGC	345	20	4.08e-161	67.03%	7	C:nucleus; F:ion binding; P:cellular protein modification process; P:chromosome segregation; C:protein-containing complex; F:kinase activity; P:cell cycle	(2.7) Transferring phosphorus-containing groups	IPR000719 (PFAM); G3DSA:3.30.200.20 (GENE3D); G3DSA:1.10.510.10 (GENE3D); PTHR24054 (PANTHER); IPR000719 (PROSITE_PROFILES); cd14132 (CDD); IPR011009 (SUPERFAMILY)	NA
g9531.t1	CMGC family protein kinase	Tv_94102.m00175.AAclass=CMGC:RCK:MAK gene=94102.m00175 species="T.vaginalis"	CMGC	356	20	1.29e-167	77.98%	6	C:nucleus; C:cytoplasm; P:signal transduction; F:ion binding; P:cellular protein modification process; F:kinase activity	(2.7) Transferring phosphorus-containing groups	IPR000719 (PFAM); G3DSA:3.30.200.20 (GENE3D); G3DSA:1.10.510.10 (GENE3D); PTHR24055 (PANTHER); PTHR24055:SF194 (PANTHER); IPR000719 (PROSITE_PROFILES); cd07830 (CDD); IPR011009 (SUPERFAMILY)	NA
g9603.t1	CMGC family protein kinase	Tv_94102.m00175.AAclass=CMGC:RCK:MAK gene=94102.m00175 species="T.vaginalis"	CMGC	390	20	3.33e-150	78.11%	6	C:nucleus; C:cytoplasm; P:signal transduction; F:ion binding; P:cellular protein modification process; F:kinase activity	(2.7) Transferring phosphorus-containing groups	IPR000719 (PFAM); G3DSA:1.10.510.10 (GENE3D); G3DSA:3.30.200.20 (GENE3D); PIRSF000654 (PIRSF); mobidb-lite (MOBIDB_LITE); mobidb-lite (MOBIDB_LITE); mobidb-lite (MOBIDB_LITE); PTHR24055 (PANTHER); PTHR24055:SF194 (PANTHER); IPR000719 (PROSITE_PROFILES); cd07830 (CDD); IPR011009 (SUPERFAMILY)	NA
g9732.t1	CMGC family protein kinase	Tv_116476.m00003.AAclass=CMGC:CK2: gene=116476.m00003 species="T.vaginalis"	CMGC	338	20	4.77e-133	61.88%	4	F:ion binding; P:cellular protein modification process; F:kinase activity; C:intracellular	-	G3DSA:3.30.200.20 (GENE3D); IPR000719 (PFAM); G3DSA:1.10.510.10 (GENE3D); PTHR24054 (PANTHER); IPR000719 (PROSITE_PROFILES); cd14132 (CDD); IPR011009 (SUPERFAMILY)	NA
g9872.t1	CMGC family protein kinase		CMGC	434	20	5.07e-152	57.84%	4	C:cytoplasm; F:ion binding; P:cellular protein modification process; F:kinase activity	(2.7) Transferring phosphorus-containing groups; (2.7) Transferring phosphorus-containing groups	IPR000719 (PFAM); G3DSA:3.30.200.20 (GENE3D); G3DSA:1.10.510.10 (GENE3D); PTHR24058:SF17 (PANTHER); PTHR24058 (PANTHER); IPR000719 (PROSITE_PROFILES); IPR011009 (SUPERFAMILY)	NA

## Sheet: CAMK
Seq. Name	Seq. Description	Blast Description	Class	Seq. Length	#Hits	min. eValue	mean Similarity	#GOs	GOs	Enzyme Codes	InterProScan
g10193.t1	CAMK family protein kinase	Tv_83948.m00059.AAclass=CAMK:CAMKL:CAMKL-Tvag1 gene=83948.m00059 species="T.vaginalis"	CAMK	327	20	7.35e-79	61.86%	3	F:ion binding; P:cellular protein modification process; F:kinase activity	-	PIRSF000654 (PIRSF); IPR000719 (PFAM); G3DSA:1.10.510.10 (GENE3D); PTHR24362 (PANTHER); IPR000719 (PROSITE_PROFILES); IPR011009 (SUPERFAMILY)	NA
g10238.t1	CAMK family protein kinase	Tv_95054.m00095.AAclass=CAMK:CAMKL:LKB gene=95054.m00095 species="T.vaginalis"	CAMK	343	20	6.23e-81	59.73%	6	P:signal transduction; F:ion binding; P:cellular protein modification process; F:kinase activity; C:intracellular; P:response to stress	-	IPR000719 (PFAM); PIRSF000654 (PIRSF); G3DSA:1.10.510.10 (GENE3D); PTHR43895:SF38 (PANTHER); PTHR43895 (PANTHER); IPR000253 (PROSITE_PROFILES); IPR000719 (PROSITE_PROFILES); IPR011009 (SUPERFAMILY)	NA
g10285.t1	CAMK family protein kinase	Tv_83973.m00064.AAclass=CAMK:CAMKL:CAMKL-Tvag1 gene=83973.m00064 species="T.vaginalis"	CAMK	274	20	2.04e-52	63.49%	3	F:ion binding; P:cellular protein modification process; F:kinase activity	-	G3DSA:1.10.510.10 (GENE3D); IPR000719 (PFAM); PIRSF000654 (PIRSF); mobidb-lite (MOBIDB_LITE); mobidb-lite (MOBIDB_LITE); PTHR24362 (PANTHER); IPR000719 (PROSITE_PROFILES); IPR011009 (SUPERFAMILY)	NA
g10317.t1	CAMK family protein kinase	Tv_91335.m00045.AAclass=CAMK:CAMKL:CAMKL-Tvag4 gene=91335.m00045 species="T.vaginalis"	CAMK	482	20	1.17e-148	64.17%	4	F:ion binding; P:cellular protein modification process; F:kinase activity; C:intracellular	(2.7) Transferring phosphorus-containing groups	IPR000719 (PFAM); G3DSA:1.10.510.10 (GENE3D); PIRSF000615 (PIRSF); PTHR24346:SF36 (PANTHER); PTHR24346 (PANTHER); IPR000719 (PROSITE_PROFILES); IPR011009 (SUPERFAMILY)	NA
g10327.t1	CAMK family protein kinase	Tv_89419.m00139.AAclass=CAMK:CAMKL:AMPK gene=89419.m00139 species="T.vaginalis"	CAMK	268	20	1.89e-50	60.09%	4	F:ion binding; P:cellular protein modification process; F:kinase activity; C:intracellular	-	IPR000719 (PFAM); G3DSA:1.10.510.10 (GENE3D); PIRSF000654 (PIRSF); PTHR24346 (PANTHER); PTHR24346:SF30 (PANTHER); IPR000719 (PROSITE_PROFILES); IPR011009 (SUPERFAMILY)	NA
g10439.t1	CAMK family protein kinase	Tv_90487.m00110.AAclass=CAMK:CAMKL:CAMKL-Unclassified gene=90487.m00110 species="T.vaginalis"	CAMK	358	20	1.24e-134	66.64%	6	C:nucleus; C:cytoplasm; P:signal transduction; F:ion binding; P:cellular protein modification process; F:kinase activity	(2.7) Transferring phosphorus-containing groups	IPR001245 (PRINTS); PIRSF000654 (PIRSF); G3DSA:1.10.510.10 (GENE3D); IPR000719 (PFAM); PTHR24346:SF30 (PANTHER); PTHR24346 (PANTHER); IPR000719 (PROSITE_PROFILES); cd14003 (CDD); IPR011009 (SUPERFAMILY)	NA
g10472.t1	CAMK family protein kinase	Tv_82456.m00007.AAclass=CAMK:CAMKL:CAMKL-Tvag4 gene=82456.m00007 species="T.vaginalis"	CAMK	213	20	3.56e-112	83.55%	6	C:nucleus; C:cytoplasm; P:signal transduction; F:ion binding; P:cellular protein modification process; F:kinase activity	(2.7) Transferring phosphorus-containing groups	G3DSA:1.10.510.10 (GENE3D); PF12330 (PFAM); IPR000719 (PFAM); PTHR24346 (PANTHER); PTHR24346:SF30 (PANTHER); IPR000719 (PROSITE_PROFILES); IPR011009 (SUPERFAMILY)	NA
g10473.t1	CAMK family protein kinase	Tv_82456.m00007.AAclass=CAMK:CAMKL:CAMKL-Tvag4 gene=82456.m00007 species="T.vaginalis"	CAMK	269	20	4.86e-59	49.63%	10	F:nucleotide binding; C:nucleus; F:ATP binding; C:cytoplasm; F:protein kinase activity; P:phosphorylation; F:protein serine/threonine kinase activity; P:protein phosphorylation; F:kinase activity; P:intracellular signal transduction		G3DSA:1.10.510.10 (GENE3D); IPR011009 (SUPERFAMILY)	NA
g10685.t1	CAMK family protein kinase	Tv_81368.m00100.AAclass=CAMK:CAMKL:AMPK gene=81368.m00100 species="T.vaginalis"	CAMK	359	20	3.84e-87	62.41%	5	P:signal transduction; F:ion binding; P:cellular protein modification process; F:kinase activity; C:intracellular	(2.7) Transferring phosphorus-containing groups	PIRSF000654 (PIRSF); G3DSA:1.10.510.10 (GENE3D); IPR000719 (PFAM); PTHR24346:SF30 (PANTHER); PTHR24346 (PANTHER); IPR000719 (PROSITE_PROFILES); IPR011009 (SUPERFAMILY)	NA
g10709.t1	AGC family protein kinase	Tv_94262.m00256.AAclass=CAMK:CAMK1: gene=94262.m00256 species="T.vaginalis"	CAMK	212	20	1.67e-15	48.93%	3	F:ion binding; P:cellular protein modification process; F:kinase activity		G3DSA:1.10.510.10 (GENE3D); G3DSA:1.10.510.10 (GENE3D); IPR000719 (PFAM); PTHR24347:SF412 (PANTHER); PTHR24347 (PANTHER); IPR000719 (PROSITE_PROFILES); cd00180 (CDD); IPR011009 (SUPERFAMILY)	NA
g10817.t1	CAMK family protein kinase	Tv_86278.m00098.AAclass=CAMK:CAMKL:CAMKL-Unclassified gene=86278.m00098 species="T.vaginalis"	CAMK	221	20	8.2e-33	56.41%	3	F:ion binding; P:cellular protein modification process; F:kinase activity	-	G3DSA:1.10.510.10 (GENE3D); IPR000719 (PFAM); PTHR24362 (PANTHER); IPR000719 (PROSITE_PROFILES); IPR011009 (SUPERFAMILY)	NA
g1089.t1	CAMK family protein kinase	Tv_83948.m00059.AAclass=CAMK:CAMKL:CAMKL-Tvag1 gene=83948.m00059 species="T.vaginalis"	CAMK	349	20	2.58e-93	59.6%	3	F:ion binding; P:cellular protein modification process; F:kinase activity	-	G3DSA:1.10.510.10 (GENE3D); PIRSF000654 (PIRSF); PF12330 (PFAM); IPR000719 (PFAM); PTHR24362 (PANTHER); IPR000719 (PROSITE_PROFILES); cd14014 (CDD); IPR011009 (SUPERFAMILY)	NA
g10994.t1	CAMK family protein kinase	Tv_83948.m00059.AAclass=CAMK:CAMKL:CAMKL-Tvag1 gene=83948.m00059 species="T.vaginalis"	CAMK	350	20	1.42e-79	61.97%	3	F:ion binding; P:cellular protein modification process; F:kinase activity	-	G3DSA:1.10.510.10 (GENE3D); PIRSF000654 (PIRSF); IPR000719 (PFAM); PTHR24362 (PANTHER); IPR000719 (PROSITE_PROFILES); IPR011009 (SUPERFAMILY)	NA
g10996.t1	CAMK family protein kinase	Tv_81907.m00071.AAclass=CAMK:CAMKL:CAMKL-Tvag1 gene=81907.m00071 species="T.vaginalis"	CAMK	340	20	6.82e-82	61.67%	3	F:ion binding; P:cellular protein modification process; F:kinase activity	-	G3DSA:1.10.510.10 (GENE3D); IPR000719 (PFAM); PIRSF000654 (PIRSF); PTHR24362 (PANTHER); IPR000719 (PROSITE_PROFILES); IPR011009 (SUPERFAMILY)	NA
g1161.t1	CAMK family protein kinase	Tv_91335.m00045.AAclass=CAMK:CAMKL:CAMKL-Tvag4 gene=91335.m00045 species="T.vaginalis"	CAMK	500	20	4.36e-131	62.28%	4	F:ion binding; P:cellular protein modification process; F:kinase activity; C:intracellular	(2.7) Transferring phosphorus-containing groups	IPR000719 (PFAM); G3DSA:1.10.510.10 (GENE3D); PIRSF000654 (PIRSF); PTHR24346 (PANTHER); PTHR24346:SF30 (PANTHER); IPR000719 (PROSITE_PROFILES); IPR011009 (SUPERFAMILY)	NA
g1310.t1	CAMK family protein kinase	Tv_96252.m00287.AAclass=CAMK:CAMKL:CAMKL-Tvag1 gene=96252.m00287 species="T.vaginalis"	CAMK	325	20	1.52e-73	60.24%	3	F:ion binding; P:cellular protein modification process; F:kinase activity	-	IPR000719 (PFAM); G3DSA:1.10.510.10 (GENE3D); PIRSF000654 (PIRSF); PTHR24362 (PANTHER); IPR000719 (PROSITE_PROFILES); IPR011009 (SUPERFAMILY)	NA
g1369.t1	CAMK family protein kinase	Tv_83948.m00059.AAclass=CAMK:CAMKL:CAMKL-Tvag1 gene=83948.m00059 species="T.vaginalis"	CAMK	355	20	3.25e-78	60.28%	3	F:ion binding; P:cellular protein modification process; F:kinase activity	-	IPR000719 (PFAM); PIRSF000654 (PIRSF); G3DSA:1.10.510.10 (GENE3D); PTHR24362 (PANTHER); IPR000719 (PROSITE_PROFILES); IPR011009 (SUPERFAMILY)	NA
g1378.t1	CAMK family protein kinase	Tv_84192.m00022.AAclass=CAMK:CAMKL:CAMKL-Tvag1 gene=84192.m00022 species="T.vaginalis"	CAMK	339	20	2.54e-77	60.52%	3	F:ion binding; P:cellular protein modification process; F:kinase activity	-	G3DSA:1.10.510.10 (GENE3D); PIRSF000654 (PIRSF); IPR000719 (PFAM); PTHR24362 (PANTHER); IPR000719 (PROSITE_PROFILES); IPR011009 (SUPERFAMILY)	NA
g140.t1	CAMK family protein kinase	Tv_92802.m00034.AAclass=CAMK:CAMKL:CAMKL-Tvag1 gene=92802.m00034 species="T.vaginalis"	CAMK	332	20	1.17e-152	71.07%	7	C:nucleus; P:cell death; C:cytoplasm; P:signal transduction; F:ion binding; P:cellular protein modification process; F:kinase activity	(2.7) Transferring phosphorus-containing groups	PIRSF000654 (PIRSF); IPR000719 (PFAM); G3DSA:1.10.510.10 (GENE3D); PTHR24343:SF404 (PANTHER); PTHR24343 (PANTHER); IPR000719 (PROSITE_PROFILES); cd14003 (CDD); IPR011009 (SUPERFAMILY)	NA
g1608.t1	CAMK family protein kinase	Tv_92548.m00078.AAclass=CAMK:CAMKL:CAMKL-Unclassified gene=92548.m00078 species="T.vaginalis"	CAMK	336	20	1.58e-56	56.73%	4	F:ion binding; P:cellular protein modification process; F:kinase activity; C:cellular_component	-	G3DSA:1.10.510.10 (GENE3D); IPR000719 (PFAM); PF12330 (PFAM); PIRSF000654 (PIRSF); PTHR24346 (PANTHER); IPR000719 (PROSITE_PROFILES); IPR011009 (SUPERFAMILY)	NA
g1609.t1	CAMK family protein kinase	Tv_94179.m00238.AAclass=CAMK:CAMKL:CAMKL-Tvag2 gene=94179.m00238 species="T.vaginalis"	CAMK	364	20	3.43e-137	66.25%	6	C:nucleus; C:cytoplasm; P:signal transduction; F:ion binding; P:cellular protein modification process; F:kinase activity	(2.7) Transferring phosphorus-containing groups	IPR000719 (PFAM); G3DSA:1.10.510.10 (GENE3D); PIRSF000654 (PIRSF); PTHR24346 (PANTHER); IPR000719 (PROSITE_PROFILES); cd14003 (CDD); IPR011009 (SUPERFAMILY)	NA
g1717.t1	calcium/calmodulin-dependent protein kinase type 1D-like	Tv_94734.m00180.AAclass=CAMK:CAMKL:CAMKL-Unclassified gene=94734.m00180 species="T.vaginalis"	CAMK	310	20	2.8e-93	58.04%	3	F:ion binding; P:cellular protein modification process; F:kinase activity	(2.7) Transferring phosphorus-containing groups	PIRSF000654 (PIRSF); IPR000719 (PFAM); G3DSA:1.10.238.10 (GENE3D); G3DSA:1.10.510.10 (GENE3D); G3DSA:3.30.200.20 (GENE3D); PTHR24347 (PANTHER); PTHR24347:SF412 (PANTHER); IPR000719 (PROSITE_PROFILES); IPR011009 (SUPERFAMILY)	NA
g1834.t1	CAMK family protein kinase	Tv_80906.m00273.AAclass=CAMK:CAMKL:CAMKL-Tvag4 gene=80906.m00273 species="T.vaginalis"	CAMK	492	20	0.0	60.65%	4	F:ion binding; P:cellular protein modification process; F:kinase activity; C:intracellular	(2.7) Transferring phosphorus-containing groups	IPR000719 (PFAM); G3DSA:1.10.510.10 (GENE3D); PTHR24343 (PANTHER); PTHR24343:SF307 (PANTHER); IPR000719 (PROSITE_PROFILES); IPR011009 (SUPERFAMILY)	NA
g2017.t1	CAMK family protein kinase	Tv_89419.m00139.AAclass=CAMK:CAMKL:AMPK gene=89419.m00139 species="T.vaginalis"	CAMK	442	20	1.14e-151	66.68%	5	P:signal transduction; F:ion binding; P:cellular protein modification process; F:kinase activity; C:intracellular	(2.7) Transferring phosphorus-containing groups	IPR000719 (PFAM); PIRSF000654 (PIRSF); PF12330 (PFAM); G3DSA:1.10.510.10 (GENE3D); PTHR24346 (PANTHER); PTHR24346:SF30 (PANTHER); IPR000719 (PROSITE_PROFILES); cd14003 (CDD); IPR011009 (SUPERFAMILY)	NA
g2116.t1	CAMK family protein kinase	Tv_83948.m00059.AAclass=CAMK:CAMKL:CAMKL-Tvag1 gene=83948.m00059 species="T.vaginalis"	CAMK	341	20	1.88e-82	61.2%	3	F:ion binding; P:cellular protein modification process; F:kinase activity	-	IPR000719 (PFAM); G3DSA:1.10.510.10 (GENE3D); PIRSF000654 (PIRSF); PTHR24362 (PANTHER); IPR000719 (PROSITE_PROFILES); IPR011009 (SUPERFAMILY)	NA
g2179.t1	phosphorylase b kinase gamma catalytic chain, liver/testis isoform isoform X2	Tv_81529.m00448.AAclass=CAMK:CAMK1: gene=81529.m00448 species="T.vaginalis"	CAMK	250	20	1e-71	57.92%	3	F:ion binding; P:cellular protein modification process; F:kinase activity	(2.7) Transferring phosphorus-containing groups	G3DSA:1.10.510.10 (GENE3D); IPR000719 (PFAM); PTHR44167 (PANTHER); IPR000719 (PROSITE_PROFILES); IPR011009 (SUPERFAMILY)	NA
g2268.t1	CAMK family protein kinase	Tv_86492.m00193.AAclass=CAMK:CAMKL:CAMKL-Tvag1 gene=86492.m00193 species="T.vaginalis"	CAMK	321	20	2.63e-62	55.62%	3	F:ion binding; P:cellular protein modification process; F:kinase activity	-	G3DSA:1.10.510.10 (GENE3D); IPR000719 (PFAM); mobidb-lite (MOBIDB_LITE); PTHR24362 (PANTHER); IPR000719 (PROSITE_PROFILES); IPR011009 (SUPERFAMILY)	NA
g2329.t1	kinase domain protein	Tv_94734.m00180.AAclass=CAMK:CAMKL:CAMKL-Unclassified gene=94734.m00180 species="T.vaginalis"	CAMK	317	20	1.21e-19	48.42%	3	F:ion binding; P:cellular protein modification process; F:kinase activity	-	G3DSA:1.10.510.10 (GENE3D); IPR000719 (PFAM); PTHR24347 (PANTHER); PTHR24347:SF412 (PANTHER); IPR000719 (PROSITE_PROFILES); IPR011009 (SUPERFAMILY)	NA
g2399.t1	CAMK family protein kinase	Tv_80906.m00273.AAclass=CAMK:CAMKL:CAMKL-Tvag4 gene=80906.m00273 species="T.vaginalis"	CAMK	355	20	6.28e-62	53.4%	3	F:ion binding; P:cellular protein modification process; F:kinase activity	-	IPR000719 (PFAM); G3DSA:1.10.510.10 (GENE3D); PTHR24343:SF370 (PANTHER); PTHR24343 (PANTHER); IPR000719 (PROSITE_PROFILES); IPR011009 (SUPERFAMILY)	NA
[truncated: 119 more rows]

## Sheet: CK1
Seq. Name	Seq. Description	Blast Description	Class	Seq. Length	#Hits	min. eValue	mean Similarity	#GOs	GOs	Enzyme Codes	InterProScan
[truncated: 43 more rows]

## Sheet: STE
Seq. Name	Seq. Description	Blast Description	Class	Seq. Length	#Hits	min. eValue	mean Similarity	#GOs	GOs	Enzyme Codes	InterProScan
[truncated: 34 more rows]

[truncated: 6 more sheets: TKL, PKL, Unclassified, Atypical, Others, Summary]
