# Supplementary material for: Complete genomes of the eukaryotic poultry parasite Histomonas meleagridis: linking sequence analysis with virulence / attenuation
Source: BMC Genomics. 2021 Oct 21;22:753. doi: 10.1186/s12864-021-08059-2 (PMC8529796; doi:10.1186/s12864-021-08059-2)
Supplement: Supplementary file 8 — Additional file 8: Table S5. GTPases in H. meleagridis. [file 12864_2021_8059_MOESM8_ESM.xlsx]

## Sheet: Ras
Seq. Name	Seq. Description	GTPase family	Seq. Length	#Hits	min. eValue	mean Similarity	#GOs	GO terms	Enzyme Codes	InterProScan
g1579.t1	Ras GTPase	Ras subfamily	138	20	4.74373e-21	65.24%	9	P:cell division; P:signal transduction; P:locomotion; F:GTPase activity; F:ion binding; P:cellular protein modification process; P:anatomical structure development; C:cellular_component; P:mitotic cell cycle	-	PR00449 (PRINTS); IPR001806 (PFAM); G3DSA:3.40.50.300 (GENE3D); IPR020849 (PANTHER); IPR020849 (PROSITE_PROFILES); IPR027417 (SUPERFAMILY)
g3717.t1	Ras GTPase	Ras subfamily	181	20	7.31879e-64	68.74%	17	P:protein-containing complex assembly; P:cytoskeleton organization; P:signal transduction; P:cellular protein modification process; P:cell-cell signaling; F:ion binding; P:anatomical structure development; C:organelle; P:response to stress; C:plasma membrane; P:growth; P:reproduction; P:cell motility; P:vesicle-mediated transport; F:GTPase activity; C:cytosol; F:enzyme regulator activity	(3.6) Acting on acid anhydrides	PR00449 (PRINTS); IPR005225 (TIGRFAM); IPR001806 (PFAM); G3DSA:3.40.50.300 (GENE3D); IPR020849 (PANTHER); PTHR24070:SF251 (PANTHER); IPR020849 (PROSITE_PROFILES); IPR027417 (SUPERFAMILY)
g9284.t1	Ras GTPase	Ras subfamily	192	20	3.66799e-90	71.47%	21	F:ubiquitin-like protein binding; P:cytoskeleton organization; P:signal transduction; P:locomotion; P:cell morphogenesis; P:cellular protein modification process; F:ion binding; P:cell adhesion; C:organelle; P:reproduction; C:plasma membrane; P:mitotic cell cycle; P:response to stress; P:cell division; P:vesicle-mediated transport; C:cytoplasm; F:GTPase activity; P:lipid metabolic process; P:cell…	(3.6) Acting on acid anhydrides	PR00449 (PRINTS); IPR005225 (TIGRFAM); G3DSA:3.40.50.300 (GENE3D); IPR001806 (PFAM); mobidb-lite (MOBIDB_LITE); mobidb-lite (MOBIDB_LITE); IPR020849 (PANTHER); PTHR24070:SF266 (PANTHER); IPR020849 (PROSITE_PROFILES); cd00876 (CDD); IPR027417 (SUPERFAMILY)
g909.t1	ras-related protein R-Ras2 isoform X2	Ras subfamily	182	20	2.51522e-17	56.58%	4	P:signal transduction; F:GTPase activity; F:ion binding; C:cellular_component		PR00449 (PRINTS); G3DSA:3.40.50.300 (GENE3D); IPR001806 (PFAM); IPR020849 (PANTHER); PTHR24070:SF17 (PANTHER); IPR020849 (PROSITE_PROFILES); IPR027417 (SUPERFAMILY)
g1278.t1	ras-like protein 3	Ras subfamily	324	20	5.02461e-90	55.34%	2	F:GTPase activity; F:ion binding		PR00449 (PRINTS); IPR001806 (PFAM); IPR017920 (PFAM); IPR005225 (TIGRFAM); G3DSA:3.40.50.300 (GENE3D); IPR037354 (PANTHER); IPR017920 (PROSITE_PROFILES); PS51419 (PROSITE_PROFILES); IPR027417 (SUPERFAMILY)
g6908.t1	ras-1, putative	Ras subfamily	131	20	3.93676e-18	60.84%	5	P:signal transduction; F:GTPase activity; F:ion binding; P:reproduction; C:intracellular	-	PR00449 (PRINTS); IPR001806 (PFAM); G3DSA:3.40.50.300 (GENE3D); PTHR24070:SF17 (PANTHER); IPR020849 (PANTHER); IPR020849 (PROSITE_PROFILES); IPR027417 (SUPERFAMILY)
g3807.t1	ras-domain-containing protein	Ras subfamily	191	20	4.82637e-55	65.78%	4	P:vesicle-mediated transport; F:GTPase activity; F:ion binding; C:cytoplasmic vesicle	(3.6) Acting on acid anhydrides	PR00449 (PRINTS); IPR005225 (TIGRFAM); G3DSA:3.40.50.300 (GENE3D); IPR001806 (PFAM); PTHR24073:SF1112 (PANTHER); PTHR24073 (PANTHER); PS51419 (PROSITE_PROFILES); IPR027417 (SUPERFAMILY)
g2251.t1	Ras-like protein	Ras subfamily	193	20	1.20856e-18	58.89%	4	P:signal transduction; F:GTPase activity; F:ion binding; C:cellular_component		PR00449 (PRINTS); G3DSA:3.40.50.300 (GENE3D); IPR001806 (PFAM); IPR005225 (TIGRFAM); IPR020849 (PANTHER); IPR020849 (PROSITE_PROFILES); IPR027417 (SUPERFAMILY)
g3030.t1	Ras-like protein	Ras subfamily	168	20	2.04216e-30	59.37%	4	P:signal transduction; F:GTPase activity; F:ion binding; C:cellular_component	-	PR00449 (PRINTS); IPR001806 (PFAM); IPR005225 (TIGRFAM); G3DSA:3.40.50.300 (GENE3D); IPR020849 (PANTHER); PS51419 (PROSITE_PROFILES); IPR027417 (SUPERFAMILY)
g8586.t1	ras-like protein 1	Ras subfamily	128	20	4.87047e-21	60.49%	4	P:signal transduction; F:GTPase activity; F:ion binding; C:cellular_component	-	PR00449 (PRINTS); G3DSA:3.40.50.300 (GENE3D); IPR001806 (PFAM); IPR020849 (PANTHER); PTHR24070:SF17 (PANTHER); IPR020849 (PROSITE_PROFILES); IPR027417 (SUPERFAMILY)
g8592.t1	ras-like protein 1	Ras subfamily	166	20	7.00634e-32	58.97%	4	P:signal transduction; F:GTPase activity; F:ion binding; C:cellular_component	-	PR00449 (PRINTS); G3DSA:3.40.50.300 (GENE3D); IPR001806 (PFAM); IPR005225 (TIGRFAM); IPR020849 (PANTHER); PTHR24070:SF17 (PANTHER); IPR020849 (PROSITE_PROFILES); IPR027417 (SUPERFAMILY)
g4949.t1	ras-like protein 3	Ras subfamily	173	20	8.71093e-32	57.87%	4	P:signal transduction; F:GTPase activity; F:ion binding; C:cellular_component	-	PR00449 (PRINTS); G3DSA:3.40.50.300 (GENE3D); IPR001806 (PFAM); IPR005225 (TIGRFAM); IPR020849 (PANTHER); PTHR24070:SF17 (PANTHER); PS51419 (PROSITE_PROFILES); IPR027417 (SUPERFAMILY)
g4951.t1	ras-like protein 3	Ras subfamily	170	20	1.31993e-31	58.33%	4	P:signal transduction; F:GTPase activity; F:ion binding; C:cellular_component	-	PR00449 (PRINTS); G3DSA:3.40.50.300 (GENE3D); IPR005225 (TIGRFAM); IPR001806 (PFAM); IPR020849 (PANTHER); PTHR24070:SF263 (PANTHER); PS51419 (PROSITE_PROFILES); IPR027417 (SUPERFAMILY)
g4317.t1	Ras-related GTP-binding protein D	Ras subfamily	295	20	9.60501e-104	50.43%	3	F:ion binding; C:organelle; C:intracellular	-	IPR006762 (PFAM); G3DSA:3.40.50.300 (GENE3D); IPR006762 (PANTHER); IPR027417 (SUPERFAMILY)
g3479.t1	ras-related protein RHN1	Ras subfamily	349	20	1.37E-62	64.82%	4	P:signal transduction; F:GTPase activity; P:protein transport; F:ion binding	(3.6) Acting on acid anhydrides	PR00449 (PRINTS); IPR001806 (PFAM); IPR005225 (TIGRFAM); G3DSA:3.40.50.300 (GENE3D); mobidb-lite (MOBIDB_LITE); mobidb-lite (MOBIDB_LITE); mobidb-lite (MOBIDB_LITE); PTHR24073:SF1112 (PANTHER); PTHR24073 (PANTHER); PS51419 (PROSITE_PROFILES); IPR027417 (SUPERFAMILY)
g7485.t1	ras-related protein RHN1-like	Ras subfamily	201	20	8.54351e-68	68.96%	5	C:endosome; P:signal transduction; F:GTPase activity; P:protein transport; F:ion binding	(3.6) Acting on acid anhydrides	PR00449 (PRINTS); G3DSA:3.40.50.300 (GENE3D); IPR005225 (TIGRFAM); IPR001806 (PFAM); PTHR24073:SF366 (PANTHER); PTHR24073 (PANTHER); PS51419 (PROSITE_PROFILES); IPR027417 (SUPERFAMILY)
g2934.t1	ras-related protein R-Ras2	Ras subfamily	194	20	2.49376e-45	63.93%	4	P:signal transduction; F:GTPase activity; F:ion binding; C:cellular_component	-	PR00449 (PRINTS); G3DSA:3.40.50.300 (GENE3D); IPR001806 (PFAM); IPR005225 (TIGRFAM); IPR020849 (PANTHER); IPR020849 (PROSITE_PROFILES); cd00876 (CDD); IPR027417 (SUPERFAMILY)
g1636.t1	Small COPII coat GTPase SAR1	Ras subfamily	181	20	3.81128e-34	59.28%	3	F:ion binding; C:cytoplasmic vesicle; P:transport	-	IPR006689 (PRINTS); IPR005225 (TIGRFAM); IPR006689 (PFAM); G3DSA:3.40.50.300 (GENE3D); PTHR45684:SF2 (PANTHER); PTHR45684 (PANTHER); PS51417 (PROSITE_PROFILES); IPR027417 (SUPERFAMILY)
g9770.t1	ras small GTPase	Ras subfamily	136	20	3.4017e-44	51.0%	1	F:ion binding		G3DSA:3.40.50.300 (GENE3D); G3DSA:3.40.50.300 (GENE3D); IPR006689 (PFAM); PTHR45732:SF7 (PANTHER); PTHR45732 (PANTHER); PTHR45732:SF7 (PANTHER); IPR027417 (SUPERFAMILY)
g334.t1	Ras-related protein RIC1	Ras subfamily	164	20	8.34136e-15	61.8%	3	P:biological_process; F:GTPase activity; F:ion binding	-	PR00449 (PRINTS); IPR001806 (PFAM); G3DSA:3.40.50.300 (GENE3D); PTHR45704 (PANTHER); PS51419 (PROSITE_PROFILES); IPR027417 (SUPERFAMILY)
g1323.t1	ras-related protein RIC2-like	Ras subfamily	211	20	2.3143e-85	74.32%	5	C:endosome; P:signal transduction; F:GTPase activity; P:protein transport; F:ion binding	(3.6) Acting on acid anhydrides	PR00449 (PRINTS); G3DSA:3.40.50.300 (GENE3D); IPR005225 (TIGRFAM); IPR001806 (PFAM); mobidb-lite (MOBIDB_LITE); PTHR24073:SF1039 (PANTHER); PTHR24073 (PANTHER); PTHR24073 (PANTHER); PTHR24073:SF1068 (PANTHER); PS51419 (PROSITE_PROFILES); cd01868 (CDD); IPR027417 (SUPERFAMILY)
g91.t1	Ras family protein	Ras subfamily	197	20	1.48063e-114	72.74%	7	C:cell; C:microtubule organizing center; P:signal transduction; F:GTPase activity; P:protein transport; C:cilium; F:ion binding	(3.6) Acting on acid anhydrides	PR00449 (PRINTS); IPR001806 (PFAM); IPR005225 (TIGRFAM); G3DSA:3.40.50.300 (GENE3D); PTHR24073:SF263 (PANTHER); PTHR24073 (PANTHER); PS51419 (PROSITE_PROFILES); IPR027417 (SUPERFAMILY)
g502.t1	Ras family, other	Ras subfamily	200	20	1.49696e-11	56.8%	4	P:signal transduction; F:GTPase activity; F:ion binding; C:cellular_component	-	PR00449 (PRINTS); IPR001806 (PFAM); G3DSA:3.40.50.300 (GENE3D); PTHR24070:SF17 (PANTHER); IPR020849 (PANTHER); IPR020849 (PROSITE_PROFILES); IPR027417 (SUPERFAMILY)
g1383.t1	Ras family protein	Ras subfamily	208	20	0.00142587	50.87%	2	F:GTPase activity; F:ion binding		IPR001806 (PFAM); G3DSA:3.40.50.300 (GENE3D); PTHR24073 (PANTHER); PTHR24073:SF209 (PANTHER); IPR027417 (SUPERFAMILY)
g1579.t1	Ras GTPase	Ras subfamily	138	20	4.74373e-21	65.24%	9	P:cell division; P:signal transduction; P:locomotion; F:GTPase activity; F:ion binding; P:cellular protein modification process; P:anatomical structure development; C:cellular_component; P:mitotic cell cycle	-	PR00449 (PRINTS); IPR001806 (PFAM); G3DSA:3.40.50.300 (GENE3D); IPR020849 (PANTHER); IPR020849 (PROSITE_PROFILES); IPR027417 (SUPERFAMILY)
g3569.t1	Ras family protein	Ras subfamily	200	20	4.08946e-71	67.3%	6	P:vesicle-mediated transport; P:signal transduction; F:GTPase activity; P:protein transport; F:ion binding; C:Golgi apparatus	(3.6) Acting on acid anhydrides	PR00449 (PRINTS); IPR001806 (PFAM); IPR005225 (TIGRFAM); G3DSA:3.40.50.300 (GENE3D); mobidb-lite (MOBIDB_LITE); mobidb-lite (MOBIDB_LITE); PTHR24073 (PANTHER); PTHR24073:SF899 (PANTHER); PS51419 (PROSITE_PROFILES); cd01861 (CDD); IPR027417 (SUPERFAMILY)
g3717.t1	Ras GTPase	Ras subfamily	181	20	7.31879e-64	68.74%	17	P:protein-containing complex assembly; P:cytoskeleton organization; P:signal transduction; P:cellular protein modification process; P:cell-cell signaling; F:ion binding; P:anatomical structure development; C:organelle; P:response to stress; C:plasma membrane; P:growth; P:reproduction; P:cell motility; P:vesicle-mediated transport; F:GTPase activity; C:cytosol; F:enzyme regulator activity	(3.6) Acting on acid anhydrides	PR00449 (PRINTS); IPR005225 (TIGRFAM); IPR001806 (PFAM); G3DSA:3.40.50.300 (GENE3D); IPR020849 (PANTHER); PTHR24070:SF251 (PANTHER); IPR020849 (PROSITE_PROFILES); IPR027417 (SUPERFAMILY)
g3762.t1	Ras family protein	Ras subfamily	219	20	1.25125e-51	63.59%	6	P:signal transduction; F:GTPase activity; P:protein transport; F:ion binding; C:cytoplasmic vesicle; C:Golgi apparatus	(3.6) Acting on acid anhydrides	PR00449 (PRINTS); G3DSA:3.40.50.300 (GENE3D); IPR001806 (PFAM); PTHR24073 (PANTHER); PTHR24073:SF897 (PANTHER); PS51419 (PROSITE_PROFILES); IPR027417 (SUPERFAMILY)
g3792.t1	Ras family protein	Ras subfamily	186	20	1.53689e-38	57.41%	4	F:GTPase activity; F:ion binding; C:Golgi apparatus; P:transport	-	PR00449 (PRINTS); IPR001806 (PFAM); G3DSA:3.40.50.300 (GENE3D); PTHR24073 (PANTHER); PTHR24073:SF897 (PANTHER); PS51419 (PROSITE_PROFILES); IPR027417 (SUPERFAMILY)
g3793.t1	Ras family protein	Ras subfamily	192	20	2.17621e-33	57.65%	4	F:GTPase activity; F:ion binding; C:Golgi apparatus; P:transport	-	PR00449 (PRINTS); IPR001806 (PFAM); G3DSA:3.40.50.300 (GENE3D); PTHR24073 (PANTHER); PTHR24073:SF897 (PANTHER); PS51419 (PROSITE_PROFILES); IPR027417 (SUPERFAMILY)
g3797.t1	Ras family protein	Ras subfamily	207	20	2.56542e-42	57.92%	4	F:GTPase activity; F:ion binding; C:Golgi apparatus; P:transport	-	PR00449 (PRINTS); G3DSA:3.40.50.300 (GENE3D); IPR001806 (PFAM); PTHR24073 (PANTHER); PTHR24073:SF897 (PANTHER); PS51419 (PROSITE_PROFILES); IPR027417 (SUPERFAMILY)
g3951.t1	GTPase KRas isoform X2	Ras subfamily	196	20	1.5008e-91	71.12%	19	P:cell population proliferation; P:cytoskeleton organization; P:signal transduction; P:cellular protein modification process; P:anatomical structure development; F:ion binding; P:cell-cell signaling; P:biosynthetic process; P:aging; P:response to stress; C:plasma membrane; P:reproduction; P:cell death; F:GTPase activity; P:homeostatic process; C:mitochondrion; P:cell differentiation; P:cellular n…	(3.6) Acting on acid anhydrides	PR00449 (PRINTS); G3DSA:3.40.50.300 (GENE3D); IPR005225 (TIGRFAM); IPR001806 (PFAM); mobidb-lite (MOBIDB_LITE); mobidb-lite (MOBIDB_LITE); IPR020849 (PANTHER); IPR020849 (PROSITE_PROFILES); cd00876 (CDD); IPR027417 (SUPERFAMILY)
g3964.t1	Ras family protein	Ras subfamily	201	20	2.14347e-81	67.99%	5	C:endosome; P:signal transduction; F:GTPase activity; P:protein transport; F:ion binding	(3.6) Acting on acid anhydrides	PR00449 (PRINTS); IPR001806 (PFAM); G3DSA:3.40.50.300 (GENE3D); IPR005225 (TIGRFAM); PTHR24073:SF366 (PANTHER); PTHR24073 (PANTHER); PS51419 (PROSITE_PROFILES); IPR027417 (SUPERFAMILY)
g4370.t1	Ras family GTPase	Ras subfamily	179	20	8.95163e-32	60.49%	4	P:signal transduction; F:GTPase activity; F:ion binding; C:cellular_component	-	PR00449 (PRINTS); IPR001806 (PFAM); IPR005225 (TIGRFAM); G3DSA:3.40.50.300 (GENE3D); IPR020849 (PANTHER); IPR020849 (PROSITE_PROFILES); IPR027417 (SUPERFAMILY)
g5158.t1	Ras family protein	Ras subfamily	206	20	2.0667e-82	66.9%	6	P:vesicle-mediated transport; P:signal transduction; F:GTPase activity; P:protein transport; F:ion binding; C:Golgi apparatus	(3.6) Acting on acid anhydrides	PR00449 (PRINTS); IPR001806 (PFAM); IPR005225 (TIGRFAM); G3DSA:3.40.50.300 (GENE3D); PTHR24073:SF469 (PANTHER); PTHR24073 (PANTHER); PS51419 (PROSITE_PROFILES); cd01861 (CDD); IPR027417 (SUPERFAMILY)
g5206.t1	Ras family protein	Ras subfamily	200	20	6.71922e-74	67.22%	5	C:endosome; P:signal transduction; F:GTPase activity; P:protein transport; F:ion binding	(3.6) Acting on acid anhydrides	PR00449 (PRINTS); G3DSA:3.40.50.300 (GENE3D); IPR001806 (PFAM); IPR005225 (TIGRFAM); PTHR24073 (PANTHER); PTHR24073:SF366 (PANTHER); PS51419 (PROSITE_PROFILES); IPR027417 (SUPERFAMILY)
g5228.t1	GTPase KRas isoform X2	Ras subfamily	196	20	6.46969e-92	70.32%	6	P:cell population proliferation; C:cytoplasm; P:signal transduction; F:GTPase activity; F:ion binding; C:plasma membrane	(3.6) Acting on acid anhydrides	PR00449 (PRINTS); G3DSA:3.40.50.300 (GENE3D); IPR001806 (PFAM); IPR005225 (TIGRFAM); mobidb-lite (MOBIDB_LITE); IPR020849 (PANTHER); IPR020849 (PROSITE_PROFILES); cd00876 (CDD); IPR027417 (SUPERFAMILY)
g6019.t1	Ras family GTPase	Ras subfamily	188	20	1.29408e-64	64.27%	4	P:signal transduction; F:GTPase activity; F:ion binding; C:cellular_component	-	PR00449 (PRINTS); IPR001806 (PFAM); G3DSA:3.40.50.300 (GENE3D); IPR005225 (TIGRFAM); PTHR24070:SF17 (PANTHER); IPR020849 (PANTHER); IPR020849 (PROSITE_PROFILES); cd00876 (CDD); IPR027417 (SUPERFAMILY)
g6205.t1	ras family-domain-containing protein	Ras subfamily	209	20	2.88813e-06	48.61%	3	P:biological_process; F:GTPase activity; F:ion binding	-	G3DSA:3.40.50.300 (GENE3D); IPR001806 (PFAM); mobidb-lite (MOBIDB_LITE); mobidb-lite (MOBIDB_LITE); PTHR24072:SF281 (PANTHER); PTHR24072 (PANTHER); PS51419 (PROSITE_PROFILES); IPR027417 (SUPERFAMILY)
g6750.t1	Ras family protein	Ras subfamily	204	20	4.84398e-69	66.27%	6	P:vesicle-mediated transport; P:signal transduction; F:GTPase activity; P:protein transport; F:ion binding; C:Golgi apparatus	(3.6) Acting on acid anhydrides	PR00449 (PRINTS); G3DSA:3.40.50.300 (GENE3D); IPR005225 (TIGRFAM); IPR001806 (PFAM); mobidb-lite (MOBIDB_LITE); mobidb-lite (MOBIDB_LITE); PTHR24073 (PANTHER); PTHR24073:SF469 (PANTHER); PS51419 (PROSITE_PROFILES); cd01861 (CDD); IPR027417 (SUPERFAMILY)
g7498.t1	Ras family GTPase	Ras subfamily	186	20	2.35443e-16	52.34%	4	P:signal transduction; F:GTPase activity; F:ion binding; C:cellular_component		PR00449 (PRINTS); G3DSA:3.40.50.300 (GENE3D); IPR001806 (PFAM); mobidb-lite (MOBIDB_LITE); PTHR24070:SF263 (PANTHER); IPR020849 (PANTHER); PS51419 (PROSITE_PROFILES); IPR027417 (SUPERFAMILY)
g7688.t1	ras protein	Ras subfamily	140	20	2.17539e-12	52.82%	4	P:signal transduction; F:GTPase activity; F:ion binding; C:cellular_component		PR00449 (PRINTS); IPR001806 (PFAM); G3DSA:3.40.50.300 (GENE3D); IPR020849 (PANTHER); PS51419 (PROSITE_PROFILES); IPR027417 (SUPERFAMILY)
g8367.t1	Ras family GTPase	Ras subfamily	187	20	2.44279e-60	63.21%	4	P:signal transduction; F:GTPase activity; F:ion binding; C:plasma membrane	(3.6) Acting on acid anhydrides	PR00449 (PRINTS); IPR001806 (PFAM); G3DSA:3.40.50.300 (GENE3D); IPR005225 (TIGRFAM); IPR020849 (PANTHER); IPR020849 (PROSITE_PROFILES); cd00876 (CDD); IPR027417 (SUPERFAMILY)
g9172.t1	Ras family protein	Ras subfamily	208	20	9.68292e-113	72.97%	7	C:cell; C:microtubule organizing center; P:signal transduction; F:GTPase activity; P:protein transport; C:cilium; F:ion binding	(3.6) Acting on acid anhydrides	PR00449 (PRINTS); IPR005225 (TIGRFAM); IPR001806 (PFAM); G3DSA:3.40.50.300 (GENE3D); PTHR24073:SF263 (PANTHER); PTHR24073 (PANTHER); PS51419 (PROSITE_PROFILES); IPR027417 (SUPERFAMILY)
g9284.t1	Ras GTPase	Ras subfamily	192	20	3.66799e-90	71.47%	21	F:ubiquitin-like protein binding; P:cytoskeleton organization; P:signal transduction; P:locomotion; P:cell morphogenesis; P:cellular protein modification process; F:ion binding; P:cell adhesion; C:organelle; P:reproduction; C:plasma membrane; P:mitotic cell cycle; P:response to stress; P:cell division; P:vesicle-mediated transport; C:cytoplasm; F:GTPase activity; P:lipid metabolic process; P:cell…	(3.6) Acting on acid anhydrides	PR00449 (PRINTS); IPR005225 (TIGRFAM); G3DSA:3.40.50.300 (GENE3D); IPR001806 (PFAM); mobidb-lite (MOBIDB_LITE); mobidb-lite (MOBIDB_LITE); IPR020849 (PANTHER); PTHR24070:SF266 (PANTHER); IPR020849 (PROSITE_PROFILES); cd00876 (CDD); IPR027417 (SUPERFAMILY)
g11134.t1	Ras family GTPase	Ras subfamily	106	20	1.54449e-14	62.12%	4	P:signal transduction; F:GTPase activity; F:ion binding; C:cellular_component	-	IPR001806 (PFAM); G3DSA:3.40.50.300 (GENE3D); IPR020849 (PANTHER); PS51419 (PROSITE_PROFILES); IPR027417 (SUPERFAMILY)
g8250.t1	small GTP-binding protein	Ras subfamily	193	20	3.91058e-43	64.0%	4	P:signal transduction; F:GTPase activity; F:ion binding; C:cellular_component	-	PR00449 (PRINTS); G3DSA:3.40.50.300 (GENE3D); IPR001806 (PFAM); IPR005225 (TIGRFAM); IPR020849 (PANTHER); IPR020849 (PROSITE_PROFILES); cd00876 (CDD); IPR027417 (SUPERFAMILY)
g10482.t1	small GTP-binding protein	Ras subfamily	197	20	1.22706e-56	67.61%	6	C:cytoplasm; P:signal transduction; F:GTPase activity; F:ion binding; P:reproduction; C:plasma membrane	(3.6) Acting on acid anhydrides	PR00449 (PRINTS); IPR005225 (TIGRFAM); IPR001806 (PFAM); G3DSA:3.40.50.300 (GENE3D); IPR020849 (PANTHER); IPR020849 (PROSITE_PROFILES); cd00876 (CDD); IPR027417 (SUPERFAMILY)
g1031.t1	small GTP-binding protein	Ras subfamily	191	20	1.32293e-52	68.87%	4	P:signal transduction; F:GTPase activity; F:ion binding; C:plasma membrane	(3.6) Acting on acid anhydrides	PR00449 (PRINTS); G3DSA:3.40.50.300 (GENE3D); IPR001806 (PFAM); IPR005225 (TIGRFAM); IPR020849 (PANTHER); PTHR24070:SF17 (PANTHER); IPR020849 (PROSITE_PROFILES); cd00876 (CDD); IPR027417 (SUPERFAMILY)
g1095.t1	small GTP-binding protein	Ras subfamily	193	20	7.28588e-85	71.76%	4	P:signal transduction; F:GTPase activity; F:ion binding; C:plasma membrane	(3.6) Acting on acid anhydrides	PR00449 (PRINTS); G3DSA:3.40.50.300 (GENE3D); IPR001806 (PFAM); IPR005225 (TIGRFAM); IPR020849 (PANTHER); IPR020849 (PROSITE_PROFILES); cd00876 (CDD); IPR027417 (SUPERFAMILY)
g1115.t1	small GTP-binding protein	Ras subfamily	182	20	1.52799e-42	66.17%	4	P:signal transduction; F:GTPase activity; F:ion binding; C:cellular_component	-	PR00449 (PRINTS); IPR005225 (TIGRFAM); IPR001806 (PFAM); G3DSA:3.40.50.300 (GENE3D); IPR020849 (PANTHER); IPR020849 (PROSITE_PROFILES); cd00876 (CDD); IPR027417 (SUPERFAMILY)
g2373.t1	small GTP-binding protein	Ras subfamily	194	20	1.79912e-77	72.58%	7	P:vesicle-mediated transport; P:signal transduction; F:GTPase activity; F:ion binding; P:anatomical structure development; P:cell-cell signaling; C:plasma membrane	(3.6) Acting on acid anhydrides	PR00449 (PRINTS); IPR005225 (TIGRFAM); IPR001806 (PFAM); G3DSA:3.40.50.300 (GENE3D); IPR020849 (PANTHER); PTHR24070:SF266 (PANTHER); IPR020849 (PROSITE_PROFILES); cd00876 (CDD); IPR027417 (SUPERFAMILY)
g2527.t1	small GTP-binding protein	Ras subfamily	192	20	6.55527e-100	72.56%	21	P:cytoskeleton organization; P:locomotion; P:cellular protein modification process; F:ion binding; P:cell adhesion; C:organelle; P:mitotic cell cycle; P:cell division; P:vesicle-mediated transport; F:GTPase activity; F:ubiquitin-like protein binding; P:signal transduction; P:cell morphogenesis; P:reproduction; C:plasma membrane; P:response to stress; C:cytoplasm; P:lipid metabolic process; P:cell…	(3.6) Acting on acid anhydrides	PR00449 (PRINTS); G3DSA:3.40.50.300 (GENE3D); IPR005225 (TIGRFAM); IPR001806 (PFAM); mobidb-lite (MOBIDB_LITE); IPR020849 (PANTHER); PTHR24070:SF17 (PANTHER); IPR020849 (PROSITE_PROFILES); cd00876 (CDD); IPR027417 (SUPERFAMILY)
g3149.t1	small GTP-binding protein	Ras subfamily	194	20	3.9137e-78	69.06%	5	P:signal transduction; F:GTPase activity; F:ion binding; P:anatomical structure development; C:plasma membrane	(3.6) Acting on acid anhydrides	PR00449 (PRINTS); G3DSA:3.40.50.300 (GENE3D); IPR005225 (TIGRFAM); IPR001806 (PFAM); IPR020849 (PANTHER); IPR020849 (PROSITE_PROFILES); cd00876 (CDD); IPR027417 (SUPERFAMILY)
g3835.t1	small GTP-binding protein	Ras subfamily	194	20	9.34325e-101	71.81%	4	P:signal transduction; F:GTPase activity; F:ion binding; C:plasma membrane	(3.6) Acting on acid anhydrides	PR00449 (PRINTS); IPR001806 (PFAM); G3DSA:3.40.50.300 (GENE3D); IPR005225 (TIGRFAM); mobidb-lite (MOBIDB_LITE); mobidb-lite (MOBIDB_LITE); IPR020849 (PANTHER); PTHR24070:SF17 (PANTHER); IPR020849 (PROSITE_PROFILES); cd00876 (CDD); IPR027417 (SUPERFAMILY)
g495.t1	small GTP-binding protein	Ras subfamily	171	20	4.78348e-24	56.84%	4	P:signal transduction; F:GTPase activity; F:ion binding; C:intracellular	-	PR00449 (PRINTS); G3DSA:3.40.50.300 (GENE3D); IPR001806 (PFAM); IPR020849 (PANTHER); IPR020849 (PROSITE_PROFILES); IPR027417 (SUPERFAMILY)
g1235.t1	small GTP-binding protein	Ras subfamily	206	9	0.00103642	46.36%	4	P:signal transduction; F:GTPase activity; F:ion binding; C:cellular_component		IPR001806 (PFAM); G3DSA:3.40.50.300 (GENE3D); IPR020849 (PANTHER); IPR027417 (SUPERFAMILY)
g1695.t1	small GTP-binding protein	Ras subfamily	191	20	3.96043e-50	62.56%	5	P:signal transduction; F:GTPase activity; F:ion binding; P:anatomical structure development; C:cellular_component	-	PR00449 (PRINTS); IPR001806 (PFAM); G3DSA:3.40.50.300 (GENE3D); IPR005225 (TIGRFAM); IPR020849 (PANTHER); IPR020849 (PROSITE_PROFILES); IPR027417 (SUPERFAMILY)
g4364.t1	small GTP-binding protein domain	Ras subfamily	182	20	2.61815e-21	55.34%	10	P:vesicle-mediated transport; P:signal transduction; C:cytoplasm; F:GTPase activity; F:ion binding; P:cell wall organization or biogenesis; C:organelle; P:response to stress; P:growth; C:plasma membrane	-	PR00449 (PRINTS); IPR001806 (PFAM); G3DSA:3.40.50.300 (GENE3D); mobidb-lite (MOBIDB_LITE); mobidb-lite (MOBIDB_LITE); IPR020849 (PANTHER); PTHR24070:SF17 (PANTHER); IPR020849 (PROSITE_PROFILES); IPR027417 (SUPERFAMILY)
g4988.t1	small GTP-binding protein	Ras subfamily	181	20	6.53734e-42	62.73%	4	P:signal transduction; F:GTPase activity; F:ion binding; C:cellular_component	-	PR00449 (PRINTS); IPR001806 (PFAM); IPR005225 (TIGRFAM); G3DSA:3.40.50.300 (GENE3D); PTHR24070:SF263 (PANTHER); IPR020849 (PANTHER); IPR020849 (PROSITE_PROFILES); IPR027417 (SUPERFAMILY)
g6992.t1	small GTP-binding protein	Ras subfamily	148	20	8.19159e-17	58.05%	5	P:signal transduction; F:GTPase activity; F:ion binding; P:anatomical structure development; C:cellular_component	-	PR00449 (PRINTS); G3DSA:3.40.50.300 (GENE3D); IPR001806 (PFAM); PTHR24070:SF17 (PANTHER); IPR020849 (PANTHER); IPR020849 (PROSITE_PROFILES); IPR027417 (SUPERFAMILY)
g8131.t1	small GTP-binding protein	Ras subfamily	201	20	2.63874e-40	60.15%	5	P:signal transduction; F:GTPase activity; F:ion binding; P:anatomical structure development; C:cellular_component	-	PR00449 (PRINTS); G3DSA:3.40.50.300 (GENE3D); IPR001806 (PFAM); IPR005225 (TIGRFAM); mobidb-lite (MOBIDB_LITE); IPR020849 (PANTHER); IPR020849 (PROSITE_PROFILES); IPR027417 (SUPERFAMILY)
g10515.t1	small GTP-binding protein	Ras subfamily	114	20	1.23417e-51	69.49%	5	C:cell; P:signal transduction; F:GTPase activity; P:protein transport; F:ion binding	(3.6) Acting on acid anhydrides	PR00449 (PRINTS); IPR001806 (PFAM); G3DSA:3.40.50.300 (GENE3D); PTHR24070:SF412 (PANTHER); IPR020849 (PANTHER); PS51419 (PROSITE_PROFILES); IPR027417 (SUPERFAMILY)

## Sheet: Ral
Seq. Name	Seq. Description	GTPase family	Seq. Length	#Hits	min. eValue	mean Similarity	#GOs	GO terms	Enzyme Codes	InterProScan
g1827.t1	ras-related protein Ral-A	Ral subfamily	175	20	2.37957e-69	68.88%	4	P:signal transduction; F:GTPase activity; F:ion binding; C:plasma membrane	(3.6) Acting on acid anhydrides	PR00449 (PRINTS); IPR001806 (PFAM); IPR005225 (TIGRFAM); G3DSA:3.40.50.300 (GENE3D); PTHR24070:SF251 (PANTHER); IPR020849 (PANTHER); IPR020849 (PROSITE_PROFILES); IPR027417 (SUPERFAMILY)

## Sheet: Rap
Seq. Name	Seq. Description	GTPase family	Seq. Length	#Hits	min. eValue	mean Similarity	#GOs	GO terms	Enzyme Codes	InterProScan
g7472.t1	ras-related protein Rap-1A-like	Rap subfamily	201	20	2.83366e-30	54.75%	4	P:signal transduction; F:GTPase activity; F:ion binding; C:cellular_component	-	PR00449 (PRINTS); IPR005225 (TIGRFAM); G3DSA:3.40.50.300 (GENE3D); IPR001806 (PFAM); IPR020849 (PANTHER); IPR020849 (PROSITE_PROFILES); IPR027417 (SUPERFAMILY)
g2199.t1	Ras-related protein Rap-1b	Rap subfamily	205	20	4.59824e-35	56.06%	4	P:signal transduction; F:GTPase activity; F:ion binding; C:cellular_component	-	PR00449 (PRINTS); G3DSA:3.40.50.300 (GENE3D); IPR001806 (PFAM); IPR020849 (PANTHER); PTHR24070:SF17 (PANTHER); IPR020849 (PROSITE_PROFILES); IPR027417 (SUPERFAMILY)
g2478.t1	ras-related protein Rap-1b isoform X1	Rap subfamily	188	20	2.50934e-65	67.31%	4	P:signal transduction; F:GTPase activity; F:ion binding; C:cytoplasmic vesicle	-	PR00449 (PRINTS); G3DSA:3.40.50.300 (GENE3D); IPR005225 (TIGRFAM); IPR001806 (PFAM); IPR020849 (PANTHER); IPR020849 (PROSITE_PROFILES); cd00876 (CDD); IPR027417 (SUPERFAMILY)
g4855.t1	ras-related protein Rap-1b isoform X1	Rap subfamily	187	20	3.27674e-80	67.28%	5	C:endosome; P:signal transduction; F:GTPase activity; P:protein transport; F:ion binding	(3.6) Acting on acid anhydrides	PR00449 (PRINTS); IPR005225 (TIGRFAM); IPR001806 (PFAM); G3DSA:3.40.50.300 (GENE3D); IPR020849 (PANTHER); PS51419 (PROSITE_PROFILES); cd00876 (CDD); IPR027417 (SUPERFAMILY)
g5612.t1	ras-related protein Rap-1b-like isoform X3	Rap subfamily	178	20	6.10384e-41	66.36%	6	P:vesicle-mediated transport; P:signal transduction; F:GTPase activity; F:ion binding; P:anatomical structure development; C:plasma membrane	(3.6) Acting on acid anhydrides	PR00449 (PRINTS); G3DSA:3.40.50.300 (GENE3D); IPR005225 (TIGRFAM); IPR001806 (PFAM); IPR020849 (PANTHER); PTHR24070:SF17 (PANTHER); IPR020849 (PROSITE_PROFILES); cd00876 (CDD); IPR027417 (SUPERFAMILY)
g7019.t1	RAP1B, member of RAS oncogene family	Rap subfamily	187	20	1.84319e-74	67.75%	4	P:signal transduction; F:GTPase activity; F:ion binding; C:plasma membrane	(3.6) Acting on acid anhydrides	PR00449 (PRINTS); G3DSA:3.40.50.300 (GENE3D); IPR005225 (TIGRFAM); IPR001806 (PFAM); PTHR24070:SF251 (PANTHER); IPR020849 (PANTHER); IPR020849 (PROSITE_PROFILES); cd00876 (CDD); IPR027417 (SUPERFAMILY)
g10337.t1	RAP1B, member of RAS oncogene family	Rap subfamily	187	20	1.45431e-49	63.95%	4	P:signal transduction; F:GTPase activity; F:ion binding; C:cellular_component	(3.6) Acting on acid anhydrides	PR00449 (PRINTS); IPR005225 (TIGRFAM); G3DSA:3.40.50.300 (GENE3D); IPR001806 (PFAM); IPR020849 (PANTHER); IPR020849 (PROSITE_PROFILES); IPR027417 (SUPERFAMILY)
g10440.t1	RAP1B, member of RAS oncogene family	Rap subfamily	187	20	2.32111e-77	66.37%	4	P:signal transduction; F:GTPase activity; F:ion binding; C:plasma membrane	(3.6) Acting on acid anhydrides	PR00449 (PRINTS); IPR001806 (PFAM); IPR005225 (TIGRFAM); G3DSA:3.40.50.300 (GENE3D); PTHR24070:SF251 (PANTHER); IPR020849 (PANTHER); IPR020849 (PROSITE_PROFILES); cd00876 (CDD); IPR027417 (SUPERFAMILY)

## Sheet: Rho
Seq. Name	Seq. Description	GTPase family	Seq. Length	#Hits	min. eValue	mean Similarity	#GOs	GO terms	Enzyme Codes	InterProScan
g175.t1	ras-related C3 botulinum toxin substrate 3	Rho subfamily	191	20	9.75311e-54	60.24%	7	P:cell division; P:cytoskeleton organization; P:signal transduction; C:cytoplasm; P:cell morphogenesis; F:GTPase activity; F:ion binding	-	PR00449 (PRINTS); IPR001806 (PFAM); G3DSA:3.40.50.300 (GENE3D); IPR005225 (TIGRFAM); PTHR24072 (PANTHER); PTHR24072:SF291 (PANTHER); PS51419 (PROSITE_PROFILES); cd00157 (CDD); IPR027417 (SUPERFAMILY)
g9231.t1	Ras-like GTP-binding protein Rho1	Rho subfamily	184	20	1.00304e-38	58.48%	5	P:cytoskeleton organization; P:signal transduction; F:GTPase activity; F:ion binding; C:intracellular	-	PR00449 (PRINTS); G3DSA:3.40.50.300 (GENE3D); IPR005225 (TIGRFAM); IPR001806 (PFAM); PTHR24072 (PANTHER); IPR003578 (PROSITE_PROFILES); cd00157 (CDD); IPR027417 (SUPERFAMILY)
g9233.t1	Ras-like GTP-binding protein Rho1	Rho subfamily	184	20	1.00304e-38	58.48%	5	P:cytoskeleton organization; P:signal transduction; F:GTPase activity; F:ion binding; C:intracellular	-	PR00449 (PRINTS); G3DSA:3.40.50.300 (GENE3D); IPR005225 (TIGRFAM); IPR001806 (PFAM); PTHR24072 (PANTHER); IPR003578 (PROSITE_PROFILES); cd00157 (CDD); IPR027417 (SUPERFAMILY)
g6773.t1	Ras-like GTP-binding protein RhoL	Rho subfamily	182	20	1.0861e-96	66.89%	11	P:cytoskeleton organization; P:signal transduction; P:cell morphogenesis; P:cellular component assembly; F:ion binding; C:organelle; C:plasma membrane; P:cell motility; C:cytoplasm; F:GTPase activity; F:enzyme binding	(3.6) Acting on acid anhydrides	PR00449 (PRINTS); IPR005225 (TIGRFAM); G3DSA:3.40.50.300 (GENE3D); IPR001806 (PFAM); PTHR24072 (PANTHER); PTHR24072:SF290 (PANTHER); IPR003578 (PROSITE_PROFILES); IPR027417 (SUPERFAMILY)
g6325.t1	ras-like GTP-binding protein RhoL isoform X2	Rho subfamily	186	20	9.16642e-72	68.69%	5	P:cytoskeleton organization; C:cytoplasm; P:signal transduction; F:GTPase activity; F:ion binding	(3.6) Acting on acid anhydrides	PR00449 (PRINTS); IPR005225 (TIGRFAM); G3DSA:3.40.50.300 (GENE3D); IPR001806 (PFAM); PTHR24072 (PANTHER); PTHR24072:SF168 (PANTHER); IPR003578 (PROSITE_PROFILES); cd00157 (CDD); IPR027417 (SUPERFAMILY)
g3487.t1	rho GTPase-activating protein 24 isoform X1	Rho subfamily	424	20	2.63721e-136	50.77%	2	P:signal transduction; C:cytoplasm	-	IPR000198 (PFAM); IPR001849 (PFAM); IPR008936 (G3DSA:1.10.555.GENE3D); IPR011993 (G3DSA:2.30.29.GENE3D); PTHR23176 (PANTHER); IPR000198 (PROSITE_PROFILES); IPR001849 (PROSITE_PROFILES); cd00159 (CDD); SSF50729 (SUPERFAMILY); IPR008936 (SUPERFAMILY)
g1038.t1	Rho family GTPase	Rho subfamily	325	17	5.56215e-12	51.88%	3	P:biological_process; F:GTPase activity; F:ion binding	-	IPR005225 (TIGRFAM); IPR001806 (PFAM); G3DSA:3.40.50.300 (GENE3D); mobidb-lite (MOBIDB_LITE); mobidb-lite (MOBIDB_LITE); PTHR24072:SF281 (PANTHER); PTHR24072 (PANTHER); PS51419 (PROSITE_PROFILES); IPR027417 (SUPERFAMILY)
g2073.t1	GTP-binding protein RHO4 [	Rho subfamily	183	20	9.09546e-06	49.62%	4	P:biological_process; F:GTPase activity; F:ion binding; C:cellular_component	-	IPR001806 (PFAM); G3DSA:3.40.50.300 (GENE3D); PTHR24072 (PANTHER); PTHR24072:SF146 (PANTHER); IPR027417 (SUPERFAMILY)
g2082.t1	GTP-binding protein RHO4 [	Rho subfamily	183	20	5.63717e-06	50.33%	4	P:biological_process; F:GTPase activity; F:ion binding; C:cellular_component	-	G3DSA:3.40.50.300 (GENE3D); IPR001806 (PFAM); PTHR24072 (PANTHER); PTHR24072:SF146 (PANTHER); IPR027417 (SUPERFAMILY)
g3399.t1	Rho GTPase	Rho subfamily	634	20	6.10927e-35	59.81%	9	P:cytoskeleton organization; P:protein-containing complex assembly; P:signal transduction; F:ion binding; P:reproduction; P:cell motility; P:vesicle-mediated transport; F:GTPase activity; C:cytoplasmic vesicle	-	PR00449 (PRINTS); IPR009091 (G3DSA:2.130.10.GENE3D); IPR001806 (PFAM); G3DSA:3.40.50.300 (GENE3D); G3DSA:3.40.50.300 (GENE3D); IPR005225 (TIGRFAM); mobidb-lite (MOBIDB_LITE); mobidb-lite (MOBIDB_LITE); mobidb-lite (MOBIDB_LITE); PTHR24072:SF168 (PANTHER); PTHR24072 (PANTHER); IPR003578 (PROSITE_PROFILES); PS51419 (PROSITE_PROFILES); cd00154 (CDD); cd00157 (CDD); IPR027417 (SUPERFAMILY); IPR009091…
g3871.t1	GTP-binding protein rhoA	Rho subfamily	180	20	9.00124e-46	61.76%	5	P:cell motility; P:cytoskeleton organization; F:GTPase activity; F:ion binding; C:intracellular	-	PR00449 (PRINTS); IPR001806 (PFAM); G3DSA:3.40.50.300 (GENE3D); IPR005225 (TIGRFAM); PTHR24072 (PANTHER); PS51419 (PROSITE_PROFILES); cd00157 (CDD); IPR027417 (SUPERFAMILY)
g3979.t1	rho-related GTP-binding protein RhoA-D-like	Rho subfamily	183	20	4.35249e-93	66.01%	11	P:cytoskeleton organization; P:signal transduction; P:cell morphogenesis; P:cellular component assembly; F:ion binding; C:organelle; C:plasma membrane; P:cell motility; C:cytoplasm; F:GTPase activity; F:enzyme binding	(3.6) Acting on acid anhydrides	PR00449 (PRINTS); G3DSA:3.40.50.300 (GENE3D); IPR001806 (PFAM); IPR005225 (TIGRFAM); PTHR24072 (PANTHER); PTHR24072:SF290 (PANTHER); IPR003578 (PROSITE_PROFILES); IPR027417 (SUPERFAMILY)
g4353.t1	rho-related GTP-binding protein RhoG-like	Rho subfamily	184	20	3.68285e-74	71.09%	3	P:signal transduction; F:GTPase activity; F:ion binding	(3.6) Acting on acid anhydrides	PR00449 (PRINTS); IPR005225 (TIGRFAM); IPR001806 (PFAM); G3DSA:3.40.50.300 (GENE3D); PTHR24072 (PANTHER); PTHR24072:SF168 (PANTHER); IPR003578 (PROSITE_PROFILES); cd00157 (CDD); IPR027417 (SUPERFAMILY)
g7956.t1	probable GTPase Rho1	Rho subfamily	180	20	1.55701e-101	64.39%	11	P:cytoskeleton organization; P:signal transduction; P:cell morphogenesis; P:cellular component assembly; F:ion binding; C:organelle; C:plasma membrane; P:cell motility; C:cytoplasm; F:GTPase activity; F:enzyme binding	(3.6) Acting on acid anhydrides	PR00449 (PRINTS); IPR001806 (PFAM); IPR005225 (TIGRFAM); G3DSA:3.40.50.300 (GENE3D); PTHR24072:SF305 (PANTHER); PTHR24072 (PANTHER); IPR003578 (PROSITE_PROFILES); cd00157 (CDD); IPR027417 (SUPERFAMILY)
g8126.t1	rho-related GTP-binding protein RhoU	Rho subfamily	212	20	3.84656e-25	55.79%	4	P:signal transduction; F:GTPase activity; F:ion binding; C:cellular_component	-	PR00449 (PRINTS); IPR001806 (PFAM); G3DSA:3.40.50.300 (GENE3D); IPR005225 (TIGRFAM); PTHR24072 (PANTHER); PTHR24072:SF168 (PANTHER); PS51419 (PROSITE_PROFILES); cd00157 (CDD); IPR027417 (SUPERFAMILY)
g8150.t1	Rho GTPase	Rho subfamily	181	20	5.05184e-75	69.61%	14	P:membrane organization; P:cytoskeleton organization; P:signal transduction; P:locomotion; P:cell morphogenesis; F:ion binding; P:response to stress; C:plasma membrane; P:mitotic cell cycle; P:cell division; P:vesicle-mediated transport; C:cytoplasm; F:GTPase activity; F:enzyme binding	(3.6) Acting on acid anhydrides	PR00449 (PRINTS); IPR005225 (TIGRFAM); G3DSA:3.40.50.300 (GENE3D); IPR001806 (PFAM); PTHR24072 (PANTHER); PTHR24072:SF168 (PANTHER); IPR003578 (PROSITE_PROFILES); cd00157 (CDD); IPR027417 (SUPERFAMILY)
g8838.t1	rho-related GTP-binding protein RhoG-like	Rho subfamily	162	20	9.26842e-20	55.57%	8	P:cytoskeleton organization; P:protein-containing complex assembly; P:locomotion; C:cytoplasm; F:GTPase activity; F:ion binding; P:anatomical structure development; P:response to stress	-	IPR001806 (PFAM); G3DSA:3.40.50.300 (GENE3D); PTHR24072:SF105 (PANTHER); PTHR24072 (PANTHER); PS51419 (PROSITE_PROFILES); IPR027417 (SUPERFAMILY)
g9684.t1	rho-related GTP-binding protein RhoA-D-like	Rho subfamily	183	20	1.33223e-93	65.89%	11	P:cytoskeleton organization; P:signal transduction; P:cell morphogenesis; P:cellular component assembly; F:ion binding; C:organelle; C:plasma membrane; P:cell motility; C:cytoplasm; F:GTPase activity; F:enzyme binding	(3.6) Acting on acid anhydrides	PR00449 (PRINTS); IPR005225 (TIGRFAM); IPR001806 (PFAM); G3DSA:3.40.50.300 (GENE3D); PTHR24072 (PANTHER); PTHR24072:SF290 (PANTHER); IPR003578 (PROSITE_PROFILES); IPR027417 (SUPERFAMILY)
g10279.t1	transforming protein RhoA-like	Rho subfamily	180	20	6.39621e-104	65.37%	11	P:cytoskeleton organization; P:signal transduction; P:cell morphogenesis; P:cellular component assembly; F:ion binding; C:organelle; C:plasma membrane; P:cell motility; C:cytoplasm; F:GTPase activity; F:enzyme binding	(3.6) Acting on acid anhydrides	PR00449 (PRINTS); IPR005225 (TIGRFAM); IPR001806 (PFAM); G3DSA:3.40.50.300 (GENE3D); PTHR24072:SF305 (PANTHER); PTHR24072 (PANTHER); IPR003578 (PROSITE_PROFILES); cd00157 (CDD); IPR027417 (SUPERFAMILY)
g5785.t1	Ras-related C3 botulinum toxin substrate 1	Rho subfamily	188	20	2.44965e-20	56.06%	3	P:signal transduction; F:GTPase activity; F:ion binding	-	IPR001806 (PFAM); G3DSA:3.40.50.300 (GENE3D); PTHR24072:SF306 (PANTHER); PTHR24072 (PANTHER); IPR003578 (PROSITE_PROFILES); IPR027417 (SUPERFAMILY)
g7763.t1	Ras-related C3 botulinum toxin substrate 1	Rho subfamily	199	20	6.79723e-120	78.77%	8	P:cytoskeleton organization; C:cytoplasm; P:signal transduction; P:cell morphogenesis; F:GTPase activity; F:ion binding; C:plasma membrane; F:enzyme binding	(3.6) Acting on acid anhydrides	PR00449 (PRINTS); IPR005225 (TIGRFAM); IPR001806 (PFAM); G3DSA:3.40.50.300 (GENE3D); PTHR24072 (PANTHER); PTHR24072:SF291 (PANTHER); IPR003578 (PROSITE_PROFILES); cd00157 (CDD); IPR027417 (SUPERFAMILY)
g8486.t1	Ras-related C3 botulinum toxin substrate 1	Rho subfamily	199	20	4.99826e-61	71.21%	3	P:signal transduction; F:GTPase activity; F:ion binding	(3.6) Acting on acid anhydrides	PR00449 (PRINTS); IPR001806 (PFAM); G3DSA:3.40.50.300 (GENE3D); IPR005225 (TIGRFAM); PTHR24072 (PANTHER); IPR003578 (PROSITE_PROFILES); cd00157 (CDD); IPR027417 (SUPERFAMILY)
g9054.t1	Ras-related C3 botulinum toxin substrate 1	Rho subfamily	199	20	1.12578e-119	79.31%	8	P:cytoskeleton organization; C:cytoplasm; P:signal transduction; P:cell morphogenesis; F:GTPase activity; F:ion binding; C:plasma membrane; F:enzyme binding	(3.6) Acting on acid anhydrides	PR00449 (PRINTS); IPR005225 (TIGRFAM); G3DSA:3.40.50.300 (GENE3D); IPR001806 (PFAM); PTHR24072 (PANTHER); PTHR24072:SF291 (PANTHER); IPR003578 (PROSITE_PROFILES); cd00157 (CDD); IPR027417 (SUPERFAMILY)
g10454.t1	Ras-related C3 botulinum toxin substrate 1	Rho subfamily	104	20	4.74279e-42	69.82%	8	P:cytoskeleton organization; C:cytoplasm; P:signal transduction; F:GTPase activity; P:cell morphogenesis; F:ion binding; C:plasma membrane; F:enzyme binding	(3.6) Acting on acid anhydrides	PR00449 (PRINTS); IPR001806 (PFAM); G3DSA:3.40.50.300 (GENE3D); PTHR24072 (PANTHER); IPR027417 (SUPERFAMILY)
g10456.t1	Ras-related C3 botulinum toxin substrate 1	Rho subfamily	199	20	3.33692e-118	79.71%	10	P:membrane organization; P:vesicle-mediated transport; P:cytoskeleton organization; C:cytoplasm; P:signal transduction; P:cell morphogenesis; F:GTPase activity; F:ion binding; C:plasma membrane; F:enzyme binding	(3.6) Acting on acid anhydrides	PR00449 (PRINTS); IPR005225 (TIGRFAM); G3DSA:3.40.50.300 (GENE3D); IPR001806 (PFAM); PTHR24072 (PANTHER); PTHR24072:SF291 (PANTHER); IPR003578 (PROSITE_PROFILES); cd00157 (CDD); IPR027417 (SUPERFAMILY)
g5031.t1	ras-related C3 botulinum toxin substrate 2	Rho subfamily	199	20	1.6323e-84	72.31%	15	P:membrane organization; P:cytoskeleton organization; P:signal transduction; P:cell morphogenesis; F:ion binding; P:immune system process; C:plasma membrane; P:growth; P:response to stress; P:cell motility; P:vesicle-mediated transport; C:cytoplasm; F:GTPase activity; P:cell differentiation; F:enzyme binding	(3.6) Acting on acid anhydrides	PR00449 (PRINTS); IPR005225 (TIGRFAM); IPR001806 (PFAM); G3DSA:3.40.50.300 (GENE3D); PTHR24072:SF291 (PANTHER); PTHR24072 (PANTHER); IPR003578 (PROSITE_PROFILES); cd00157 (CDD); IPR027417 (SUPERFAMILY)
g10772.t1	ras-related C3 botulinum toxin substrate 2	Rho subfamily	199	20	1.21049e-82	73.08%	17	P:membrane organization; P:cytoskeleton organization; P:signal transduction; P:cell morphogenesis; P:cellular component assembly; F:ion binding; P:response to stress; P:immune system process; C:plasma membrane; P:growth; P:cell motility; P:vesicle-mediated transport; C:cytoplasm; F:GTPase activity; P:homeostatic process; P:cell differentiation; F:enzyme binding	(3.6) Acting on acid anhydrides	PR00449 (PRINTS); IPR005225 (TIGRFAM); G3DSA:3.40.50.300 (GENE3D); IPR001806 (PFAM); PTHR24072 (PANTHER); PTHR24072:SF291 (PANTHER); IPR003578 (PROSITE_PROFILES); cd00157 (CDD); IPR027417 (SUPERFAMILY)
g10801.t1	ras-related C3 botulinum toxin substrate 2	Rho subfamily	199	20	4.61881e-83	72.27%	16	P:membrane organization; P:cytoskeleton organization; P:signal transduction; P:cell morphogenesis; P:cellular component assembly; F:ion binding; P:immune system process; P:response to stress; C:plasma membrane; P:cell motility; P:vesicle-mediated transport; C:cytoplasm; P:homeostatic process; F:GTPase activity; P:cell differentiation; F:enzyme binding	(3.6) Acting on acid anhydrides	PR00449 (PRINTS); G3DSA:3.40.50.300 (GENE3D); IPR001806 (PFAM); IPR005225 (TIGRFAM); PTHR24072:SF291 (PANTHER); PTHR24072 (PANTHER); IPR003578 (PROSITE_PROFILES); cd00157 (CDD); IPR027417 (SUPERFAMILY)
g1933.t1	ras-related C3 botulinum toxin substrate 3	Rho subfamily	249	20	7.54593e-44	64.98%	5	P:cytoskeleton organization; C:cytoplasm; P:signal transduction; F:GTPase activity; F:ion binding	-	PR00449 (PRINTS); IPR005225 (TIGRFAM); G3DSA:3.40.50.300 (GENE3D); IPR001806 (PFAM); mobidb-lite (MOBIDB_LITE); mobidb-lite (MOBIDB_LITE); mobidb-lite (MOBIDB_LITE); PTHR24072 (PANTHER); PS51419 (PROSITE_PROFILES); cd00157 (CDD); IPR027417 (SUPERFAMILY)

## Sheet: Ran
Seq. Name	Seq. Description	GTPase family	Seq. Length	#Hits	min. eValue	mean Similarity	#GOs	GO terms	Enzyme Codes	InterProScan
g274.t1	Ran-specific GTPase-activating protein, putative	Ran subfamily	149	16	0.0029804	53.56%	1	P:transport		IPR011993 (G3DSA:2.30.29.GENE3D); IPR000156 (PFAM); mobidb-lite (MOBIDB_LITE); mobidb-lite (MOBIDB_LITE); IPR000156 (PROSITE_PROFILES); SSF50729 (SUPERFAMILY)
g4501.t1	ran-binding protein 9 isoform X2	Ran subfamily	824	20	2.41965e-101	45.46%		-	G3DSA:2.60.120.920 (GENE3D)
g7959.t1	ran-binding protein 1 homolog a	Ran subfamily	173	20	1.44623e-10	58.61%	2	P:transport; C:intracellular	-	IPR011993 (G3DSA:2.30.29.GENE3D); IPR000156 (PFAM); mobidb-lite (MOBIDB_LITE); PTHR23138 (PANTHER); PTHR23138:SF133 (PANTHER); IPR000156 (PROSITE_PROFILES); SSF50729 (SUPERFAMILY)
g149.t1	GTP-binding nuclear protein Ran	Ran subfamily	210	20	6.9252e-131	83.5%	13	P:protein transport; F:ion binding; P:anatomical structure development; P:ribosome biogenesis; P:chromosome segregation; P:small molecule metabolic process; C:nuclear envelope; P:nucleocytoplasmic transport; P:chromosome organization; F:GTPase activity; P:mitotic nuclear division; C:cytosol; P:cellular nitrogen compound metabolic process	(3.6) Acting on acid anhydrides	IPR002041 (PRINTS); IPR001806 (PFAM); IPR005225 (TIGRFAM); G3DSA:3.40.50.300 (GENE3D); IPR002041 (PANTHER); IPR002041 (PROSITE_PROFILES); cd00877 (CDD); IPR027417 (SUPERFAMILY)
g599.t1	GTP-binding nuclear protein Ran	Ran subfamily	216	20	1.23169e-123	76.61%	15	P:protein transport; F:ion binding; P:anatomical structure development; P:ribosome biogenesis; P:chromosome segregation; P:small molecule metabolic process; P:nucleocytoplasmic transport; C:nucleus; F:RNA binding; P:chromosome organization; F:GTPase activity; P:mitotic nuclear division; C:cytoplasmic vesicle; C:protein-containing complex; P:cellular nitrogen compound metabolic process	(3.6) Acting on acid anhydrides	IPR002041 (PRINTS); IPR001806 (PFAM); G3DSA:3.40.50.300 (GENE3D); IPR005225 (TIGRFAM); IPR002041 (PANTHER); IPR002041 (PROSITE_PROFILES); cd00877 (CDD); IPR027417 (SUPERFAMILY)
g1657.t1	GTP-binding nuclear protein Ran	Ran subfamily	210	20	6.9252e-131	83.5%	13	P:protein transport; F:ion binding; P:anatomical structure development; P:ribosome biogenesis; P:chromosome segregation; P:small molecule metabolic process; C:nuclear envelope; P:nucleocytoplasmic transport; P:chromosome organization; F:GTPase activity; P:mitotic nuclear division; C:cytosol; P:cellular nitrogen compound metabolic process	(3.6) Acting on acid anhydrides	IPR002041 (PRINTS); G3DSA:3.40.50.300 (GENE3D); IPR005225 (TIGRFAM); IPR001806 (PFAM); IPR002041 (PANTHER); IPR002041 (PROSITE_PROFILES); cd00877 (CDD); IPR027417 (SUPERFAMILY)
g3456.t1	GTP-binding nuclear protein Ran	Ran subfamily	210	20	6.9252e-131	83.5%	13	P:protein transport; F:ion binding; P:anatomical structure development; P:ribosome biogenesis; P:chromosome segregation; P:small molecule metabolic process; C:nuclear envelope; P:nucleocytoplasmic transport; P:chromosome organization; F:GTPase activity; P:mitotic nuclear division; C:cytosol; P:cellular nitrogen compound metabolic process	(3.6) Acting on acid anhydrides	IPR002041 (PRINTS); IPR001806 (PFAM); IPR005225 (TIGRFAM); G3DSA:3.40.50.300 (GENE3D); IPR002041 (PANTHER); IPR002041 (PROSITE_PROFILES); cd00877 (CDD); IPR027417 (SUPERFAMILY)
g7615.t1	GTP-binding nuclear protein Ran	Ran subfamily	210	20	6.9252e-131	83.5%	13	P:protein transport; F:ion binding; P:anatomical structure development; P:ribosome biogenesis; P:chromosome segregation; P:small molecule metabolic process; C:nuclear envelope; P:nucleocytoplasmic transport; P:chromosome organization; F:GTPase activity; P:mitotic nuclear division; C:cytosol; P:cellular nitrogen compound metabolic process	(3.6) Acting on acid anhydrides	IPR002041 (PRINTS); IPR001806 (PFAM); IPR005225 (TIGRFAM); G3DSA:3.40.50.300 (GENE3D); IPR002041 (PANTHER); IPR002041 (PROSITE_PROFILES); cd00877 (CDD); IPR027417 (SUPERFAMILY)

## Sheet: Rab
Seq. Name	Seq. Description	GTPase family	Seq. Length	#Hits	min. eValue	mean Similarity	#GOs	GO terms	Enzyme Codes	InterProScan
g180.t1	ras-related protein RABA2a	Rab subfamily	202	20	5.93238e-76	73.53%	5	C:endosome; P:signal transduction; F:GTPase activity; P:protein transport; F:ion binding	(3.6) Acting on acid anhydrides	PR00449 (PRINTS); IPR001806 (PFAM); G3DSA:3.40.50.300 (GENE3D); IPR005225 (TIGRFAM); PTHR24073 (PANTHER); PTHR24073:SF1068 (PANTHER); PS51419 (PROSITE_PROFILES); IPR027417 (SUPERFAMILY)
g303.t1	ras-related protein Rab-11B, putative	no GTPase	199	20	5.04883e-22	56.28%	4	P:signal transduction; F:GTPase activity; F:ion binding; C:cellular_component		PR00449 (PRINTS); G3DSA:3.40.50.300 (GENE3D); IPR001806 (PFAM); IPR020849 (PANTHER); PS51419 (PROSITE_PROFILES); IPR027417 (SUPERFAMILY)
g326.t1	Ras-related protein SEC4	Rab subfamily	203	20	3.51677e-40	61.34%	5	P:vesicle-mediated transport; F:GTPase activity; P:protein transport; F:ion binding; C:cytoplasmic vesicle	-	PR00449 (PRINTS); G3DSA:3.40.50.300 (GENE3D); IPR001806 (PFAM); IPR005225 (TIGRFAM); mobidb-lite (MOBIDB_LITE); PTHR24073:SF519 (PANTHER); PTHR24073 (PANTHER); PS51419 (PROSITE_PROFILES); cd00154 (CDD); IPR027417 (SUPERFAMILY)
g411.t1	ras-related protein RAB1BV-like	Rab subfamily	199	20	4.04685e-29	54.92%	5	P:vesicle-mediated transport; C:cytoplasm; F:GTPase activity; F:ion binding; C:organelle	-	PR00449 (PRINTS); IPR001806 (PFAM); IPR005225 (TIGRFAM); G3DSA:3.40.50.300 (GENE3D); PTHR24073:SF269 (PANTHER); PTHR24073 (PANTHER); PS51419 (PROSITE_PROFILES); cd00154 (CDD); IPR027417 (SUPERFAMILY)
g461.t1	ras-related protein RABB1c	Rab subfamily	199	20	6.57582e-81	67.62%	10	P:signal transduction; P:protein transport; F:ion binding; C:Golgi apparatus; C:plastid; P:response to stress; C:endosome; P:vesicle-mediated transport; F:GTPase activity; C:cytosol	(3.6) Acting on acid anhydrides	PR00449 (PRINTS); G3DSA:3.40.50.300 (GENE3D); IPR005225 (TIGRFAM); IPR001806 (PFAM); IPR030702 (PTHR24073:PANTHER); PTHR24073 (PANTHER); PS51419 (PROSITE_PROFILES); cd00154 (CDD); IPR027417 (SUPERFAMILY)
g551.t1	ras-related protein Rab-11A	Rab subfamily	212	20	1.45181e-79	73.41%	6	C:endosome; P:signal transduction; F:GTPase activity; P:protein transport; F:ion binding; C:cytosol	(3.6) Acting on acid anhydrides	PR00449 (PRINTS); G3DSA:3.40.50.300 (GENE3D); IPR005225 (TIGRFAM); IPR001806 (PFAM); mobidb-lite (MOBIDB_LITE); mobidb-lite (MOBIDB_LITE); PTHR24073 (PANTHER); PTHR24073:SF1049 (PANTHER); PS51419 (PROSITE_PROFILES); cd01868 (CDD); IPR027417 (SUPERFAMILY)
g724.t1	Ras-related protein Rab-21	no GTPase	195	20	4.10303e-73	63.99%	5	C:endosome; P:signal transduction; F:GTPase activity; P:protein transport; F:ion binding	(3.6) Acting on acid anhydrides	PR00449 (PRINTS); IPR005225 (TIGRFAM); G3DSA:3.40.50.300 (GENE3D); IPR001806 (PFAM); mobidb-lite (MOBIDB_LITE); PTHR24073:SF1112 (PANTHER); PTHR24073 (PANTHER); PS51419 (PROSITE_PROFILES); IPR027417 (SUPERFAMILY)
g741.t1	ras-related protein RABA2a	Rab subfamily	213	20	2.89106e-88	76.06%	6	C:endosome; P:signal transduction; F:GTPase activity; P:protein transport; F:ion binding; P:cell cycle	(3.6) Acting on acid anhydrides	PR00449 (PRINTS); IPR005225 (TIGRFAM); IPR001806 (PFAM); G3DSA:3.40.50.300 (GENE3D); PTHR24073:SF1068 (PANTHER); PTHR24073 (PANTHER); PS51419 (PROSITE_PROFILES); cd01868 (CDD); IPR027417 (SUPERFAMILY)
g1064.t1	Ras-related protein Rab-2A	Rab subfamily	195	20	1.42377e-86	70.03%	9	C:endosome; P:vesicle-mediated transport; P:signal transduction; F:GTPase activity; P:protein transport; F:ion binding; C:cytosol; C:Golgi apparatus; P:response to stress	(3.6) Acting on acid anhydrides	PR00449 (PRINTS); IPR005225 (TIGRFAM); G3DSA:3.40.50.300 (GENE3D); IPR001806 (PFAM); IPR030702 (PTHR24073:PANTHER); PTHR24073 (PANTHER); PS51419 (PROSITE_PROFILES); cd00154 (CDD); IPR027417 (SUPERFAMILY)
g1180.t1	ras-related protein Rab-7a	Rab subfamily	199	20	5.20936e-33	60.6%	5	C:endosome; P:signal transduction; F:GTPase activity; F:ion binding; P:transport	-	PR00449 (PRINTS); IPR001806 (PFAM); IPR005225 (TIGRFAM); G3DSA:3.40.50.300 (GENE3D); IPR020849 (PANTHER); PS51419 (PROSITE_PROFILES); cd00154 (CDD); IPR027417 (SUPERFAMILY)
g1220.t1	Ras-related protein Rab-22A	Rab subfamily	192	20	1.72608e-60	61.55%	5	P:signal transduction; F:GTPase activity; P:protein transport; F:ion binding; C:cellular_component	-	PR00449 (PRINTS); G3DSA:3.40.50.300 (GENE3D); IPR001806 (PFAM); IPR005225 (TIGRFAM); PTHR24073 (PANTHER); PTHR24073:SF467 (PANTHER); PS51419 (PROSITE_PROFILES); cd00154 (CDD); IPR027417 (SUPERFAMILY)
g5149.t1	ras-like gtp-binding protein ypt1	Rab subfamily	151	20	9.66275e-35	66.53%	7	P:vesicle-mediated transport; C:cytoplasm; P:signal transduction; F:GTPase activity; P:protein transport; F:ion binding; C:organelle	(3.6) Acting on acid anhydrides	PR00449 (PRINTS); IPR005225 (TIGRFAM); G3DSA:3.40.50.300 (GENE3D); IPR001806 (PFAM); mobidb-lite (MOBIDB_LITE); PTHR22621 (PANTHER); PTHR22621:SF27 (PANTHER); PS51419 (PROSITE_PROFILES); cd00154 (CDD); IPR027417 (SUPERFAMILY)
g4677.t1	ras-related protein Rab-10	Rab subfamily	204	20	3.79211e-67	65.07%	18	P:transmembrane transport; P:cytoskeleton organization; P:signal transduction; P:cellular component assembly; P:protein transport; F:ion binding; P:anatomical structure development; C:Golgi apparatus; P:reproduction; C:plasma membrane; P:vesicle-mediated transport; C:endosome; C:microtubule organizing center; F:GTPase activity; P:homeostatic process; P:cell differentiation; C:cilium; F:enzyme bin…	(3.6) Acting on acid anhydrides	PR00449 (PRINTS); IPR005225 (TIGRFAM); IPR001806 (PFAM); G3DSA:3.40.50.300 (GENE3D); PTHR24073 (PANTHER); PTHR24073:SF549 (PANTHER); PS51419 (PROSITE_PROFILES); cd00154 (CDD); IPR027417 (SUPERFAMILY)
g9568.t1	Ras-related protein Rab11	Rab subfamily	215	20	1.16391e-85	74.64%	5	C:endosome; P:signal transduction; F:GTPase activity; P:protein transport; F:ion binding	(3.6) Acting on acid anhydrides	PR00449 (PRINTS); IPR001806 (PFAM); IPR005225 (TIGRFAM); G3DSA:3.40.50.300 (GENE3D); PTHR24073:SF1068 (PANTHER); PTHR24073 (PANTHER); PS51419 (PROSITE_PROFILES); cd01868 (CDD); IPR027417 (SUPERFAMILY)
g6975.t1	Ras-related protein Rab11A	Rab subfamily	194	20	4.44103e-31	56.76%	5	P:vesicle-mediated transport; C:cytoplasm; F:GTPase activity; F:ion binding; C:organelle	-	PR00449 (PRINTS); G3DSA:3.40.50.300 (GENE3D); IPR001806 (PFAM); IPR005225 (TIGRFAM); mobidb-lite (MOBIDB_LITE); PTHR24073 (PANTHER); PTHR24073:SF350 (PANTHER); PS51419 (PROSITE_PROFILES); cd00154 (CDD); IPR027417 (SUPERFAMILY)
g1766.t1	ras-related protein Rab-11B-like	Rab subfamily	207	20	1.55661e-48	62.25%	4	F:GTPase activity; P:protein transport; F:ion binding; C:cellular_component	-	PR00449 (PRINTS); IPR005225 (TIGRFAM); IPR001806 (PFAM); G3DSA:3.40.50.300 (GENE3D); PTHR24073 (PANTHER); PTHR24073:SF519 (PANTHER); PS51419 (PROSITE_PROFILES); cd00154 (CDD); IPR027417 (SUPERFAMILY)
g10569.t1	ras-related protein Rab11D	Rab subfamily	183	20	3.9869e-39	63.11%	2	F:GTPase activity; F:ion binding	-	PR00449 (PRINTS); G3DSA:3.40.50.300 (GENE3D); IPR001806 (PFAM); IPR005225 (TIGRFAM); PTHR24073 (PANTHER); PTHR24073:SF1069 (PANTHER); PS51419 (PROSITE_PROFILES); cd00154 (CDD); IPR027417 (SUPERFAMILY)
g5471.t1	ras-related protein Rab-13	Rab subfamily	201	20	1.59647e-79	72.83%	8	C:endosome; P:vesicle-mediated transport; P:signal transduction; F:GTPase activity; P:protein transport; F:ion binding; C:Golgi apparatus; C:plasma membrane	(3.6) Acting on acid anhydrides	PR00449 (PRINTS); G3DSA:3.40.50.300 (GENE3D); IPR001806 (PFAM); IPR005225 (TIGRFAM); PTHR24073:SF510 (PANTHER); PTHR24073 (PANTHER); PS51419 (PROSITE_PROFILES); IPR027417 (SUPERFAMILY)
g6385.t1	Ras-related protein Rab-13	Rab subfamily	193	20	8.30988e-50	65.06%	12	P:signal transduction; P:cell junction organization; P:protein transport; P:cellular component assembly; F:ion binding; P:anatomical structure development; C:Golgi apparatus; C:plasma membrane; C:endosome; P:vesicle-mediated transport; F:GTPase activity; P:cell differentiation	(3.6) Acting on acid anhydrides	PR00449 (PRINTS); G3DSA:3.40.50.300 (GENE3D); IPR005225 (TIGRFAM); IPR001806 (PFAM); PTHR24073:SF919 (PANTHER); PTHR24073 (PANTHER); PS51419 (PROSITE_PROFILES); cd00154 (CDD); IPR027417 (SUPERFAMILY)
g7880.t1	ras-related protein Rab-13	Rab subfamily	194	20	7.58757e-81	75.14%	4	P:signal transduction; F:GTPase activity; P:protein transport; F:ion binding	(3.6) Acting on acid anhydrides	PR00449 (PRINTS); IPR001806 (PFAM); IPR005225 (TIGRFAM); G3DSA:3.40.50.300 (GENE3D); PTHR24073 (PANTHER); PTHR24073:SF510 (PANTHER); PS51419 (PROSITE_PROFILES); cd00154 (CDD); IPR027417 (SUPERFAMILY)
g3420.t1	Ras-related protein Rab-14	Rab subfamily	204	20	1.71238e-91	70.46%	7	P:vesicle-mediated transport; P:signal transduction; F:GTPase activity; P:protein transport; F:ion binding; C:cytoplasmic vesicle; C:Golgi apparatus	(3.6) Acting on acid anhydrides	PR00449 (PRINTS); G3DSA:3.40.50.300 (GENE3D); IPR005225 (TIGRFAM); IPR001806 (PFAM); mobidb-lite (MOBIDB_LITE); PTHR24073:SF1062 (PANTHER); PTHR24073 (PANTHER); PS51419 (PROSITE_PROFILES); cd00154 (CDD); IPR027417 (SUPERFAMILY)
g7630.t1	ras-related protein Rab-14-like	Rab subfamily	212	20	1.95722e-92	71.41%	9	C:endosome; P:vesicle-mediated transport; P:signal transduction; F:GTPase activity; P:protein transport; F:ion binding; C:cytosol; C:Golgi apparatus; P:response to stress	(3.6) Acting on acid anhydrides	PR00449 (PRINTS); IPR005225 (TIGRFAM); G3DSA:3.40.50.300 (GENE3D); IPR001806 (PFAM); PTHR24073 (PANTHER); IPR030702 (PTHR24073:PANTHER); PS51419 (PROSITE_PROFILES); cd00154 (CDD); IPR027417 (SUPERFAMILY)
g10881.t1	ras-related protein Rab-14-like	Rab subfamily	214	20	1.37068e-101	70.81%	9	C:endosome; P:vesicle-mediated transport; P:signal transduction; F:GTPase activity; P:protein transport; F:ion binding; C:cytosol; C:Golgi apparatus; P:response to stress	(3.6) Acting on acid anhydrides	PR00449 (PRINTS); IPR005225 (TIGRFAM); IPR001806 (PFAM); G3DSA:3.40.50.300 (GENE3D); mobidb-lite (MOBIDB_LITE); mobidb-lite (MOBIDB_LITE); IPR030702 (PTHR24073:PANTHER); PTHR24073 (PANTHER); PS51419 (PROSITE_PROFILES); cd00154 (CDD); IPR027417 (SUPERFAMILY)
g4575.t1	Ras-related protein Rab-21	Rab subfamily	199	20	4.37905e-95	64.33%	5	C:endosome; P:signal transduction; F:GTPase activity; P:protein transport; F:ion binding	(3.6) Acting on acid anhydrides	PR00449 (PRINTS); IPR001806 (PFAM); IPR005225 (TIGRFAM); G3DSA:3.40.50.300 (GENE3D); IPR020849 (PANTHER); PTHR24070:SF385 (PANTHER); PS51419 (PROSITE_PROFILES); IPR027417 (SUPERFAMILY)
g5145.t1	Ras-related protein Rab-21	Rab subfamily	199	20	9.60211e-98	66.26%	5	C:endosome; P:signal transduction; F:GTPase activity; P:protein transport; F:ion binding	(3.6) Acting on acid anhydrides	PR00449 (PRINTS); G3DSA:3.40.50.300 (GENE3D); IPR001806 (PFAM); IPR005225 (TIGRFAM); PTHR24070:SF385 (PANTHER); IPR020849 (PANTHER); PS51419 (PROSITE_PROFILES); IPR027417 (SUPERFAMILY)
g7436.t1	Ras-related protein Rab-22A	Rab subfamily	198	20	5.16941e-45	60.14%	7	P:vesicle-mediated transport; C:cytoplasm; P:signal transduction; F:GTPase activity; P:protein transport; F:ion binding; C:organelle	(3.6) Acting on acid anhydrides	PR00449 (PRINTS); G3DSA:3.40.50.300 (GENE3D); IPR005225 (TIGRFAM); IPR001806 (PFAM); PTHR24073 (PANTHER); PTHR24073:SF1069 (PANTHER); PS51419 (PROSITE_PROFILES); cd00154 (CDD); IPR027417 (SUPERFAMILY)
g9422.t1	ras-related protein Rab-22A	Rab subfamily	193	20	1.57245e-81	61.38%	5	C:endosome; P:signal transduction; F:GTPase activity; P:protein transport; F:ion binding	(3.6) Acting on acid anhydrides	PR00449 (PRINTS); IPR001806 (PFAM); G3DSA:3.40.50.300 (GENE3D); IPR005225 (TIGRFAM); PTHR24073:SF1112 (PANTHER); PTHR24073 (PANTHER); PS51419 (PROSITE_PROFILES); IPR027417 (SUPERFAMILY)
g9920.t1	Ras-related protein Rab-22A	Rab subfamily	192	20	3.99442e-66	59.53%	3	F:GTPase activity; F:ion binding; C:cellular_component	-	PR00449 (PRINTS); IPR005225 (TIGRFAM); IPR001806 (PFAM); G3DSA:3.40.50.300 (GENE3D); PTHR24073 (PANTHER); PTHR24073:SF953 (PANTHER); PS51419 (PROSITE_PROFILES); cd00154 (CDD); IPR027417 (SUPERFAMILY)
g1851.t1	ras-related protein Rab-22A-like	Rab subfamily	187	20	2.6259e-69	62.05%	5	P:vesicle-mediated transport; C:cytoplasm; P:signal transduction; F:GTPase activity; F:ion binding	(3.6) Acting on acid anhydrides	PR00449 (PRINTS); G3DSA:3.40.50.300 (GENE3D); IPR005225 (TIGRFAM); IPR001806 (PFAM); PTHR24073:SF519 (PANTHER); PTHR24073 (PANTHER); PS51419 (PROSITE_PROFILES); cd00154 (CDD); IPR027417 (SUPERFAMILY)
g1736.t1	ras-related protein Rab-31-like	Rab subfamily	194	20	1.9004e-47	57.51%	6	P:vesicle-mediated transport; C:cytoplasm; P:signal transduction; F:GTPase activity; F:ion binding; C:organelle	-	PR00449 (PRINTS); IPR001806 (PFAM); IPR005225 (TIGRFAM); G3DSA:3.40.50.300 (GENE3D); PTHR24073:SF1056 (PANTHER); PTHR24073 (PANTHER); PS51419 (PROSITE_PROFILES); cd00154 (CDD); IPR027417 (SUPERFAMILY)
g8436.t1	ras-related protein Rab-31-like isoform X1	Rab subfamily	199	20	2.52703e-44	60.39%	5	P:signal transduction; F:GTPase activity; P:protein transport; F:ion binding; C:cellular_component	-	PR00449 (PRINTS); G3DSA:3.40.50.300 (GENE3D); IPR005225 (TIGRFAM); IPR001806 (PFAM); IPR020849 (PANTHER); PTHR24070:SF263 (PANTHER); PS51419 (PROSITE_PROFILES); cd00154 (CDD); IPR027417 (SUPERFAMILY)
g9855.t1	ras-related protein Rab-37-like isoform X3	no GTPase	171	20	3.93704e-28	58.4%	4	P:signal transduction; F:GTPase activity; F:ion binding; C:cellular_component	-	PR00449 (PRINTS); G3DSA:3.40.50.300 (GENE3D); IPR001806 (PFAM); IPR005225 (TIGRFAM); IPR020849 (PANTHER); PS51419 (PROSITE_PROFILES); IPR027417 (SUPERFAMILY)
g8907.t1	ras-related protein Rab-41 isoform X3	Rab subfamily	188	20	1.50801e-35	61.5%	2	F:GTPase activity; F:ion binding		PR00449 (PRINTS); G3DSA:3.40.50.300 (GENE3D); IPR001806 (PFAM); IPR005225 (TIGRFAM); PTHR24073:SF519 (PANTHER); PTHR24073 (PANTHER); PS51419 (PROSITE_PROFILES); cd00154 (CDD); IPR027417 (SUPERFAMILY)
g5172.t1	Ras-related protein Rab-4B	Rab subfamily	200	20	4.88302e-91	72.19%	6	P:vesicle-mediated transport; P:signal transduction; F:GTPase activity; P:protein transport; F:ion binding; C:cytoplasmic vesicle	(3.6) Acting on acid anhydrides	PR00449 (PRINTS); IPR001806 (PFAM); G3DSA:3.40.50.300 (GENE3D); IPR005225 (TIGRFAM); PTHR24073 (PANTHER); PTHR24073:SF1062 (PANTHER); PS51419 (PROSITE_PROFILES); cd00154 (CDD); IPR027417 (SUPERFAMILY)
g8265.t1	Ras-related protein Rab-4B	Rab subfamily	203	20	4.49936e-79	68.8%	9	C:endosome; P:vesicle-mediated transport; P:signal transduction; F:GTPase activity; P:protein transport; F:ion binding; C:cytosol; C:Golgi apparatus; P:response to stress	(3.6) Acting on acid anhydrides	PR00449 (PRINTS); G3DSA:3.40.50.300 (GENE3D); IPR005225 (TIGRFAM); IPR001806 (PFAM); PTHR24073 (PANTHER); PTHR24073:SF1052 (PANTHER); PS51419 (PROSITE_PROFILES); cd00154 (CDD); IPR027417 (SUPERFAMILY)
g4753.t1	Ras-related protein Rab-5A	Rab subfamily	206	20	2.5077e-29	54.24%	5	P:vesicle-mediated transport; P:signal transduction; C:cytoplasm; F:GTPase activity; F:ion binding	-	PR00449 (PRINTS); IPR005225 (TIGRFAM); G3DSA:3.40.50.300 (GENE3D); IPR001806 (PFAM); IPR020849 (PANTHER); PS51419 (PROSITE_PROFILES); cd00154 (CDD); IPR027417 (SUPERFAMILY)
g5103.t1	Ras-related protein Rab-5A	no GTPase	206	20	8.57953e-44	60.6%	5	C:endosome; P:vesicle-mediated transport; P:signal transduction; F:GTPase activity; F:ion binding	-	PR00449 (PRINTS); IPR001806 (PFAM); G3DSA:3.40.50.300 (GENE3D); IPR005225 (TIGRFAM); PTHR24073:SF366 (PANTHER); PTHR24073 (PANTHER); PS51419 (PROSITE_PROFILES); IPR027417 (SUPERFAMILY)
g3249.t1	Ras-related protein Rab-5B	Rab subfamily	201	20	1.07231e-70	60.02%	3	F:GTPase activity; F:ion binding; P:transport	-	PR00449 (PRINTS); G3DSA:3.40.50.300 (GENE3D); IPR001806 (PFAM); IPR005225 (TIGRFAM); PTHR24073 (PANTHER); PTHR24073:SF519 (PANTHER); PS51419 (PROSITE_PROFILES); cd00154 (CDD); IPR027417 (SUPERFAMILY)
g4624.t1	Ras-related protein Rab-5B	Rab subfamily	204	20	1.05048e-75	66.84%	5	C:endosome; P:signal transduction; F:GTPase activity; P:protein transport; F:ion binding	(3.6) Acting on acid anhydrides	PR00449 (PRINTS); IPR001806 (PFAM); IPR005225 (TIGRFAM); G3DSA:3.40.50.300 (GENE3D); mobidb-lite (MOBIDB_LITE); PTHR24073:SF366 (PANTHER); PTHR24073 (PANTHER); PS51419 (PROSITE_PROFILES); cd01860 (CDD); IPR027417 (SUPERFAMILY)
g5964.t1	ras-related protein Rab-5B	no GTPase	203	20	2.0793e-78	67.51%	6	C:endosome; P:vesicle-mediated transport; P:signal transduction; F:GTPase activity; P:protein transport; F:ion binding	(3.6) Acting on acid anhydrides	PR00449 (PRINTS); IPR001806 (PFAM); G3DSA:3.40.50.300 (GENE3D); IPR005225 (TIGRFAM); PTHR24073 (PANTHER); PTHR24073:SF366 (PANTHER); PS51419 (PROSITE_PROFILES); cd01860 (CDD); IPR027417 (SUPERFAMILY)
g9143.t1	Ras-related protein Rab-5B	Rab subfamily	216	20	4.95207e-51	65.26%	5	C:endosome; P:signal transduction; F:GTPase activity; P:protein transport; F:ion binding	(3.6) Acting on acid anhydrides	PR00449 (PRINTS); G3DSA:3.40.50.300 (GENE3D); IPR001806 (PFAM); IPR005225 (TIGRFAM); mobidb-lite (MOBIDB_LITE); IPR020849 (PANTHER); PS51419 (PROSITE_PROFILES); cd00154 (CDD); IPR027417 (SUPERFAMILY)
g10403.t1	ras-related protein Rab-5B	Rab subfamily	188	20	3.52197e-65	67.64%	6	C:endosome; P:vesicle-mediated transport; P:signal transduction; F:GTPase activity; P:protein transport; F:ion binding	(3.6) Acting on acid anhydrides	PR00449 (PRINTS); IPR005225 (TIGRFAM); G3DSA:3.40.50.300 (GENE3D); IPR001806 (PFAM); PTHR24073:SF1112 (PANTHER); PTHR24073 (PANTHER); PS51419 (PROSITE_PROFILES); IPR027417 (SUPERFAMILY)
g7949.t1	ras-related protein Rab-5B-like	Rab subfamily	199	20	1.00558e-38	56.95%	7	P:vesicle-mediated transport; C:cytoplasm; F:GTPase activity; F:ion binding; P:anatomical structure development; P:cell differentiation; C:organelle	-	PR00449 (PRINTS); IPR001806 (PFAM); G3DSA:3.40.50.300 (GENE3D); IPR005225 (TIGRFAM); PTHR24073:SF519 (PANTHER); PTHR24073 (PANTHER); PS51419 (PROSITE_PROFILES); cd00154 (CDD); IPR027417 (SUPERFAMILY)
g4309.t1	ras-related protein Rab-5C	Rab subfamily	187	20	3.55538e-54	65.09%	7	P:vesicle-mediated transport; P:signal transduction; F:GTPase activity; P:protein transport; F:ion binding; C:cytoplasmic vesicle; C:Golgi apparatus	(3.6) Acting on acid anhydrides	PR00449 (PRINTS); IPR001806 (PFAM); IPR005225 (TIGRFAM); G3DSA:3.40.50.300 (GENE3D); PTHR24073:SF366 (PANTHER); PTHR24073 (PANTHER); PS51419 (PROSITE_PROFILES); cd00154 (CDD); IPR027417 (SUPERFAMILY)
g9561.t1	ras-related protein Rab-5C	Rab subfamily	187	20	1.64312e-31	59.38%	4	P:vesicle-mediated transport; F:GTPase activity; F:ion binding; C:cytoplasmic vesicle	-	PR00449 (PRINTS); IPR005225 (TIGRFAM); IPR001806 (PFAM); G3DSA:3.40.50.300 (GENE3D); mobidb-lite (MOBIDB_LITE); PTHR24073:SF549 (PANTHER); PTHR24073 (PANTHER); PS51419 (PROSITE_PROFILES); cd00154 (CDD); IPR027417 (SUPERFAMILY)
g9628.t1	ras-related protein Rab-5C	Rab subfamily	188	20	6.41902e-53	65.88%	7	C:endosome; P:vesicle-mediated transport; P:signal transduction; F:GTPase activity; P:protein transport; F:ion binding; C:Golgi apparatus	(3.6) Acting on acid anhydrides	PR00449 (PRINTS); IPR005225 (TIGRFAM); IPR001806 (PFAM); G3DSA:3.40.50.300 (GENE3D); PTHR24073 (PANTHER); PTHR24073:SF366 (PANTHER); PS51419 (PROSITE_PROFILES); cd00154 (CDD); IPR027417 (SUPERFAMILY)
g3182.t1	ras-related protein Rab-5C, putative	Rab subfamily	190	20	1.16625e-49	59.44%	3	F:GTPase activity; F:ion binding; C:cytoplasmic vesicle	-	PR00449 (PRINTS); IPR005225 (TIGRFAM); G3DSA:3.40.50.300 (GENE3D); IPR001806 (PFAM); PTHR24073 (PANTHER); PTHR24073:SF1112 (PANTHER); PS51419 (PROSITE_PROFILES); cd00154 (CDD); IPR027417 (SUPERFAMILY)
g3863.t1	ras-related protein Rab-5C, putative	Rab subfamily	192	20	1.09567e-75	64.93%	5	C:endosome; P:signal transduction; F:GTPase activity; P:protein transport; F:ion binding	(3.6) Acting on acid anhydrides	PR00449 (PRINTS); IPR001806 (PFAM); IPR005225 (TIGRFAM); G3DSA:3.40.50.300 (GENE3D); PTHR24073:SF1112 (PANTHER); PTHR24073 (PANTHER); PS51419 (PROSITE_PROFILES); cd00154 (CDD); IPR027417 (SUPERFAMILY)
g8209.t1	ras-related protein Rab6 isoform X1	no GTPase	213	20	4.29309e-09	48.44%	3	F:GTPase activity; F:ion binding; P:transport	-	G3DSA:3.40.50.300 (GENE3D); IPR001806 (PFAM); IPR005225 (TIGRFAM); mobidb-lite (MOBIDB_LITE); mobidb-lite (MOBIDB_LITE); PTHR24073:SF832 (PANTHER); PTHR24073 (PANTHER); PS51419 (PROSITE_PROFILES); IPR027417 (SUPERFAMILY)
g4389.t1	ras-related protein Rab6 isoform X2	Rab subfamily	201	20	9.36581e-45	63.79%	5	C:endosome; P:signal transduction; F:GTPase activity; P:protein transport; F:ion binding	(3.6) Acting on acid anhydrides	PR00449 (PRINTS); G3DSA:3.40.50.300 (GENE3D); IPR005225 (TIGRFAM); IPR001806 (PFAM); PTHR24073:SF1112 (PANTHER); PTHR24073 (PANTHER); PS51419 (PROSITE_PROFILES); cd00154 (CDD); IPR027417 (SUPERFAMILY)
g4922.t1	ras-related protein Rab6 isoform X2	no GTPase	167	20	3.54977e-67	66.19%	6	P:vesicle-mediated transport; P:signal transduction; F:GTPase activity; P:protein transport; F:ion binding; C:Golgi apparatus	(3.6) Acting on acid anhydrides	PR00449 (PRINTS); G3DSA:3.40.50.300 (GENE3D); IPR005225 (TIGRFAM); IPR001806 (PFAM); PTHR24073 (PANTHER); PTHR24073:SF469 (PANTHER); PS51419 (PROSITE_PROFILES); IPR027417 (SUPERFAMILY)
g10111.t1	ras-related protein Rab-6, putative	Rab subfamily	213	20	6.69616e-30	54.2%	4	P:signal transduction; F:GTPase activity; F:ion binding; C:cytoplasmic vesicle	-	PR00449 (PRINTS); G3DSA:3.40.50.300 (GENE3D); IPR001806 (PFAM); IPR005225 (TIGRFAM); IPR020849 (PANTHER); PS51419 (PROSITE_PROFILES); cd00154 (CDD); IPR027417 (SUPERFAMILY)
g10376.t1	ras-related protein Rab-6B	no GTPase	167	20	8.25095e-70	65.25%	6	P:vesicle-mediated transport; P:signal transduction; F:GTPase activity; P:protein transport; F:ion binding; C:Golgi apparatus	(3.6) Acting on acid anhydrides	PR00449 (PRINTS); IPR001806 (PFAM); G3DSA:3.40.50.300 (GENE3D); IPR005225 (TIGRFAM); PTHR24073:SF469 (PANTHER); PTHR24073 (PANTHER); PS51419 (PROSITE_PROFILES); IPR027417 (SUPERFAMILY)
g1846.t1	ras-related protein Rab7	Rab subfamily	184	20	1.09514e-26	54.66%	5	P:signal transduction; F:GTPase activity; F:ion binding; C:cellular_component; P:transport	-	PR00449 (PRINTS); IPR001806 (PFAM); IPR005225 (TIGRFAM); G3DSA:3.40.50.300 (GENE3D); IPR020849 (PANTHER); PS51419 (PROSITE_PROFILES); cd00154 (CDD); IPR027417 (SUPERFAMILY)
g4343.t1	ras-related protein Rab7	Rab subfamily	204	20	2.04103e-120	74.43%	5	C:cell; P:signal transduction; F:GTPase activity; P:protein transport; F:ion binding	(3.6) Acting on acid anhydrides	PR00449 (PRINTS); IPR001806 (PFAM); G3DSA:3.40.50.300 (GENE3D); IPR005225 (TIGRFAM); PTHR24073 (PANTHER); PTHR24073:SF57 (PANTHER); PS51419 (PROSITE_PROFILES); IPR027417 (SUPERFAMILY)
g6261.t1	Ras-related protein Rab7	Rab subfamily	199	20	9.77062e-74	66.73%	4	P:signal transduction; F:GTPase activity; P:protein transport; F:ion binding	(3.6) Acting on acid anhydrides	PR00449 (PRINTS); IPR001806 (PFAM); IPR005225 (TIGRFAM); G3DSA:3.40.50.300 (GENE3D); PTHR24073 (PANTHER); PTHR24073:SF1045 (PANTHER); PS51419 (PROSITE_PROFILES); cd00154 (CDD); IPR027417 (SUPERFAMILY)
g7066.t1	ras-related protein rab-7A	Rab subfamily	199	20	7.28985e-74	61.38%	7	C:endosome; P:vesicle-mediated transport; P:signal transduction; F:GTPase activity; P:protein transport; F:ion binding; C:vacuole	(3.6) Acting on acid anhydrides	PR00449 (PRINTS); IPR001806 (PFAM); G3DSA:3.40.50.300 (GENE3D); IPR005225 (TIGRFAM); PTHR24073 (PANTHER); PTHR24073:SF57 (PANTHER); PS51419 (PROSITE_PROFILES); cd00154 (CDD); IPR027417 (SUPERFAMILY)
g6827.t1	Ras-related protein Rab-8A	Rab subfamily	210	20	2.04281e-36	61.49%	3	F:GTPase activity; P:protein transport; F:ion binding	-	PR00449 (PRINTS); G3DSA:3.40.50.300 (GENE3D); IPR001806 (PFAM); IPR005225 (TIGRFAM); mobidb-lite (MOBIDB_LITE); PTHR24073:SF978 (PANTHER); PTHR24073 (PANTHER); PS51419 (PROSITE_PROFILES); cd00154 (CDD); IPR027417 (SUPERFAMILY)
g8003.t1	Ras-related protein Rab-8A	Rab subfamily	157	20	2.75205e-28	63.68%	4	F:GTPase activity; F:ion binding; C:cellular_component; P:transport	-	PR00449 (PRINTS); IPR005225 (TIGRFAM); G3DSA:3.40.50.300 (GENE3D); IPR001806 (PFAM); mobidb-lite (MOBIDB_LITE); mobidb-lite (MOBIDB_LITE); PTHR24073 (PANTHER); PTHR24073:SF978 (PANTHER); PS51419 (PROSITE_PROFILES); cd00154 (CDD); IPR027417 (SUPERFAMILY)
g10877.t1	ras-related protein Rab-8B	Rab subfamily	200	20	3.5312e-84	72.24%	5	P:vesicle-mediated transport; P:signal transduction; F:GTPase activity; P:protein transport; F:ion binding	(3.6) Acting on acid anhydrides	PR00449 (PRINTS); IPR005225 (TIGRFAM); IPR001806 (PFAM); G3DSA:3.40.50.300 (GENE3D); mobidb-lite (MOBIDB_LITE); mobidb-lite (MOBIDB_LITE); PTHR24073:SF510 (PANTHER); PTHR24073 (PANTHER); PS51419 (PROSITE_PROFILES); IPR027417 (SUPERFAMILY)
g5005.t1	ras-related protein RABA1f	no GTPase	213	20	7.90292e-83	75.15%	5	C:endosome; P:signal transduction; F:GTPase activity; P:protein transport; F:ion binding	(3.6) Acting on acid anhydrides	PR00449 (PRINTS); G3DSA:3.40.50.300 (GENE3D); IPR005225 (TIGRFAM); IPR001806 (PFAM); PTHR24073:SF1049 (PANTHER); PTHR24073 (PANTHER); PS51419 (PROSITE_PROFILES); cd01868 (CDD); IPR027417 (SUPERFAMILY)
g1286.t1	ras-related protein RABA2a	no GTPase	203	20	1.34265e-64	74.48%	6	C:endosome; P:vesicle-mediated transport; P:signal transduction; F:GTPase activity; P:protein transport; F:ion binding	(3.6) Acting on acid anhydrides	PR00449 (PRINTS); IPR005225 (TIGRFAM); IPR001806 (PFAM); G3DSA:3.40.50.300 (GENE3D); PTHR24073:SF1068 (PANTHER); PTHR24073 (PANTHER); PS51419 (PROSITE_PROFILES); IPR027417 (SUPERFAMILY)
g2624.t1	ras-related protein RABA2a	Rab subfamily	218	20	1.86965e-97	75.63%	5	C:endosome; P:signal transduction; F:GTPase activity; P:protein transport; F:ion binding	(3.6) Acting on acid anhydrides	PR00449 (PRINTS); IPR005225 (TIGRFAM); G3DSA:3.40.50.300 (GENE3D); IPR001806 (PFAM); PTHR24073:SF1068 (PANTHER); PTHR24073 (PANTHER); PS51419 (PROSITE_PROFILES); cd01868 (CDD); IPR027417 (SUPERFAMILY)
g3846.t1	ras-related protein RABA2a	Rab subfamily	208	20	5.44145e-114	80.62%	6	C:endosome; P:signal transduction; F:GTPase activity; P:protein transport; F:ion binding; P:cell cycle	(3.6) Acting on acid anhydrides	PR00449 (PRINTS); G3DSA:3.40.50.300 (GENE3D); IPR005225 (TIGRFAM); IPR001806 (PFAM); mobidb-lite (MOBIDB_LITE); mobidb-lite (MOBIDB_LITE); PTHR24073 (PANTHER); PTHR24073:SF1068 (PANTHER); PS51419 (PROSITE_PROFILES); cd01868 (CDD); IPR027417 (SUPERFAMILY)
g6098.t1	ras-related protein RABA2a-like	Rab subfamily	209	20	1.93447e-113	81.16%	6	C:endosome; P:vesicle-mediated transport; P:signal transduction; F:GTPase activity; P:protein transport; F:ion binding	(3.6) Acting on acid anhydrides	PR00449 (PRINTS); G3DSA:3.40.50.300 (GENE3D); IPR005225 (TIGRFAM); IPR001806 (PFAM); mobidb-lite (MOBIDB_LITE); mobidb-lite (MOBIDB_LITE); PTHR24073 (PANTHER); PTHR24073:SF1068 (PANTHER); PS51419 (PROSITE_PROFILES); cd01868 (CDD); IPR027417 (SUPERFAMILY)
g9305.t1	ras-related protein RABB1b	Rab subfamily	200	20	3.54436e-81	72.61%	9	C:endosome; P:vesicle-mediated transport; P:signal transduction; F:GTPase activity; P:protein transport; F:ion binding; C:cytosol; C:Golgi apparatus; P:response to stress	(3.6) Acting on acid anhydrides	PR00449 (PRINTS); IPR001806 (PFAM); IPR005225 (TIGRFAM); G3DSA:3.40.50.300 (GENE3D); PTHR24073:SF972 (PANTHER); PTHR24073 (PANTHER); PS51419 (PROSITE_PROFILES); cd00154 (CDD); IPR027417 (SUPERFAMILY)
g7626.t1	ras-related protein RABC2a	Rab subfamily	177	20	2.34418e-16	56.58%	2	F:GTPase activity; F:ion binding		PR00449 (PRINTS); IPR001806 (PFAM); G3DSA:3.40.50.300 (GENE3D); mobidb-lite (MOBIDB_LITE); PTHR24073 (PANTHER); PTHR24073:SF643 (PANTHER); PS51419 (PROSITE_PROFILES); cd00154 (CDD); IPR027417 (SUPERFAMILY)
g2739.t1	Ras-related protein RABD1	no GTPase	101	20	9.44897e-37	65.87%	5	P:signal transduction; F:GTPase activity; P:protein transport; F:ion binding; C:cellular_component	(3.6) Acting on acid anhydrides	PR00449 (PRINTS); G3DSA:3.40.50.300 (GENE3D); IPR001806 (PFAM); IPR020849 (PANTHER); PTHR24070:SF17 (PANTHER); PS51419 (PROSITE_PROFILES); IPR027417 (SUPERFAMILY)
g4055.t1	Ras-related protein RABD1	no GTPase	196	20	2.55947e-102	79.09%	6	C:cell; P:vesicle-mediated transport; P:signal transduction; F:GTPase activity; P:protein transport; F:ion binding	(3.6) Acting on acid anhydrides	PR00449 (PRINTS); G3DSA:3.40.50.300 (GENE3D); IPR005225 (TIGRFAM); IPR001806 (PFAM); mobidb-lite (MOBIDB_LITE); mobidb-lite (MOBIDB_LITE); PTHR24073:SF1007 (PANTHER); PTHR24073 (PANTHER); PS51419 (PROSITE_PROFILES); cd01867 (CDD); IPR027417 (SUPERFAMILY)
g5308.t1	Ras-related protein RABD1	Rab subfamily	203	20	3.10915e-126	81.33%	6	C:cell; P:vesicle-mediated transport; P:signal transduction; F:GTPase activity; P:protein transport; F:ion binding	(3.6) Acting on acid anhydrides	PR00449 (PRINTS); G3DSA:3.40.50.300 (GENE3D); IPR001806 (PFAM); IPR005225 (TIGRFAM); PTHR24073:SF1007 (PANTHER); PTHR24073 (PANTHER); PS51419 (PROSITE_PROFILES); cd01867 (CDD); IPR027417 (SUPERFAMILY)
g8172.t1	Ras-related protein RABD1	no GTPase	194	20	8.81084e-103	78.29%	8	C:cell; P:vesicle-mediated transport; P:signal transduction; F:GTPase activity; P:autophagy; P:cellular component assembly; P:protein transport; F:ion binding	(3.6) Acting on acid anhydrides	PR00449 (PRINTS); IPR001806 (PFAM); G3DSA:3.40.50.300 (GENE3D); IPR005225 (TIGRFAM); mobidb-lite (MOBIDB_LITE); PTHR24073 (PANTHER); PTHR24073:SF1007 (PANTHER); PS51419 (PROSITE_PROFILES); cd01867 (CDD); IPR027417 (SUPERFAMILY)
g8446.t1	Ras-related protein RABD1	no GTPase	101	20	5.46114e-38	66.96%	5	P:signal transduction; F:GTPase activity; P:protein transport; F:ion binding; C:cellular_component	(3.6) Acting on acid anhydrides	PR00449 (PRINTS); IPR001806 (PFAM); G3DSA:3.40.50.300 (GENE3D); mobidb-lite (MOBIDB_LITE); mobidb-lite (MOBIDB_LITE); PTHR24070:SF17 (PANTHER); IPR020849 (PANTHER); PS51419 (PROSITE_PROFILES); IPR027417 (SUPERFAMILY)
g9128.t1	Ras-related protein RABD1	Rab subfamily	203	20	9.72923e-126	80.77%	6	C:cell; P:vesicle-mediated transport; P:signal transduction; F:GTPase activity; P:protein transport; F:ion binding	(3.6) Acting on acid anhydrides	PR00449 (PRINTS); IPR001806 (PFAM); IPR005225 (TIGRFAM); G3DSA:3.40.50.300 (GENE3D); PTHR24073 (PANTHER); PTHR24073:SF962 (PANTHER); PS51419 (PROSITE_PROFILES); cd01867 (CDD); IPR027417 (SUPERFAMILY)
g5693.t1	ras-related protein RABE1c-like	Rab subfamily	196	20	3.14755e-85	71.99%	6	P:vesicle-mediated transport; P:signal transduction; F:GTPase activity; P:protein transport; F:ion binding; C:plasma membrane	(3.6) Acting on acid anhydrides	PR00449 (PRINTS); IPR005225 (TIGRFAM); IPR001806 (PFAM); G3DSA:3.40.50.300 (GENE3D); PTHR24073:SF1013 (PANTHER); PTHR24073 (PANTHER); PS51419 (PROSITE_PROFILES); cd00154 (CDD); IPR027417 (SUPERFAMILY)
g3429.t1	ras-related protein RABF2b	Rab subfamily	186	20	1.22311e-38	56.5%	5	P:vesicle-mediated transport; C:cytoplasm; F:GTPase activity; F:ion binding; C:organelle	-	PR00449 (PRINTS); G3DSA:3.40.50.300 (GENE3D); IPR005225 (TIGRFAM); IPR001806 (PFAM); PTHR24073:SF519 (PANTHER); PTHR24073 (PANTHER); PS51419 (PROSITE_PROFILES); cd00154 (CDD); IPR027417 (SUPERFAMILY)
g3003.t1	rab3 GTPase-activating protein regulatory subunit	no GTPase	554	20	1.26393e-108	42.51%	1	P:biological_process		IPR032839 (PFAM); IPR026059 (PANTHER)
g7632.t1	small rab-related GTPase	Rab subfamily	196	20	1.26105e-93	73.85%	10	P:signal transduction; P:protein transport; F:ion binding; C:Golgi apparatus; C:plastid; P:response to stress; C:endosome; P:vesicle-mediated transport; F:GTPase activity; C:cytosol	(3.6) Acting on acid anhydrides	PR00449 (PRINTS); G3DSA:3.40.50.300 (GENE3D); IPR005225 (TIGRFAM); IPR001806 (PFAM); mobidb-lite (MOBIDB_LITE); IPR030702 (PTHR24073:PANTHER); PTHR24073 (PANTHER); PS51419 (PROSITE_PROFILES); cd00154 (CDD); IPR027417 (SUPERFAMILY)
g419.t1	Rab family GTPase	Rab subfamily	240	20	2.67337e-48	55.99%	4	C:cytoplasm; F:GTPase activity; F:ion binding; C:organelle	-	PR00449 (PRINTS); IPR005225 (TIGRFAM); IPR001806 (PFAM); G3DSA:3.40.50.300 (GENE3D); PTHR24073:SF519 (PANTHER); PTHR24073 (PANTHER); PS51419 (PROSITE_PROFILES); cd00154 (CDD); IPR027417 (SUPERFAMILY)
g1898.t1	Rab family GTPase	Rab subfamily	195	20	3.42615e-73	61.69%	4	F:GTPase activity; F:ion binding; C:cytoplasmic vesicle; P:transport	-	PR00449 (PRINTS); IPR005225 (TIGRFAM); IPR001806 (PFAM); G3DSA:3.40.50.300 (GENE3D); mobidb-lite (MOBIDB_LITE); mobidb-lite (MOBIDB_LITE); PTHR24073 (PANTHER); PTHR24073:SF1062 (PANTHER); PS51419 (PROSITE_PROFILES); cd00154 (CDD); IPR027417 (SUPERFAMILY)
g1973.t1	Rab family GTPase	Rab subfamily	197	20	3.0281e-33	57.58%	2	F:GTPase activity; F:ion binding	-	PR00449 (PRINTS); IPR001806 (PFAM); IPR005225 (TIGRFAM); G3DSA:3.40.50.300 (GENE3D); PTHR24073:SF832 (PANTHER); PTHR24073 (PANTHER); PS51419 (PROSITE_PROFILES); cd00154 (CDD); IPR027417 (SUPERFAMILY)
g2400.t1	rab escort protein	no GTPase	481	20	0.0	49.37%	4	P:signal transduction; C:cytoplasm; C:organelle; F:enzyme regulator activity	-	IPR018203 (PRINTS); IPR036188 (G3DSA:3.50.50.GENE3D); IPR018203 (PFAM); G3DSA:3.30.519.10 (GENE3D); G3DSA:1.10.405.10 (GENE3D); mobidb-lite (MOBIDB_LITE); PTHR11787:SF4 (PANTHER); IPR018203 (PANTHER); SSF54373 (SUPERFAMILY); IPR036188 (SUPERFAMILY)
g3608.t1	Rab family GTPase	Rab subfamily	197	20	3.95567e-62	60.83%	5	P:signal transduction; F:GTPase activity; P:protein transport; F:ion binding; C:cellular_component	-	PR00449 (PRINTS); IPR001806 (PFAM); IPR005225 (TIGRFAM); G3DSA:3.40.50.300 (GENE3D); mobidb-lite (MOBIDB_LITE); IPR020849 (PANTHER); PTHR24070:SF263 (PANTHER); PS51419 (PROSITE_PROFILES); cd00154 (CDD); IPR027417 (SUPERFAMILY)
g4752.t1	Rab family GTPase	Rab subfamily	210	20	2.16464e-27	56.83%	3	F:GTPase activity; F:ion binding; P:transport	-	PR00449 (PRINTS); IPR001806 (PFAM); IPR005225 (TIGRFAM); G3DSA:3.40.50.300 (GENE3D); PTHR24073:SF519 (PANTHER); PTHR24073 (PANTHER); PS51419 (PROSITE_PROFILES); cd00154 (CDD); IPR027417 (SUPERFAMILY)
g4947.t1	Rab family gtpase	Rab subfamily	194	20	1.05375e-19	52.67%	6	P:vesicle-mediated transport; P:signal transduction; C:cytoplasm; F:GTPase activity; F:ion binding; C:organelle	-	PR00449 (PRINTS); IPR001806 (PFAM); G3DSA:3.40.50.300 (GENE3D); IPR005225 (TIGRFAM); mobidb-lite (MOBIDB_LITE); mobidb-lite (MOBIDB_LITE); IPR020849 (PANTHER); PS51419 (PROSITE_PROFILES); cd00154 (CDD); IPR027417 (SUPERFAMILY)
g6451.t1	Rab GTPase	Rab subfamily	202	20	1.4079e-61	71.29%	10	P:membrane organization; C:endosome; P:vesicle-mediated transport; P:signal transduction; F:GTPase activity; P:autophagy; P:protein transport; F:ion binding; C:Golgi apparatus; C:plasma membrane	(3.6) Acting on acid anhydrides	PR00449 (PRINTS); IPR001806 (PFAM); IPR005225 (TIGRFAM); G3DSA:3.40.50.300 (GENE3D); mobidb-lite (MOBIDB_LITE); PTHR24073:SF978 (PANTHER); PTHR24073 (PANTHER); PS51419 (PROSITE_PROFILES); cd00154 (CDD); IPR027417 (SUPERFAMILY)
g7429.t1	Rab family GTPase	Rab subfamily	200	20	9.38276e-17	53.87%	2	F:GTPase activity; F:ion binding		PR00449 (PRINTS); G3DSA:3.40.50.300 (GENE3D); IPR001806 (PFAM); mobidb-lite (MOBIDB_LITE); mobidb-lite (MOBIDB_LITE); PTHR24073 (PANTHER); PTHR24073:SF832 (PANTHER); PS51419 (PROSITE_PROFILES); cd00154 (CDD); IPR027417 (SUPERFAMILY)
g7917.t1	Rab family GTPase	Rab subfamily	199	20	1.10874e-20	56.06%	4	P:biological_process; C:endosome; F:GTPase activity; F:ion binding	-	PR00449 (PRINTS); IPR001806 (PFAM); G3DSA:3.40.50.300 (GENE3D); mobidb-lite (MOBIDB_LITE); PTHR24072:SF281 (PANTHER); PTHR24072 (PANTHER); PS51419 (PROSITE_PROFILES); cd00154 (CDD); IPR027417 (SUPERFAMILY)
g8434.t1	Rab GTPase	no GTPase	196	20	2.57187e-71	66.24%	5	C:endosome; P:signal transduction; F:GTPase activity; P:protein transport; F:ion binding	(3.6) Acting on acid anhydrides	PR00449 (PRINTS); G3DSA:3.40.50.300 (GENE3D); IPR005225 (TIGRFAM); IPR001806 (PFAM); PTHR24073 (PANTHER); PTHR24073:SF366 (PANTHER); PS51419 (PROSITE_PROFILES); IPR027417 (SUPERFAMILY)
g8835.t1	Rab family GTPase	no GTPase	314	20	5.66748e-21	56.73%	6	P:signal transduction; F:GTPase activity; F:ion binding; P:cellular protein modification process; C:cytoplasmic vesicle; F:kinase activity	-	PR00449 (PRINTS); IPR000719 (PFAM); IPR005225 (TIGRFAM); G3DSA:1.10.510.10 (GENE3D); IPR001806 (PFAM); G3DSA:3.40.50.300 (GENE3D); IPR020849 (PANTHER); PS51419 (PROSITE_PROFILES); IPR000719 (PROSITE_PROFILES); IPR011009 (SUPERFAMILY); IPR027417 (SUPERFAMILY)
g8984.t1	rab11 protein	Rab subfamily	192	20	1.57254e-57	59.67%	4	P:vesicle-mediated transport; C:cytoplasm; F:GTPase activity; F:ion binding	-	PR00449 (PRINTS); IPR005225 (TIGRFAM); IPR001806 (PFAM); G3DSA:3.40.50.300 (GENE3D); PTHR24073 (PANTHER); PTHR24073:SF519 (PANTHER); PS51419 (PROSITE_PROFILES); cd00154 (CDD); IPR027417 (SUPERFAMILY)
g9160.t1	rab-like protein 6	no GTPase	868	11	5.47839e-54	55.36%	1	F:ion binding		G3DSA:3.40.50.300 (GENE3D); mobidb-lite (MOBIDB_LITE); mobidb-lite (MOBIDB_LITE); mobidb-lite (MOBIDB_LITE); mobidb-lite (MOBIDB_LITE); mobidb-lite (MOBIDB_LITE); mobidb-lite (MOBIDB_LITE); mobidb-lite (MOBIDB_LITE); mobidb-lite (MOBIDB_LITE); mobidb-lite (MOBIDB_LITE); mobidb-lite (MOBIDB_LITE); mobidb-lite (MOBIDB_LITE); mobidb-lite (MOBIDB_LITE); mobidb-lite (MOBIDB_LITE); mobidb-lite (MOBIDB_…
g9560.t1	Rab family GTPase	Rab subfamily	199	20	1.61339e-18	55.45%	4	P:biological_process; F:GTPase activity; F:ion binding; C:cytoplasmic vesicle	-	PR00449 (PRINTS); G3DSA:3.40.50.300 (GENE3D); IPR001806 (PFAM); mobidb-lite (MOBIDB_LITE); PTHR24072 (PANTHER); PTHR24072:SF281 (PANTHER); PS51419 (PROSITE_PROFILES); cd00154 (CDD); IPR027417 (SUPERFAMILY)
g9660.t1	rab-like protein 6	no GTPase	570	20	2.74008e-55	49.47%	1	F:ion binding		G3DSA:3.40.50.300 (GENE3D); mobidb-lite (MOBIDB_LITE); mobidb-lite (MOBIDB_LITE); mobidb-lite (MOBIDB_LITE); mobidb-lite (MOBIDB_LITE); mobidb-lite (MOBIDB_LITE); mobidb-lite (MOBIDB_LITE); mobidb-lite (MOBIDB_LITE); mobidb-lite (MOBIDB_LITE); mobidb-lite (MOBIDB_LITE); IPR040385 (PANTHER); cd00882 (CDD); IPR027417 (SUPERFAMILY)
g15.t1	small GTP-binding protein	Rab subfamily	190	20	7.2615e-80	66.3%	7	P:vesicle-mediated transport; P:signal transduction; F:GTPase activity; P:protein transport; F:ion binding; C:cytosol; C:Golgi apparatus	(3.6) Acting on acid anhydrides	PR00449 (PRINTS); IPR001806 (PFAM); IPR005225 (TIGRFAM); G3DSA:3.40.50.300 (GENE3D); PTHR24073:SF366 (PANTHER); PTHR24073 (PANTHER); PS51419 (PROSITE_PROFILES); cd00154 (CDD); IPR027417 (SUPERFAMILY)
g46.t1	small GTP-binding protein	Rab subfamily	195	20	2.51727e-57	63.5%	2	F:GTPase activity; F:ion binding		PR00449 (PRINTS); IPR001806 (PFAM); G3DSA:3.40.50.300 (GENE3D); IPR005225 (TIGRFAM); PTHR24073:SF366 (PANTHER); PTHR24073 (PANTHER); PS51419 (PROSITE_PROFILES); cd00154 (CDD); IPR027417 (SUPERFAMILY)
g59.t1	small GTP-binding protein	Rab subfamily	200	20	1.36839e-107	65.34%	5	P:signal transduction; F:GTPase activity; P:protein transport; F:ion binding; C:cytoplasmic vesicle	(3.6) Acting on acid anhydrides	PR00449 (PRINTS); IPR005225 (TIGRFAM); IPR001806 (PFAM); G3DSA:3.40.50.300 (GENE3D); PTHR24073 (PANTHER); PTHR24073:SF469 (PANTHER); PS51419 (PROSITE_PROFILES); cd00154 (CDD); IPR027417 (SUPERFAMILY)
g162.t1	small GTP-binding protein	Rab subfamily	196	20	7.6495e-48	64.62%	4	P:signal transduction; F:GTPase activity; P:protein transport; F:ion binding	(3.6) Acting on acid anhydrides	PR00449 (PRINTS); IPR001806 (PFAM); IPR005225 (TIGRFAM); G3DSA:3.40.50.300 (GENE3D); PTHR24073 (PANTHER); PTHR24073:SF519 (PANTHER); PS51419 (PROSITE_PROFILES); cd00154 (CDD); IPR027417 (SUPERFAMILY)
g170.t1	small GTP-binding protein	Rab subfamily	201	20	1.66642e-81	67.66%	6	C:endosome; P:vesicle-mediated transport; P:signal transduction; F:GTPase activity; P:protein transport; F:ion binding	(3.6) Acting on acid anhydrides	PR00449 (PRINTS); IPR001806 (PFAM); IPR005225 (TIGRFAM); G3DSA:3.40.50.300 (GENE3D); PTHR24073:SF1045 (PANTHER); PTHR24073 (PANTHER); PS51419 (PROSITE_PROFILES); cd00154 (CDD); IPR027417 (SUPERFAMILY)
g487.t1	small GTP-binding protein	Rab subfamily	203	20	1.37807e-74	65.86%	3	F:GTPase activity; F:ion binding; C:cytoplasmic vesicle	(3.6) Acting on acid anhydrides	PR00449 (PRINTS); IPR001806 (PFAM); G3DSA:3.40.50.300 (GENE3D); IPR005225 (TIGRFAM); mobidb-lite (MOBIDB_LITE); mobidb-lite (MOBIDB_LITE); PTHR24073 (PANTHER); PTHR24073:SF519 (PANTHER); PS51419 (PROSITE_PROFILES); cd00154 (CDD); IPR027417 (SUPERFAMILY)
g575.t1	small GTP-binding protein	Rab subfamily	204	20	2.12554e-98	67.77%	5	C:endosome; P:signal transduction; F:GTPase activity; P:protein transport; F:ion binding	(3.6) Acting on acid anhydrides	PR00449 (PRINTS); IPR005225 (TIGRFAM); IPR001806 (PFAM); G3DSA:3.40.50.300 (GENE3D); mobidb-lite (MOBIDB_LITE); mobidb-lite (MOBIDB_LITE); PTHR24073:SF510 (PANTHER); PTHR24073 (PANTHER); PS51419 (PROSITE_PROFILES); cd00154 (CDD); IPR027417 (SUPERFAMILY)
g615.t1	small GTP-binding protein	Rab subfamily	192	20	1.43123e-15	58.67%	4	P:signal transduction; F:GTPase activity; F:ion binding; C:cellular_component	-	PR00449 (PRINTS); G3DSA:3.40.50.300 (GENE3D); IPR001806 (PFAM); PTHR24070:SF17 (PANTHER); IPR020849 (PANTHER); PS51419 (PROSITE_PROFILES); IPR027417 (SUPERFAMILY)
g783.t1	small GTP-binding protein	Rab subfamily	199	20	4.97965e-57	60.9%	2	F:GTPase activity; F:ion binding		PR00449 (PRINTS); IPR001806 (PFAM); G3DSA:3.40.50.300 (GENE3D); IPR005225 (TIGRFAM); PTHR24073:SF57 (PANTHER); PTHR24073 (PANTHER); PS51419 (PROSITE_PROFILES); cd00154 (CDD); IPR027417 (SUPERFAMILY)
g929.t1	small GTP-binding protein	Rab subfamily	189	20	1.06767e-40	59.34%	4	P:signal transduction; F:GTPase activity; P:protein transport; F:ion binding	-	PR00449 (PRINTS); G3DSA:3.40.50.300 (GENE3D); IPR001806 (PFAM); IPR005225 (TIGRFAM); PTHR24073 (PANTHER); PTHR24073:SF1095 (PANTHER); PS51419 (PROSITE_PROFILES); cd00154 (CDD); IPR027417 (SUPERFAMILY)
g938.t1	small GTP-binding protein	Rab subfamily	194	20	1.9728e-113	65.68%	5	C:cell; P:signal transduction; F:GTPase activity; P:protein transport; F:ion binding	(3.6) Acting on acid anhydrides	PR00449 (PRINTS); IPR001806 (PFAM); IPR005225 (TIGRFAM); G3DSA:3.40.50.300 (GENE3D); PTHR24073:SF549 (PANTHER); PTHR24073 (PANTHER); PS51419 (PROSITE_PROFILES); cd00154 (CDD); IPR027417 (SUPERFAMILY)
g945.t1	small GTP-binding protein	Rab subfamily	197	20	4.20033e-62	62.12%	2	F:GTPase activity; F:ion binding		PR00449 (PRINTS); G3DSA:3.40.50.300 (GENE3D); IPR005225 (TIGRFAM); IPR001806 (PFAM); PTHR24073 (PANTHER); PTHR24073:SF57 (PANTHER); cd00154 (CDD); IPR027417 (SUPERFAMILY)
g1118.t1	small GTP-binding protein	Rab subfamily	195	20	6.24229e-38	63.94%	4	P:signal transduction; F:GTPase activity; F:ion binding; C:cellular_component	-	PR00449 (PRINTS); IPR001806 (PFAM); G3DSA:3.40.50.300 (GENE3D); IPR005225 (TIGRFAM); IPR020849 (PANTHER); PS51419 (PROSITE_PROFILES); cd00154 (CDD); IPR027417 (SUPERFAMILY)
g1188.t1	small GTP-binding protein	Rab subfamily	160	20	1.1516e-27	59.57%	6	P:vesicle-mediated transport; C:cytoplasm; P:signal transduction; F:GTPase activity; F:ion binding; C:organelle	-	PR00449 (PRINTS); G3DSA:3.40.50.300 (GENE3D); IPR001806 (PFAM); IPR005225 (TIGRFAM); PTHR24073 (PANTHER); PTHR24073:SF832 (PANTHER); PS51419 (PROSITE_PROFILES); cd00154 (CDD); IPR027417 (SUPERFAMILY)
g1364.t1	small GTP-binding protein	Rab subfamily	197	20	3.80565e-68	68.3%	6	P:vesicle-mediated transport; P:signal transduction; F:GTPase activity; P:protein transport; F:ion binding; C:Golgi apparatus	(3.6) Acting on acid anhydrides	PR00449 (PRINTS); IPR001806 (PFAM); IPR005225 (TIGRFAM); G3DSA:3.40.50.300 (GENE3D); PTHR24073 (PANTHER); PTHR24073:SF366 (PANTHER); PS51419 (PROSITE_PROFILES); cd00154 (CDD); IPR027417 (SUPERFAMILY)
g1794.t1	small GTP-binding protein	Rab subfamily	201	20	1.34418e-106	73.68%	10	C:cell; C:endosome; P:vesicle-mediated transport; P:signal transduction; F:GTPase activity; P:protein transport; F:ion binding; C:cytosol; C:Golgi apparatus; P:response to stress	(3.6) Acting on acid anhydrides	PR00449 (PRINTS); G3DSA:3.40.50.300 (GENE3D); IPR001806 (PFAM); IPR005225 (TIGRFAM); PTHR24073 (PANTHER); PTHR24073:SF1052 (PANTHER); PS51419 (PROSITE_PROFILES); cd00154 (CDD); IPR027417 (SUPERFAMILY)
g1936.t1	small GTP-binding protein	Rab subfamily	194	20	4.30275e-44	61.92%	4	C:endosome; F:GTPase activity; F:ion binding; P:transport	-	PR00449 (PRINTS); IPR005225 (TIGRFAM); IPR001806 (PFAM); G3DSA:3.40.50.300 (GENE3D); PTHR24073:SF519 (PANTHER); PTHR24073 (PANTHER); PS51419 (PROSITE_PROFILES); cd00154 (CDD); IPR027417 (SUPERFAMILY)
g2167.t1	small GTP-binding protein	Rab subfamily	201	20	7.62544e-111	64.92%	5	P:signal transduction; F:GTPase activity; P:protein transport; F:ion binding; C:cytoplasmic vesicle	(3.6) Acting on acid anhydrides	PR00449 (PRINTS); IPR001806 (PFAM); G3DSA:3.40.50.300 (GENE3D); IPR005225 (TIGRFAM); PTHR24073 (PANTHER); PTHR24073:SF469 (PANTHER); PS51419 (PROSITE_PROFILES); cd00154 (CDD); IPR027417 (SUPERFAMILY)
g2184.t1	small GTP-binding protein	Rab subfamily	199	20	2.56721e-59	64.27%	2	F:GTPase activity; F:ion binding		PR00449 (PRINTS); IPR005225 (TIGRFAM); IPR001806 (PFAM); G3DSA:3.40.50.300 (GENE3D); PTHR24073:SF366 (PANTHER); PTHR24073 (PANTHER); PS51419 (PROSITE_PROFILES); cd00154 (CDD); IPR027417 (SUPERFAMILY)
g2226.t1	small GTP-binding protein	Rab subfamily	182	20	8.63456e-65	61.95%	5	C:endosome; P:signal transduction; F:GTPase activity; P:protein transport; F:ion binding	(3.6) Acting on acid anhydrides	PR00449 (PRINTS); IPR005225 (TIGRFAM); G3DSA:3.40.50.300 (GENE3D); IPR001806 (PFAM); PTHR24073:SF366 (PANTHER); PTHR24073 (PANTHER); PS51419 (PROSITE_PROFILES); cd00154 (CDD); IPR027417 (SUPERFAMILY)
g2239.t1	small GTP-binding protein	Rab subfamily	202	20	4.4719e-68	68.95%	6	C:endosome; P:vesicle-mediated transport; P:signal transduction; F:GTPase activity; P:protein transport; F:ion binding	(3.6) Acting on acid anhydrides	PR00449 (PRINTS); G3DSA:3.40.50.300 (GENE3D); IPR005225 (TIGRFAM); IPR001806 (PFAM); PTHR24073 (PANTHER); PTHR24073:SF1045 (PANTHER); PS51419 (PROSITE_PROFILES); cd00154 (CDD); IPR027417 (SUPERFAMILY)
g2254.t1	small GTP-binding protein	Rab subfamily	191	20	1.48956e-76	69.07%	5	C:cell; P:signal transduction; F:GTPase activity; P:protein transport; F:ion binding	(3.6) Acting on acid anhydrides	PR00449 (PRINTS); G3DSA:3.40.50.300 (GENE3D); IPR001806 (PFAM); IPR005225 (TIGRFAM); PTHR24073 (PANTHER); PTHR24073:SF519 (PANTHER); PS51419 (PROSITE_PROFILES); cd00154 (CDD); IPR027417 (SUPERFAMILY)
g2346.t1	small GTP-binding protein	Rab subfamily	197	20	2.85645e-71	60.43%	5	P:vesicle-mediated transport; P:signal transduction; F:GTPase activity; P:protein transport; F:ion binding	(3.6) Acting on acid anhydrides	PR00449 (PRINTS); IPR005225 (TIGRFAM); G3DSA:3.40.50.300 (GENE3D); IPR001806 (PFAM); PTHR24073 (PANTHER); PTHR24073:SF1062 (PANTHER); PS51419 (PROSITE_PROFILES); cd00154 (CDD); IPR027417 (SUPERFAMILY)
g2434.t1	small GTP-binding protein	Rab subfamily	193	20	4.70578e-88	64.13%	6	P:vesicle-mediated transport; P:signal transduction; F:GTPase activity; P:protein transport; F:ion binding; C:Golgi apparatus	(3.6) Acting on acid anhydrides	PR00449 (PRINTS); IPR001806 (PFAM); G3DSA:3.40.50.300 (GENE3D); IPR005225 (TIGRFAM); PTHR24073 (PANTHER); PTHR24073:SF366 (PANTHER); PS51419 (PROSITE_PROFILES); cd00154 (CDD); IPR027417 (SUPERFAMILY)
g2536.t1	small GTP-binding protein	Rab subfamily	195	20	1.02722e-47	62.51%	4	P:vesicle-mediated transport; F:GTPase activity; F:ion binding; C:cytoplasmic vesicle	-	PR00449 (PRINTS); IPR005225 (TIGRFAM); IPR001806 (PFAM); G3DSA:3.40.50.300 (GENE3D); PTHR24073:SF1004 (PANTHER); PTHR24073 (PANTHER); PS51419 (PROSITE_PROFILES); cd00154 (CDD); IPR027417 (SUPERFAMILY)
g2565.t1	small GTP-binding protein	Rab subfamily	191	20	4.4326e-48	64.84%	4	P:signal transduction; F:GTPase activity; P:protein transport; F:ion binding	(3.6) Acting on acid anhydrides	PR00449 (PRINTS); IPR001806 (PFAM); G3DSA:3.40.50.300 (GENE3D); IPR005225 (TIGRFAM); PTHR24073:SF832 (PANTHER); PTHR24073 (PANTHER); PS51419 (PROSITE_PROFILES); cd00154 (CDD); IPR027417 (SUPERFAMILY)
g2655.t1	small GTP-binding protein	Rab subfamily	197	20	5.73793e-43	61.24%	4	P:vesicle-mediated transport; C:cytoplasm; F:GTPase activity; F:ion binding	-	PR00449 (PRINTS); IPR005225 (TIGRFAM); G3DSA:3.40.50.300 (GENE3D); IPR001806 (PFAM); PTHR24073:SF209 (PANTHER); PTHR24073 (PANTHER); PS51419 (PROSITE_PROFILES); cd00154 (CDD); IPR027417 (SUPERFAMILY)
g2716.t1	small GTP-binding protein	Rab subfamily	197	20	2.38988e-107	79.78%	10	C:cell; C:endosome; P:vesicle-mediated transport; P:signal transduction; F:GTPase activity; P:protein transport; F:ion binding; C:cytosol; C:Golgi apparatus; P:response to stress	(3.6) Acting on acid anhydrides	PR00449 (PRINTS); IPR005225 (TIGRFAM); G3DSA:3.40.50.300 (GENE3D); IPR001806 (PFAM); mobidb-lite (MOBIDB_LITE); IPR030702 (PTHR24073:PANTHER); PTHR24073 (PANTHER); PS51419 (PROSITE_PROFILES); cd00154 (CDD); IPR027417 (SUPERFAMILY)
g2740.t1	small GTP-binding protein	Rab subfamily	193	20	1.16532e-34	58.79%	3	P:vesicle-mediated transport; F:GTPase activity; F:ion binding	-	PR00449 (PRINTS); G3DSA:3.40.50.300 (GENE3D); IPR005225 (TIGRFAM); IPR001806 (PFAM); PTHR24073 (PANTHER); PTHR24073:SF57 (PANTHER); PS51419 (PROSITE_PROFILES); cd00154 (CDD); IPR027417 (SUPERFAMILY)
g2785.t1	small GTP-binding protein	Rab subfamily	193	20	3.66349e-51	58.65%	2	F:GTPase activity; F:ion binding		PR00449 (PRINTS); IPR001806 (PFAM); G3DSA:3.40.50.300 (GENE3D); IPR005225 (TIGRFAM); PTHR24073 (PANTHER); PTHR24073:SF519 (PANTHER); PS51419 (PROSITE_PROFILES); cd00154 (CDD); IPR027417 (SUPERFAMILY)
g2824.t1	small GTP-binding protein	Rab subfamily	194	20	1.62279e-38	59.16%	3	P:vesicle-mediated transport; F:GTPase activity; F:ion binding	-	PR00449 (PRINTS); G3DSA:3.40.50.300 (GENE3D); IPR001806 (PFAM); IPR005225 (TIGRFAM); PTHR24073:SF873 (PANTHER); PTHR24073 (PANTHER); PS51419 (PROSITE_PROFILES); cd00154 (CDD); IPR027417 (SUPERFAMILY)
g2861.t1	small GTP-binding protein	Rab subfamily	204	20	5.08315e-77	67.84%	7	P:vesicle-mediated transport; P:signal transduction; F:GTPase activity; P:protein transport; F:ion binding; C:cytoplasmic vesicle; C:Golgi apparatus	(3.6) Acting on acid anhydrides	PR00449 (PRINTS); IPR005225 (TIGRFAM); IPR001806 (PFAM); G3DSA:3.40.50.300 (GENE3D); mobidb-lite (MOBIDB_LITE); PTHR24073 (PANTHER); PTHR24073:SF1062 (PANTHER); PS51419 (PROSITE_PROFILES); cd00154 (CDD); IPR027417 (SUPERFAMILY)
g2961.t1	small GTP-binding protein	Rab subfamily	196	20	2.57576e-51	63.99%	5	P:vesicle-mediated transport; C:cytoplasm; P:signal transduction; F:GTPase activity; F:ion binding	-	PR00449 (PRINTS); IPR001806 (PFAM); IPR005225 (TIGRFAM); G3DSA:3.40.50.300 (GENE3D); PTHR24070:SF408 (PANTHER); IPR020849 (PANTHER); PS51419 (PROSITE_PROFILES); cd00154 (CDD); IPR027417 (SUPERFAMILY)
g2992.t1	small GTP-binding protein	Rab subfamily	194	20	1.08352e-69	65.78%	4	P:signal transduction; F:GTPase activity; P:protein transport; F:ion binding	(3.6) Acting on acid anhydrides	PR00449 (PRINTS); IPR001806 (PFAM); G3DSA:3.40.50.300 (GENE3D); IPR005225 (TIGRFAM); PTHR24073:SF366 (PANTHER); PTHR24073 (PANTHER); PS51419 (PROSITE_PROFILES); cd00154 (CDD); IPR027417 (SUPERFAMILY)
g3075.t1	small GTP-binding protein	Rab subfamily	203	20	4.83803e-41	62.06%	5	C:endosome; P:vesicle-mediated transport; F:GTPase activity; P:protein transport; F:ion binding	-	PR00449 (PRINTS); G3DSA:3.40.50.300 (GENE3D); IPR005225 (TIGRFAM); IPR001806 (PFAM); PTHR24073 (PANTHER); PTHR24073:SF366 (PANTHER); PS51419 (PROSITE_PROFILES); cd00154 (CDD); IPR027417 (SUPERFAMILY)
g3136.t1	small GTP-binding protein	Rab subfamily	200	20	1.56411e-91	72.73%	5	C:cell; P:signal transduction; F:GTPase activity; P:protein transport; F:ion binding	(3.6) Acting on acid anhydrides	PR00449 (PRINTS); IPR005225 (TIGRFAM); G3DSA:3.40.50.300 (GENE3D); IPR001806 (PFAM); PTHR24073:SF366 (PANTHER); PTHR24073 (PANTHER); PS51419 (PROSITE_PROFILES); cd00154 (CDD); IPR027417 (SUPERFAMILY)
g3139.t1	small GTP-binding protein	Rab subfamily	201	20	4.58258e-106	73.72%	5	C:cell; P:signal transduction; F:GTPase activity; P:protein transport; F:ion binding	(3.6) Acting on acid anhydrides	PR00449 (PRINTS); IPR001806 (PFAM); IPR005225 (TIGRFAM); G3DSA:3.40.50.300 (GENE3D); PTHR24073:SF366 (PANTHER); PTHR24073 (PANTHER); PS51419 (PROSITE_PROFILES); cd00154 (CDD); IPR027417 (SUPERFAMILY)
g3214.t1	small GTP-binding protein	Rab subfamily	196	20	7.25809e-73	69.23%	6	P:vesicle-mediated transport; P:signal transduction; F:GTPase activity; P:protein transport; F:ion binding; C:Golgi apparatus	(3.6) Acting on acid anhydrides	PR00449 (PRINTS); IPR005225 (TIGRFAM); IPR001806 (PFAM); G3DSA:3.40.50.300 (GENE3D); PTHR24073:SF366 (PANTHER); PTHR24073 (PANTHER); PS51419 (PROSITE_PROFILES); cd00154 (CDD); IPR027417 (SUPERFAMILY)
g3285.t1	small GTP-binding protein	Rab subfamily	197	20	6.92371e-63	66.68%	6	P:vesicle-mediated transport; P:signal transduction; F:GTPase activity; P:protein transport; F:ion binding; C:Golgi apparatus	(3.6) Acting on acid anhydrides	PR00449 (PRINTS); G3DSA:3.40.50.300 (GENE3D); IPR001806 (PFAM); IPR005225 (TIGRFAM); PTHR24073:SF519 (PANTHER); PTHR24073 (PANTHER); PS51419 (PROSITE_PROFILES); cd00154 (CDD); IPR027417 (SUPERFAMILY)
g3320.t1	small GTP-binding protein	Rab subfamily	200	20	1.66814e-49	64.28%	4	P:vesicle-mediated transport; F:GTPase activity; P:protein transport; F:ion binding	-	PR00449 (PRINTS); G3DSA:3.40.50.300 (GENE3D); IPR001806 (PFAM); IPR005225 (TIGRFAM); PTHR24073 (PANTHER); PTHR24073:SF1112 (PANTHER); PS51419 (PROSITE_PROFILES); cd00154 (CDD); IPR027417 (SUPERFAMILY)
g3622.t1	small GTP-binding protein	Rab subfamily	199	20	1.08702e-84	64.32%	4	P:signal transduction; F:GTPase activity; P:protein transport; F:ion binding	(3.6) Acting on acid anhydrides	PR00449 (PRINTS); IPR001806 (PFAM); G3DSA:3.40.50.300 (GENE3D); IPR005225 (TIGRFAM); PTHR24072 (PANTHER); PTHR24072:SF168 (PANTHER); PS51419 (PROSITE_PROFILES); cd00154 (CDD); IPR027417 (SUPERFAMILY)
g3699.t1	small GTP-binding protein	Rab subfamily	201	20	2.45842e-108	73.61%	10	C:cell; C:endosome; P:vesicle-mediated transport; P:signal transduction; F:GTPase activity; P:protein transport; F:ion binding; C:cytosol; C:Golgi apparatus; P:response to stress	(3.6) Acting on acid anhydrides	PR00449 (PRINTS); IPR005225 (TIGRFAM); IPR001806 (PFAM); G3DSA:3.40.50.300 (GENE3D); PTHR24073 (PANTHER); PTHR24073:SF1052 (PANTHER); PS51419 (PROSITE_PROFILES); cd00154 (CDD); IPR027417 (SUPERFAMILY)
g3922.t1	small GTP-binding protein	Rab subfamily	203	20	2.01546e-61	65.88%	6	P:vesicle-mediated transport; P:signal transduction; F:GTPase activity; P:protein transport; F:ion binding; C:Golgi apparatus	(3.6) Acting on acid anhydrides	PR00449 (PRINTS); IPR001806 (PFAM); G3DSA:3.40.50.300 (GENE3D); IPR005225 (TIGRFAM); mobidb-lite (MOBIDB_LITE); PTHR24073 (PANTHER); PTHR24073:SF209 (PANTHER); PS51419 (PROSITE_PROFILES); cd00154 (CDD); IPR027417 (SUPERFAMILY)
g4085.t1	small GTP-binding protein	Rab subfamily	147	20	3.22212e-36	64.6%	5	P:signal transduction; F:GTPase activity; P:protein transport; F:ion binding; C:cytoplasmic vesicle	(3.6) Acting on acid anhydrides	PR00449 (PRINTS); IPR001806 (PFAM); IPR005225 (TIGRFAM); G3DSA:3.40.50.300 (GENE3D); PTHR24073 (PANTHER); PTHR24073:SF366 (PANTHER); PS51419 (PROSITE_PROFILES); cd00154 (CDD); IPR027417 (SUPERFAMILY)
g4330.t1	small GTP-binding protein	Rab subfamily	193	20	3.7977e-99	78.35%	9	C:endosome; P:vesicle-mediated transport; P:signal transduction; F:GTPase activity; P:protein transport; F:ion binding; C:cytosol; C:Golgi apparatus; P:response to stress	(3.6) Acting on acid anhydrides	PR00449 (PRINTS); IPR005225 (TIGRFAM); G3DSA:3.40.50.300 (GENE3D); IPR001806 (PFAM); PTHR24073:SF350 (PANTHER); PTHR24073 (PANTHER); PS51419 (PROSITE_PROFILES); cd00154 (CDD); IPR027417 (SUPERFAMILY)
g4333.t1	small GTP-binding protein	Rab subfamily	194	20	5.51604e-55	63.4%	6	C:endosome; P:vesicle-mediated transport; P:signal transduction; F:GTPase activity; P:protein transport; F:ion binding	(3.6) Acting on acid anhydrides	PR00449 (PRINTS); G3DSA:3.40.50.300 (GENE3D); IPR001806 (PFAM); IPR005225 (TIGRFAM); PTHR24073:SF519 (PANTHER); PTHR24073 (PANTHER); PS51419 (PROSITE_PROFILES); cd00154 (CDD); IPR027417 (SUPERFAMILY)
g4356.t1	small GTP-binding protein	Rab subfamily	201	20	1.47452e-78	71.76%	11	P:signal transduction; P:protein transport; F:ion binding; C:Golgi apparatus; P:response to stress; C:cell; C:endosome; P:vesicle-mediated transport; F:GTPase activity; C:mitochondrion; C:cytosol	(3.6) Acting on acid anhydrides	PR00449 (PRINTS); IPR001806 (PFAM); G3DSA:3.40.50.300 (GENE3D); IPR005225 (TIGRFAM); PTHR24073 (PANTHER); PTHR24073:SF1052 (PANTHER); PS51419 (PROSITE_PROFILES); cd00154 (CDD); IPR027417 (SUPERFAMILY)
g4369.t1	small GTP-binding protein	Rab subfamily	191	20	2.20177e-66	62.39%	6	P:vesicle-mediated transport; P:signal transduction; F:GTPase activity; P:protein transport; F:ion binding; C:Golgi apparatus	(3.6) Acting on acid anhydrides	PR00449 (PRINTS); IPR005225 (TIGRFAM); IPR001806 (PFAM); G3DSA:3.40.50.300 (GENE3D); mobidb-lite (MOBIDB_LITE); IPR020849 (PANTHER); PS51419 (PROSITE_PROFILES); cd00154 (CDD); IPR027417 (SUPERFAMILY)
g4372.t1	small GTP-binding protein	Rab subfamily	192	20	4.94073e-43	63.14%	3	F:GTPase activity; P:protein transport; F:ion binding	-	PR00449 (PRINTS); G3DSA:3.40.50.300 (GENE3D); IPR005225 (TIGRFAM); IPR001806 (PFAM); PTHR24073:SF519 (PANTHER); PTHR24073 (PANTHER); PS51419 (PROSITE_PROFILES); cd00154 (CDD); IPR027417 (SUPERFAMILY)
g4496.t1	small GTP-binding protein	Rab subfamily	196	20	4.16133e-105	81.81%	10	C:cell; C:endosome; P:vesicle-mediated transport; P:signal transduction; F:GTPase activity; P:protein transport; F:ion binding; C:cytosol; C:Golgi apparatus; P:response to stress	(3.6) Acting on acid anhydrides	PR00449 (PRINTS); G3DSA:3.40.50.300 (GENE3D); IPR001806 (PFAM); IPR005225 (TIGRFAM); PTHR24073 (PANTHER); PTHR24073:SF873 (PANTHER); PS51419 (PROSITE_PROFILES); cd00154 (CDD); IPR027417 (SUPERFAMILY)
g4843.t1	small GTP-binding protein	Rab subfamily	211	20	2.36014e-25	54.63%	3	F:GTPase activity; F:ion binding; C:cellular_component	-	PR00449 (PRINTS); G3DSA:3.40.50.300 (GENE3D); IPR005225 (TIGRFAM); IPR001806 (PFAM); PTHR24073:SF519 (PANTHER); PTHR24073 (PANTHER); PS51419 (PROSITE_PROFILES); cd00154 (CDD); IPR027417 (SUPERFAMILY)
g4870.t1	small GTP-binding protein	Rab subfamily	191	20	1.49197e-65	68.69%	4	P:signal transduction; F:GTPase activity; P:protein transport; F:ion binding	(3.6) Acting on acid anhydrides	PR00449 (PRINTS); G3DSA:3.40.50.300 (GENE3D); IPR001806 (PFAM); IPR005225 (TIGRFAM); mobidb-lite (MOBIDB_LITE); PTHR24073 (PANTHER); PTHR24073:SF1112 (PANTHER); PS51419 (PROSITE_PROFILES); cd00154 (CDD); IPR027417 (SUPERFAMILY)
g5062.t1	small GTP-binding protein	Rab subfamily	202	20	2.67323e-21	52.58%	5	C:cytoplasm; P:signal transduction; F:GTPase activity; F:ion binding; C:organelle	-	PR00449 (PRINTS); IPR001806 (PFAM); G3DSA:3.40.50.300 (GENE3D); IPR005225 (TIGRFAM); IPR020849 (PANTHER); PS51419 (PROSITE_PROFILES); cd00154 (CDD); IPR027417 (SUPERFAMILY)
g5157.t1	small GTP-binding protein	Rab subfamily	200	20	3.51164e-76	68.35%	5	C:endosome; P:signal transduction; F:GTPase activity; P:protein transport; F:ion binding	(3.6) Acting on acid anhydrides	PR00449 (PRINTS); G3DSA:3.40.50.300 (GENE3D); IPR005225 (TIGRFAM); IPR001806 (PFAM); mobidb-lite (MOBIDB_LITE); PTHR22621:SF27 (PANTHER); PTHR22621 (PANTHER); PS51419 (PROSITE_PROFILES); cd00154 (CDD); IPR027417 (SUPERFAMILY)
g5238.t1	small GTP-binding protein	Rab subfamily	193	20	1.77829e-95	77.94%	10	C:cell; C:endosome; P:vesicle-mediated transport; P:signal transduction; F:GTPase activity; P:protein transport; F:ion binding; C:cytosol; C:Golgi apparatus; P:response to stress	(3.6) Acting on acid anhydrides	PR00449 (PRINTS); IPR005225 (TIGRFAM); G3DSA:3.40.50.300 (GENE3D); IPR001806 (PFAM); PTHR24073:SF1062 (PANTHER); PTHR24073 (PANTHER); PS51419 (PROSITE_PROFILES); cd00154 (CDD); IPR027417 (SUPERFAMILY)
g5479.t1	small GTP-binding protein	Rab subfamily	186	20	4.81499e-73	62.22%	4	P:vesicle-mediated transport; F:GTPase activity; F:ion binding; C:cellular_component	-	PR00449 (PRINTS); G3DSA:3.40.50.300 (GENE3D); IPR005225 (TIGRFAM); IPR001806 (PFAM); PTHR24073:SF366 (PANTHER); PTHR24073 (PANTHER); PS51419 (PROSITE_PROFILES); cd00154 (CDD); IPR027417 (SUPERFAMILY)
g5668.t1	small GTP-binding protein	Rab subfamily	197	20	9.24392e-74	65.89%	4	P:signal transduction; F:GTPase activity; P:protein transport; F:ion binding	(3.6) Acting on acid anhydrides	PR00449 (PRINTS); G3DSA:3.40.50.300 (GENE3D); IPR005225 (TIGRFAM); IPR001806 (PFAM); PTHR24073:SF57 (PANTHER); PTHR24073 (PANTHER); PS51419 (PROSITE_PROFILES); cd00154 (CDD); IPR027417 (SUPERFAMILY)
g5799.t1	small GTP-binding protein	Rab subfamily	205	20	1.04219e-44	59.86%	3	F:GTPase activity; F:ion binding; C:cellular_component	-	PR00449 (PRINTS); IPR005225 (TIGRFAM); G3DSA:3.40.50.300 (GENE3D); IPR001806 (PFAM); mobidb-lite (MOBIDB_LITE); PTHR24073:SF519 (PANTHER); PTHR24073 (PANTHER); PS51419 (PROSITE_PROFILES); cd00154 (CDD); IPR027417 (SUPERFAMILY)
g6062.t1	small GTP-binding protein	Rab subfamily	193	20	1.40058e-98	77.51%	10	C:cell; C:endosome; P:vesicle-mediated transport; P:signal transduction; F:GTPase activity; P:protein transport; F:ion binding; C:cytosol; C:Golgi apparatus; P:response to stress	(3.6) Acting on acid anhydrides	PR00449 (PRINTS); G3DSA:3.40.50.300 (GENE3D); IPR001806 (PFAM); IPR005225 (TIGRFAM); mobidb-lite (MOBIDB_LITE); mobidb-lite (MOBIDB_LITE); PTHR24073:SF1062 (PANTHER); PTHR24073 (PANTHER); PS51419 (PROSITE_PROFILES); cd00154 (CDD); IPR027417 (SUPERFAMILY)
g6108.t1	small GTP-binding protein	Rab subfamily	204	20	4.32848e-51	62.98%	3	P:biological_process; F:GTPase activity; F:ion binding	-	PR00449 (PRINTS); G3DSA:3.40.50.300 (GENE3D); IPR005225 (TIGRFAM); IPR001806 (PFAM); PTHR24073:SF519 (PANTHER); PTHR24073 (PANTHER); PS51419 (PROSITE_PROFILES); cd00154 (CDD); IPR027417 (SUPERFAMILY)
g6220.t1	small GTP-binding protein	Rab subfamily	202	20	1.24085e-82	65.22%	4	P:signal transduction; F:GTPase activity; P:protein transport; F:ion binding	(3.6) Acting on acid anhydrides	PR00449 (PRINTS); G3DSA:3.40.50.300 (GENE3D); IPR001806 (PFAM); IPR005225 (TIGRFAM); PTHR24073:SF873 (PANTHER); PTHR24073 (PANTHER); PS51419 (PROSITE_PROFILES); cd00154 (CDD); IPR027417 (SUPERFAMILY)
g6285.t1	small GTP-binding protein	Rab subfamily	197	20	5.45324e-107	83.2%	10	C:cell; C:endosome; P:vesicle-mediated transport; P:signal transduction; F:GTPase activity; P:protein transport; F:ion binding; C:cytosol; C:Golgi apparatus; P:response to stress	(3.6) Acting on acid anhydrides	PR00449 (PRINTS); IPR001806 (PFAM); IPR005225 (TIGRFAM); G3DSA:3.40.50.300 (GENE3D); mobidb-lite (MOBIDB_LITE); PTHR24073:SF1068 (PANTHER); PTHR24073 (PANTHER); PS51419 (PROSITE_PROFILES); cd00154 (CDD); IPR027417 (SUPERFAMILY)
g6330.t1	small GTP-binding protein	Rab subfamily	193	20	9.52148e-48	61.26%	4	P:signal transduction; F:GTPase activity; F:ion binding; C:cellular_component	-	PR00449 (PRINTS); IPR001806 (PFAM); IPR005225 (TIGRFAM); G3DSA:3.40.50.300 (GENE3D); PTHR24073 (PANTHER); PTHR24073:SF1112 (PANTHER); PS51419 (PROSITE_PROFILES); cd00154 (CDD); IPR027417 (SUPERFAMILY)
g6350.t1	small GTP-binding protein	Rab subfamily	194	20	1.04237e-68	65.67%	2	F:GTPase activity; F:ion binding		PR00449 (PRINTS); IPR005225 (TIGRFAM); G3DSA:3.40.50.300 (GENE3D); IPR001806 (PFAM); PTHR24073:SF366 (PANTHER); PTHR24073 (PANTHER); PS51419 (PROSITE_PROFILES); cd00154 (CDD); IPR027417 (SUPERFAMILY)
g6394.t1	small GTP-binding protein	Rab subfamily	196	20	9.96886e-69	64.12%	5	C:endosome; P:signal transduction; F:GTPase activity; P:protein transport; F:ion binding	(3.6) Acting on acid anhydrides	PR00449 (PRINTS); IPR005225 (TIGRFAM); IPR001806 (PFAM); G3DSA:3.40.50.300 (GENE3D); PTHR24073:SF1112 (PANTHER); PTHR24073 (PANTHER); PS51419 (PROSITE_PROFILES); cd00154 (CDD); IPR027417 (SUPERFAMILY)
g6458.t1	small GTP-binding protein	Rab subfamily	198	20	1.40881e-75	68.5%	5	C:endosome; P:signal transduction; F:GTPase activity; P:protein transport; F:ion binding	(3.6) Acting on acid anhydrides	PR00449 (PRINTS); IPR005225 (TIGRFAM); G3DSA:3.40.50.300 (GENE3D); IPR001806 (PFAM); mobidb-lite (MOBIDB_LITE); PTHR24073:SF519 (PANTHER); PTHR24073 (PANTHER); PS51419 (PROSITE_PROFILES); cd00154 (CDD); IPR027417 (SUPERFAMILY)
g6540.t1	small GTP-binding protein	Rab subfamily	194	20	1.80889e-43	60.06%	5	P:vesicle-mediated transport; F:GTPase activity; P:protein transport; F:ion binding; C:cytoplasmic vesicle	-	PR00449 (PRINTS); G3DSA:3.40.50.300 (GENE3D); IPR001806 (PFAM); IPR005225 (TIGRFAM); PTHR24073:SF519 (PANTHER); PTHR24073 (PANTHER); PS51419 (PROSITE_PROFILES); cd00154 (CDD); IPR027417 (SUPERFAMILY)
g6656.t1	small GTP-binding protein	Rab subfamily	194	20	1.94008e-38	61.37%	4	P:signal transduction; F:GTPase activity; F:ion binding; C:cytoplasmic vesicle	-	PR00449 (PRINTS); IPR005225 (TIGRFAM); G3DSA:3.40.50.300 (GENE3D); IPR001806 (PFAM); PTHR24073 (PANTHER); PTHR24073:SF832 (PANTHER); PS51419 (PROSITE_PROFILES); cd00154 (CDD); IPR027417 (SUPERFAMILY)
g6983.t1	small GTP-binding protein	Rab subfamily	200	20	1.47854e-109	80.96%	10	C:cell; C:endosome; P:vesicle-mediated transport; P:signal transduction; F:GTPase activity; P:protein transport; F:ion binding; C:cytosol; C:Golgi apparatus; P:response to stress	(3.6) Acting on acid anhydrides	PR00449 (PRINTS); G3DSA:3.40.50.300 (GENE3D); IPR005225 (TIGRFAM); IPR001806 (PFAM); PTHR24073 (PANTHER); IPR030702 (PTHR24073:PANTHER); PS51419 (PROSITE_PROFILES); cd00154 (CDD); IPR027417 (SUPERFAMILY)
g7217.t1	small GTP-binding protein	Rab subfamily	205	20	9.26615e-27	57.31%	4	P:vesicle-mediated transport; C:cytoplasm; F:GTPase activity; F:ion binding	-	PR00449 (PRINTS); G3DSA:3.40.50.300 (GENE3D); IPR001806 (PFAM); IPR005225 (TIGRFAM); PTHR24073:SF1004 (PANTHER); PTHR24073 (PANTHER); PS51419 (PROSITE_PROFILES); cd00154 (CDD); IPR027417 (SUPERFAMILY)
g7238.t1	small GTP-binding protein	Rab subfamily	185	20	1.40047e-42	59.48%	4	P:vesicle-mediated transport; C:cytoplasm; F:GTPase activity; F:ion binding	-	PR00449 (PRINTS); G3DSA:3.40.50.300 (GENE3D); IPR005225 (TIGRFAM); IPR001806 (PFAM); PTHR24073 (PANTHER); PTHR24073:SF57 (PANTHER); PS51419 (PROSITE_PROFILES); cd00154 (CDD); IPR027417 (SUPERFAMILY)
g7338.t1	small GTP-binding protein	Rab subfamily	202	20	1.12572e-80	67.93%	6	C:endosome; P:vesicle-mediated transport; P:signal transduction; F:GTPase activity; P:protein transport; F:ion binding	(3.6) Acting on acid anhydrides	PR00449 (PRINTS); G3DSA:3.40.50.300 (GENE3D); IPR001806 (PFAM); IPR005225 (TIGRFAM); PTHR24073:SF1045 (PANTHER); PTHR24073 (PANTHER); PS51419 (PROSITE_PROFILES); cd00154 (CDD); IPR027417 (SUPERFAMILY)
g7341.t1	small GTP-binding protein	Rab subfamily	194	20	3.41642e-55	67.42%	5	P:signal transduction; F:GTPase activity; P:protein transport; F:ion binding; C:Golgi apparatus	(3.6) Acting on acid anhydrides	PR00449 (PRINTS); IPR001806 (PFAM); IPR005225 (TIGRFAM); G3DSA:3.40.50.300 (GENE3D); PTHR24073:SF1052 (PANTHER); PTHR24073 (PANTHER); PS51419 (PROSITE_PROFILES); cd00154 (CDD); IPR027417 (SUPERFAMILY)
g7400.t1	small GTP-binding protein	Rab subfamily	194	20	5.96959e-55	63.59%	5	P:vesicle-mediated transport; P:signal transduction; C:cytoplasm; F:GTPase activity; F:ion binding	-	PR00449 (PRINTS); G3DSA:3.40.50.300 (GENE3D); IPR001806 (PFAM); IPR005225 (TIGRFAM); PTHR24073:SF366 (PANTHER); PTHR24073 (PANTHER); PS51419 (PROSITE_PROFILES); cd00154 (CDD); IPR027417 (SUPERFAMILY)
g7503.t1	small GTP-binding protein	Rab subfamily	203	20	3.86593e-75	63.17%	2	F:GTPase activity; F:ion binding		PR00449 (PRINTS); IPR001806 (PFAM); G3DSA:3.40.50.300 (GENE3D); IPR005225 (TIGRFAM); PTHR24073 (PANTHER); PTHR24073:SF366 (PANTHER); PS51419 (PROSITE_PROFILES); cd00154 (CDD); IPR027417 (SUPERFAMILY)
g7515.t1	small GTP-binding protein	Rab subfamily	192	20	2.3481e-61	68.35%	5	C:cell; P:signal transduction; F:GTPase activity; P:protein transport; F:ion binding	(3.6) Acting on acid anhydrides	PR00449 (PRINTS); IPR001806 (PFAM); IPR005225 (TIGRFAM); G3DSA:3.40.50.300 (GENE3D); PTHR24073 (PANTHER); PTHR24073:SF519 (PANTHER); PS51419 (PROSITE_PROFILES); cd00154 (CDD); IPR027417 (SUPERFAMILY)
g7556.t1	small GTP-binding protein	Rab subfamily	191	20	1.22181e-87	73.56%	5	C:cell; P:signal transduction; F:GTPase activity; P:protein transport; F:ion binding	(3.6) Acting on acid anhydrides	PR00449 (PRINTS); G3DSA:3.40.50.300 (GENE3D); IPR001806 (PFAM); IPR005225 (TIGRFAM); PTHR24073 (PANTHER); PTHR24073:SF366 (PANTHER); PS51419 (PROSITE_PROFILES); cd00154 (CDD); IPR027417 (SUPERFAMILY)
g7658.t1	small GTP-binding protein	Rab subfamily	197	20	3.9351e-49	60.62%	6	P:vesicle-mediated transport; P:signal transduction; F:GTPase activity; P:protein transport; F:ion binding; C:Golgi apparatus	(3.6) Acting on acid anhydrides	PR00449 (PRINTS); G3DSA:3.40.50.300 (GENE3D); IPR001806 (PFAM); IPR005225 (TIGRFAM); PTHR24073:SF57 (PANTHER); PTHR24073 (PANTHER); PS51419 (PROSITE_PROFILES); cd00154 (CDD); IPR027417 (SUPERFAMILY)
g7692.t1	small GTP-binding protein	Rab subfamily	191	20	2.408e-33	56.01%	3	P:vesicle-mediated transport; F:GTPase activity; F:ion binding	-	PR00449 (PRINTS); G3DSA:3.40.50.300 (GENE3D); IPR001806 (PFAM); IPR005225 (TIGRFAM); PTHR24073:SF1004 (PANTHER); PTHR24073 (PANTHER); PTHR24073:SF366 (PANTHER); PS51419 (PROSITE_PROFILES); cd00154 (CDD); IPR027417 (SUPERFAMILY)
g7730.t1	small GTP-binding protein	Rab subfamily	211	20	8.9259e-38	60.05%	6	P:vesicle-mediated transport; P:signal transduction; F:GTPase activity; P:protein transport; F:ion binding; C:cytoplasmic vesicle	-	PR00449 (PRINTS); G3DSA:3.40.50.300 (GENE3D); IPR001806 (PFAM); IPR005225 (TIGRFAM); IPR020849 (PANTHER); PTHR24070:SF17 (PANTHER); PS51419 (PROSITE_PROFILES); cd00154 (CDD); IPR027417 (SUPERFAMILY)
g7757.t1	small GTP-binding protein	Rab subfamily	198	20	5.7939e-41	59.63%	2	F:GTPase activity; F:ion binding		PR00449 (PRINTS); G3DSA:3.40.50.300 (GENE3D); IPR005225 (TIGRFAM); IPR001806 (PFAM); PTHR24073:SF57 (PANTHER); PTHR24073 (PANTHER); PS51419 (PROSITE_PROFILES); cd00154 (CDD); IPR027417 (SUPERFAMILY)
g7778.t1	small GTP-binding protein	Rab subfamily	188	20	5.71214e-91	71.54%	5	C:cell; P:signal transduction; F:GTPase activity; P:protein transport; F:ion binding	(3.6) Acting on acid anhydrides	PR00449 (PRINTS); IPR001806 (PFAM); G3DSA:3.40.50.300 (GENE3D); IPR005225 (TIGRFAM); PTHR24073:SF519 (PANTHER); PTHR24073 (PANTHER); PS51419 (PROSITE_PROFILES); cd00154 (CDD); IPR027417 (SUPERFAMILY)
g7821.t1	small GTP-binding protein	Rab subfamily	201	20	2.76752e-106	73.0%	5	C:cell; P:signal transduction; F:GTPase activity; P:protein transport; F:ion binding	(3.6) Acting on acid anhydrides	PR00449 (PRINTS); IPR005225 (TIGRFAM); IPR001806 (PFAM); G3DSA:3.40.50.300 (GENE3D); PTHR24073 (PANTHER); PTHR24073:SF366 (PANTHER); PS51419 (PROSITE_PROFILES); cd00154 (CDD); IPR027417 (SUPERFAMILY)
g7863.t1	small GTP-binding protein	Rab subfamily	197	20	4.01439e-41	61.26%	2	F:GTPase activity; F:ion binding		PR00449 (PRINTS); G3DSA:3.40.50.300 (GENE3D); IPR005225 (TIGRFAM); IPR001806 (PFAM); PTHR24073:SF269 (PANTHER); PTHR24073 (PANTHER); PS51419 (PROSITE_PROFILES); cd00154 (CDD); IPR027417 (SUPERFAMILY)
g8070.t1	small GTP-binding protein	Rab subfamily	201	20	2.00312e-42	62.33%	2	F:GTPase activity; F:ion binding		PR00449 (PRINTS); IPR001806 (PFAM); G3DSA:3.40.50.300 (GENE3D); IPR005225 (TIGRFAM); PTHR24073 (PANTHER); PTHR24073:SF1112 (PANTHER); PS51419 (PROSITE_PROFILES); cd00154 (CDD); IPR027417 (SUPERFAMILY)
g8255.t1	small GTP-binding protein	Rab subfamily	199	20	1.59979e-56	66.17%	7	P:vesicle-mediated transport; C:cytoplasm; P:signal transduction; F:GTPase activity; P:protein transport; F:ion binding; C:organelle	(3.6) Acting on acid anhydrides	PR00449 (PRINTS); IPR001806 (PFAM); G3DSA:3.40.50.300 (GENE3D); IPR005225 (TIGRFAM); mobidb-lite (MOBIDB_LITE); PTHR22621 (PANTHER); PTHR22621:SF27 (PANTHER); PS51419 (PROSITE_PROFILES); cd00154 (CDD); IPR027417 (SUPERFAMILY)
g8510.t1	small GTP-binding protein	Rab subfamily	194	20	2.97248e-80	68.64%	6	C:endosome; P:vesicle-mediated transport; P:signal transduction; F:GTPase activity; P:protein transport; F:ion binding	(3.6) Acting on acid anhydrides	PR00449 (PRINTS); IPR005225 (TIGRFAM); IPR001806 (PFAM); G3DSA:3.40.50.300 (GENE3D); PTHR24073 (PANTHER); PTHR24073:SF519 (PANTHER); PS51419 (PROSITE_PROFILES); cd00154 (CDD); IPR027417 (SUPERFAMILY)
g8563.t1	small GTP-binding protein	Rab subfamily	200	20	3.59022e-60	68.42%	6	P:vesicle-mediated transport; P:signal transduction; F:GTPase activity; P:protein transport; F:ion binding; C:cytoplasmic vesicle	(3.6) Acting on acid anhydrides	PR00449 (PRINTS); G3DSA:3.40.50.300 (GENE3D); IPR001806 (PFAM); IPR005225 (TIGRFAM); PTHR24073:SF1069 (PANTHER); PTHR24073 (PANTHER); PS51419 (PROSITE_PROFILES); cd00154 (CDD); IPR027417 (SUPERFAMILY)
g8591.t1	small GTP-binding protein	Rab subfamily	192	20	1.29958e-84	65.83%	6	P:vesicle-mediated transport; P:signal transduction; F:GTPase activity; P:protein transport; F:ion binding; C:Golgi apparatus	(3.6) Acting on acid anhydrides	PR00449 (PRINTS); IPR001806 (PFAM); IPR005225 (TIGRFAM); G3DSA:3.40.50.300 (GENE3D); PTHR24073 (PANTHER); PTHR24073:SF366 (PANTHER); PS51419 (PROSITE_PROFILES); cd00154 (CDD); IPR027417 (SUPERFAMILY)
g8647.t1	small GTP-binding protein	Rab subfamily	198	20	1.18755e-61	64.66%	7	C:endosome; P:vesicle-mediated transport; P:signal transduction; F:GTPase activity; P:protein transport; F:ion binding; C:Golgi apparatus	(3.6) Acting on acid anhydrides	PR00449 (PRINTS); IPR001806 (PFAM); G3DSA:3.40.50.300 (GENE3D); IPR005225 (TIGRFAM); PTHR24073:SF519 (PANTHER); PTHR24073 (PANTHER); PS51419 (PROSITE_PROFILES); cd00154 (CDD); IPR027417 (SUPERFAMILY)
g8729.t1	small GTP-binding protein	Rab subfamily	200	20	1.65343e-72	59.31%	5	P:vesicle-mediated transport; P:signal transduction; F:GTPase activity; P:protein transport; F:ion binding	(3.6) Acting on acid anhydrides	PR00449 (PRINTS); G3DSA:3.40.50.300 (GENE3D); IPR001806 (PFAM); IPR005225 (TIGRFAM); PTHR24073:SF1062 (PANTHER); PTHR24073 (PANTHER); PS51419 (PROSITE_PROFILES); cd00154 (CDD); IPR027417 (SUPERFAMILY)
g8758.t1	small GTP-binding protein	Rab subfamily	208	20	3.04791e-33	56.33%	5	P:vesicle-mediated transport; P:signal transduction; C:cytoplasm; F:GTPase activity; F:ion binding	-	PR00449 (PRINTS); IPR005225 (TIGRFAM); G3DSA:3.40.50.300 (GENE3D); IPR001806 (PFAM); IPR020849 (PANTHER); PS51419 (PROSITE_PROFILES); cd00154 (CDD); IPR027417 (SUPERFAMILY)
g8759.t1	small GTP-binding protein	Rab subfamily	198	20	2.49369e-37	57.37%	4	P:signal transduction; F:GTPase activity; F:ion binding; C:cellular_component	-	PR00449 (PRINTS); IPR001806 (PFAM); G3DSA:3.40.50.300 (GENE3D); IPR005225 (TIGRFAM); IPR020849 (PANTHER); PS51419 (PROSITE_PROFILES); cd00154 (CDD); IPR027417 (SUPERFAMILY)
g8765.t1	small GTP-binding protein	Rab subfamily	192	20	1.68586e-72	70.13%	5	C:cell; P:signal transduction; F:GTPase activity; P:protein transport; F:ion binding	(3.6) Acting on acid anhydrides	PR00449 (PRINTS); IPR001806 (PFAM); IPR005225 (TIGRFAM); G3DSA:3.40.50.300 (GENE3D); PTHR24073:SF366 (PANTHER); PTHR24073 (PANTHER); PS51419 (PROSITE_PROFILES); cd00154 (CDD); IPR027417 (SUPERFAMILY)
g8871.t1	small GTP-binding protein	Rab subfamily	201	20	8.0399e-49	62.63%	5	C:endosome; P:signal transduction; F:GTPase activity; P:protein transport; F:ion binding	(3.6) Acting on acid anhydrides	PR00449 (PRINTS); IPR005225 (TIGRFAM); G3DSA:3.40.50.300 (GENE3D); IPR001806 (PFAM); mobidb-lite (MOBIDB_LITE); PTHR24073 (PANTHER); PTHR24073:SF519 (PANTHER); PS51419 (PROSITE_PROFILES); cd00154 (CDD); IPR027417 (SUPERFAMILY)
g8925.t1	small GTP-binding protein	Rab subfamily	203	20	1.28864e-32	57.8%	4	P:signal transduction; F:GTPase activity; F:ion binding; C:cellular_component		PR00449 (PRINTS); IPR005225 (TIGRFAM); G3DSA:3.40.50.300 (GENE3D); IPR001806 (PFAM); mobidb-lite (MOBIDB_LITE); IPR020849 (PANTHER); PS51419 (PROSITE_PROFILES); cd00154 (CDD); IPR027417 (SUPERFAMILY)
g9205.t1	small GTP-binding protein	Rab subfamily	195	20	1.76392e-105	65.3%	7	C:cell; C:endosome; P:vesicle-mediated transport; P:signal transduction; F:GTPase activity; P:protein transport; F:ion binding	(3.6) Acting on acid anhydrides	PR00449 (PRINTS); IPR001806 (PFAM); G3DSA:3.40.50.300 (GENE3D); IPR005225 (TIGRFAM); PTHR24073 (PANTHER); PTHR24073:SF1052 (PANTHER); PS51419 (PROSITE_PROFILES); cd00154 (CDD); IPR027417 (SUPERFAMILY)
g9246.t1	small GTP-binding protein	Rab subfamily	210	20	3.88552e-50	61.9%	2	F:GTPase activity; F:ion binding		PR00449 (PRINTS); G3DSA:3.40.50.300 (GENE3D); IPR001806 (PFAM); IPR005225 (TIGRFAM); mobidb-lite (MOBIDB_LITE); mobidb-lite (MOBIDB_LITE); PTHR24073:SF519 (PANTHER); PTHR24073 (PANTHER); PS51419 (PROSITE_PROFILES); cd00154 (CDD); IPR027417 (SUPERFAMILY)
g9428.t1	small GTP-binding protein	Rab subfamily	192	20	1.22917e-75	63.87%	2	F:GTPase activity; F:ion binding		PR00449 (PRINTS); G3DSA:3.40.50.300 (GENE3D); IPR001806 (PFAM); IPR005225 (TIGRFAM); PTHR24073 (PANTHER); PTHR24073:SF1112 (PANTHER); PS51419 (PROSITE_PROFILES); cd00154 (CDD); IPR027417 (SUPERFAMILY)
g9591.t1	small GTP-binding protein	Rab subfamily	204	20	7.93821e-79	66.49%	5	C:endosome; P:signal transduction; F:GTPase activity; P:protein transport; F:ion binding	(3.6) Acting on acid anhydrides	PR00449 (PRINTS); IPR001806 (PFAM); IPR005225 (TIGRFAM); G3DSA:3.40.50.300 (GENE3D); mobidb-lite (MOBIDB_LITE); PTHR24073:SF519 (PANTHER); PTHR24073 (PANTHER); PS51419 (PROSITE_PROFILES); cd00154 (CDD); IPR027417 (SUPERFAMILY)
g9752.t1	small GTP-binding protein	Rab subfamily	192	20	2.96056e-58	63.64%	5	P:vesicle-mediated transport; P:signal transduction; C:cytoplasm; F:GTPase activity; F:ion binding	-	PR00449 (PRINTS); IPR001806 (PFAM); G3DSA:3.40.50.300 (GENE3D); IPR005225 (TIGRFAM); PTHR24073:SF873 (PANTHER); PTHR24073 (PANTHER); PS51419 (PROSITE_PROFILES); cd00154 (CDD); IPR027417 (SUPERFAMILY)
g9909.t1	small GTP-binding protein	Rab subfamily	198	20	4.02485e-56	65.66%	5	C:endosome; P:signal transduction; F:GTPase activity; P:protein transport; F:ion binding	(3.6) Acting on acid anhydrides	PR00449 (PRINTS); IPR001806 (PFAM); IPR005225 (TIGRFAM); G3DSA:3.40.50.300 (GENE3D); mobidb-lite (MOBIDB_LITE); mobidb-lite (MOBIDB_LITE); PTHR24073:SF519 (PANTHER); PTHR24073 (PANTHER); PS51419 (PROSITE_PROFILES); cd00154 (CDD); IPR027417 (SUPERFAMILY)
g10003.t1	small GTP-binding protein	Rab subfamily	188	20	2.10604e-46	60.92%	5	P:vesicle-mediated transport; C:cytoplasm; F:GTPase activity; F:ion binding; C:organelle	-	PR00449 (PRINTS); G3DSA:3.40.50.300 (GENE3D); IPR001806 (PFAM); IPR005225 (TIGRFAM); PTHR24073:SF950 (PANTHER); PTHR24073 (PANTHER); PS51419 (PROSITE_PROFILES); cd00154 (CDD); IPR027417 (SUPERFAMILY)
g10055.t1	small GTP-binding protein	Rab subfamily	197	20	1.7184e-54	63.54%	2	F:GTPase activity; F:ion binding		PR00449 (PRINTS); IPR001806 (PFAM); G3DSA:3.40.50.300 (GENE3D); IPR005225 (TIGRFAM); PTHR24073 (PANTHER); PTHR24073:SF519 (PANTHER); PS51419 (PROSITE_PROFILES); cd00154 (CDD); IPR027417 (SUPERFAMILY)
g10125.t1	small GTP-binding protein	Rab subfamily	190	20	5.2527e-33	57.51%	2	F:GTPase activity; F:ion binding		PR00449 (PRINTS); IPR001806 (PFAM); G3DSA:3.40.50.300 (GENE3D); IPR005225 (TIGRFAM); PTHR24073 (PANTHER); PTHR24073:SF950 (PANTHER); PS51419 (PROSITE_PROFILES); cd00154 (CDD); IPR027417 (SUPERFAMILY)
g10186.t1	small GTP-binding protein	Rab subfamily	194	20	6.16523e-47	63.8%	4	P:signal transduction; F:GTPase activity; P:protein transport; F:ion binding	(3.6) Acting on acid anhydrides	PR00449 (PRINTS); IPR001806 (PFAM); G3DSA:3.40.50.300 (GENE3D); IPR005225 (TIGRFAM); mobidb-lite (MOBIDB_LITE); PTHR24073:SF1112 (PANTHER); PTHR24073 (PANTHER); PS51419 (PROSITE_PROFILES); cd00154 (CDD); IPR027417 (SUPERFAMILY)
g10360.t1	small GTP-binding protein	Rab subfamily	194	20	3.14657e-77	65.81%	4	P:signal transduction; F:GTPase activity; P:protein transport; F:ion binding	(3.6) Acting on acid anhydrides	PR00449 (PRINTS); G3DSA:3.40.50.300 (GENE3D); IPR001806 (PFAM); IPR005225 (TIGRFAM); PTHR24072:SF168 (PANTHER); PTHR24072 (PANTHER); PS51419 (PROSITE_PROFILES); cd00154 (CDD); IPR027417 (SUPERFAMILY)
g10392.t1	small GTP-binding protein	Rab subfamily	195	20	1.85436e-65	60.53%	2	F:GTPase activity; F:ion binding		PR00449 (PRINTS); G3DSA:3.40.50.300 (GENE3D); IPR005225 (TIGRFAM); IPR001806 (PFAM); PTHR24073 (PANTHER); PTHR24073:SF519 (PANTHER); PS51419 (PROSITE_PROFILES); cd00154 (CDD); IPR027417 (SUPERFAMILY)
g10394.t1	small GTP-binding protein	Rab subfamily	203	20	1.97344e-89	67.59%	7	P:vesicle-mediated transport; P:signal transduction; F:GTPase activity; P:protein transport; F:ion binding; C:cytoplasmic vesicle; C:Golgi apparatus	(3.6) Acting on acid anhydrides	PR00449 (PRINTS); G3DSA:3.40.50.300 (GENE3D); IPR005225 (TIGRFAM); IPR001806 (PFAM); mobidb-lite (MOBIDB_LITE); PTHR24073:SF1062 (PANTHER); PTHR24073 (PANTHER); PS51419 (PROSITE_PROFILES); cd00154 (CDD); IPR027417 (SUPERFAMILY)
g10434.t1	small GTP-binding protein	Rab subfamily	198	20	1.56028e-55	65.8%	4	P:signal transduction; F:GTPase activity; P:protein transport; F:ion binding	(3.6) Acting on acid anhydrides	PR00449 (PRINTS); G3DSA:3.40.50.300 (GENE3D); IPR001806 (PFAM); IPR005225 (TIGRFAM); PTHR24072:SF168 (PANTHER); PTHR24072 (PANTHER); PS51419 (PROSITE_PROFILES); cd00154 (CDD); IPR027417 (SUPERFAMILY)
g10470.t1	small GTP-binding protein	Rab subfamily	202	20	6.59891e-111	79.99%	10	C:cell; C:endosome; P:vesicle-mediated transport; P:signal transduction; F:GTPase activity; P:protein transport; F:ion binding; C:cytosol; C:Golgi apparatus; P:response to stress	(3.6) Acting on acid anhydrides	PR00449 (PRINTS); G3DSA:3.40.50.300 (GENE3D); IPR001806 (PFAM); IPR005225 (TIGRFAM); PTHR24073 (PANTHER); PTHR24073:SF1052 (PANTHER); PS51419 (PROSITE_PROFILES); cd00154 (CDD); IPR027417 (SUPERFAMILY)
g10541.t1	small GTP-binding protein	Rab subfamily	198	20	1.03543e-64	69.35%	5	C:cell; P:signal transduction; F:GTPase activity; P:protein transport; F:ion binding	(3.6) Acting on acid anhydrides	PR00449 (PRINTS); IPR005225 (TIGRFAM); IPR001806 (PFAM); G3DSA:3.40.50.300 (GENE3D); PTHR24073 (PANTHER); PTHR24073:SF366 (PANTHER); PS51419 (PROSITE_PROFILES); cd00154 (CDD); IPR027417 (SUPERFAMILY)
g10698.t1	small GTP-binding protein	Rab subfamily	193	20	2.60047e-35	61.66%	10	P:cell population proliferation; P:cell motility; P:vesicle-mediated transport; P:cytoskeleton organization; P:signal transduction; P:cell morphogenesis; F:GTPase activity; F:ion binding; C:cellular_component; P:reproduction	-	PR00449 (PRINTS); IPR001806 (PFAM); IPR005225 (TIGRFAM); G3DSA:3.40.50.300 (GENE3D); IPR020849 (PANTHER); IPR020849 (PROSITE_PROFILES); IPR027417 (SUPERFAMILY)
g11048.t1	small GTP-binding protein	Rab subfamily	196	20	2.47582e-97	79.21%	10	C:cell; C:endosome; P:vesicle-mediated transport; P:signal transduction; F:GTPase activity; P:protein transport; F:ion binding; C:cytosol; C:Golgi apparatus; P:response to stress	(3.6) Acting on acid anhydrides	PR00449 (PRINTS); G3DSA:3.40.50.300 (GENE3D); IPR001806 (PFAM); IPR005225 (TIGRFAM); PTHR24073 (PANTHER); PTHR24073:SF1052 (PANTHER); PS51419 (PROSITE_PROFILES); cd00154 (CDD); IPR027417 (SUPERFAMILY)
g11079.t1	small GTP-binding protein	Rab subfamily	186	20	5.73537e-34	59.74%	2	F:GTPase activity; F:ion binding		PR00449 (PRINTS); G3DSA:3.40.50.300 (GENE3D); IPR001806 (PFAM); IPR005225 (TIGRFAM); PTHR24073 (PANTHER); PTHR24073:SF950 (PANTHER); PS51419 (PROSITE_PROFILES); cd00154 (CDD); IPR027417 (SUPERFAMILY)
g11102.t1	small GTP-binding protein	Rab subfamily	198	20	1.19594e-88	72.38%	5	C:cell; P:signal transduction; F:GTPase activity; P:protein transport; F:ion binding	(3.6) Acting on acid anhydrides	PR00449 (PRINTS); G3DSA:3.40.50.300 (GENE3D); IPR005225 (TIGRFAM); IPR001806 (PFAM); PTHR24073:SF366 (PANTHER); PTHR24073 (PANTHER); PS51419 (PROSITE_PROFILES); cd00154 (CDD); IPR027417 (SUPERFAMILY)
g5664.t1	ras-domain-containing protein	Rab subfamily	217	20	2.269e-33	56.2%	4	F:GTPase activity; F:ion binding; C:cellular_component; P:transport	-	PR00449 (PRINTS); IPR005225 (TIGRFAM); G3DSA:3.40.50.300 (GENE3D); IPR001806 (PFAM); PTHR24073:SF519 (PANTHER); PTHR24073 (PANTHER); PS51419 (PROSITE_PROFILES); cd00154 (CDD); IPR027417 (SUPERFAMILY)
g8532.t1	ras-domain-containing protein	Rab subfamily	234	20	3.46841e-23	60.43%	4	P:biological_process; F:GTPase activity; F:ion binding; C:cellular_component	-	PR00449 (PRINTS); G3DSA:3.40.50.300 (GENE3D); IPR001806 (PFAM); mobidb-lite (MOBIDB_LITE); mobidb-lite (MOBIDB_LITE); mobidb-lite (MOBIDB_LITE); PTHR24073:SF978 (PANTHER); PTHR24073 (PANTHER); PS51419 (PROSITE_PROFILES); cd00154 (CDD); IPR027417 (SUPERFAMILY)
g3652.t1	small guanosine triphosphatase family Ras family protein	Rab subfamily	201	20	2.11224e-40	65.67%	5	P:vesicle-mediated transport; F:GTPase activity; P:protein transport; F:ion binding; C:cellular_component	-	PR00449 (PRINTS); IPR005225 (TIGRFAM); G3DSA:3.40.50.300 (GENE3D); IPR001806 (PFAM); PTHR24073 (PANTHER); PTHR24073:SF519 (PANTHER); PS51419 (PROSITE_PROFILES); cd00154 (CDD); IPR027417 (SUPERFAMILY)
g5432.t1	Ras-related protein RIC1	Rab subfamily	197	20	4.77034e-87	71.42%	14	P:membrane organization; P:protein-containing complex assembly; P:signal transduction; F:ion binding; C:Golgi apparatus; P:vacuolar transport; P:response to stress; C:cell; P:protein targeting; P:vesicle-mediated transport; F:GTPase activity; P:autophagy; P:nucleobase-containing compound catabolic process; C:cytoplasmic vesicle	(3.6) Acting on acid anhydrides	PR00449 (PRINTS); IPR005225 (TIGRFAM); IPR001806 (PFAM); G3DSA:3.40.50.300 (GENE3D); PTHR24073:SF1046 (PANTHER); PTHR24073 (PANTHER); PS51419 (PROSITE_PROFILES); cd00154 (CDD); IPR027417 (SUPERFAMILY)
g1300.t1	Ras family protein	Rab subfamily	205	20	6.07485e-71	71.97%	7	P:vesicle-mediated transport; C:cytoplasm; P:signal transduction; F:GTPase activity; P:protein transport; F:ion binding; C:organelle	(3.6) Acting on acid anhydrides	PR00449 (PRINTS); IPR005225 (TIGRFAM); IPR001806 (PFAM); G3DSA:3.40.50.300 (GENE3D); PTHR24073:SF1062 (PANTHER); PTHR24073 (PANTHER); PS51419 (PROSITE_PROFILES); cd00154 (CDD); IPR027417 (SUPERFAMILY)
g1409.t1	Ras family protein	Rab subfamily	202	20	4.73725e-74	72.02%	8	P:vesicle-mediated transport; C:endosome; P:signal transduction; F:GTPase activity; P:protein transport; F:ion binding; C:Golgi apparatus; P:response to stress	(3.6) Acting on acid anhydrides	PR00449 (PRINTS); IPR001806 (PFAM); IPR005225 (TIGRFAM); G3DSA:3.40.50.300 (GENE3D); IPR030702 (PTHR24073:PANTHER); PTHR24073 (PANTHER); PS51419 (PROSITE_PROFILES); cd00154 (CDD); IPR027417 (SUPERFAMILY)
g1648.t1	ras family protein	Rab subfamily	190	20	6.6959e-58	60.69%	4	P:vesicle-mediated transport; F:GTPase activity; F:ion binding; C:cellular_component	-	PR00449 (PRINTS); IPR005225 (TIGRFAM); IPR001806 (PFAM); G3DSA:3.40.50.300 (GENE3D); PTHR24073:SF519 (PANTHER); PTHR24073 (PANTHER); PS51419 (PROSITE_PROFILES); cd00154 (CDD); IPR027417 (SUPERFAMILY)
g3392.t1	Ras family protein	Rab subfamily	193	20	8.22752e-54	58.37%	5	P:vesicle-mediated transport; C:cytoplasm; F:GTPase activity; F:ion binding; C:organelle	-	PR00449 (PRINTS); G3DSA:3.40.50.300 (GENE3D); IPR001806 (PFAM); IPR005225 (TIGRFAM); mobidb-lite (MOBIDB_LITE); PTHR24073:SF950 (PANTHER); PTHR24073 (PANTHER); PS51419 (PROSITE_PROFILES); cd00154 (CDD); IPR027417 (SUPERFAMILY)
g3432.t1	Ras family protein	Rab subfamily	191	20	5.86003e-38	60.28%	4	P:vesicle-mediated transport; C:cytoplasm; F:GTPase activity; F:ion binding	-	PR00449 (PRINTS); G3DSA:3.40.50.300 (GENE3D); IPR005225 (TIGRFAM); IPR001806 (PFAM); mobidb-lite (MOBIDB_LITE); PTHR24073 (PANTHER); PTHR24073:SF519 (PANTHER); PS51419 (PROSITE_PROFILES); cd00154 (CDD); IPR027417 (SUPERFAMILY)
g3681.t1	Ras family protein	Rab subfamily	207	20	2.69455e-77	58.72%	3	P:vesicle-mediated transport; F:GTPase activity; F:ion binding	-	PR00449 (PRINTS); IPR005225 (TIGRFAM); IPR001806 (PFAM); G3DSA:3.40.50.300 (GENE3D); mobidb-lite (MOBIDB_LITE); PTHR24073 (PANTHER); PTHR24073:SF950 (PANTHER); PS51419 (PROSITE_PROFILES); cd00154 (CDD); IPR027417 (SUPERFAMILY)
g4334.t1	Ras family protein	Rab subfamily	198	20	5.0844e-74	65.05%	8	P:vesicle-mediated transport; C:endosome; P:signal transduction; F:GTPase activity; P:protein transport; F:ion binding; C:Golgi apparatus; P:response to stress	(3.6) Acting on acid anhydrides	PR00449 (PRINTS); IPR001806 (PFAM); G3DSA:3.40.50.300 (GENE3D); IPR005225 (TIGRFAM); PTHR24073 (PANTHER); IPR030702 (PTHR24073:PANTHER); PS51419 (PROSITE_PROFILES); cd00154 (CDD); IPR027417 (SUPERFAMILY)
g4993.t1	Ras family protein	Rab subfamily	232	20	5.44964e-47	52.25%	4	P:signal transduction; F:GTPase activity; F:ion binding; C:cellular_component		PR00449 (PRINTS); IPR005225 (TIGRFAM); IPR001806 (PFAM); G3DSA:3.40.50.300 (GENE3D); PTHR24070:SF408 (PANTHER); IPR020849 (PANTHER); PS51419 (PROSITE_PROFILES); cd00154 (CDD); IPR027417 (SUPERFAMILY)
g5144.t1	Ras family protein	Rab subfamily	205	20	3.21564e-61	66.72%	7	P:vesicle-mediated transport; C:cytoplasm; P:signal transduction; F:GTPase activity; P:protein transport; F:ion binding; C:organelle	(3.6) Acting on acid anhydrides	PR00449 (PRINTS); IPR005225 (TIGRFAM); IPR001806 (PFAM); G3DSA:3.40.50.300 (GENE3D); PTHR24073 (PANTHER); PTHR24073:SF1062 (PANTHER); PS51419 (PROSITE_PROFILES); cd00154 (CDD); IPR027417 (SUPERFAMILY)
g5726.t1	ras family-domain-containing protein	Rab subfamily	211	20	1.371e-33	62.04%	6	C:endosome; P:vesicle-mediated transport; P:signal transduction; F:GTPase activity; F:ion binding; C:Golgi apparatus	-	PR00449 (PRINTS); G3DSA:3.40.50.300 (GENE3D); IPR005225 (TIGRFAM); IPR001806 (PFAM); mobidb-lite (MOBIDB_LITE); PTHR24073:SF519 (PANTHER); PTHR24073 (PANTHER); PS51419 (PROSITE_PROFILES); cd00154 (CDD); IPR027417 (SUPERFAMILY)
g5800.t1	Ras family protein	Rab subfamily	211	20	4.9107e-96	73.87%	6	C:cell; P:vesicle-mediated transport; P:signal transduction; F:GTPase activity; P:protein transport; F:ion binding	(3.6) Acting on acid anhydrides	PR00449 (PRINTS); IPR005225 (TIGRFAM); G3DSA:3.40.50.300 (GENE3D); IPR001806 (PFAM); mobidb-lite (MOBIDB_LITE); mobidb-lite (MOBIDB_LITE); PTHR24073 (PANTHER); PTHR24073:SF1062 (PANTHER); PS51419 (PROSITE_PROFILES); cd00154 (CDD); IPR027417 (SUPERFAMILY)
g5861.t1	Ras family protein	Rab subfamily	201	20	3.44644e-59	62.71%	4	P:vesicle-mediated transport; F:GTPase activity; F:ion binding; C:Golgi apparatus	-	PR00449 (PRINTS); IPR005225 (TIGRFAM); G3DSA:3.40.50.300 (GENE3D); IPR001806 (PFAM); PTHR24073:SF519 (PANTHER); PTHR24073 (PANTHER); PS51419 (PROSITE_PROFILES); cd00154 (CDD); IPR027417 (SUPERFAMILY)
g5956.t1	Ras family protein	Rab subfamily	203	20	3.2843e-84	73.92%	6	C:cell; P:vesicle-mediated transport; P:signal transduction; F:GTPase activity; P:protein transport; F:ion binding	(3.6) Acting on acid anhydrides	PR00449 (PRINTS); G3DSA:3.40.50.300 (GENE3D); IPR001806 (PFAM); IPR005225 (TIGRFAM); PTHR24073:SF1062 (PANTHER); PTHR24073 (PANTHER); PS51419 (PROSITE_PROFILES); cd00154 (CDD); IPR027417 (SUPERFAMILY)
g6025.t1	Ras family protein	Rab subfamily	203	20	3.18625e-61	64.07%	5	P:vesicle-mediated transport; F:GTPase activity; P:protein transport; F:ion binding; C:cytoplasmic vesicle	-	PR00449 (PRINTS); G3DSA:3.40.50.300 (GENE3D); IPR001806 (PFAM); IPR005225 (TIGRFAM); PTHR24073 (PANTHER); PTHR24073:SF1062 (PANTHER); PS51419 (PROSITE_PROFILES); cd00154 (CDD); IPR027417 (SUPERFAMILY)
g6377.t1	Ras family protein	Rab subfamily	208	20	7.43351e-74	60.18%	3	P:vesicle-mediated transport; F:GTPase activity; F:ion binding	-	PR00449 (PRINTS); IPR001806 (PFAM); G3DSA:3.40.50.300 (GENE3D); IPR005225 (TIGRFAM); mobidb-lite (MOBIDB_LITE); PTHR24073 (PANTHER); PTHR24073:SF950 (PANTHER); PS51419 (PROSITE_PROFILES); cd00154 (CDD); IPR027417 (SUPERFAMILY)
g6395.t1	Ras family protein	Rab subfamily	198	20	1.23694e-79	66.23%	8	P:vesicle-mediated transport; C:endosome; P:signal transduction; F:GTPase activity; P:protein transport; F:ion binding; C:Golgi apparatus; P:response to stress	(3.6) Acting on acid anhydrides	PR00449 (PRINTS); G3DSA:3.40.50.300 (GENE3D); IPR001806 (PFAM); IPR005225 (TIGRFAM); PTHR24073 (PANTHER); IPR030702 (PTHR24073:PANTHER); PS51419 (PROSITE_PROFILES); cd00154 (CDD); IPR027417 (SUPERFAMILY)
g6672.t1	Ras family protein	Rab subfamily	199	20	1.43362e-99	73.83%	8	C:cell; P:vesicle-mediated transport; C:cytoplasm; P:signal transduction; F:GTPase activity; P:protein transport; F:ion binding; C:organelle	(3.6) Acting on acid anhydrides	PR00449 (PRINTS); IPR001806 (PFAM); G3DSA:3.40.50.300 (GENE3D); IPR005225 (TIGRFAM); mobidb-lite (MOBIDB_LITE); PTHR24073:SF1062 (PANTHER); PTHR24073 (PANTHER); PS51419 (PROSITE_PROFILES); cd00154 (CDD); IPR027417 (SUPERFAMILY)
g6766.t1	Ras family protein	Rab subfamily	148	20	2.12506e-82	73.1%	10	C:cell; C:endosome; P:vesicle-mediated transport; P:signal transduction; F:GTPase activity; P:protein transport; F:ion binding; C:cytosol; C:Golgi apparatus; P:response to stress	(3.6) Acting on acid anhydrides	PR00449 (PRINTS); IPR001806 (PFAM); G3DSA:3.40.50.300 (GENE3D); IPR005225 (TIGRFAM); PTHR24073:SF972 (PANTHER); PTHR24073 (PANTHER); PS51419 (PROSITE_PROFILES); cd00154 (CDD); IPR027417 (SUPERFAMILY)
g7536.t1	Ras family protein	Rab subfamily	203	20	3.57301e-41	62.84%	5	C:endosome; P:vesicle-mediated transport; F:GTPase activity; P:protein transport; F:ion binding	-	PR00449 (PRINTS); IPR001806 (PFAM); IPR005225 (TIGRFAM); G3DSA:3.40.50.300 (GENE3D); PTHR24073 (PANTHER); PTHR24073:SF519 (PANTHER); PS51419 (PROSITE_PROFILES); cd00154 (CDD); IPR027417 (SUPERFAMILY)
g7633.t1	Ras family protein	Rab subfamily	204	20	8.90236e-72	73.17%	7	C:cell; P:vesicle-mediated transport; P:signal transduction; F:GTPase activity; P:protein transport; F:ion binding; C:cytoplasmic vesicle	(3.6) Acting on acid anhydrides	PR00449 (PRINTS); IPR005225 (TIGRFAM); IPR001806 (PFAM); G3DSA:3.40.50.300 (GENE3D); PTHR24073:SF1062 (PANTHER); PTHR24073 (PANTHER); PS51419 (PROSITE_PROFILES); cd00154 (CDD); IPR027417 (SUPERFAMILY)
g7717.t1	Ras family protein	Rab subfamily	182	20	1.06249e-25	59.76%	4	P:vesicle-mediated transport; F:GTPase activity; F:ion binding; C:Golgi apparatus	-	PR00449 (PRINTS); IPR005225 (TIGRFAM); IPR001806 (PFAM); G3DSA:3.40.50.300 (GENE3D); PTHR24073:SF549 (PANTHER); PTHR24073 (PANTHER); PS51419 (PROSITE_PROFILES); cd00154 (CDD); IPR027417 (SUPERFAMILY)
g8469.t1	Ras family protein	Rab subfamily	158	20	3.12257e-27	60.89%	5	P:vesicle-mediated transport; C:cytoplasm; F:GTPase activity; F:ion binding; C:organelle	-	PR00449 (PRINTS); IPR001806 (PFAM); IPR005225 (TIGRFAM); G3DSA:3.40.50.300 (GENE3D); PTHR24073 (PANTHER); PTHR24073:SF209 (PANTHER); PS51419 (PROSITE_PROFILES); cd00154 (CDD); IPR027417 (SUPERFAMILY)
g8544.t1	Ras family protein	Rab subfamily	193	20	6.03375e-94	69.97%	7	P:vesicle-mediated transport; C:cytoplasm; P:signal transduction; F:GTPase activity; P:protein transport; F:ion binding; C:organelle	(3.6) Acting on acid anhydrides	PR00449 (PRINTS); IPR005225 (TIGRFAM); IPR001806 (PFAM); G3DSA:3.40.50.300 (GENE3D); PTHR24073:SF350 (PANTHER); PTHR24073 (PANTHER); PS51419 (PROSITE_PROFILES); cd00154 (CDD); IPR027417 (SUPERFAMILY)
g8770.t1	Ras family protein	Rab subfamily	205	20	4.73244e-127	74.06%	10	C:cell; C:endosome; P:vesicle-mediated transport; P:signal transduction; F:GTPase activity; P:protein transport; F:ion binding; C:cytosol; C:Golgi apparatus; P:response to stress	(3.6) Acting on acid anhydrides	PR00449 (PRINTS); G3DSA:3.40.50.300 (GENE3D); IPR001806 (PFAM); IPR005225 (TIGRFAM); PTHR24073 (PANTHER); IPR030702 (PTHR24073:PANTHER); PS51419 (PROSITE_PROFILES); cd00154 (CDD); IPR027417 (SUPERFAMILY)
g10002.t1	Ras family protein	Rab subfamily	190	20	7.93168e-42	62.08%	7	P:vesicle-mediated transport; C:cytoplasm; P:signal transduction; F:GTPase activity; P:protein transport; F:ion binding; C:organelle	(3.6) Acting on acid anhydrides	PR00449 (PRINTS); IPR001806 (PFAM); IPR005225 (TIGRFAM); G3DSA:3.40.50.300 (GENE3D); PTHR24073:SF519 (PANTHER); PTHR24073 (PANTHER); PS51419 (PROSITE_PROFILES); cd00154 (CDD); IPR027417 (SUPERFAMILY)
g10537.t1	Ras family protein	Rab subfamily	173	20	6.31086e-71	77.92%	7	C:cell; P:vesicle-mediated transport; P:signal transduction; F:GTPase activity; P:protein transport; F:ion binding; C:cytoplasmic vesicle	(3.6) Acting on acid anhydrides	PR00449 (PRINTS); IPR001806 (PFAM); G3DSA:3.40.50.300 (GENE3D); IPR005225 (TIGRFAM); PTHR24073:SF1062 (PANTHER); PTHR24073 (PANTHER); PS51419 (PROSITE_PROFILES); cd00154 (CDD); IPR027417 (SUPERFAMILY)
g10608.t1	Ras family protein	Rab subfamily	194	20	3.76911e-48	65.2%	4	P:signal transduction; F:GTPase activity; P:protein transport; F:ion binding	-	PR00449 (PRINTS); G3DSA:3.40.50.300 (GENE3D); IPR001806 (PFAM); IPR005225 (TIGRFAM); PTHR24073:SF1025 (PANTHER); PTHR24073 (PANTHER); PS51419 (PROSITE_PROFILES); cd00154 (CDD); IPR027417 (SUPERFAMILY)
g10651.t1	Ras family protein	Rab subfamily	204	20	3.17073e-81	72.97%	6	P:vesicle-mediated transport; P:signal transduction; F:GTPase activity; P:protein transport; F:ion binding; C:cytoplasmic vesicle	(3.6) Acting on acid anhydrides	PR00449 (PRINTS); G3DSA:3.40.50.300 (GENE3D); IPR001806 (PFAM); IPR005225 (TIGRFAM); PTHR24073 (PANTHER); PTHR24073:SF1062 (PANTHER); PS51419 (PROSITE_PROFILES); cd00154 (CDD); IPR027417 (SUPERFAMILY)
g997.t1	Ras family protein	no GTPase	212	20	7.66721e-96	71.08%	7	P:vesicle-mediated transport; P:signal transduction; F:GTPase activity; P:protein transport; F:ion binding; C:cytoplasmic vesicle; C:Golgi apparatus	(3.6) Acting on acid anhydrides	PR00449 (PRINTS); IPR001806 (PFAM); IPR005225 (TIGRFAM); G3DSA:3.40.50.300 (GENE3D); PTHR24073 (PANTHER); PTHR24073:SF897 (PANTHER); PS51419 (PROSITE_PROFILES); IPR030697 (CDD); IPR027417 (SUPERFAMILY)
g3074.t1	Ras family protein	Rab subfamily	214	20	2.98115e-109	71.99%	7	P:vesicle-mediated transport; P:signal transduction; F:GTPase activity; P:protein transport; F:ion binding; C:cytoplasmic vesicle; C:Golgi apparatus	(3.6) Acting on acid anhydrides	PR00449 (PRINTS); IPR005225 (TIGRFAM); IPR001806 (PFAM); G3DSA:3.40.50.300 (GENE3D); PTHR24073 (PANTHER); PTHR24073:SF897 (PANTHER); PS51419 (PROSITE_PROFILES); IPR030697 (CDD); IPR027417 (SUPERFAMILY)
g8731.t1	Ras family protein	Rab subfamily	215	20	4.18838e-106	72.19%	7	P:vesicle-mediated transport; P:signal transduction; F:GTPase activity; P:protein transport; F:ion binding; C:cytoplasmic vesicle; C:Golgi apparatus	(3.6) Acting on acid anhydrides	PR00449 (PRINTS); G3DSA:3.40.50.300 (GENE3D); IPR001806 (PFAM); IPR005225 (TIGRFAM); mobidb-lite (MOBIDB_LITE); PTHR24073 (PANTHER); PTHR24073:SF897 (PANTHER); PS51419 (PROSITE_PROFILES); IPR030697 (CDD); IPR027417 (SUPERFAMILY)
g10733.t1	Ras family protein	no GTPase	212	20	7.57853e-100	73.69%	8	P:vesicle-mediated transport; P:signal transduction; F:GTPase activity; C:mitochondrion; P:protein transport; F:ion binding; C:cytoplasmic vesicle; C:Golgi apparatus	(3.6) Acting on acid anhydrides	PR00449 (PRINTS); G3DSA:3.40.50.300 (GENE3D); IPR001806 (PFAM); IPR005225 (TIGRFAM); PTHR24073:SF897 (PANTHER); PTHR24073 (PANTHER); PS51419 (PROSITE_PROFILES); IPR030697 (CDD); IPR027417 (SUPERFAMILY)
g10926.t1	Ras family protein	no GTPase	215	20	1.71876e-95	71.57%	8	P:vesicle-mediated transport; P:signal transduction; F:GTPase activity; C:mitochondrion; P:protein transport; F:ion binding; C:cytoplasmic vesicle; C:Golgi apparatus	(3.6) Acting on acid anhydrides	PR00449 (PRINTS); G3DSA:3.40.50.300 (GENE3D); IPR005225 (TIGRFAM); IPR001806 (PFAM); PTHR24073 (PANTHER); PTHR24073:SF897 (PANTHER); PS51419 (PROSITE_PROFILES); IPR030697 (CDD); IPR027417 (SUPERFAMILY)
g335.t1	small GTP-binding protein	Rab subfamily	391	20	1.01755e-31	58.81%	2	F:GTPase activity; F:ion binding		PR00449 (PRINTS); IPR001806 (PFAM); IPR005225 (TIGRFAM); G3DSA:3.40.50.300 (GENE3D); PTHR24073:SF873 (PANTHER); PTHR24073 (PANTHER); PS51419 (PROSITE_PROFILES); cd00154 (CDD); IPR027417 (SUPERFAMILY)
g400.t1	small GTP-binding protein	Rab subfamily	211	20	4.73845e-29	53.62%	6	C:nucleus; C:cytoplasm; P:signal transduction; F:GTPase activity; P:protein transport; F:ion binding	-	PR00449 (PRINTS); IPR001806 (PFAM); IPR005225 (TIGRFAM); G3DSA:3.40.50.300 (GENE3D); mobidb-lite (MOBIDB_LITE); IPR020849 (PANTHER); PTHR24070:SF408 (PANTHER); PS51419 (PROSITE_PROFILES); cd00154 (CDD); IPR027417 (SUPERFAMILY)
g442.t1	small GTP-binding protein	Rab subfamily	203	20	1.82297e-34	58.27%	4	P:signal transduction; F:GTPase activity; F:ion binding; C:cellular_component	-	PR00449 (PRINTS); G3DSA:3.40.50.300 (GENE3D); IPR001806 (PFAM); IPR005225 (TIGRFAM); mobidb-lite (MOBIDB_LITE); mobidb-lite (MOBIDB_LITE); PTHR24073:SF519 (PANTHER); PTHR24073 (PANTHER); PS51419 (PROSITE_PROFILES); cd00154 (CDD); IPR027417 (SUPERFAMILY)
g766.t1	small GTP-binding protein	Rab subfamily	162	20	1.61972e-20	59.71%	6	P:vesicle-mediated transport; C:cytoplasm; P:signal transduction; F:GTPase activity; F:ion binding; C:organelle	-	PR00449 (PRINTS); IPR001806 (PFAM); G3DSA:3.40.50.300 (GENE3D); IPR020849 (PANTHER); PS51419 (PROSITE_PROFILES); cd00154 (CDD); IPR027417 (SUPERFAMILY)
g769.t1	small GTP-binding protein	Rab subfamily	207	20	4.12246e-34	60.21%	4	P:signal transduction; F:GTPase activity; F:ion binding; C:cellular_component	-	PR00449 (PRINTS); G3DSA:3.40.50.300 (GENE3D); IPR005225 (TIGRFAM); IPR001806 (PFAM); IPR020849 (PANTHER); PS51419 (PROSITE_PROFILES); cd00154 (CDD); IPR027417 (SUPERFAMILY)
g854.t1	small GTP-binding protein	Rab subfamily	222	20	1.21632e-33	56.44%	3	F:GTPase activity; F:ion binding; C:cytoplasmic vesicle	-	PR00449 (PRINTS); G3DSA:3.40.50.300 (GENE3D); IPR005225 (TIGRFAM); IPR001806 (PFAM); PTHR24073:SF519 (PANTHER); PTHR24073 (PANTHER); PS51419 (PROSITE_PROFILES); cd00154 (CDD); IPR027417 (SUPERFAMILY)
g960.t1	small GTP-binding protein	Rab subfamily	194	20	2.20883e-48	59.39%	2	F:GTPase activity; F:ion binding		PR00449 (PRINTS); IPR001806 (PFAM); IPR005225 (TIGRFAM); G3DSA:3.40.50.300 (GENE3D); PTHR24073 (PANTHER); PTHR24073:SF366 (PANTHER); PS51419 (PROSITE_PROFILES); cd00154 (CDD); IPR027417 (SUPERFAMILY)
g1071.t1	small GTP-binding protein	Rab subfamily	194	20	1.84988e-82	70.06%	9	C:endosome; P:vesicle-mediated transport; P:signal transduction; F:GTPase activity; P:protein transport; F:ion binding; C:cytosol; C:Golgi apparatus; P:response to stress	(3.6) Acting on acid anhydrides	PR00449 (PRINTS); G3DSA:3.40.50.300 (GENE3D); IPR001806 (PFAM); IPR005225 (TIGRFAM); PTHR24073 (PANTHER); PTHR24073:SF1052 (PANTHER); PS51419 (PROSITE_PROFILES); cd00154 (CDD); IPR027417 (SUPERFAMILY)
g1086.t1	small GTP-binding protein	Rab subfamily	198	20	4.00719e-61	67.77%	6	P:vesicle-mediated transport; P:signal transduction; F:GTPase activity; P:protein transport; F:ion binding; C:Golgi apparatus	(3.6) Acting on acid anhydrides	PR00449 (PRINTS); G3DSA:3.40.50.300 (GENE3D); IPR005225 (TIGRFAM); IPR001806 (PFAM); PTHR24073 (PANTHER); PTHR24073:SF519 (PANTHER); PS51419 (PROSITE_PROFILES); cd00154 (CDD); IPR027417 (SUPERFAMILY)
g1317.t1	small GTP-binding protein	Rab subfamily	201	20	1.69751e-88	61.67%	5	C:cell; P:signal transduction; F:GTPase activity; P:protein transport; F:ion binding	(3.6) Acting on acid anhydrides	PR00449 (PRINTS); IPR001806 (PFAM); G3DSA:3.40.50.300 (GENE3D); IPR005225 (TIGRFAM); mobidb-lite (MOBIDB_LITE); PTHR24073:SF519 (PANTHER); PTHR24073 (PANTHER); PS51419 (PROSITE_PROFILES); cd00154 (CDD); IPR027417 (SUPERFAMILY)
g1381.t1	small GTP-binding protein	Rab subfamily	200	20	1.18741e-67	62.71%	4	P:signal transduction; F:GTPase activity; P:protein transport; F:ion binding	(3.6) Acting on acid anhydrides	PR00449 (PRINTS); IPR005225 (TIGRFAM); IPR001806 (PFAM); G3DSA:3.40.50.300 (GENE3D); PTHR24073:SF269 (PANTHER); PTHR24073 (PANTHER); PS51419 (PROSITE_PROFILES); cd00154 (CDD); IPR027417 (SUPERFAMILY)
g1663.t1	small GTP-binding protein	Rab subfamily	203	20	8.61791e-46	59.64%	4	P:signal transduction; F:GTPase activity; F:ion binding; C:cytoplasmic vesicle	-	PR00449 (PRINTS); IPR001806 (PFAM); G3DSA:3.40.50.300 (GENE3D); IPR005225 (TIGRFAM); mobidb-lite (MOBIDB_LITE); mobidb-lite (MOBIDB_LITE); PTHR24073:SF1112 (PANTHER); PTHR24073 (PANTHER); PS51419 (PROSITE_PROFILES); cd00154 (CDD); IPR027417 (SUPERFAMILY)
g2380.t1	small GTP-binding protein	Rab subfamily	212	20	1.28003e-28	57.46%	6	P:signal transduction; C:cytoplasm; F:GTPase activity; F:ion binding; C:organelle; P:transport	-	PR00449 (PRINTS); G3DSA:3.40.50.300 (GENE3D); IPR001806 (PFAM); IPR005225 (TIGRFAM); IPR020849 (PANTHER); PS51419 (PROSITE_PROFILES); cd00154 (CDD); IPR027417 (SUPERFAMILY)
g2702.t1	small GTP-binding protein	Rab subfamily	196	20	2.08343e-54	63.78%	4	P:vesicle-mediated transport; F:GTPase activity; F:ion binding; C:cytoplasmic vesicle	-	PR00449 (PRINTS); IPR001806 (PFAM); IPR005225 (TIGRFAM); G3DSA:3.40.50.300 (GENE3D); PTHR22621 (PANTHER); PTHR22621:SF27 (PANTHER); PS51419 (PROSITE_PROFILES); cd00154 (CDD); IPR027417 (SUPERFAMILY)
g3100.t1	small GTP-binding protein	Rab subfamily	191	20	4.62053e-61	69.2%	6	P:vesicle-mediated transport; P:signal transduction; F:GTPase activity; P:protein transport; F:ion binding; C:Golgi apparatus	(3.6) Acting on acid anhydrides	PR00449 (PRINTS); G3DSA:3.40.50.300 (GENE3D); IPR001806 (PFAM); IPR005225 (TIGRFAM); PTHR24073:SF519 (PANTHER); PTHR24073 (PANTHER); PS51419 (PROSITE_PROFILES); cd00154 (CDD); IPR027417 (SUPERFAMILY)
g3292.t1	small GTP-binding protein	Rab subfamily	191	20	6.97168e-65	69.39%	6	P:vesicle-mediated transport; P:signal transduction; F:GTPase activity; P:protein transport; F:ion binding; C:Golgi apparatus	(3.6) Acting on acid anhydrides	PR00449 (PRINTS); IPR001806 (PFAM); IPR005225 (TIGRFAM); G3DSA:3.40.50.300 (GENE3D); PTHR24073:SF366 (PANTHER); PTHR24073 (PANTHER); PS51419 (PROSITE_PROFILES); cd00154 (CDD); IPR027417 (SUPERFAMILY)
g3781.t1	small GTP-binding protein	Rab subfamily	192	20	3.54053e-42	59.96%	6	P:vesicle-mediated transport; C:cytoplasm; P:signal transduction; F:GTPase activity; F:ion binding; C:organelle	-	PR00449 (PRINTS); G3DSA:3.40.50.300 (GENE3D); IPR005225 (TIGRFAM); IPR001806 (PFAM); PTHR24073:SF873 (PANTHER); PTHR24073 (PANTHER); PS51419 (PROSITE_PROFILES); cd00154 (CDD); IPR027417 (SUPERFAMILY)
g3915.t1	small GTP-binding protein	Rab subfamily	194	20	1.35852e-62	65.91%	6	P:vesicle-mediated transport; P:signal transduction; F:GTPase activity; P:protein transport; F:ion binding; C:Golgi apparatus	(3.6) Acting on acid anhydrides	PR00449 (PRINTS); IPR005225 (TIGRFAM); G3DSA:3.40.50.300 (GENE3D); IPR001806 (PFAM); PTHR24073 (PANTHER); PTHR24073:SF519 (PANTHER); PS51419 (PROSITE_PROFILES); cd00154 (CDD); IPR027417 (SUPERFAMILY)
g4397.t1	small GTP-binding protein	Rab subfamily	195	20	2.95972e-70	69.62%	5	P:signal transduction; F:GTPase activity; P:protein transport; F:ion binding; C:cellular_component	(3.6) Acting on acid anhydrides	PR00449 (PRINTS); G3DSA:3.40.50.300 (GENE3D); IPR005225 (TIGRFAM); IPR001806 (PFAM); PTHR24073 (PANTHER); PTHR24073:SF366 (PANTHER); PS51419 (PROSITE_PROFILES); cd00154 (CDD); IPR027417 (SUPERFAMILY)
g5826.t1	small GTP-binding protein	Rab subfamily	200	20	6.98731e-60	60.95%	3	P:biological_process; F:GTPase activity; F:ion binding	-	PR00449 (PRINTS); IPR001806 (PFAM); G3DSA:3.40.50.300 (GENE3D); IPR005225 (TIGRFAM); PTHR24073 (PANTHER); PTHR24073:SF519 (PANTHER); PS51419 (PROSITE_PROFILES); cd00154 (CDD); IPR027417 (SUPERFAMILY)
g7171.t1	small GTP-binding protein	Rab subfamily	187	20	1.20379e-82	70.57%	5	C:cell; P:signal transduction; F:GTPase activity; P:protein transport; F:ion binding	(3.6) Acting on acid anhydrides	PR00449 (PRINTS); IPR001806 (PFAM); G3DSA:3.40.50.300 (GENE3D); IPR005225 (TIGRFAM); PTHR24073:SF366 (PANTHER); PTHR24073 (PANTHER); PS51419 (PROSITE_PROFILES); cd00154 (CDD); IPR027417 (SUPERFAMILY)
g7276.t1	small GTP-binding protein	Rab subfamily	199	20	7.52548e-67	66.21%	6	P:vesicle-mediated transport; P:signal transduction; F:GTPase activity; P:protein transport; F:ion binding; C:Golgi apparatus	(3.6) Acting on acid anhydrides	PR00449 (PRINTS); G3DSA:3.40.50.300 (GENE3D); IPR005225 (TIGRFAM); IPR001806 (PFAM); PTHR22621:SF27 (PANTHER); PTHR22621 (PANTHER); PS51419 (PROSITE_PROFILES); cd00154 (CDD); IPR027417 (SUPERFAMILY)
g7464.t1	small GTP-binding protein	Rab subfamily	195	20	7.85482e-57	60.49%	6	C:endosome; P:vesicle-mediated transport; P:signal transduction; F:GTPase activity; P:protein transport; F:ion binding	(3.6) Acting on acid anhydrides	PR00449 (PRINTS); IPR001806 (PFAM); IPR005225 (TIGRFAM); G3DSA:3.40.50.300 (GENE3D); PTHR24073 (PANTHER); PTHR24073:SF366 (PANTHER); PS51419 (PROSITE_PROFILES); cd00154 (CDD); IPR027417 (SUPERFAMILY)
g7594.t1	small GTP-binding protein	Rab subfamily	184	20	7.21424e-50	62.44%	6	P:vesicle-mediated transport; C:cytoplasm; P:signal transduction; F:GTPase activity; F:ion binding; C:organelle	-	PR00449 (PRINTS); IPR005225 (TIGRFAM); IPR001806 (PFAM); G3DSA:3.40.50.300 (GENE3D); PTHR24073 (PANTHER); PTHR24073:SF873 (PANTHER); PS51419 (PROSITE_PROFILES); cd00154 (CDD); IPR027417 (SUPERFAMILY)
g7628.t1	small GTP-binding protein	Rab subfamily	194	20	5.95527e-78	70.95%	9	C:endosome; P:vesicle-mediated transport; P:signal transduction; F:GTPase activity; P:protein transport; F:ion binding; C:cytosol; C:Golgi apparatus; P:response to stress	(3.6) Acting on acid anhydrides	PR00449 (PRINTS); IPR001806 (PFAM); IPR005225 (TIGRFAM); G3DSA:3.40.50.300 (GENE3D); PTHR24073 (PANTHER); PTHR24073:SF1052 (PANTHER); PS51419 (PROSITE_PROFILES); cd00154 (CDD); IPR027417 (SUPERFAMILY)
g7729.t1	small GTP-binding protein	Rab subfamily	224	20	7.65281e-49	64.5%	7	P:vesicle-mediated transport; C:cytoplasm; P:signal transduction; F:GTPase activity; P:protein transport; F:ion binding; C:organelle	(3.6) Acting on acid anhydrides	PR00449 (PRINTS); IPR005225 (TIGRFAM); G3DSA:3.40.50.300 (GENE3D); IPR001806 (PFAM); mobidb-lite (MOBIDB_LITE); PTHR24073:SF1069 (PANTHER); PTHR24073 (PANTHER); PS51419 (PROSITE_PROFILES); cd00154 (CDD); IPR027417 (SUPERFAMILY)
g7734.t1	small GTP-binding protein	Rab subfamily	204	20	2.64779e-48	62.11%	4	F:GTPase activity; P:protein transport; F:ion binding; C:cytoplasmic vesicle	-	PR00449 (PRINTS); IPR005225 (TIGRFAM); G3DSA:3.40.50.300 (GENE3D); IPR001806 (PFAM); mobidb-lite (MOBIDB_LITE); mobidb-lite (MOBIDB_LITE); PTHR24073:SF519 (PANTHER); PTHR24073 (PANTHER); PS51419 (PROSITE_PROFILES); cd00154 (CDD); IPR027417 (SUPERFAMILY)
g7860.t1	small GTP-binding protein	Rab subfamily	197	20	9.78751e-45	63.71%	4	P:signal transduction; F:GTPase activity; F:ion binding; C:cytoplasmic vesicle	-	PR00449 (PRINTS); IPR005225 (TIGRFAM); IPR001806 (PFAM); G3DSA:3.40.50.300 (GENE3D); PTHR24073:SF567 (PANTHER); PTHR24073 (PANTHER); PS51419 (PROSITE_PROFILES); cd00154 (CDD); IPR027417 (SUPERFAMILY)
g7934.t1	small GTP-binding protein	Rab subfamily	197	20	1.23958e-55	64.52%	7	P:vesicle-mediated transport; P:signal transduction; F:GTPase activity; P:protein transport; F:ion binding; C:cytoplasmic vesicle; C:Golgi apparatus	(3.6) Acting on acid anhydrides	PR00449 (PRINTS); G3DSA:3.40.50.300 (GENE3D); IPR001806 (PFAM); IPR005225 (TIGRFAM); PTHR24073 (PANTHER); PTHR24073:SF519 (PANTHER); PS51419 (PROSITE_PROFILES); cd00154 (CDD); IPR027417 (SUPERFAMILY)
g8357.t1	small GTP-binding protein	Rab subfamily	205	20	3.50677e-51	62.43%	3	F:GTPase activity; F:ion binding; C:cytoplasmic vesicle	-	PR00449 (PRINTS); IPR005225 (TIGRFAM); IPR001806 (PFAM); G3DSA:3.40.50.300 (GENE3D); mobidb-lite (MOBIDB_LITE); mobidb-lite (MOBIDB_LITE); PTHR24073 (PANTHER); PTHR24073:SF832 (PANTHER); PS51419 (PROSITE_PROFILES); cd00154 (CDD); IPR027417 (SUPERFAMILY)
g8384.t1	small GTP-binding protein	Rab subfamily	193	20	6.59407e-78	65.15%	6	C:endosome; P:vesicle-mediated transport; P:signal transduction; F:GTPase activity; P:protein transport; F:ion binding	(3.6) Acting on acid anhydrides	PR00449 (PRINTS); IPR001806 (PFAM); IPR005225 (TIGRFAM); G3DSA:3.40.50.300 (GENE3D); PTHR24073 (PANTHER); PTHR24073:SF519 (PANTHER); PS51419 (PROSITE_PROFILES); cd00154 (CDD); IPR027417 (SUPERFAMILY)
g8420.t1	small GTP-binding protein	Rab subfamily	189	20	1.17423e-34	59.73%	4	P:signal transduction; F:GTPase activity; F:ion binding; C:cellular_component	-	PR00449 (PRINTS); IPR005225 (TIGRFAM); G3DSA:3.40.50.300 (GENE3D); IPR001806 (PFAM); IPR020849 (PANTHER); PS51419 (PROSITE_PROFILES); cd00154 (CDD); IPR027417 (SUPERFAMILY)
g8444.t1	small GTP-binding protein	Rab subfamily	196	20	7.72727e-81	64.67%	7	C:endosome; P:vesicle-mediated transport; P:signal transduction; F:GTPase activity; P:protein transport; F:ion binding; C:Golgi apparatus	(3.6) Acting on acid anhydrides	PR00449 (PRINTS); IPR001806 (PFAM); IPR005225 (TIGRFAM); G3DSA:3.40.50.300 (GENE3D); PTHR24073:SF366 (PANTHER); PTHR24073 (PANTHER); PS51419 (PROSITE_PROFILES); cd00154 (CDD); IPR027417 (SUPERFAMILY)
g8547.t1	small GTP-binding protein	Rab subfamily	205	20	5.51454e-51	63.16%	5	P:signal transduction; F:GTPase activity; P:protein transport; F:ion binding; C:cytoplasmic vesicle	-	PR00449 (PRINTS); G3DSA:3.40.50.300 (GENE3D); IPR005225 (TIGRFAM); IPR001806 (PFAM); PTHR24073 (PANTHER); PTHR24073:SF366 (PANTHER); PS51419 (PROSITE_PROFILES); cd00154 (CDD); IPR027417 (SUPERFAMILY)
g8605.t1	small GTP-binding protein	Rab subfamily	173	20	6.1226e-50	51.81%	5	P:signal transduction; F:GTPase activity; F:ion binding; C:cellular_component; P:transport	-	PR00449 (PRINTS); IPR005225 (TIGRFAM); IPR001806 (PFAM); G3DSA:3.40.50.300 (GENE3D); G3DSA:3.40.50.300 (GENE3D); IPR020849 (PANTHER); PS51419 (PROSITE_PROFILES); cd00154 (CDD); IPR027417 (SUPERFAMILY)
g8959.t1	small GTP-binding protein	Rab subfamily	200	20	1.91218e-31	59.87%	5	P:vesicle-mediated transport; F:GTPase activity; P:protein transport; F:ion binding; C:cytoplasmic vesicle	-	PR00449 (PRINTS); G3DSA:3.40.50.300 (GENE3D); IPR001806 (PFAM); IPR005225 (TIGRFAM); PTHR24073:SF269 (PANTHER); PTHR24073 (PANTHER); PS51419 (PROSITE_PROFILES); cd00154 (CDD); IPR027417 (SUPERFAMILY)
g8982.t1	small GTP-binding protein	Rab subfamily	143	20	1.12604e-42	63.75%	4	P:signal transduction; F:GTPase activity; F:ion binding; C:cellular_component		G3DSA:3.40.50.300 (GENE3D); IPR001806 (PFAM); IPR005225 (TIGRFAM); IPR020849 (PANTHER); PS51419 (PROSITE_PROFILES); cd00154 (CDD); IPR027417 (SUPERFAMILY)
g9061.t1	small GTP-binding protein	Rab subfamily	196	20	1.58054e-37	59.51%	2	F:GTPase activity; F:ion binding		PR00449 (PRINTS); G3DSA:3.40.50.300 (GENE3D); IPR001806 (PFAM); IPR005225 (TIGRFAM); PTHR24073 (PANTHER); PTHR24073:SF57 (PANTHER); PS51419 (PROSITE_PROFILES); cd00154 (CDD); IPR027417 (SUPERFAMILY)
g9216.t1	small GTP-binding protein	Rab subfamily	201	20	1.31862e-84	62.27%	5	C:cell; P:signal transduction; F:GTPase activity; P:protein transport; F:ion binding	(3.6) Acting on acid anhydrides	PR00449 (PRINTS); IPR001806 (PFAM); IPR005225 (TIGRFAM); G3DSA:3.40.50.300 (GENE3D); mobidb-lite (MOBIDB_LITE); PTHR24073 (PANTHER); PTHR24073:SF519 (PANTHER); PS51419 (PROSITE_PROFILES); cd00154 (CDD); IPR027417 (SUPERFAMILY)
g9589.t1	small GTP-binding protein	Rab subfamily	210	20	1.10186e-39	61.38%	3	F:GTPase activity; P:protein transport; F:ion binding	-	PR00449 (PRINTS); IPR001806 (PFAM); G3DSA:3.40.50.300 (GENE3D); IPR005225 (TIGRFAM); mobidb-lite (MOBIDB_LITE); PTHR24073 (PANTHER); PTHR24073:SF519 (PANTHER); PS51419 (PROSITE_PROFILES); cd00154 (CDD); IPR027417 (SUPERFAMILY)
g10257.t1	small GTP-binding protein	Rab subfamily	194	20	4.28724e-46	61.91%	7	P:vesicle-mediated transport; C:cytoplasm; P:signal transduction; F:GTPase activity; P:protein transport; F:ion binding; C:organelle	-	PR00449 (PRINTS); G3DSA:3.40.50.300 (GENE3D); IPR001806 (PFAM); IPR005225 (TIGRFAM); PTHR24073:SF366 (PANTHER); PTHR24073 (PANTHER); PS51419 (PROSITE_PROFILES); cd00154 (CDD); IPR027417 (SUPERFAMILY)
g10265.t1	small GTP-binding protein	Rab subfamily	193	20	3.76367e-42	61.11%	7	P:vesicle-mediated transport; C:cytoplasm; P:signal transduction; F:GTPase activity; P:protein transport; F:ion binding; C:organelle	(3.6) Acting on acid anhydrides	PR00449 (PRINTS); IPR001806 (PFAM); IPR005225 (TIGRFAM); G3DSA:3.40.50.300 (GENE3D); PTHR24073 (PANTHER); PTHR24073:SF519 (PANTHER); PS51419 (PROSITE_PROFILES); cd00154 (CDD); IPR027417 (SUPERFAMILY)
g10341.t1	small GTP-binding protein	Rab subfamily	215	20	6.59337e-56	60.03%	2	F:GTPase activity; F:ion binding		PR00449 (PRINTS); IPR005225 (TIGRFAM); IPR001806 (PFAM); G3DSA:3.40.50.300 (GENE3D); PTHR24073 (PANTHER); PTHR24073:SF519 (PANTHER); PS51419 (PROSITE_PROFILES); cd00154 (CDD); IPR027417 (SUPERFAMILY)
g10825.t1	small GTP-binding protein	Rab subfamily	197	20	1.31207e-69	65.68%	6	C:endosome; P:vesicle-mediated transport; P:signal transduction; F:GTPase activity; P:protein transport; F:ion binding	(3.6) Acting on acid anhydrides	PR00449 (PRINTS); IPR005225 (TIGRFAM); IPR001806 (PFAM); G3DSA:3.40.50.300 (GENE3D); PTHR24073 (PANTHER); PTHR24073:SF57 (PANTHER); PS51419 (PROSITE_PROFILES); cd00154 (CDD); IPR027417 (SUPERFAMILY)
g10826.t1	small GTP-binding protein	Rab subfamily	190	20	8.16813e-44	61.09%	5	P:vesicle-mediated transport; C:cytoplasm; P:signal transduction; F:GTPase activity; F:ion binding	-	PR00449 (PRINTS); IPR005225 (TIGRFAM); G3DSA:3.40.50.300 (GENE3D); IPR001806 (PFAM); PTHR24073:SF269 (PANTHER); PTHR24073 (PANTHER); PS51419 (PROSITE_PROFILES); cd00154 (CDD); IPR027417 (SUPERFAMILY)
g10953.t1	small GTP-binding protein	Rab subfamily	204	20	4.84965e-100	67.92%	5	C:endosome; P:signal transduction; F:GTPase activity; P:protein transport; F:ion binding	(3.6) Acting on acid anhydrides	PR00449 (PRINTS); IPR001806 (PFAM); G3DSA:3.40.50.300 (GENE3D); IPR005225 (TIGRFAM); mobidb-lite (MOBIDB_LITE); mobidb-lite (MOBIDB_LITE); PTHR24073 (PANTHER); PTHR24073:SF510 (PANTHER); PS51419 (PROSITE_PROFILES); cd00154 (CDD); IPR027417 (SUPERFAMILY)
g10958.t1	small GTP-binding protein	Rab subfamily	204	20	6.13181e-39	59.72%	4	P:vesicle-mediated transport; F:GTPase activity; F:ion binding; C:Golgi apparatus	-	PR00449 (PRINTS); IPR005225 (TIGRFAM); IPR001806 (PFAM); G3DSA:3.40.50.300 (GENE3D); PTHR24073:SF209 (PANTHER); PTHR24073 (PANTHER); PS51419 (PROSITE_PROFILES); cd00154 (CDD); IPR027417 (SUPERFAMILY)
g11065.t1	small GTP-binding protein	Rab subfamily	197	20	6.79861e-44	62.63%	5	P:signal transduction; F:GTPase activity; P:protein transport; F:ion binding; C:cellular_component	(3.6) Acting on acid anhydrides	PR00449 (PRINTS); G3DSA:3.40.50.300 (GENE3D); IPR001806 (PFAM); IPR005225 (TIGRFAM); PTHR24073 (PANTHER); PTHR24073:SF519 (PANTHER); PS51419 (PROSITE_PROFILES); cd00154 (CDD); IPR027417 (SUPERFAMILY)
g819.t1	small GTP-binding protein	no GTPase	200	20	6.51456e-69	63.48%	6	P:vesicle-mediated transport; P:signal transduction; F:GTPase activity; P:protein transport; F:ion binding; C:Golgi apparatus	(3.6) Acting on acid anhydrides	PR00449 (PRINTS); IPR001806 (PFAM); G3DSA:3.40.50.300 (GENE3D); IPR005225 (TIGRFAM); PTHR24073 (PANTHER); PTHR24073:SF1036 (PANTHER); PS51419 (PROSITE_PROFILES); IPR027417 (SUPERFAMILY)
g1746.t1	small GTP-binding protein	no GTPase	200	20	8.58583e-56	61.47%	3	P:signal transduction; F:GTPase activity; F:ion binding	-	PR00449 (PRINTS); IPR005225 (TIGRFAM); G3DSA:3.40.50.300 (GENE3D); IPR001806 (PFAM); PTHR24073:SF519 (PANTHER); PTHR24073 (PANTHER); PS51419 (PROSITE_PROFILES); IPR027417 (SUPERFAMILY)
g5203.t1	small GTPase	no GTPase	193	20	3.94893e-120	75.05%	7	C:cell; C:microtubule organizing center; P:signal transduction; F:GTPase activity; P:protein transport; F:ion binding; P:mitotic nuclear division	(3.6) Acting on acid anhydrides	PR00449 (PRINTS); G3DSA:3.40.50.300 (GENE3D); IPR005225 (TIGRFAM); IPR001806 (PFAM); IPR017231 (PTHR24072:PANTHER); PTHR24072 (PANTHER); PS51419 (PROSITE_PROFILES); IPR027417 (SUPERFAMILY)
g9990.t1	small GTPase	no GTPase	193	20	1.24947e-119	74.77%	6	C:cell; P:signal transduction; F:GTPase activity; P:protein transport; F:ion binding; P:mitotic nuclear division	(3.6) Acting on acid anhydrides	PR00449 (PRINTS); IPR005225 (TIGRFAM); G3DSA:3.40.50.300 (GENE3D); IPR001806 (PFAM); PTHR24073 (PANTHER); PTHR24073:SF875 (PANTHER); PS51419 (PROSITE_PROFILES); IPR027417 (SUPERFAMILY)

## Sheet: Arf
Seq. Name	Seq. Description	GTPase family	Seq. Length	#Hits	min. eValue	mean Similarity	#GOs	GO terms	Enzyme Codes	InterProScan
g2114.t1	probable ADP-ribosylation factor GTPase-activating protein AGD8	Arf/Sar subfamily	312	20	8.15156e-69	56.92%	2	F:ion binding; F:enzyme regulator activity	-	IPR001164 (PRINTS); IPR001164 (PFAM); IPR038508 (G3DSA:3.30.40.GENE3D); mobidb-lite (MOBIDB_LITE); mobidb-lite (MOBIDB_LITE); mobidb-lite (MOBIDB_LITE); mobidb-lite (MOBIDB_LITE); PTHR45686 (PANTHER); PTHR45686:SF4 (PANTHER); IPR001164 (PROSITE_PROFILES); cd08830 (CDD); IPR037278 (SUPERFAMILY)
g384.t1	ARF/SAR superfamily	Arf/Sar subfamily	182	20	5.30314e-125	86.36%	5	P:vesicle-mediated transport; P:protein transport; F:ion binding; C:Golgi apparatus; C:plasma membrane	-	IPR006689 (PRINTS); IPR006689 (PFAM); IPR005225 (TIGRFAM); G3DSA:3.40.50.300 (GENE3D); PTHR11711:SF314 (PANTHER); PTHR11711 (PANTHER); PS51417 (PROSITE_PROFILES); cd00878 (CDD); IPR027417 (SUPERFAMILY)
g3443.t1	ARF/SAR superfamily	Arf/Sar subfamily	182	20	4.34435e-113	85.72%	5	P:vesicle-mediated transport; P:protein transport; F:ion binding; C:Golgi apparatus; C:plasma membrane	-	IPR006689 (PRINTS); IPR005225 (TIGRFAM); IPR006689 (PFAM); G3DSA:3.40.50.300 (GENE3D); PTHR11711 (PANTHER); PTHR11711:SF314 (PANTHER); PS51417 (PROSITE_PROFILES); IPR027417 (SUPERFAMILY)
g4406.t1	ARF/SAR superfamily	Arf/Sar subfamily	182	20	3.70253e-109	86.31%	4	P:vesicle-mediated transport; P:protein transport; F:ion binding; C:Golgi apparatus	-	IPR006689 (PRINTS); G3DSA:3.40.50.300 (GENE3D); IPR006689 (PFAM); IPR005225 (TIGRFAM); PTHR11711 (PANTHER); PTHR11711:SF314 (PANTHER); PS51417 (PROSITE_PROFILES); IPR027417 (SUPERFAMILY)
g5810.t1	GTP-ase activating protein for Arf	Arf/Sar subfamily	212	20	6.22984e-63	66.14%	7	P:membrane organization; P:vesicle-mediated transport; F:ion binding; C:cytoplasmic vesicle; C:Golgi apparatus; C:protein-containing complex; F:enzyme regulator activity	-	IPR001164 (PRINTS); IPR038508 (G3DSA:3.30.40.GENE3D); IPR001164 (PFAM); mobidb-lite (MOBIDB_LITE); mobidb-lite (MOBIDB_LITE); PTHR45686:SF4 (PANTHER); PTHR45686 (PANTHER); IPR001164 (PROSITE_PROFILES); cd08830 (CDD); IPR037278 (SUPERFAMILY)
g6082.t1	ARF/SAR superfamily	Arf/Sar subfamily	173	20	3.32576e-101	74.33%	2	F:ion binding; C:cellular_component	-	IPR006689 (PRINTS); IPR005225 (TIGRFAM); IPR006689 (PFAM); G3DSA:3.40.50.300 (GENE3D); PTHR11711:SF314 (PANTHER); PTHR11711 (PANTHER); PS51417 (PROSITE_PROFILES); cd00878 (CDD); IPR027417 (SUPERFAMILY)
g7984.t1	ARF/SAR superfamily	Arf/Sar subfamily	182	20	2.18013e-125	86.39%	4	P:vesicle-mediated transport; P:protein transport; F:ion binding; C:Golgi apparatus	-	IPR006689 (PRINTS); IPR006689 (PFAM); IPR005225 (TIGRFAM); G3DSA:3.40.50.300 (GENE3D); PTHR11711 (PANTHER); PTHR11711:SF314 (PANTHER); PS51417 (PROSITE_PROFILES); cd00878 (CDD); IPR027417 (SUPERFAMILY)
g8326.t1	ARF/SAR superfamily	Arf/Sar subfamily	160	20	8.49687e-93	74.92%	4	C:cytoplasm; P:cell morphogenesis; F:ion binding; P:growth	-	IPR006689 (PRINTS); G3DSA:3.40.50.300 (GENE3D); IPR005225 (TIGRFAM); IPR006689 (PFAM); PTHR11711:SF330 (PANTHER); PTHR11711 (PANTHER); PS51417 (PROSITE_PROFILES); cd00878 (CDD); IPR027417 (SUPERFAMILY)

## Sheet: Unclassified
Seq. Name	Seq. Description	GTPase family	Seq. Length	#Hits	min. eValue	mean Similarity	#GOs	GO terms	Enzyme Codes	InterProScan
g7924.t1	small GTP-binding protein	Unclassified	209	1	1.10256	48.51%	2	F:GTPase activity; F:ion binding		IPR001806 (PFAM); G3DSA:3.40.50.300 (GENE3D); IPR027417 (SUPERFAMILY)

## Sheet: GTPase Activator proteins
Seq. Name	Seq. Description	GTPase family	Seq. Length	#Hits	min. eValue	mean Similarity	#GOs	GO terms	Enzyme Codes	InterProScan
g3047.t1	GTPase-activator protein	GTPase Activator protein	574	20	4.61796e-120	47.83%	1	P:signal transduction		IPR001936 (PFAM); G3DSA:1.10.506.10 (GENE3D); IPR039360 (PANTHER); IPR001936 (PROSITE_PROFILES); cd04519 (CDD); IPR008936 (SUPERFAMILY)
g3295.t1	GTPase-activator protein	GTPase Activator protein	747	20	1.66783e-139	48.12%	1	P:signal transduction		G3DSA:1.10.506.10 (GENE3D); G3DSA:1.10.506.10 (GENE3D); IPR039360 (PANTHER); IPR001936 (PROSITE_PROFILES); cd04519 (CDD); IPR008936 (SUPERFAMILY)
g4423.t1	GTPase-activator protein	GTPase Activator protein	574	20	1.08596e-129	47.94%	1	P:signal transduction		G3DSA:1.10.506.10 (GENE3D); IPR001936 (PFAM); IPR039360 (PANTHER); IPR001936 (PROSITE_PROFILES); cd04519 (CDD); IPR008936 (SUPERFAMILY)
g5508.t1	GTPase-activator protein	GTPase Activator protein	1961	20	0.0	48.32%	1	P:signal transduction		IPR001936 (PFAM); G3DSA:1.10.506.10 (GENE3D); IPR039360 (PANTHER); PTHR10194:SF60 (PANTHER); IPR001936 (PROSITE_PROFILES); cd04519 (CDD); IPR008936 (SUPERFAMILY); IPR016024 (SUPERFAMILY)
g5888.t1	GTPase-activator protein	GTPase Activator protein	530	11	1.34148e-123	49.89%	1	P:signal transduction		G3DSA:1.10.506.10 (GENE3D); G3DSA:1.10.506.10 (GENE3D); IPR001936 (PROSITE_PROFILES); cd04519 (CDD); IPR008936 (SUPERFAMILY)
g8251.t1	GTPase-activator protein	GTPase Activator protein	383	9	4.91219e-121	55.45%	1	P:signal transduction		G3DSA:1.10.506.10 (GENE3D); IPR039360 (PANTHER); IPR001936 (PROSITE_PROFILES); cd04519 (CDD); IPR008936 (SUPERFAMILY)
g10130.t1	GTPase-activator protein	GTPase Activator protein	2162	20	0.0	42.66%	1	P:signal transduction		IPR001936 (PFAM); G3DSA:1.10.506.10 (GENE3D); IPR039360 (PANTHER); PTHR10194:SF60 (PANTHER); IPR001936 (PROSITE_PROFILES); cd04519 (CDD); IPR008936 (SUPERFAMILY)
g10171.t1	GTPase-activator protein	GTPase Activator protein	560	12	2.56986e-59	46.75%	1	P:signal transduction		G3DSA:1.10.506.10 (GENE3D); G3DSA:1.10.506.10 (GENE3D); IPR039360 (PANTHER); IPR001936 (PROSITE_PROFILES); cd04519 (CDD); IPR008936 (SUPERFAMILY)
g11104.t1	GTPase-activator protein	GTPase Activator protein	1372	20	0.0	48.09%	1	P:signal transduction		IPR001936 (PFAM); G3DSA:1.10.506.10 (GENE3D); mobidb-lite (MOBIDB_LITE); mobidb-lite (MOBIDB_LITE); IPR039360 (PANTHER); PTHR10194:SF60 (PANTHER); IPR001936 (PROSITE_PROFILES); cd04519 (CDD); IPR016024 (SUPERFAMILY); IPR008936 (SUPERFAMILY)
g5244.t1	probable ADP-ribosylation factor GTPase-activating protein AGD15	GTPase Activator protein	219	20	4.05204e-49	65.2%	1	F:enzyme regulator activity		IPR001164 (PRINTS); IPR038508 (G3DSA:3.30.40.GENE3D); IPR001164 (PFAM); mobidb-lite (MOBIDB_LITE); mobidb-lite (MOBIDB_LITE); mobidb-lite (MOBIDB_LITE); mobidb-lite (MOBIDB_LITE); mobidb-lite (MOBIDB_LITE); PTHR45705 (PANTHER); PTHR45705:SF1 (PANTHER); IPR001164 (PROSITE_PROFILES); cd08204 (CDD); IPR037278 (SUPERFAMILY)
g9583.t1	rho GTPase-activating protein 24 isoform X1	GTPase Activator protein	423	20	4.05457e-141	51.23%	1	P:signal transduction	-	IPR011993 (G3DSA:2.30.29.GENE3D); IPR000198 (PFAM); IPR008936 (G3DSA:1.10.555.GENE3D); IPR001849 (PFAM); PTHR23176 (PANTHER); IPR001849 (PROSITE_PROFILES); IPR000198 (PROSITE_PROFILES); cd00159 (CDD); SSF50729 (SUPERFAMILY); IPR008936 (SUPERFAMILY)
g10380.t1	Rap/Ran GTPase-activating protein, putative	GTPase Activator protein	230	20	5.04439e-53	64.26%	3	C:nucleus; P:signal transduction; F:enzyme regulator activity	-	IPR000331 (PFAM); IPR035974 (G3DSA:3.40.50.GENE3D); PTHR10063:SF9 (PANTHER); IPR027107 (PANTHER); IPR000331 (PROSITE_PROFILES); IPR035974 (SUPERFAMILY)
g68.t1	RhoGAP domain containing protein	GTPase Activator protein	518	20	1.85056e-81	47.32%	3	C:cytoskeleton; P:signal transduction; F:molecular_function		IPR008936 (G3DSA:1.10.555.GENE3D); IPR000198 (PFAM); IPR038185 (G3DSA:1.25.40.GENE3D); IPR000857 (PFAM); PTHR45876 (PANTHER); PTHR45876:SF8 (PANTHER); IPR000198 (PROSITE_PROFILES); IPR000857 (PROSITE_PROFILES); IPR001202 (CDD); cd00159 (CDD); IPR008936 (SUPERFAMILY)
g196.t1	RhoGAP domain containing protein	GTPase Activator protein	274	20	1.64281e-94	55.43%	1	P:signal transduction	-	IPR000198 (PFAM); IPR008936 (G3DSA:1.10.555.GENE3D); PTHR45808 (PANTHER); PTHR45808:SF2 (PANTHER); IPR000198 (PROSITE_PROFILES); cd00159 (CDD); IPR008936 (SUPERFAMILY)
g805.t1	RhoGAP domain containing protein	GTPase Activator protein	451	20	3.45982e-31	46.81%	2	C:cytoskeleton; P:signal transduction		IPR008936 (G3DSA:1.10.555.GENE3D); IPR038185 (G3DSA:1.25.40.GENE3D); IPR000198 (PFAM); IPR000857 (PFAM); PTHR45876:SF8 (PANTHER); PTHR45876 (PANTHER); IPR000857 (PROSITE_PROFILES); IPR000198 (PROSITE_PROFILES); IPR008936 (SUPERFAMILY)
g942.t1	RhoGAP domain containing protein	GTPase Activator protein	732	20	5.04319e-71	50.92%	3	C:cytoskeleton; P:signal transduction; F:molecular_function	-	IPR000857 (PFAM); IPR000198 (PFAM); IPR008936 (G3DSA:1.10.555.GENE3D); IPR038185 (G3DSA:1.25.40.GENE3D); mobidb-lite (MOBIDB_LITE); mobidb-lite (MOBIDB_LITE); mobidb-lite (MOBIDB_LITE); PTHR45876:SF8 (PANTHER); PTHR45876 (PANTHER); IPR000857 (PROSITE_PROFILES); IPR000198 (PROSITE_PROFILES); cd00159 (CDD); IPR001202 (CDD); IPR008936 (SUPERFAMILY)
g1216.t1	RhoGAP domain containing protein	GTPase Activator protein	173	20	5.96927e-33	56.52%	1	P:signal transduction		IPR000198 (PFAM); IPR008936 (G3DSA:1.10.555.GENE3D); PTHR45876:SF8 (PANTHER); PTHR45876 (PANTHER); IPR000198 (PROSITE_PROFILES); cd00159 (CDD); IPR008936 (SUPERFAMILY)
g1225.t1	RhoGAP domain containing protein	GTPase Activator protein	517	20	7.95817e-71	47.18%	2	P:signal transduction; C:cellular_component	-	IPR008936 (G3DSA:1.10.555.GENE3D); IPR000198 (PFAM); PTHR23176 (PANTHER); IPR000198 (PROSITE_PROFILES); cd00159 (CDD); IPR008936 (SUPERFAMILY)
g1248.t1	RhoGAP domain containing protein	GTPase Activator protein	513	20	1.29332e-63	50.13%	1	P:signal transduction	-	IPR008936 (G3DSA:1.10.555.GENE3D); IPR000198 (PFAM); PTHR45808 (PANTHER); PTHR45808:SF2 (PANTHER); IPR000198 (PROSITE_PROFILES); cd00159 (CDD); IPR008936 (SUPERFAMILY)
g1538.t1	RhoGAP domain containing protein	GTPase Activator protein	221	20	5.78634e-32	51.23%	1	P:signal transduction		IPR000198 (PFAM); IPR008936 (G3DSA:1.10.555.GENE3D); PTHR23176 (PANTHER); PTHR23176:SF0 (PANTHER); IPR000198 (PROSITE_PROFILES); cd00159 (CDD); IPR008936 (SUPERFAMILY)
g1607.t1	RhoGAP domain containing protein	GTPase Activator protein	267	20	8.97986e-61	54.51%	1	P:signal transduction	-	IPR000198 (PFAM); IPR008936 (G3DSA:1.10.555.GENE3D); PTHR45808 (PANTHER); PTHR45808:SF2 (PANTHER); IPR000198 (PROSITE_PROFILES); cd00159 (CDD); IPR008936 (SUPERFAMILY)
g2097.t1	RhoGAP domain containing protein	GTPase Activator protein	536	20	5.75603e-90	49.84%	2	C:cytoskeleton; P:signal transduction	-	IPR038185 (G3DSA:1.25.40.GENE3D); IPR000857 (PFAM); IPR008936 (G3DSA:1.10.555.GENE3D); IPR000198 (PFAM); PTHR45876 (PANTHER); PTHR45876:SF8 (PANTHER); IPR000857 (PROSITE_PROFILES); IPR000198 (PROSITE_PROFILES); cd00159 (CDD); IPR008936 (SUPERFAMILY)
g2158.t1	RhoGAP domain containing protein	GTPase Activator protein	516	20	1.92313e-77	47.61%	3	C:cytoskeleton; P:signal transduction; F:molecular_function		IPR008936 (G3DSA:1.10.555.GENE3D); IPR000857 (PFAM); IPR038185 (G3DSA:1.25.40.GENE3D); IPR000198 (PFAM); mobidb-lite (MOBIDB_LITE); mobidb-lite (MOBIDB_LITE); PTHR45876:SF8 (PANTHER); PTHR45876 (PANTHER); IPR000198 (PROSITE_PROFILES); IPR000857 (PROSITE_PROFILES); IPR001202 (CDD); IPR008936 (SUPERFAMILY)
g2593.t1	RhoGAP domain containing protein	GTPase Activator protein	221	20	7.85108e-32	51.51%	1	P:signal transduction		IPR000198 (PFAM); IPR008936 (G3DSA:1.10.555.GENE3D); PTHR45808 (PANTHER); IPR000198 (PROSITE_PROFILES); cd00159 (CDD); IPR008936 (SUPERFAMILY)
g4256.t1	RhoGAP domain containing protein	GTPase Activator protein	338	20	1.18808e-81	54.72%	1	P:signal transduction	-	IPR000198 (PFAM); IPR008936 (G3DSA:1.10.555.GENE3D); mobidb-lite (MOBIDB_LITE); mobidb-lite (MOBIDB_LITE); mobidb-lite (MOBIDB_LITE); PTHR45808 (PANTHER); IPR000198 (PROSITE_PROFILES); cd00159 (CDD); IPR008936 (SUPERFAMILY)
g4607.t1	RhoGAP domain containing protein	GTPase Activator protein	271	20	7.05772e-66	53.36%	1	P:signal transduction	-	IPR000198 (PFAM); IPR008936 (G3DSA:1.10.555.GENE3D); PTHR45808 (PANTHER); IPR000198 (PROSITE_PROFILES); cd00159 (CDD); IPR008936 (SUPERFAMILY)
g4684.t1	RhoGAP domain containing protein	GTPase Activator protein	501	20	5.98608e-60	48.04%	2	C:cytoskeleton; P:signal transduction		IPR000198 (PFAM); IPR008936 (G3DSA:1.10.555.GENE3D); IPR038185 (G3DSA:1.25.40.GENE3D); IPR000857 (PFAM); PTHR45876:SF8 (PANTHER); PTHR45876 (PANTHER); IPR000857 (PROSITE_PROFILES); IPR000198 (PROSITE_PROFILES); cd00159 (CDD); IPR008936 (SUPERFAMILY)
g4900.t1	RhoGAP domain containing protein	GTPase Activator protein	105	1	0.297027	57.14%	1	P:signal transduction		IPR008936 (G3DSA:1.10.555.GENE3D)
g5153.t1	RhoGAP domain containing protein	GTPase Activator protein	704	20	1.92649e-122	54.8%	2	C:cytoskeleton; P:signal transduction		IPR000198 (PFAM); IPR000857 (PFAM); IPR038185 (G3DSA:1.25.40.GENE3D); IPR008936 (G3DSA:1.10.555.GENE3D); mobidb-lite (MOBIDB_LITE); mobidb-lite (MOBIDB_LITE); mobidb-lite (MOBIDB_LITE); mobidb-lite (MOBIDB_LITE); mobidb-lite (MOBIDB_LITE); mobidb-lite (MOBIDB_LITE); mobidb-lite (MOBIDB_LITE); PTHR45876:SF8 (PANTHER); PTHR45876 (PANTHER); IPR000198 (PROSITE_PROFILES); IPR000857 (PROSITE_PROFILES);…
g5351.t1	RhoGAP domain containing protein	GTPase Activator protein	238	20	3.75829e-37	52.3%	1	P:signal transduction		IPR008936 (G3DSA:1.10.555.GENE3D); IPR000198 (PFAM); PTHR23176:SF0 (PANTHER); PTHR23176 (PANTHER); IPR000198 (PROSITE_PROFILES); cd00159 (CDD); IPR008936 (SUPERFAMILY)
g6314.t1	RhoGAP domain containing protein	GTPase Activator protein	405	20	3.4232e-86	55.45%	1	P:signal transduction	-	IPR000198 (PFAM); IPR008936 (G3DSA:1.10.555.GENE3D); mobidb-lite (MOBIDB_LITE); mobidb-lite (MOBIDB_LITE); PTHR45808:SF2 (PANTHER); PTHR45808 (PANTHER); IPR000198 (PROSITE_PROFILES); cd00159 (CDD); IPR008936 (SUPERFAMILY)
g6374.t1	RhoGAP domain containing protein	GTPase Activator protein	506	20	4.05793e-49	50.85%	1	P:signal transduction		IPR000198 (PFAM); IPR008936 (G3DSA:1.10.555.GENE3D); PTHR23176 (PANTHER); IPR000198 (PROSITE_PROFILES); cd00159 (CDD); IPR008936 (SUPERFAMILY)
g6416.t1	RhoGAP domain containing protein	GTPase Activator protein	550	20	9.74385e-113	51.13%	2	C:cytoskeleton; P:signal transduction		IPR000198 (PFAM); IPR038185 (G3DSA:1.25.40.GENE3D); IPR008936 (G3DSA:1.10.555.GENE3D); IPR000857 (PFAM); mobidb-lite (MOBIDB_LITE); PTHR45876 (PANTHER); PTHR45876:SF8 (PANTHER); IPR000198 (PROSITE_PROFILES); IPR000857 (PROSITE_PROFILES); cd00159 (CDD); IPR008936 (SUPERFAMILY)
g6456.t1	RhoGAP domain containing protein	GTPase Activator protein	775	20	2.50225e-123	54.42%	2	C:cytoskeleton; P:signal transduction		IPR000198 (PFAM); IPR038185 (G3DSA:1.25.40.GENE3D); IPR008936 (G3DSA:1.10.555.GENE3D); IPR000857 (PFAM); mobidb-lite (MOBIDB_LITE); mobidb-lite (MOBIDB_LITE); mobidb-lite (MOBIDB_LITE); mobidb-lite (MOBIDB_LITE); mobidb-lite (MOBIDB_LITE); mobidb-lite (MOBIDB_LITE); mobidb-lite (MOBIDB_LITE); PTHR45876 (PANTHER); PTHR45876:SF8 (PANTHER); IPR000198 (PROSITE_PROFILES); IPR000857 (PROSITE_PROFILES);…
g6529.t1	RhoGAP domain containing protein	GTPase Activator protein	706	20	1.95975e-144	56.83%	2	C:cytoskeleton; P:signal transduction	-	IPR008936 (G3DSA:1.10.555.GENE3D); IPR000857 (PFAM); IPR000198 (PFAM); IPR038185 (G3DSA:1.25.40.GENE3D); mobidb-lite (MOBIDB_LITE); mobidb-lite (MOBIDB_LITE); mobidb-lite (MOBIDB_LITE); mobidb-lite (MOBIDB_LITE); mobidb-lite (MOBIDB_LITE); mobidb-lite (MOBIDB_LITE); PTHR45876 (PANTHER); PTHR45876:SF8 (PANTHER); IPR000857 (PROSITE_PROFILES); IPR000198 (PROSITE_PROFILES); cd00159 (CDD); IPR008936 (…
g7065.t1	RhoGAP domain containing protein	GTPase Activator protein	721	20	8.01654e-98	56.0%	2	C:cytoskeleton; P:signal transduction	-	IPR000857 (PFAM); IPR008936 (G3DSA:1.10.555.GENE3D); IPR038185 (G3DSA:1.25.40.GENE3D); IPR000198 (PFAM); mobidb-lite (MOBIDB_LITE); mobidb-lite (MOBIDB_LITE); mobidb-lite (MOBIDB_LITE); mobidb-lite (MOBIDB_LITE); PTHR45876 (PANTHER); PTHR45876:SF8 (PANTHER); IPR000857 (PROSITE_PROFILES); IPR000198 (PROSITE_PROFILES); cd00159 (CDD); IPR008936 (SUPERFAMILY)
g7559.t1	RhoGAP domain containing protein	GTPase Activator protein	279	20	3.81644e-75	51.87%	1	P:signal transduction	-	IPR000198 (PFAM); IPR008936 (G3DSA:1.10.555.GENE3D); mobidb-lite (MOBIDB_LITE); mobidb-lite (MOBIDB_LITE); PTHR45808:SF2 (PANTHER); PTHR45808 (PANTHER); IPR000198 (PROSITE_PROFILES); cd00159 (CDD); IPR008936 (SUPERFAMILY)
g7738.t1	RhoGAP domain containing protein	GTPase Activator protein	602	20	4.18256e-48	49.45%	2	C:cytoskeleton; P:signal transduction	-	IPR008936 (G3DSA:1.10.555.GENE3D); IPR000198 (PFAM); IPR000857 (PFAM); IPR038185 (G3DSA:1.25.40.GENE3D); mobidb-lite (MOBIDB_LITE); mobidb-lite (MOBIDB_LITE); mobidb-lite (MOBIDB_LITE); mobidb-lite (MOBIDB_LITE); mobidb-lite (MOBIDB_LITE); PTHR45876:SF8 (PANTHER); PTHR45876 (PANTHER); IPR000857 (PROSITE_PROFILES); IPR000198 (PROSITE_PROFILES); cd00159 (CDD); IPR008936 (SUPERFAMILY)
g7842.t1	RhoGAP domain containing protein	GTPase Activator protein	269	20	5.43395e-105	52.86%	1	P:signal transduction	-	IPR000198 (PFAM); IPR008936 (G3DSA:1.10.555.GENE3D); PTHR45808:SF2 (PANTHER); PTHR45808 (PANTHER); IPR000198 (PROSITE_PROFILES); cd00159 (CDD); IPR008936 (SUPERFAMILY)
g8115.t1	RhoGAP domain containing protein	GTPase Activator protein	244	20	4.19387e-39	53.57%	1	P:signal transduction	-	IPR008936 (G3DSA:1.10.555.GENE3D); IPR000198 (PFAM); mobidb-lite (MOBIDB_LITE); mobidb-lite (MOBIDB_LITE); PTHR45808 (PANTHER); IPR000198 (PROSITE_PROFILES); cd00159 (CDD); IPR008936 (SUPERFAMILY)
g8485.t1	RhoGAP domain containing protein	GTPase Activator protein	543	20	2.63321e-87	49.11%	3	C:cytoskeleton; P:signal transduction; F:molecular_function		IPR000857 (PFAM); IPR000198 (PFAM); IPR008936 (G3DSA:1.10.555.GENE3D); IPR038185 (G3DSA:1.25.40.GENE3D); PTHR45876:SF8 (PANTHER); PTHR45876 (PANTHER); IPR001202 (PROSITE_PROFILES); IPR000857 (PROSITE_PROFILES); IPR000198 (PROSITE_PROFILES); IPR001202 (CDD); IPR008936 (SUPERFAMILY); IPR036020 (SUPERFAMILY)
g9207.t1	RhoGAP domain containing protein	GTPase Activator protein	492	20	1.14874e-45	47.75%	2	C:cytoskeleton; P:signal transduction		IPR038185 (G3DSA:1.25.40.GENE3D); IPR008936 (G3DSA:1.10.555.GENE3D); IPR000198 (PFAM); IPR000857 (PFAM); mobidb-lite (MOBIDB_LITE); mobidb-lite (MOBIDB_LITE); PTHR45876 (PANTHER); PTHR45876:SF8 (PANTHER); IPR000198 (PROSITE_PROFILES); IPR000857 (PROSITE_PROFILES); IPR008936 (SUPERFAMILY)
g9401.t1	RhoGAP domain containing protein	GTPase Activator protein	279	20	1.99224e-46	46.52%	1	P:signal transduction		IPR000198 (PFAM); IPR008936 (G3DSA:1.10.555.GENE3D); PTHR45808 (PANTHER); IPR000198 (PROSITE_PROFILES); cd00159 (CDD); IPR008936 (SUPERFAMILY)
g9580.t1	RhoGAP domain containing protein	GTPase Activator protein	225	20	5.31908e-54	52.88%	1	P:signal transduction	-	IPR000198 (PFAM); IPR008936 (G3DSA:1.10.555.GENE3D); PTHR45808 (PANTHER); IPR000198 (PROSITE_PROFILES); cd00159 (CDD); IPR008936 (SUPERFAMILY)
g10150.t1	RhoGAP domain containing protein	GTPase Activator protein	267	20	9.97247e-84	56.21%	1	P:signal transduction	-	IPR000198 (PFAM); IPR008936 (G3DSA:1.10.555.GENE3D); PTHR45808 (PANTHER); IPR000198 (PROSITE_PROFILES); cd00159 (CDD); IPR008936 (SUPERFAMILY)
g10204.t1	RhoGAP domain containing protein	GTPase Activator protein	268	20	1.55142e-103	52.19%	1	P:signal transduction	-	IPR008936 (G3DSA:1.10.555.GENE3D); IPR000198 (PFAM); PTHR45808:SF2 (PANTHER); PTHR45808 (PANTHER); IPR000198 (PROSITE_PROFILES); cd00159 (CDD); IPR008936 (SUPERFAMILY)
g10342.t1	RhoGAP domain containing protein	GTPase Activator protein	180	20	3.84438e-90	57.34%	1	P:signal transduction	-	IPR000198 (PFAM); IPR008936 (G3DSA:1.10.555.GENE3D); PTHR23176 (PANTHER); PTHR23176:SF0 (PANTHER); IPR000198 (PROSITE_PROFILES); cd00159 (CDD); IPR008936 (SUPERFAMILY)
g10405.t1	RhoGAP domain containing protein	GTPase Activator protein	220	20	1.12826e-40	52.54%	1	P:signal transduction		IPR008936 (G3DSA:1.10.555.GENE3D); IPR000198 (PFAM); PTHR45876:SF8 (PANTHER); PTHR45876 (PANTHER); IPR000198 (PROSITE_PROFILES); cd00159 (CDD); IPR008936 (SUPERFAMILY)
g10416.t1	RhoGAP domain containing protein	GTPase Activator protein	648	20	6.52473e-153	52.84%	3	C:cytoskeleton; P:signal transduction; F:molecular_function	-	G3DSA:2.20.70.10 (GENE3D); IPR000198 (PFAM); IPR000857 (PFAM); IPR038185 (G3DSA:1.25.40.GENE3D); IPR008936 (G3DSA:1.10.555.GENE3D); mobidb-lite (MOBIDB_LITE); mobidb-lite (MOBIDB_LITE); mobidb-lite (MOBIDB_LITE); mobidb-lite (MOBIDB_LITE); mobidb-lite (MOBIDB_LITE); PTHR45876 (PANTHER); PTHR45876:SF8 (PANTHER); IPR000857 (PROSITE_PROFILES); IPR000198 (PROSITE_PROFILES); cd00159 (CDD); IPR001202 (…
g10599.t1	RhoGAP domain containing protein	GTPase Activator protein	661	20	3.79136e-138	55.88%	2	C:cytoskeleton; P:signal transduction	-	IPR038185 (G3DSA:1.25.40.GENE3D); IPR000198 (PFAM); IPR008936 (G3DSA:1.10.555.GENE3D); IPR000857 (PFAM); mobidb-lite (MOBIDB_LITE); mobidb-lite (MOBIDB_LITE); mobidb-lite (MOBIDB_LITE); mobidb-lite (MOBIDB_LITE); PTHR45876:SF8 (PANTHER); PTHR45876 (PANTHER); IPR000198 (PROSITE_PROFILES); IPR000857 (PROSITE_PROFILES); cd00159 (CDD); IPR008936 (SUPERFAMILY)
g11116.t1	RhoGAP domain containing protein	GTPase Activator protein	535	20	1.63721e-93	48.37%	2	C:cytoskeleton; P:signal transduction	-	IPR008936 (G3DSA:1.10.555.GENE3D); IPR000857 (PFAM); IPR000198 (PFAM); IPR038185 (G3DSA:1.25.40.GENE3D); PTHR45876 (PANTHER); PTHR45876:SF8 (PANTHER); IPR000857 (PROSITE_PROFILES); IPR000198 (PROSITE_PROFILES); cd00159 (CDD); IPR008936 (SUPERFAMILY)
g1219.t1	Rap/ran-GAP family protein	GTPase Activator protein	1111	20	1.24465e-126	59.77%	3	C:nucleus; P:signal transduction; F:enzyme regulator activity	-	IPR000331 (PFAM); IPR035974 (G3DSA:3.40.50.GENE3D); PTHR10063:SF9 (PANTHER); IPR027107 (PANTHER); IPR000331 (PROSITE_PROFILES); IPR035974 (SUPERFAMILY)
g1777.t1	Rap/ran-GAP family protein	GTPase Activator protein	322	20	2.91315e-52	59.81%	3	C:nucleus; P:signal transduction; F:enzyme regulator activity	-	IPR000331 (PFAM); IPR035974 (G3DSA:3.40.50.GENE3D); IPR027107 (PANTHER); PTHR10063:SF9 (PANTHER); IPR000331 (PROSITE_PROFILES); IPR035974 (SUPERFAMILY)
g1907.t1	Rap/ran-GAP family protein	GTPase Activator protein	404	20	1.20664e-75	60.87%	3	C:nucleus; P:signal transduction; F:enzyme regulator activity	-	IPR035974 (G3DSA:3.40.50.GENE3D); IPR000331 (PFAM); PTHR10063:SF9 (PANTHER); IPR027107 (PANTHER); IPR000331 (PROSITE_PROFILES); IPR035974 (SUPERFAMILY)
g3613.t1	Rap/ran-GAP family protein	GTPase Activator protein	893	20	4.72777e-88	62.55%	3	C:nucleus; P:signal transduction; F:enzyme regulator activity	-	IPR000331 (PFAM); IPR035974 (G3DSA:3.40.50.GENE3D); IPR027107 (PANTHER); PTHR10063:SF9 (PANTHER); IPR000331 (PROSITE_PROFILES); IPR035974 (SUPERFAMILY)
g4026.t1	Rap/ran-GAP family protein	GTPase Activator protein	1069	20	3.42485e-60	61.52%	4	C:nucleus; C:cytoplasm; P:signal transduction; F:enzyme regulator activity	-	IPR035974 (G3DSA:3.40.50.GENE3D); IPR000331 (PFAM); IPR027107 (PANTHER); PTHR10063:SF9 (PANTHER); IPR000331 (PROSITE_PROFILES); IPR035974 (SUPERFAMILY)
g6398.t1	Rap/ran-GAP family protein	GTPase Activator protein	1171	20	0.0	54.05%	5	C:nucleus; P:signal transduction; C:cytosol; F:enzyme regulator activity; C:plasma membrane	-	IPR035974 (G3DSA:3.40.50.GENE3D); IPR000331 (PFAM); IPR027107 (PANTHER); PTHR10063:SF9 (PANTHER); IPR000331 (PROSITE_PROFILES); IPR035974 (SUPERFAMILY)
g8178.t1	Rap/ran-GAP family protein	GTPase Activator protein	242	20	9.24862e-95	65.63%	4	C:nucleus; C:cytoplasm; P:signal transduction; F:enzyme regulator activity	-	IPR000331 (PFAM); IPR035974 (G3DSA:3.40.50.GENE3D); IPR027107 (PANTHER); PTHR10063:SF9 (PANTHER); IPR000331 (PROSITE_PROFILES); IPR035974 (SUPERFAMILY)
g9178.t1	Rap/ran-GAP family protein	GTPase Activator protein	142	20	6.09058e-22	61.22%	3	C:nucleus; P:signal transduction; F:enzyme regulator activity	-	IPR000331 (PFAM); IPR035974 (G3DSA:3.40.50.GENE3D); IPR027107 (PANTHER); IPR000331 (PROSITE_PROFILES); IPR035974 (SUPERFAMILY)
g9618.t1	Rap/ran-GAP family protein	GTPase Activator protein	132	20	1.12631e-35	64.65%	4	C:nucleus; C:cytoplasm; P:signal transduction; F:enzyme regulator activity	-	IPR035974 (G3DSA:3.40.50.GENE3D); IPR000331 (PFAM); IPR027107 (PANTHER); PTHR10063:SF9 (PANTHER); IPR000331 (PROSITE_PROFILES); IPR035974 (SUPERFAMILY)
g511.t1	RabGAP/TBC domain-containing protein	GTPase Activator protein	566	20	1.45701e-98	50.33%	10	C:cell; F:zinc ion binding; P:endoplasmic reticulum to Golgi vesicle-mediated transport; P:activation of GTPase activity; F:GTPase activator activity; C:membrane; C:integral component of membrane; P:intracellular protein transport; F:Rab GTPase binding; C:COPII vesicle coat		G3DSA:1.10.8.270 (GENE3D); IPR000195 (PFAM); PTHR22957 (PANTHER); PTHR22957:SF34 (PANTHER); IPR000195 (PROSITE_PROFILES); IPR035969 (SUPERFAMILY)
g2758.t1	RabGAP/TBC domain-containing protein	GTPase Activator protein	492	20	4.30939e-126	49.64%	1	C:cellular_component	-	IPR000195 (PFAM); PTHR22957:SF502 (PANTHER); PTHR22957 (PANTHER); IPR035969 (SUPERFAMILY)
g8176.t1	RabGAP/TBC	GTPase Activator protein	297	20	1.73589e-127	53.1%	5	C:cell; P:activation of GTPase activity; F:GTPase activator activity; P:intracellular protein transport; F:Rab GTPase binding		G3DSA:1.10.472.80 (GENE3D); IPR000195 (PFAM); PTHR22957 (PANTHER); PTHR22957:SF268 (PANTHER); IPR000195 (PROSITE_PROFILES); IPR035969 (SUPERFAMILY); IPR035969 (SUPERFAMILY)
g9513.t1	RabGAP/TBC domain-containing protein	GTPase Activator protein	529	20	0.0	49.32%	3	C:membrane; C:integral component of membrane; C:cytosol		IPR000195 (PFAM); mobidb-lite (MOBIDB_LITE); IPR000195 (PROSITE_PROFILES); IPR035969 (SUPERFAMILY); IPR035969 (SUPERFAMILY)
g52.t1	ARF GAP-like zinc finger-containing protein	GTPase Activator protein	946	20	4.30683e-50	69.48%	2	F:ion binding; F:enzyme regulator activity	-	IPR001164 (PRINTS); IPR038508 (G3DSA:3.30.40.GENE3D); IPR001164 (PFAM); mobidb-lite (MOBIDB_LITE); mobidb-lite (MOBIDB_LITE); mobidb-lite (MOBIDB_LITE); mobidb-lite (MOBIDB_LITE); mobidb-lite (MOBIDB_LITE); mobidb-lite (MOBIDB_LITE); mobidb-lite (MOBIDB_LITE); mobidb-lite (MOBIDB_LITE); mobidb-lite (MOBIDB_LITE); mobidb-lite (MOBIDB_LITE); mobidb-lite (MOBIDB_LITE); mobidb-lite (MOBIDB_LITE); mob…
g120.t1	Arf GTPase activating protein	GTPase Activator protein	451	20	1.65593e-73	58.63%	2	F:ion binding; F:enzyme regulator activity	-	IPR001164 (PRINTS); IPR038508 (G3DSA:3.30.40.GENE3D); IPR001164 (PFAM); mobidb-lite (MOBIDB_LITE); mobidb-lite (MOBIDB_LITE); mobidb-lite (MOBIDB_LITE); mobidb-lite (MOBIDB_LITE); PTHR46085 (PANTHER); PTHR46085:SF3 (PANTHER); IPR001164 (PROSITE_PROFILES); cd08838 (CDD); IPR037278 (SUPERFAMILY)
g397.t1	ARF GAP-like zinc finger-containing protein	GTPase Activator protein	618	20	0.0	52.03%	1	F:enzyme regulator activity		IPR001164 (PRINTS); IPR020683 (PFAM); IPR001164 (PFAM); IPR036770 (G3DSA:1.25.40.GENE3D); IPR011993 (G3DSA:2.30.29.GENE3D); PF16746 (PFAM); IPR038508 (G3DSA:3.30.40.GENE3D); IPR027267 (G3DSA:1.20.1270.GENE3D); IPR001849 (PFAM); PTHR23180 (PANTHER); PTHR23180:SF160 (PANTHER); IPR001849 (PROSITE_PROFILES); IPR002110 (PROSITE_PROFILES); IPR020683 (PROSITE_PROFILES); IPR001164 (PROSITE_PROFILES); cd1…
g914.t1	ARF GAP-like zinc finger-containing protein	GTPase Activator protein	676	20	0.0	49.1%	1	F:enzyme regulator activity		IPR001164 (PRINTS); IPR036770 (G3DSA:1.25.40.GENE3D); IPR027267 (G3DSA:1.20.1270.GENE3D); IPR011993 (G3DSA:2.30.29.GENE3D); IPR001849 (PFAM); IPR038508 (G3DSA:3.30.40.GENE3D); PF16746 (PFAM); IPR001164 (PFAM); mobidb-lite (MOBIDB_LITE); mobidb-lite (MOBIDB_LITE); PTHR23180:SF160 (PANTHER); PTHR23180 (PANTHER); IPR001164 (PROSITE_PROFILES); IPR002110 (PROSITE_PROFILES); IPR020683 (PROSITE_PROFILES…
g1156.t1	ARF GAP-like zinc finger-containing protein	GTPase Activator protein	633	20	5.00139e-146	45.8%	1	F:enzyme regulator activity		IPR020683 (PFAM); IPR011993 (G3DSA:2.30.29.GENE3D); IPR001164 (PFAM); IPR036770 (G3DSA:1.25.40.GENE3D); IPR001849 (PFAM); IPR038508 (G3DSA:3.30.40.GENE3D); PTHR23180 (PANTHER); PTHR23180:SF160 (PANTHER); IPR020683 (PROSITE_PROFILES); IPR001164 (PROSITE_PROFILES); cd08204 (CDD); SSF50729 (SUPERFAMILY); IPR037278 (SUPERFAMILY); IPR036770 (SUPERFAMILY)
g1689.t1	ARF GAP-like zinc finger-containing protein	GTPase Activator protein	604	20	0.0	49.58%	1	F:enzyme regulator activity		IPR001164 (PRINTS); IPR011993 (G3DSA:2.30.29.GENE3D); IPR036770 (G3DSA:1.25.40.GENE3D); IPR001164 (PFAM); IPR027267 (G3DSA:1.20.1270.GENE3D); IPR038508 (G3DSA:3.30.40.GENE3D); IPR001849 (PFAM); PTHR23180 (PANTHER); PTHR23180:SF160 (PANTHER); IPR001849 (PROSITE_PROFILES); IPR001164 (PROSITE_PROFILES); IPR020683 (PROSITE_PROFILES); cd08204 (CDD); IPR036770 (SUPERFAMILY); IPR037278 (SUPERFAMILY); SS…
g2644.t1	ARF GAP-like zinc finger-containing protein	GTPase Activator protein	438	20	1.88672e-45	69.07%	1	F:enzyme regulator activity		IPR001164 (PRINTS); IPR001164 (PFAM); IPR038508 (G3DSA:3.30.40.GENE3D); mobidb-lite (MOBIDB_LITE); mobidb-lite (MOBIDB_LITE); mobidb-lite (MOBIDB_LITE); mobidb-lite (MOBIDB_LITE); mobidb-lite (MOBIDB_LITE); mobidb-lite (MOBIDB_LITE); mobidb-lite (MOBIDB_LITE); mobidb-lite (MOBIDB_LITE); PTHR45705:SF1 (PANTHER); PTHR45705 (PANTHER); IPR001164 (PROSITE_PROFILES); cd08204 (CDD); IPR037278 (SUPERFAMI…
g2795.t1	ARF GAP-like zinc finger-containing protein	GTPase Activator protein	781	20	5.28324e-20	56.04%	1	F:enzyme regulator activity		IPR001164 (PRINTS); IPR001164 (PFAM); IPR038508 (G3DSA:3.30.40.GENE3D); mobidb-lite (MOBIDB_LITE); mobidb-lite (MOBIDB_LITE); mobidb-lite (MOBIDB_LITE); mobidb-lite (MOBIDB_LITE); mobidb-lite (MOBIDB_LITE); mobidb-lite (MOBIDB_LITE); mobidb-lite (MOBIDB_LITE); mobidb-lite (MOBIDB_LITE); PTHR45705 (PANTHER); IPR001164 (PROSITE_PROFILES); cd08204 (CDD); IPR037278 (SUPERFAMILY)
g3423.t1	ARF GAP-like zinc finger-containing protein	GTPase Activator protein	686	20	1.12042e-152	47.46%	1	F:enzyme regulator activity		IPR001164 (PRINTS); PF16746 (PFAM); IPR038508 (G3DSA:3.30.40.GENE3D); IPR001164 (PFAM); IPR001849 (PFAM); IPR036770 (G3DSA:1.25.40.GENE3D); IPR027267 (G3DSA:1.20.1270.GENE3D); IPR011993 (G3DSA:2.30.29.GENE3D); PTHR23180:SF160 (PANTHER); PTHR23180 (PANTHER); IPR002110 (PROSITE_PROFILES); IPR020683 (PROSITE_PROFILES); IPR001164 (PROSITE_PROFILES); IPR001849 (PROSITE_PROFILES); cd07307 (CDD); cd0883…
g3791.t1	ARF GAP-like zinc finger-containing protein	GTPase Activator protein	640	20	1.03346e-61	70.46%	3	F:ion binding; C:cellular_component; F:enzyme regulator activity	-	IPR001164 (PRINTS); IPR038508 (G3DSA:3.30.40.GENE3D); IPR001164 (PFAM); mobidb-lite (MOBIDB_LITE); mobidb-lite (MOBIDB_LITE); mobidb-lite (MOBIDB_LITE); mobidb-lite (MOBIDB_LITE); mobidb-lite (MOBIDB_LITE); mobidb-lite (MOBIDB_LITE); mobidb-lite (MOBIDB_LITE); mobidb-lite (MOBIDB_LITE); mobidb-lite (MOBIDB_LITE); mobidb-lite (MOBIDB_LITE); PTHR45705 (PANTHER); IPR001164 (PROSITE_PROFILES); cd0820…
g5335.t1	ARF GAP-like zinc finger-containing protein	GTPase Activator protein	637	20	0.0	46.07%	1	F:enzyme regulator activity		IPR001164 (PRINTS); IPR038508 (G3DSA:3.30.40.GENE3D); IPR001849 (PFAM); IPR001164 (PFAM); IPR011993 (G3DSA:2.30.29.GENE3D); IPR020683 (PFAM); IPR036770 (G3DSA:1.25.40.GENE3D); PTHR23180:SF160 (PANTHER); PTHR23180 (PANTHER); IPR001164 (PROSITE_PROFILES); IPR020683 (PROSITE_PROFILES); IPR002110 (PROSITE_PROFILES); IPR001849 (PROSITE_PROFILES); cd08204 (CDD); IPR036770 (SUPERFAMILY); SSF50729 (SUPER…
g5576.t1	ARF GAP-like zinc finger-containing protein	GTPase Activator protein	438	20	1.22961e-83	72.1%	2	F:ion binding; F:enzyme regulator activity	-	IPR001164 (PRINTS); IPR001164 (PFAM); IPR038508 (G3DSA:3.30.40.GENE3D); mobidb-lite (MOBIDB_LITE); mobidb-lite (MOBIDB_LITE); mobidb-lite (MOBIDB_LITE); mobidb-lite (MOBIDB_LITE); mobidb-lite (MOBIDB_LITE); PTHR45705:SF1 (PANTHER); PTHR45705 (PANTHER); IPR001164 (PROSITE_PROFILES); cd08204 (CDD); IPR037278 (SUPERFAMILY)
g7163.t1	ARF GAP-like zinc finger-containing protein	GTPase Activator protein	187	20	2.79514e-54	56.42%	2	C:cellular_component; F:enzyme regulator activity	-	IPR001164 (PRINTS); IPR001849 (PFAM); IPR038508 (G3DSA:3.30.40.GENE3D); IPR011993 (G3DSA:2.30.29.GENE3D); IPR001164 (PFAM); PTHR23180 (PANTHER); PTHR23180:SF160 (PANTHER); IPR001164 (PROSITE_PROFILES); IPR001849 (PROSITE_PROFILES); cd08204 (CDD); SSF50729 (SUPERFAMILY); IPR037278 (SUPERFAMILY)
g7303.t1	ARF GAP-like zinc finger-containing protein	GTPase Activator protein	299	20	2.36492e-85	53.68%	1	F:enzyme regulator activity		IPR001164 (PRINTS); IPR011993 (G3DSA:2.30.29.GENE3D); IPR036770 (G3DSA:1.25.40.GENE3D); IPR001849 (PFAM); IPR001164 (PFAM); IPR002110 (PFAM); IPR038508 (G3DSA:3.30.40.GENE3D); PTHR23180:SF160 (PANTHER); PTHR23180 (PANTHER); IPR020683 (PROSITE_PROFILES); IPR001849 (PROSITE_PROFILES); IPR001164 (PROSITE_PROFILES); IPR002110 (PROSITE_PROFILES); cd08204 (CDD); IPR037278 (SUPERFAMILY); IPR036770 (SUPE…
g7304.t1	ARF GAP-like zinc finger-containing protein	GTPase Activator protein	648	20	0.0	52.7%	1	F:enzyme regulator activity		IPR001164 (PRINTS); IPR027267 (G3DSA:1.20.1270.GENE3D); IPR020683 (PFAM); IPR001164 (PFAM); IPR036770 (G3DSA:1.25.40.GENE3D); IPR001849 (PFAM); IPR011993 (G3DSA:2.30.29.GENE3D); IPR038508 (G3DSA:3.30.40.GENE3D); PF16746 (PFAM); PTHR23180 (PANTHER); PTHR23180:SF160 (PANTHER); IPR002110 (PROSITE_PROFILES); IPR001164 (PROSITE_PROFILES); IPR020683 (PROSITE_PROFILES); IPR001849 (PROSITE_PROFILES); cd0…
g7483.t1	ARF GAP-like zinc finger-containing protein	GTPase Activator protein	389	20	1.91515e-33	61.34%	1	F:enzyme regulator activity		IPR001164 (PRINTS); IPR038508 (G3DSA:3.30.40.GENE3D); IPR001164 (PFAM); mobidb-lite (MOBIDB_LITE); mobidb-lite (MOBIDB_LITE); mobidb-lite (MOBIDB_LITE); mobidb-lite (MOBIDB_LITE); PTHR45705 (PANTHER); PTHR45705:SF1 (PANTHER); IPR001164 (PROSITE_PROFILES); cd08204 (CDD); IPR037278 (SUPERFAMILY)
g10756.t1	ARF GAP-like zinc finger-containing protein	GTPase Activator protein	335	20	1.63836e-72	65.4%	2	F:ion binding; F:enzyme regulator activity	-	IPR001164 (PRINTS); IPR001164 (PFAM); IPR038508 (G3DSA:3.30.40.GENE3D); mobidb-lite (MOBIDB_LITE); mobidb-lite (MOBIDB_LITE); PTHR45705 (PANTHER); PTHR45705:SF1 (PANTHER); IPR001164 (PROSITE_PROFILES); cd08204 (CDD); IPR037278 (SUPERFAMILY)
g10916.t1	ARF GAP-like zinc finger-containing protein	GTPase Activator protein	667	20	3.05558e-44	69.88%	1	F:enzyme regulator activity		IPR001164 (PRINTS); IPR001164 (PFAM); IPR038508 (G3DSA:3.30.40.GENE3D); mobidb-lite (MOBIDB_LITE); mobidb-lite (MOBIDB_LITE); mobidb-lite (MOBIDB_LITE); mobidb-lite (MOBIDB_LITE); mobidb-lite (MOBIDB_LITE); mobidb-lite (MOBIDB_LITE); mobidb-lite (MOBIDB_LITE); mobidb-lite (MOBIDB_LITE); mobidb-lite (MOBIDB_LITE); mobidb-lite (MOBIDB_LITE); mobidb-lite (MOBIDB_LITE); mobidb-lite (MOBIDB_LITE); mob…
g10908.t1	rasGAP-activating-like protein 1 isoform X2	GTPase Activator protein	464	6	2.88427e-41	50.01%	1	P:signal transduction		IPR001936 (PFAM); G3DSA:1.10.506.10 (GENE3D); PTHR10194:SF131 (PANTHER); IPR039360 (PANTHER); IPR001936 (PROSITE_PROFILES); cd04519 (CDD); IPR008936 (SUPERFAMILY)

## Sheet: GTPase Exchanger proteins
Seq. Name	Seq. Description	GTPase family	Seq. Length	#Hits	min. eValue	mean Similarity	#GOs	GO terms	Enzyme Codes	InterProScan
g919.t1	RhoGEF domain containing protein	GTPase Exchanger protein	356	20	9.16344e-117	52.52%	3	P:biological_process; C:cellular_component; F:enzyme binding	-	IPR000219 (PFAM); IPR035899 (G3DSA:1.20.900.GENE3D); PTHR12673:SF159 (PANTHER); PTHR12673 (PANTHER); IPR000219 (PROSITE_PROFILES); IPR000219 (CDD); IPR035899 (SUPERFAMILY)
g2540.t1	RhoGEF domain containing protein	GTPase Exchanger protein	511	20	3.50745e-135	53.6%	2	P:biological_process; F:enzyme binding	-	IPR035899 (G3DSA:1.20.900.GENE3D); IPR000219 (PFAM); IPR011993 (G3DSA:2.30.29.GENE3D); mobidb-lite (MOBIDB_LITE); mobidb-lite (MOBIDB_LITE); mobidb-lite (MOBIDB_LITE); mobidb-lite (MOBIDB_LITE); PTHR12673:SF253 (PANTHER); PTHR12673 (PANTHER); IPR000219 (PROSITE_PROFILES); IPR000219 (CDD); SSF50729 (SUPERFAMILY); IPR035899 (SUPERFAMILY)
g6561.t1	RhoGEF domain containing protein	GTPase Exchanger protein	500	20	2.31521e-151	54.05%	2	P:biological_process; F:enzyme binding	-	IPR000219 (PFAM); IPR035899 (G3DSA:1.20.900.GENE3D); IPR011993 (G3DSA:2.30.29.GENE3D); mobidb-lite (MOBIDB_LITE); PTHR12673:SF253 (PANTHER); PTHR12673 (PANTHER); IPR000219 (PROSITE_PROFILES); IPR000219 (CDD); IPR035899 (SUPERFAMILY)
g8127.t1	RhoGEF domain containing protein	GTPase Exchanger protein	424	20	4.16347e-56	49.66%	3	P:biological_process; C:cellular_component; F:enzyme binding	-	IPR035899 (G3DSA:1.20.900.GENE3D); IPR000219 (PFAM); PTHR12673 (PANTHER); PTHR12673:SF159 (PANTHER); IPR000219 (PROSITE_PROFILES); IPR000219 (CDD); IPR035899 (SUPERFAMILY)
g8754.t1	RhoGEF domain containing protein	GTPase Exchanger protein	443	20	9.54919e-146	47.55%	3	P:biological_process; F:ion binding; F:enzyme binding	-	IPR035899 (G3DSA:1.20.900.GENE3D); IPR000219 (PFAM); IPR000306 (PFAM); IPR013083 (G3DSA:3.30.40.GENE3D); PTHR12673 (PANTHER); IPR000219 (PROSITE_PROFILES); IPR017455 (PROSITE_PROFILES); cd00065 (CDD); IPR000219 (CDD); IPR035899 (SUPERFAMILY); IPR011011 (SUPERFAMILY)
g3495.t1	RAB6A-GEF complex partner protein 2	GTPase Exchanger protein	316	4	1.95848e-114	58.18%		-	no IPS match
g232.t1	RasGEF domain containing protein	GTPase Exchanger protein	938	20	2.97957e-166	52.43%	2	P:signal transduction; F:enzyme binding		IPR001895 (PFAM); IPR036964 (G3DSA:1.10.840.GENE3D); G3DSA:1.20.870.10 (GENE3D); IPR008937 (PANTHER); PTHR23113:SF99 (PANTHER); IPR001895 (PROSITE_PROFILES); IPR023578 (SUPERFAMILY)
g577.t1	RasGEF domain containing protein	GTPase Exchanger protein	631	20	0.0	52.24%	4	P:signal transduction; P:locomotion; C:cellular_component; F:enzyme binding	-	IPR000651 (PFAM); G3DSA:1.20.870.10 (GENE3D); IPR036964 (G3DSA:1.10.840.GENE3D); IPR001895 (PFAM); IPR008937 (PANTHER); PTHR23113:SF99 (PANTHER); IPR001895 (PROSITE_PROFILES); IPR023578 (SUPERFAMILY)
g1094.t1	RasGEF domain containing protein	GTPase Exchanger protein	632	20	2.20688e-147	53.75%	2	P:signal transduction; F:enzyme binding		IPR000651 (PFAM); G3DSA:1.20.870.10 (GENE3D); IPR036964 (G3DSA:1.10.840.GENE3D); IPR001895 (PFAM); mobidb-lite (MOBIDB_LITE); mobidb-lite (MOBIDB_LITE); mobidb-lite (MOBIDB_LITE); mobidb-lite (MOBIDB_LITE); IPR008937 (PANTHER); PTHR23113:SF99 (PANTHER); IPR001895 (PROSITE_PROFILES); IPR000651 (PROSITE_PROFILES); IPR000651 (CDD); IPR023578 (SUPERFAMILY)
g1318.t1	RasGEF domain containing protein	GTPase Exchanger protein	640	20	5.55265e-150	52.59%	2	P:signal transduction; F:enzyme binding	-	IPR001895 (PFAM); IPR036964 (G3DSA:1.10.840.GENE3D); IPR000651 (PFAM); G3DSA:1.20.870.10 (GENE3D); mobidb-lite (MOBIDB_LITE); mobidb-lite (MOBIDB_LITE); PTHR23113:SF99 (PANTHER); IPR008937 (PANTHER); IPR001895 (PROSITE_PROFILES); IPR000651 (PROSITE_PROFILES); IPR000651 (CDD); IPR023578 (SUPERFAMILY)
g1346.t1	RasGEF domain containing protein	GTPase Exchanger protein	618	20	5.57413e-162	53.52%	2	P:signal transduction; F:enzyme binding		IPR036964 (G3DSA:1.10.840.GENE3D); IPR000651 (PFAM); G3DSA:1.20.870.10 (GENE3D); IPR001895 (PFAM); mobidb-lite (MOBIDB_LITE); mobidb-lite (MOBIDB_LITE); PTHR23113:SF99 (PANTHER); IPR008937 (PANTHER); IPR001895 (PROSITE_PROFILES); IPR000651 (PROSITE_PROFILES); IPR023578 (SUPERFAMILY)
g1485.t1	RasGEF domain containing protein	GTPase Exchanger protein	579	20	0.0	54.0%	2	P:signal transduction; F:enzyme binding	-	IPR036964 (G3DSA:1.10.840.GENE3D); IPR000651 (PFAM); IPR001895 (PFAM); G3DSA:1.20.870.10 (GENE3D); mobidb-lite (MOBIDB_LITE); PTHR23113:SF99 (PANTHER); IPR008937 (PANTHER); IPR006594 (PROSITE_PROFILES); IPR001895 (PROSITE_PROFILES); IPR000651 (PROSITE_PROFILES); IPR000651 (CDD); IPR023578 (SUPERFAMILY)
g3157.t1	RasGEF domain containing protein	GTPase Exchanger protein	619	20	5.60841e-160	52.26%	2	P:signal transduction; F:enzyme binding	-	G3DSA:1.20.870.10 (GENE3D); IPR001895 (PFAM); IPR036964 (G3DSA:1.10.840.GENE3D); IPR000651 (PFAM); mobidb-lite (MOBIDB_LITE); mobidb-lite (MOBIDB_LITE); mobidb-lite (MOBIDB_LITE); mobidb-lite (MOBIDB_LITE); mobidb-lite (MOBIDB_LITE); mobidb-lite (MOBIDB_LITE); IPR008937 (PANTHER); PTHR23113:SF99 (PANTHER); IPR000651 (PROSITE_PROFILES); IPR001895 (PROSITE_PROFILES); IPR023578 (SUPERFAMILY)
g4642.t1	RasGEF domain containing protein	GTPase Exchanger protein	459	20	2.56499e-62	49.95%	2	P:signal transduction; F:enzyme binding		IPR036964 (G3DSA:1.10.840.GENE3D); IPR001895 (PFAM); IPR008937 (PANTHER); IPR001895 (PROSITE_PROFILES); IPR023578 (SUPERFAMILY)
g5500.t1	RasGEF domain containing protein	GTPase Exchanger protein	633	20	0.0	52.67%	4	P:signal transduction; P:locomotion; C:cellular_component; F:enzyme binding	-	G3DSA:1.20.870.10 (GENE3D); IPR001895 (PFAM); IPR036964 (G3DSA:1.10.840.GENE3D); PTHR23113:SF99 (PANTHER); IPR008937 (PANTHER); IPR001895 (PROSITE_PROFILES); IPR023578 (SUPERFAMILY)
g5752.t1	RasGEF domain containing protein	GTPase Exchanger protein	608	20	1.40165e-151	51.89%	2	P:signal transduction; F:enzyme binding		IPR001895 (PFAM); IPR036964 (G3DSA:1.10.840.GENE3D); IPR000651 (PFAM); G3DSA:1.20.870.10 (GENE3D); PTHR23113:SF99 (PANTHER); IPR008937 (PANTHER); IPR001895 (PROSITE_PROFILES); IPR000651 (PROSITE_PROFILES); IPR023578 (SUPERFAMILY)
g5885.t1	RasGEF domain containing protein	GTPase Exchanger protein	359	20	8.19725e-105	54.07%	2	P:signal transduction; F:enzyme binding	-	IPR001895 (PFAM); G3DSA:1.20.870.10 (GENE3D); IPR036964 (G3DSA:1.10.840.GENE3D); IPR008937 (PANTHER); PTHR23113:SF99 (PANTHER); IPR001895 (PROSITE_PROFILES); IPR000651 (PROSITE_PROFILES); IPR023578 (SUPERFAMILY)
g5945.t1	RasGEF domain containing protein	GTPase Exchanger protein	804	20	0.0	53.92%	2	P:signal transduction; F:enzyme binding	-	IPR036964 (G3DSA:1.10.840.GENE3D); IPR001895 (PFAM); IPR008937 (PANTHER); IPR001895 (PROSITE_PROFILES); IPR023578 (SUPERFAMILY)
g6087.t1	RasGEF domain containing protein	GTPase Exchanger protein	655	20	0.0	51.57%	2	P:signal transduction; F:enzyme binding	-	IPR036964 (G3DSA:1.10.840.GENE3D); IPR001895 (PFAM); G3DSA:1.20.870.10 (GENE3D); mobidb-lite (MOBIDB_LITE); mobidb-lite (MOBIDB_LITE); mobidb-lite (MOBIDB_LITE); IPR008937 (PANTHER); PTHR23113:SF99 (PANTHER); IPR001895 (PROSITE_PROFILES); IPR023578 (SUPERFAMILY)
g6277.t1	RasGEF domain containing protein	GTPase Exchanger protein	630	20	0.0	52.53%	2	P:signal transduction; F:enzyme binding		IPR001895 (PFAM); G3DSA:1.20.870.10 (GENE3D); IPR036964 (G3DSA:1.10.840.GENE3D); mobidb-lite (MOBIDB_LITE); mobidb-lite (MOBIDB_LITE); IPR008937 (PANTHER); PTHR23113:SF99 (PANTHER); IPR000651 (PROSITE_PROFILES); IPR006594 (PROSITE_PROFILES); IPR001895 (PROSITE_PROFILES); IPR000651 (CDD); IPR023578 (SUPERFAMILY)
g6763.t1	RasGEF domain containing protein	GTPase Exchanger protein	591	20	8.90625e-159	52.33%	2	P:signal transduction; F:enzyme binding	-	G3DSA:1.20.870.10 (GENE3D); IPR036964 (G3DSA:1.10.840.GENE3D); IPR000651 (PFAM); IPR001895 (PFAM); mobidb-lite (MOBIDB_LITE); mobidb-lite (MOBIDB_LITE); PTHR23113:SF99 (PANTHER); IPR008937 (PANTHER); IPR001895 (PROSITE_PROFILES); IPR006594 (PROSITE_PROFILES); IPR023578 (SUPERFAMILY)
g7141.t1	RasGEF domain containing protein	GTPase Exchanger protein	646	20	0.0	50.53%	4	P:signal transduction; P:locomotion; C:cellular_component; F:enzyme binding	-	IPR001895 (PFAM); IPR036964 (G3DSA:1.10.840.GENE3D); G3DSA:1.20.870.10 (GENE3D); mobidb-lite (MOBIDB_LITE); PTHR23113:SF99 (PANTHER); IPR008937 (PANTHER); IPR000651 (PROSITE_PROFILES); IPR001895 (PROSITE_PROFILES); IPR023578 (SUPERFAMILY)
g7202.t1	RasGEF domain containing protein	GTPase Exchanger protein	550	20	0.0	48.35%	2	P:signal transduction; F:enzyme binding	-	IPR036964 (G3DSA:1.10.840.GENE3D); G3DSA:1.20.870.10 (GENE3D); IPR001895 (PFAM); PTHR23113:SF99 (PANTHER); IPR008937 (PANTHER); IPR006594 (PROSITE_PROFILES); IPR001895 (PROSITE_PROFILES); IPR023578 (SUPERFAMILY)
g7792.t1	RasGEF domain containing protein	GTPase Exchanger protein	610	20	0.0	52.51%	4	P:signal transduction; P:locomotion; C:cellular_component; F:enzyme binding	-	IPR001895 (PFAM); G3DSA:1.20.870.10 (GENE3D); IPR036964 (G3DSA:1.10.840.GENE3D); IPR000651 (PFAM); mobidb-lite (MOBIDB_LITE); IPR008937 (PANTHER); PTHR23113:SF99 (PANTHER); IPR001895 (PROSITE_PROFILES); IPR000651 (PROSITE_PROFILES); IPR023578 (SUPERFAMILY)
g7878.t1	RasGEF domain containing protein	GTPase Exchanger protein	568	20	0.0	52.38%	4	P:signal transduction; P:locomotion; C:cellular_component; F:enzyme binding	-	IPR036964 (G3DSA:1.10.840.GENE3D); IPR001895 (PFAM); IPR000651 (PFAM); G3DSA:1.20.870.10 (GENE3D); IPR008937 (PANTHER); PTHR23113:SF99 (PANTHER); IPR001895 (PROSITE_PROFILES); IPR000651 (PROSITE_PROFILES); IPR023578 (SUPERFAMILY)
g8101.t1	RasGEF domain containing protein	GTPase Exchanger protein	937	20	1.75679e-165	52.3%	2	P:signal transduction; F:enzyme binding		IPR001895 (PFAM); G3DSA:1.20.870.10 (GENE3D); IPR036964 (G3DSA:1.10.840.GENE3D); PTHR23113:SF99 (PANTHER); IPR008937 (PANTHER); IPR001895 (PROSITE_PROFILES); IPR023578 (SUPERFAMILY)
g8397.t1	RasGEF domain containing protein	GTPase Exchanger protein	375	20	1.04911e-52	50.59%	2	P:signal transduction; F:enzyme binding		IPR036964 (G3DSA:1.10.840.GENE3D); IPR001895 (PFAM); IPR008937 (PANTHER); IPR001895 (PROSITE_PROFILES); IPR023578 (SUPERFAMILY)
g8601.t1	RasGEF domain containing protein	GTPase Exchanger protein	484	20	1.30874e-114	51.99%	2	P:signal transduction; F:enzyme binding	-	IPR000651 (PFAM); IPR001895 (PFAM); IPR036964 (G3DSA:1.10.840.GENE3D); G3DSA:1.20.870.10 (GENE3D); PTHR23113:SF99 (PANTHER); IPR008937 (PANTHER); IPR001895 (PROSITE_PROFILES); IPR000651 (PROSITE_PROFILES); IPR023578 (SUPERFAMILY)
g8662.t1	RasGEF domain containing protein	GTPase Exchanger protein	581	20	0.0	52.62%	2	P:signal transduction; F:enzyme binding		IPR000651 (PFAM); IPR001895 (PFAM); G3DSA:1.20.870.10 (GENE3D); IPR036964 (G3DSA:1.10.840.GENE3D); IPR008937 (PANTHER); PTHR23113:SF99 (PANTHER); IPR006594 (PROSITE_PROFILES); IPR000651 (PROSITE_PROFILES); IPR001895 (PROSITE_PROFILES); IPR023578 (SUPERFAMILY)
g9482.t1	RasGEF domain containing protein	GTPase Exchanger protein	639	20	0.0	52.57%	2	P:signal transduction; F:enzyme binding	-	IPR000651 (PFAM); G3DSA:1.20.870.10 (GENE3D); IPR036964 (G3DSA:1.10.840.GENE3D); IPR001895 (PFAM); mobidb-lite (MOBIDB_LITE); IPR008937 (PANTHER); PTHR23113:SF99 (PANTHER); IPR001895 (PROSITE_PROFILES); IPR006594 (PROSITE_PROFILES); IPR000651 (PROSITE_PROFILES); IPR023578 (SUPERFAMILY)
g9677.t1	RasGEF domain containing protein	GTPase Exchanger protein	144	11	7.6898e-22	59.79%	2	P:small GTPase mediated signal transduction; F:guanyl-nucleotide exchange factor activity		IPR023578 (SUPERFAMILY)
g9924.t1	RasGEF domain containing protein	GTPase Exchanger protein	552	20	0.0	53.51%	2	P:signal transduction; F:enzyme binding		IPR036964 (G3DSA:1.10.840.GENE3D); IPR001895 (PFAM); G3DSA:1.20.870.10 (GENE3D); IPR000651 (PFAM); IPR008937 (PANTHER); PTHR23113:SF99 (PANTHER); IPR006594 (PROSITE_PROFILES); IPR000651 (PROSITE_PROFILES); IPR001895 (PROSITE_PROFILES); IPR023578 (SUPERFAMILY)
g10187.t1	RasGEF domain containing protein	GTPase Exchanger protein	596	20	1.91797e-158	51.77%	4	P:signal transduction; P:locomotion; C:cellular_component; F:enzyme binding	-	IPR036964 (G3DSA:1.10.840.GENE3D); IPR001895 (PFAM); G3DSA:1.20.870.10 (GENE3D); IPR008937 (PANTHER); PTHR23113:SF99 (PANTHER); IPR001895 (PROSITE_PROFILES); IPR000651 (PROSITE_PROFILES); IPR023578 (SUPERFAMILY)
g10408.t1	RasGEF domain containing protein	GTPase Exchanger protein	576	20	0.0	54.84%	2	P:signal transduction; F:enzyme binding	-	IPR036964 (G3DSA:1.10.840.GENE3D); IPR000651 (PFAM); G3DSA:1.20.870.10 (GENE3D); IPR001895 (PFAM); IPR008937 (PANTHER); PTHR23113:SF99 (PANTHER); IPR006594 (PROSITE_PROFILES); IPR000651 (PROSITE_PROFILES); IPR001895 (PROSITE_PROFILES); IPR023578 (SUPERFAMILY)
g11031.t1	RasGEF domain containing protein	GTPase Exchanger protein	537	20	1.28114e-110	53.09%	2	P:signal transduction; F:enzyme binding		IPR000651 (PFAM); IPR001895 (PFAM); G3DSA:1.20.870.10 (GENE3D); IPR036964 (G3DSA:1.10.840.GENE3D); PTHR23113:SF99 (PANTHER); IPR008937 (PANTHER); IPR000651 (PROSITE_PROFILES); IPR001895 (PROSITE_PROFILES); IPR001895 (CDD); IPR000651 (CDD); IPR023578 (SUPERFAMILY)

[truncated: 2 more sheets: GTPase Inhibitor proteins, Summary]
